# Supplementary material for: Autophagy regulator ATG5 preserves cerebellar function by safeguarding its glycolytic activity
Source: Nat Metab. 2025 Jan 15;7(2):297–320. doi: 10.1038/s42255-024-01196-4 (PMC11860254; doi:10.1038/s42255-024-01196-4)
Supplement: Supplementary file 7 — Excel file with source data and statistics. [file 42255_2024_1196_MOESM7_ESM.xlsx]

## Sheet: g
Fig. 1h		supplementary data
calbindin+ cells per ROI			ROI=500µ²
1 month															3 months																		12 months
BKCs	WT 425		KO 424		WT 496		KO 495		754 WT		757 KO				BKCs	WT 62		KO 61		WT 237		KO 236		WT 173		KO 174		WT 893		KO 891			BKCs	WT 653		KO 648		WT 631		KO 638		KO 821		WT 855		KO 857
	# of cells		# of cells		# of cells		# of cells		# of cells		# of cells					# of cells		# of cells		# of cells		# of cells		# of cells		# of cells		# of cells		# of cells				# of cells		# of cells		# of cells		# of cells		# of cells		# of cells		# of cells
	Calbindin		Calbindin		Calbindin		Calbindin		Calbindin		Calbindin					Calbindin		Calbindin		Calbindin		Calbindin		Calbindin		Calbindin		Calbindin		Calbindin				Calbindin		Calbindin		Calbindin		Calbindin		Calbindin		Calbindin		Calbindin
	27		16		22		16		17		31					30		13		28		11		22		19		18		8				16		1		30		14		24		26		10
	23		34		11		15		31		13					22		18		32		21		25		30		24		12				24		11		27		9		2		21		3
	28		24		20		11		23		32					24		32		17		21		14		26		13		14				26		11		30		1		4		13		9
	23		28		25		32		26		15					17		13		34		9		11		16		23		17				22		14		26		0		2		22		9
	16		55		13		31		31		17					25		26		12		21		20		26		20		18				41		4		33		4		5		22		3
	24		14		22		27		22		20					37		23		28		9		26		10		11		13				20		3		16		5		6		16		2
	25		34		22		23		14		15					22		27		25		15		22		17		12		13				39		0		29		6		9		24		3
	28		35		16		12		35		23					22		18		41		11		32		11		29		20				40		1		24		0		11		12		2
	26		27		17		17		29		30					27		19		17		12		19		16		20		17				27		2		29		1		8		18		8
	20		31		14		14		28		17					27		21		44		12		19		10		21		18				33		3		19		9		2		12		23
	28		29		18		19		38		30					24		13		12		19		17		11		15		18				41		5		30		1		4		32		6
	25		22		25		17		17		18					27		16		26		16		44		7		25		24				48		2		21		3		8		20		1
	24		20		17		20		15		23					14		28		22		11		14		11		22		13				38		1		23		3		6		16		3
	22		35				25		27		23					12		14		11		10		22		7		19		11				30		2		15		2		4		27		2
	18		29				14		32		24					30		20		26		14		11		19		22		7				53		5		15		1		2		19		2
	29		15				28		12		12					22		14		24		28		27		11		20		17				41		0		29		4		2		30		2
	33		23				13		10		24					17		18		26		24		33		25		17		12				19		2		33		4		3		15		1
	19		15				27		27		14					26		12		20		9		22		19		27		10				33		1		33		4		1		24		1
	33		19				10		13		21					22		12		22		15		33		15		31						28		3		14		3				19		3
	20		24				19		26		14					36		14		26		16		18		11		14						24		2		29		0				15		1
	28		13				34									26		19		22		10		24		17		40						31		9		17		1				18
	27		19				23									20		21		28		25		12		27		15						24		13		26		3				17
	25		16				34									24		24		29		10		23		18		24						25		5		33		2				15
	23		23				17									24		12		25		15		22		22		19						52		4		29		2				17
	34		42				34									20		21		27		21		21		10		16						34		1		18		1				17
	23		22				26									17		17		28		10		15		16		23						37		1		19		5				26
	22		20				25									26		28		15		5		26		17		26						25		5		20		4				20
	26						14									27		17		26		14		19		17		18						27		2		20		2				13
	25						23									29		20		21		9		25		16		16						46		4		20		1				21
	18						23									17		22		19				24		9		18						44		15		15		1
							17									17		17		26				16		18		18						21		20		10		4
							21									19		7		10				25		9		21						32		10		23		6
							12									21		23		34				24		14								33		4		23		7
							17									23		18		34				10		17								27		1		16		13
							21									15				22				29		18										5		27		5
							32									25				13				21		23										2		23		10
							12									25				29				29		14										1		26		4
							29									24				11				24		28												18		15
							34									25				38				25		8												15		9
							9									23				18				23		12												24		5
							31									28				35				25		15												23		5
							21									16				11				26		13												34		4
							16									25				35				25		18												19
							29									34				15				23														27
							23									18				29				29														28
							34									24				14				13														27
							29													34				22														18
							26													29				15														14
							18													21				37														19
							33													24
							12													29													average	32.3824		4.72973		23.1837		4.35714		5.72222		19.5517		4.7
							29													28
							25													25
							27													28														summary
																				20														12 months
																				15
																				25														WT	KO
average	24.7333		25.3333		18.6154		22.2222		23.65		20.8									23														33.7637	4.72973
																				23														23.1837	4.35714
	summary																																	19.5517	5.72222
	1 month																																		4.7
															average	23.3696		18.7353		24.2542		14.5862		22.5102		16.1163		20.5312		14.5556
	WT	KO																															average	25.4997	4.87727
	24.7333	25.3333													summary																		SD	7.38361	0.588124
	18.6154	22.2222													3 months																		SEM	4.26293	0.294062
	23.65	20.8
															WT	KO
average	22.3329	22.7852													23.3696	18.7353
SD	3.26472	2.31851													24.2542	14.5862
SEM	1.88489	1.33859													22.5102	16.1163
															20.5312	14.5556
														average	22.6663	15.9983
														SD	1.59153	1.96474
														SEM	0.795766	0.982368
Two-way ANOVA
followed by Holm-Sidaks multiple corrections test
Holm-Šídák's multiple comparisons test	Predicted (LS) mean diff.	Below threshold?	Summary	Adjusted P Value
WT - ATG5 cKO
1 month	-0.4523	No	ns	0.8584
3 months	6.668	Yes	*	0.0149
12 months	20.16	Yes	****	<0.0001

## Sheet: h
Fig. 1h		supplementary data
																					Summary
parvalbumin+ cells per ROI			ROI=100µ²
																					1 month					3 months				12 months
1 month
	WT 425			WT 496			WT 754			KO 424			KO 495			KO 757					WT	KO				WT	KO			WT	KO
	# cells parvalbumin			# cells parvalbumin			# cells parvalbumin			# cells parvalbumin			# cells parvalbumin			# cells parvalbumin					17.1667	13.8333				9.1875	11.6842			11.4706	17.8571
image 1	18		image 1	9		image 1	11		image 1	14		image 1	14		image 1	15					13.7143	14.7143				12.2308	16.3846			8.55556	16.2609
	24			16			12			12			12			9					13.1667	11.6875				9.8125	11.7273			12.7586	21.7273
	21			17			12			9			16			14										11.9	15.625
			image 2	11			9		image 2	18		image 2	15			7
image 2	13			15		image 2	14			16			17			8				average	14.6825	13.4117			average	10.7827	13.8553		average	10.9283	18.6151
	11			15			11			14			16			12				SD	2.16867	1.55682			SD	1.509	2.50143		SD	2.15338	2.81092
	16			13		image 3	18						13			11				SEM	1.25208	0.89883			SEM	0.754498	1.25071		SEM	1.24325	1.62288
							9								image 2	10
							20									13
							18									7				Two-way ANOVA
						image 4	9									12				followed by Holm-Sidaks multiple corrections test
							15									16
															image 3	15				Holm-Šídák's multiple comparisons test	Predicted (LS) mean diff.	Below threshold?	Summary	Adjusted P Value
average	17.1667			13.7143			13.1667			13.8333			14.7143			12
																13				WT - ATG5 cKO
																13				1 month	1.271	No	ns	0.4818
																				3 months	-3.073	No	ns	0.1224
																11.6875				12 months	-7.687	Yes	**	0.0019
3 months
	WT 237			KO 236			WT 271			KO 268			WT 173			KO 174			WT 893			KO 891
	# cells parvalbumin			# cells parvalbumin			# cells parvalbumin			# cells parvalbumin			# cells parvalbumin			# cells parvalbumin			# cells parvalbumin			# cells parvalbumin
image 1	14		image 1	12		image 4	12		image 4	15		image 5	10		image 3	12		image 3	13		image 3	15
	9			14			16			17			12			10			9			11
	10			11		image 3	13		image 3	14		image 4	8			9			14		image 2	17
	7		image 2	8			19			14			10		image 2	14		image 2	8			19
image 2	9			8			9			16			11			14			13			13
	11			9		image 2	10		image 2	19		image 3	11			13			14		image 1	20
	8			15			11			19			9			11		image 1	14			15
image 3	7			14			11			16			10		image 1	10			9			15
	8		image 3	10			11			15			12			12			15
	12			10		image 1	11		image 1	15			10			13			10
	8			10			10			16		image 2	10			11
	8		image 4	16			14			17			9
image 4	7			12			12			20		image 1	10			11.7273
	12			10									8
	8			18			12.2308			16.3846			9
	9			10									8
			image 5	14
				11									9.8125					average	11.9		average	15.625
				10
average	9.1875			11.6842
1 year
	WT 631			WT 653			KO 638			KO 648			KO 821			WT 855
	# cells parvalbumin			# cells parvalbumin			# cells parvalbumin			# cells parvalbumin			# cells parvalbumin			# cells parvalbumin
image 1	14		image 1	8		image 1	18		image 1	20		image 5	14			image 7	11
	9			8			17			20			17				12
	11			8			12			18			17				13
	12			10			18			17			18				12
image 2	4		image 2	11			19		image 2	16		image 4	14				14
	13			10		image 2	21			12			14			image 6	66
	10			6			14			17			16				10
	12			9			18			14		image 3	22				10
image 3	12			13			19			15			25				9
	15			6			19			17			29			image 5	13
	12		image 3	11		image 3	15		image 3	16			28				13
image 4	10			10			22			15			29				10
	13			10			21			16		image 2	22			image 4	11
	9			8			17			14			16				9
	12			10			25			15			22				7
	13			6		image 4	17		image 4	16			24				9
	14		image 4	10			14			12		image 1	30			image 3	8
				4			17			17			26				10
average	11.4706			6			21			17			20				9
				8			13			16			23				9
				5			18		image 5	16			26				12
				8						19			26			image 2	10
			image 5	9		average	17.8571			19							13
				12													7
				10													10
				6					average	16.2609		average	21.7273			image 1	11
				9													12
																	17
			average	8.55556													13
																average	12.7586

## Sheet: j
Fig. 1h		supplementary data				Cerebellum = Purkinje cell soma
						Cortex = cotrical interneurons soma
particle analysis - area of p62 puncta																																																63x
																																	40x			40x				63x								BKC 1307
1 month	BKC KO 1033				BKC KO 1033				BKC KO 1038				BKC KO 1038				BKC KO 944				BKC KO 944				BKC KO 952				BKC KO 952				BKC 953			BKC				BKC 1037				BKC 1032				Cerebellum
	Cerebellum				Cortex				Cerebellum				Cortex				Cerebellum				Cortex				Cerebellum				Cortex				Cortex			Cortex				Cortex				Cortex				image	area
	image	particle	area		image	particle	area		image	particle	area		image	particle	area		image	particle	area		image	particle	area		image	particle	area		image	particle	area		image	area		image	area			image	particle	area		image	particle	area			0.033
	#1	1	0.033		#1	1	0.065		#1	1	0.033		#1	1	2.343		#3	1	0.08		#3	1	0.902		#2	1	0.081		#2	1	0.081			0.081			0.08					0.033				0.065			0.098
		2	0.13			2	7.874			2	0.033			2	0.293			2	0.241			2	2.051			2	0.081			2	8.394			0.081			0.08					0.13				0.033			0.033
		3	0.033			3	0.325			3	0.033			3	0.488			3	0.08			3	0.164			3	0.081			3	0.404			0.081			0.161					0.065				0.033			0.033
		4	0.228			4	2.017			4	0.065			4	2.798			4	0.322			4	0.082			4	0.323			4	0.081			0.161			0.08					0.033				0.033			0.065
		5	0.163			5	0.13			5	0.033			5	3.188			5	0.241			5	0.246			5	0.404			5	0.161			0.081			0.161					0.098				0.098			0.26
		6	0.13			6	4.034			6	0.033			6	1.529			6	0.08			6	1.312			6	0.242			6	0.404			0.081			0.241					0.033				0.033			0.13
		7	0.033			7	0.098			7	0.033			7	7.646			7	0.08			7	0.164			7	0.081			7	16.787			0.161			0.08					0.065				0.033			0.13
		8	0.195			8	4.165			8	0.065			8	0.325			8	0.08			8	0.082			8	0.081			8	8.555			0.161			0.161					0.033				0.065			0.098
		9	0.033			9	0.423			9	0.098			9	4.099			9	0.322			9	3.445			9	0.081			9	0.323			0.081			0.08					0.13				0.065			0.065
		10	0.065			10	0.13			10	0.033			10	0.065			10	0.08			10	1.312			10	0.242			10	2.421			0.081			0.161					0.098				0.033			0.098
		11	0.163			11	0.521			11	0.033			11	0.163			11	0.08			11	0.082			11	0.081			11	0.242			0.081			0.08					0.033				0.033			0.033
		12	0.033			12	1.009			12	0.033			12	0.033			12	0.08			12	0.082			12	0.323			12	1.614			0.081			0.08					0.455				0.033			0.065
		13	0.033			13	0.553			13	0.098			13	0.976			13	0.08			13	0.082			13	0.081			13	0.081			0.081			0.322					0.033				0.033			0.033
		14	0.163			14	0.293			14	0.033			14	0.455			14	0.08			14	1.066			14	0.081			14	0.081			0.161			0.08					0.098				0.033			0.065
		15	0.033			15	0.098			15	0.033			15	0.39			15	0.241			15	0.41			15	0.081			15	0.323			0.081			0.161					0.065				0.033			0.098
		16	0.13			16	0.716			16	0.163			16	0.488			16	0.08			16	0.41			16	0.242			16	1.049			0.081			0.241					0.033				0.065			0.033
		17	0.065			17	0.455			17	0.033			17	0.228			17	0.08			17	0.246			17	0.161			17	0.161			0.081			0.08					0.065				0.065			0.228
		18	0.098			18	0.651			18	0.033			18	0.26			18	0.161			18	0.082			18	0.242			18	15.012			0.081			0.08					0.13				0.033			0.163
		19	0.26			19	0.195			19	0.065			19	1.627			19	0.08			19	0.246			19	0.081			19	19.047			0.081			0.161					0.033				0.033			0.033
		20	0.13			20	2.082			20	0.13			20	0.033			20	0.241			20	0.41			20	0.081			20	0.081			0.081			0.08					0.033				0.033			0.033
		21	0.065			21	1.301			21	0.033			21	0.488			21	0.08			21	0.41			21	0.081			21	0.081			0.161			0.161					0.033				0.065			0.13
		22	0.13			22	0.098			22	0.065			22	0.488			22	0.161			22	0.246			22	0.161			22	0.161			0.081			0.08					0.033				0.033			0.26
		23	0.065			23	0.033			23	0.098			23	1.822			23	0.161			23	0.164			23	0.081			23	0.404			0.081			0.08					0.033				0.033			0.293
		24	0.065			24	0.423			24	0.228			24	5.921			24	0.161			24	0.164			24	0.081			24	0.161			0.081			0.241					0.033				0.033			0.065
		25	0.098			25	0.098			25	0.033			25	0.358			25	0.08			25	0.082			25	0.081			25	0.161			0.081			0.241					0.065				0.065			0.098
		26	0.033			26	0.325			26	0.033			26	0.033			26	0.241			26	0.738			26	0.807			26	0.323			0.081			0.08					0.033				0.033			0.033
		27	0.033			27	0.455			27	1.236			27	3.742			27	0.08			27	1.559			27	0.081			27	12.671			0.161			0.724					0.033				0.065			0.033
		28	0.033			28	2.44			28	0.033			28	1.724			28	0.322			28	0.738			28	0.081			28	0.161			0.081			0.08					0.13				0.098			0.098
		29	0.065			29	1.887			29	0.195			29	4.197			29	0.161			29	0.082			29	0.161			29	3.309			0.081			0.08					0.228				0.228			0.13
		30	0.033			30	0.488			30	0.033			30	1.627			30	0.322			30	0.656			30	0.081			30	0.081			0.081			0.402					0.098				0.033			0.033
		31	0.033			31	0.26			31	0.033			31	2.082			31	0.241			31	0.328			31	0.081			31	0.161			0.081			0.402					0.13				0.098			0.26
		32	0.033			32	0.13			32	0.26			32	5.141			32	0.08			32	0.082			32	0.081			32	1.453			0.081			0.241					0.065				0.033			0.065
		33	0.098			33	1.789			33	0.033			33	5.889			33	0.161			33	3.691			33	0.484			33	0.807			0.081			0.322					0.163				0.033			0.163
		34	0.065			34	0.13			34	0.163			34	0.195			34	0.161			34	0.41			34	0.081			34	0.161			0.081			0.241					0.358				0.033			0.098
		35	0.195			35	4.945			35	0.033			35	0.065			35	0.161			35	0.246			35	0.081			35	9.039			0.081			0.08					0.13				0.13			0.065
		36	0.033			36	0.098			36	0.098			36	0.033			36	0.322			36	1.559			36	0.081			36	0.484			0.081			0.161					0.163				0.065			0.13
		37	0.033			37	1.074			37	0.065			37	0.748			37	0.08			37	3.117			37	0.323			37	4.6			0.081			0.08					0.13				0.033			0.033
		38	0.163			38	5.108			38	0.065			38	0.683			38	0.08			38	0.246			38	0.081			38	0.323			0.161			0.08					0.033				0.098			0.098
		39	0.033			39	0.065			39	0.163			39	6.995			39	0.08			39	0.082			39	0.081			39	0.888			0.081			0.161					0.13				0.033			0.195
		40	0.033			40	0.065			40	0.228			40	2.212			40	0.08			40	0.41			40	0.161			40	0.323			0.161			0.241					0.13				0.033			0.033
		41	0.033			41	0.293			41	0.13			41	1.171			41	0.08			41	0.492			41	0.081			41	0.404			0.161			0.322					0.033				0.033			0.163
		42	0.033			42	0.13			42	0.065			42	0.065			42	0.08			42	0.164			42	0.081			42	5.246			0.081			0.08					0.26				0.033			0.065
		43	0.033			43	0.13			43	0.26			43	0.846			43	0.402			43	1.641			43	0.081			43	0.161			0.081			0.08					0.228				0.065			0.065
		44	0.033			44	0.748			44	0.033			44	0.618			44	0.161			44	0.328			44	0.161			44	0.081			0.081			0.08					0.228				0.065			0.13
		45	0.033			45	0.033			45	0.163			45	0.683			45	0.161			45	0.41			45	0.081			45	0.323			0.242			0.08					0.033				0.033			0.065
		46	0.228			46	0.163			46	0.033			46	1.301			46	0.08			46	0.574			46	0.323			46	0.404			0.404			0.08					0.163				0.033			0.13
		47	0.033			47	0.065			47	0.13			47	0.781			47	0.08			47	0.082			47	0.081			47	7.909			0.081			0.08					0.065				0.033			0.26
		48	0.033			48	0.065			48	0.878			48	0.976			48	0.08			48	2.133			48	0.081			48	0.323			0.161			0.08					0.065				0.033			0.033
		49	0.033			49	2.863			49	0.195			49	0.033			49	0.08			49	0.492			49	0.323			49	0.081			0.081			0.08					0.033				0.098			0.098
		50	0.163			50	2.538			50	0.033			50	0.781			50	0.08			50	0.328			50	0.323			50	0.807			0.081			0.08					0.195				0.098			0.065
		51	0.325			51	0.065			51	0.033			51	5.303			51	0.161			51	0.164			51	0.161			51	0.484			0.081			0.08					0.033				0.033			0.293
		52	0.163			52	0.976			52	0.033			52	0.033			52	0.804			52	0.164			52	0.404			52	0.646			0.081			0.402					0.033				0.033			0.033
		53	0.033			53	0.13			53	0.033			53	2.668			53	0.241			53	0.164			53	0.242			53	0.565			0.081			0.161					0.26				0.033			0.065
		54	0.033			54	0.065			54	0.033			54	11.062			54	0.241			54	0.656			54	0.161			54	0.161			0.081			0.08					0.228				0.098			0.033
		55	0.065			55	0.228			55	0.065			55	0.683			55	0.08			55	1.312			55	0.081			55	0.323			0.081			0.08					0.098				0.065			0.033
		56	0.065			56	0.683			56	0.228			56	1.399			56	0.161			56	0.41			56	0.081			56	1.211			0.161			0.161					0.065				0.033			0.033
		57	0.098			57	0.455			57	0.033			57	0.033			57	0.08			57	0.41			57	0.081			57	0.484			0.081			0.161					0.033				0.033			0.098
		58	0.033			58	0.228			58	0.065			58	0.195			58	0.161			58	0.164			58	0.484			58	0.081			0.081			0.161					0.13				0.033			0.033
		59	0.033			59	8.85			59	0.228			59	0.748			59	0.08			59	1.641			59	0.081			59	4.52			0.081			0.161									0.13			0.13
		60	0.033			60	0.488			60	0.195			60	0.813			60	0.161			60	3.691			60	0.404			60	0.081			0.081			0.161									0.065			0.098
		61	0.033			61	0.163			61	0.098			61	0.195			61	0.161			61	3.199			61	0.323			61	0.484			0.242			0.08									0.195			0.065
		62	0.13			62	0.033			62	0.195			62	3.188			62	0.241			62	12.058			62	0.323			62	17.271			0.323			0.322									0.033			0.065
		63	0.033			63	1.139			63	0.13			63	0.846			63	0.08			63	0.082			63	0.646			63	2.583			0.081			0.08									0.033			0.325
		64	0.033			64	0.033			64	1.009			64	0.521			64	0.08			64	2.461			64	0.081			64	2.825			0.081			0.161									0.033			0.033
		65	0.033			65	0.033			65	0.065			65	6.865			65	0.161			65	0.82			65	0.081			65	0.081			0.081			0.08									0.358			0.033
		66	0.033			66	9.728			66	0.033			66	1.171			66	0.241			66	0.082			66	0.161			66	0.404			0.161			0.161									0.033			0.065
		67	0.033			67	0.098			67	0.455			67	0.228			67	0.08			67	1.477			67	0.081			67	0.081			0.081			0.08									0.098			0.065
		68	0.033			68	0.325			68	0.033			68	23.653			68	0.08			68	0.492			68	0.081			68	0.081			0.081			0.08									0.033			0.033
		69	0.033			69	0.195			69	0.163			69	0.065			69	0.08			69	2.051			69	0.081			69	0.161			0.081			0.08									0.033			0.033
		70	0.033			70	1.269			70	0.065			70	1.464			70	0.161			70	0.082			70	0.081			70	2.663			0.081			0.08									0.033			0.033
		71	0.163			71	1.757			71	0.033			71	0.065			71	0.08			71	0.574			71	0.242			71	0.081			0.323			0.08									0.033			0.065
		72	0.033			72	0.098			72	0.033			72	0.13			72	0.08			72	2.953			72	0.081			72	3.874			0.081			0.08									0.065			0.033
		73	0.26			73	2.082			73	0.033			73	0.358			73	0.322			73	0.082			73	0.081			73	0.323			0.081			0.08									0.033			0.033
		74	0.033			74	7.711			74	0.13			74	0.065			74	0.08			74	0.164			74	0.242			74	0.161			0.081			0.08									0.033			0.033
		75	0.228			75	0.098			75	0.195			75	2.668			75	0.08			75	0.164			75	0.161			75	0.807			0.081			0.08									0.033			0.033
		76	0.13			76	0.065			76	0.033			76	1.139			76	0.08			76	0.328			76	0.081			76	10.573			0.081			0.08									0.033			0.033
		77	0.033			77	4.457			77	0.13			77	1.789			77	0.161			77	3.363			77	0.081			77	0.888			0.161			0.483									0.033			0.033
		78	0.195			78	0.195			78	0.033			78	0.195			78	0.08			78	2.051			78	0.161			78	7.264			0.161			0.08									1.659			0.39
		79	0.163			79	0.033			79	0.065			79	0.618			79	0.08			79	0.41			79	0.484			79	3.067			0.081			0.08									0.13			0.098
		80	0.195			80	0.13			80	0.065			80	1.269			80	0.08			80	2.379			80	0.081			80	0.242			0.081			0.08									0.033			0.065
		81	0.39			81	0.033			81	0.098			81	4.262			81	1.046			81	1.066			81	0.081			81	0.081			0.081			0.322									0.098			0.033
		82	0.455			82	4.425			82	0.13			82	4.913			82	2.011			82	0.984			82	0.081			82	0.646			0.081			0.08									0.033			0.065
		83	0.293			83	0.423			83	0.033			83	1.171			83	0.161			83	0.164			83	0.081			83	0.484			0.161			0.322									0.033			0.098
		84	0.26			84	0.325			84	0.033			84	0.13			84	0.322			84	0.41			84	0.081			84	0.807			0.081			0.08									0.033			0.065
		85	0.033			85	12.494			85	0.033			85	0.065			85	1.046			85	2.051			85	0.161			85	0.888			0.161			0.08									0.033			0.033
		86	0.228			86	0.065			86	0.065			86	0.911			86	0.724			86	9.515			86	0.081			86	2.744			0.081			0.322									0.033			0.033
		87	0.26			87	0.098			87	0.033			87	0.976			87	0.08			87	0.574			87	0.242			87	1.937			0.242			2.655									0.065			0.065
		88	0.033			88	0.13			88	0.098			88	0.586			88	0.563			88	1.148			88	0.161			88	0.081			0.081			0.08									0.065			0.065
		89	0.13			89	1.757			89	0.325			89	6.735			89	0.08			89	1.805			89	0.081			89	2.986			0.081			0.08									0.065			0.098
		90	0.033			90	0.26			90	0.098			90	3.969			90	0.08			90	0.164			90	0.081			90	0.323			0.323			3.218									0.13			0.065
		91	0.033			91	0.065			91	0.033			91	0.813			91	1.85			91	5.906			91	0.161			91	0.404			0.081			0.241									0.065			0.098
		92	0.163			92	1.724			92	0.098			92	0.033			92	1.126			92	0.082			92	0.081			92	1.372			0.161			0.08									1.236			0.033
		93	0.065			93	2.31			93	0.033			93	1.334			93	1.931			93	0.246			93	0.161			93	0.323			0.081			0.885									0.065			0.033
		94	0.033			94	0.13			94	0.065			94	4.165			94	0.08			94	6.808			94	0.081			94	1.291			0.081			0.563									0.325			0.033
		95	0.065			95	0.586			95	0.13			95	0.228			95	0.161			95	1.148			95	0.081			95	0.161			0.081			0.161									0.033			0.163
		96	0.098			96	0.13			96	0.065			96	0.195			96	0.241			96	0.328			96	0.081			96	1.13			0.081			0.08									0.033			0.13
		97	0.065			97	6.67			97	0.033			97	0.033			97	1.126			97	0.328			97	0.081			97	0.081			0.081			0.08									0.098			0.033
		98	0.13			98	0.195			98	0.13			98	0.325			98	1.85			98	0.246			98	0.081			98	0.404			0.081			1.77									0.033			0.033
		99	0.033			99	0.065			99	0.033			99	0.195			99	0.08			99	1.559			99	0.161			99	0.081			0.081			0.08									0.033			0.13
		100	0.033			100	0.13			100	0.13			100	0.195			100	0.08			100	3.855			100	0.081			100	0.161			0.161			0.08									0.358			0.098
		101	0.065			101	0.065			101	0.033			101	0.033			101	0.644			101	1.559			101	0.081			101	0.161			0.081			0.08									0.033			0.033
		102	0.065			102	0.13			102	0.065			102	0.033			102	0.08			102	2.953			102	0.323			102	0.081			0.081			0.241									0.033			0.033
		103	0.033			103	0.195			103	0.163			103	4.132			103	0.161			103	2.953			103	0.242			103	0.404						0.644									0.065			0.065
		104	0.13			104	0.033			104	0.033			104	0.195			104	0.08			104	0.41			104	0.081			104	0.323						0.08									0.098			0.033
		105	0.195			105	0.098			105	0.033			105	0.911			105	0.08			105	0.246			105	0.081			105	0.807						0.322									0.26			0.098
		106	0.13			106	0.065			106	0.065			106	1.627			106	0.08			106	0.492			106	0.565			106	0.081						0.322									0.13			0.065
		107	0.033			107	1.594			107	0.033			107	0.033			107	0.241			107	0.41			107	0.081			107	0.404						0.08									0.163			0.033
		108	0.228			108	0.944			108	0.033			108	0.293			108	0.161			108	1.723			108	0.161			108	0.323						0.724									0.13			0.033
		109	0.293			109	0.13			109	0.13			109	10.541			109	0.161			109	1.805			109	0.404			109	1.372						1.126									0.098			0.033
		110	0.325			110	0.033			110	0.033			110	3.546			110	0.08			110	1.148			110	0.081			110	0.161						0.161									0.065			0.228
		111	0.065			111	0.39			111	0.033			111	1.074			111	0.161			111	0.656			111	0.565			111	0.726						0.08									0.033			0.195
		112	0.033			112	2.245			112	0.033			112	0.521			112	0.161			112	1.887			112	0.081			112	2.018						0.161									0.13			0.325
		113	0.033			113	0.195			113	0.033			113	8.752			113	0.241			113	0.164			113	0.081			113	3.228						0.08									0.195			0.065
		114	0.065			114	0.586			114	0.033			114	0.455			114	0.08			114	4.922			114	0.242			114	0.646						0.161									1.204			0.065
		115	0.033			115	0.065			115	0.033			115	0.195			115	0.08			115	0.41			115	0.161			115	1.291						0.322									0.033			0.033
		116	0.033			116	0.033			116	0.065			116	0.033			116	0.08			116	1.723			116	0.081			116	0.646						0.563									0.423			0.098
		117	0.033			117	2.05			117	0.033			117	1.985			117	0.08			117	0.164			117	0.646			117	0.081						1.207									0.033			0.163
		118	0.098			118	0.163			118	0.033			118	0.033			118	0.241			118	0.164			118	0.323			118	2.341						0.08									0.098			0.033
		119	0.033			119	0.26			119	0.065			119	0.065			119	0.08			119	0.164			119	0.081			119	0.404						0.483									0.358			0.423
		120	0.033			120	2.831			120	0.13			120	8.785			120	0.08			120	0.082			120	0.081			120	0.161						0.08									0.065			0.033
		121	0.033			121	0.455			121	0.033			121	1.562			121	0.241			121	0.246			121	0.081			121	0.081						0.08									0.033			0.033
		122	0.13			122	0.651			122	0.098			122	0.098			122	0.241			122	0.082			122	0.081			122	3.148						0.08									0.033			0.13
		123	0.195			123	0.358			123	0.098		#2	1	0.033			123	41.832			123	1.559			123	0.161			123	0.161						0.08									0.13			0.195
		124	0.033			124	0.163			124	0.13			2	0.13			124	0.161			124	0.246			124	0.081			124	0.081						0.08									0.033			0.13
		125	0.033			125	0.13			125	0.033			3	0.033			125	0.08			125	1.312			125	0.081			125	0.726						1.528									0.033			0.163
		126	0.976			126	2.863			126	0.033			4	0.163			126	6.114			126	0.656			126	0.161			126	0.081						0.161									0.065			0.13
		127	0.033			127	0.195			127	0.195			5	0.683			127	0.08			127	2.297			127	0.323			127	0.161						0.08									0.033			0.195
		128	0.033			128	5.726			128	0.033			6	3.091			128	0.322			128	1.805			128	0.161			128	2.018						0.08									0.033			0.033
		129	0.195			129	1.074			129	0.065			7	0.13			129	3.54			129	0.246			129	0.081			129	0.242						0.08									0.033			0.195
		130	0.033			130	4.555			130	0.065			8	1.855			130	0.161			130	0.082			130	0.081			130	1.695						0.965									0.033			0.098
		131	0.065			131	0.293			131	0.065			9	0.325			131	1.528			131	0.164			131	0.081			131	0.807						0.08									0.033			0.065
		132	0.065			132	0.033			132	0.033			10	0.976			132	0.161			132	1.066			132	0.081			132	2.018						0.08									0.065			0.065
		133	5.141			133	0.033			133	0.13			11	0.13			133	0.08			133	0.082			133	0.081			133	1.614						0.161									0.033			0.098
		134	0.033			134	0.13			134	0.033			12	0.521			134	0.161			134	0.246			134	0.081			134	1.856						0.08									0.325			0.033
		135	0.098			135	0.586			135	0.033			13	0.065			135	0.08			135	0.082			135	0.323			135	0.646						0.241									0.195			0.033
		136	0.033			136	1.432			136	0.065			14	0.293			136	0.08			136	0.492			136	0.081			136	0.161						0.161									0.13			0.065
		137	0.033			137	0.098			137	0.065			15	0.13			137	0.08			137	0.164			137	0.161			137	0.081						0.08									0.033			0.065
		138	0.098			138	0.488			138	0.358			16	0.423			138	0.08			138	0.82			138	0.161			138	0.161						0.241									0.033			0.033
		139	0.033			139	0.033			139	0.065			17	0.098			139	0.08			139	1.148			139	0.081			139	1.776						0.161									0.065			0.13
		140	0.098			140	2.147			140	0.033			18	0.293			140	0.08			140	3.035			140	0.081			140	0.323						0.161									0.098			0.065
		141	0.065			141	0.195			141	0.033			19	0.033			141	0.08			141	0.328			141	0.565			141	0.161						0.161									0.033			0.033
		142	0.065			142	0.033			142	0.098			20	2.44			142	0.08			142	0.082			142	0.726			142	1.372						0.08									0.163			0.13
		143	0.033			143	0.195			143	0.13			21	1.985		#2	1	0.164			143	3.691			143	0.081			143	9.201						0.08									0.065			0.033
		144	0.033			144	0.065			144	0.228			22	0.033			2	0.328			144	0.082			144	0.484			144	4.52						0.08									0.033			0.033
		145	0.033			145	0.065			145	0.033			23	0.163			3	0.246			145	0.246			145	0.081			145	1.291						0.161									0.033			0.228
		146	0.195			146	0.065			146	0.033			24	0.13			4	0.082			146	0.328			146	0.161			146	0.404						0.08									0.033			0.033
		147	0.325			147	13.177			147	0.033			25	0.748			5	0.328			147	0.082			147	0.081			147	0.081						0.402									0.033			0.195
		148	0.163			148	1.822			148	0.13			26	0.065			6	0.246			148	0.164			148	0.081			148	0.565						0.402									0.065			0.065
		149	0.033			149	0.163			149	0.163			27	0.325			7	0.164			149	0.082			149	0.161			149	0.565						0.161									0.033			0.098
		150	0.033			150	1.562			150	0.065			28	1.594			8	0.082			150	1.477			150	1.614			150	0.161						0.08									0.033			0.098
		151	0.781			151	0.033			151	0.033			29	2.765			9	0.082			151	0.328			151	0.081			151	0.242						0.08									0.033			0.033
		152	0.033			152	2.212			152	0.325			30	0.065			10	0.082			152	0.082			152	0.161			152	0.081						0.241									0.065			0.033
		153	0.065			153	1.009			153	0.065			31	0.13			11	0.082			153	2.379			153	0.081			153	0.081						0.241									0.033			0.033
		154	0.098			154	0.033			154	0.163			32	0.716			12	0.082			154	0.082			154	0.081			154	0.081						0.08									0.033			0.065
		155	0.13			155	1.822			155	0.098			33	0.098			13	0.082			155	0.574			155	0.081			155	6.134						0.08									0.065			0.033
		156	0.13			156	0.033			156	0.033			34	0.553			14	0.082			156	1.312			156	0.161			156	0.646						0.402									0.033			0.13
		157	0.228			157	0.065			157	0.098			35	0.325			15	0.082			157	0.082			157	0.161			157	0.726						0.241									0.033			0.033
		158	0.033			158	0.033			158	0.065			36	0.195			16	0.41			158	0.164			158	0.081			158	1.049						0.08									0.033			0.033
		159	0.033			159	0.781			159	0.033			37	0.065			17	0.328			159	0.41			159	0.242			159	0.081						1.85									0.033			0.033
		160	0.065			160	0.293			160	0.065			38	0.065			18	0.082			160	0.082			160	0.081			160	0.081						0.322									0.065			0.13
		161	0.293			161	0.26			161	0.065			39	0.098			19	0.164			161	0.082			161	0.161			161	0.161						0.161									0.033			0.033
		162	0.228			162	0.358			162	0.098			40	0.033			20	0.082			162	0.328			162	2.098			162	0.081						0.322									0.065			0.098
		163	0.033			163	0.065			163	0.033			41	0.033			21	0.082			163	5.086			163	0.081			163	0.242						0.08									0.065			0.033
		164	0.065			164	0.065			164	0.033			42	0.098			22	0.082			164	1.887			164	0.242			164	1.372						0.08									0.033			0.033
		165	0.098			165	0.033			165	0.13			43	0.358			23	0.082			165	2.379			165	0.161			165	14.447						0.161									0.033			0.163
		166	0.488			166	0.325			166	0.293			44	0.293			24	0.164			166	5.66			166	0.081			166	0.726						0.08									0.033			0.13
		167	0.163			167	19.033			167	0.13			45	0.163			25	0.082			167	0.082			167	0.081			167	0.242						0.08									0.033			0.033
		168	0.033			168	0.098			168	0.163			46	0.033			26	0.082			168	0.41			168	0.161			168	2.26						0.241									0.033			0.13
		169	0.033			169	0.228			169	0.033			47	0.228			27	0.246			169	0.984			169	0.081			169	1.372						0.08									0.033			0.033
		170	0.065			170	1.529			170	0.163			48	0.683			28	0.082			170	7.957			170	0.081			170	0.404						0.241									0.033			0.098
		171	0.065			171	1.366			171	0.293			49	0.163			29	0.328			171	1.887			171	0.161			171	1.211						0.161									0.033			0.033
		172	0.098			172	1.009			172	0.033			50	0.065			30	0.082			172	0.328			172	0.323			172	6.86						0.885									0.033			0.065
		173	0.228			173	0.13			173	0.13			51	0.065			31	0.246			173	0.574			173	0.161			173	0.404						0.402									0.033			0.033
		174	0.325			174	1.236			174	0.065			52	0.13			32	0.082			174	6.562			174	0.081			174	0.646						0.08									0.033			0.098
		175	0.065			175	0.033			175	0.39			53	0.195			33	0.656			175	0.82			175	0.081			175	0.161						0.08									0.033			0.033
		176	0.033			176	0.065			176	0.13			54	0.065			34	0.082			176	4.266			176	0.161			176	1.291						0.08									0.033			0.033
		177	0.033			177	0.13			177	0.033			55	0.423			35	0.082			177	0.656			177	0.081			177	0.081						0.08									0.065			0.098
		178	0.195			178	1.789			178	0.033			56	0.26			36	0.902			178	1.805			178	0.081			178	0.161						0.08									0.065			0.098
		179	0.065			179	2.928			179	0.033			57	0.098			37	0.164			179	0.492			179	0.081			179	0.161						0.08									0.065			0.033
		180	0.098			180	3.221			180	0.098			58	0.195			38	1.887			180	1.312			180	0.242			180	0.646						0.161									0.065			0.098
		181	0.033			181	0.228			181	0.065			59	0.098			39	0.164			181	5.578			181	0.081			181	0.323						0.161									0.033			0.13
		182	0.065			182	3.969			182	0.033			60	0.098			40	0.574			182	4.758			182	0.161			182	0.161						0.322									0.033			0.033
		183	0.098			183	0.098			183	0.033			61	0.39			41	0.164			183	0.492			183	0.161			183	0.484						0.08									0.098			0.033
		184	0.13			184	2.505			184	0.13			62	0.13			42	0.328			184	0.902			184	0.081			184	0.565						0.08									0.098			0.065
		185	0.033			185	1.789			185	0.033			63	0.878			43	0.328			185	0.164			185	0.081			185	0.726						0.08									0.098			0.033
		186	0.098			186	0.878			186	0.033			64	0.195			44	0.082			186	0.328			186	0.081			186	0.807						0.08									0.065			0.065
		187	0.26			187	2.603			187	0.033			65	0.13			45	1.477			187	0.492			187	0.242			187	0.323						0.08									0.065			0.098
		188	0.098			188	1.659			188	0.033			66	1.464			46	0.246			188	0.41			188	0.161			188	1.291						0.08									0.033			0.033
		189	0.26			189	0.423			189	0.033			67	0.39			47	0.082			189	0.082			189	0.323			189	0.161						0.161									0.13			0.065
		190	0.033			190	0.293			190	0.033			68	0.163			48	0.082			190	2.707			190	0.242			190	2.018						0.161									0.13			0.033
		191	0.098			191	0.033			191	0.033			69	0.065			49	0.082			191	0.328			191	0.081			191	1.453						0.08									0.033			0.065
		192	0.065			192	10.118			192	0.065			70	0.13			50	0.246			192	5.004			192	0.081			192	0.484						0.161									0.358			0.065
		193	0.098			193	0.065			193	0.033			71	0.098			51	0.082			193	0.164			193	0.081			193	1.13						0.08									0.098			0.13
		194	0.033			194	0.065			194	0.033			72	1.562			52	0.164			194	0.738			194	0.081			194	2.421						0.08									0.033			0.325
		195	0.033			195	0.13			195	0.098			73	0.325			53	0.328			195	3.445			195	0.242			195	5.407						0.08									0.13			0.065
		196	0.39			196	3.221			196	0.065			74	0.228			54	0.164			196	0.574			196	0.081			196	6.134						0.08									0.033			0.033
		197	0.423			197	0.293			197	0.065			75	0.098			55	0.082			197	0.164			197	0.323			197	2.502						0.08									0.033			0.033
		198	0.033			198	0.651			198	0.065			76	0.033			56	0.41			198	0.328			198	0.081			198	4.035						0.08									0.065			0.033
		199	0.065			199	0.358			199	0.098			77	0.13			57	0.082			199	2.789			199	0.081			199	8.797						0.08									0.033			0.033
		200	0.455			200	0.26			200	0.098			78	0.26			58	0.246			200	0.246			200	0.242			200	0.323						0.161									0.618			0.13
		201	0.033			201	0.13			201	0.163							59	0.246			201	2.051			201	0.081			201	0.242						0.08									0.065			0.098
		202	0.033			202	0.13			202	0.033			average	1.28549			60	0.082			202	0.328			202	0.323			202	3.632						0.08									0.065
		203	0.098			203	2.44			203	0.065							61	0.164			203	4.676			203	0.081			203	0.081						0.161									0.163
		204	0.195			204	1.399			204	0.065							62	69.233			204	0.164			204	0.081			204	0.242						0.241									0.033
		205	0.195			205	1.009			205	0.033							63	0.164			205	0.328			205	0.081			205	1.049						0.08									0.488
		206	0.033			206	0.846			206	0.098							64	0.082			206	0.492			206	0.484			206	0.081						0.08									0.033
		207	0.358			207	3.091			207	0.033							65	0.164			207	2.953			207	0.323			207	5.165						0.08									0.716
		208	0.13			208	0.065			208	0.033							66	0.246			208	0.082			208	0.565			208	1.211						0.08									0.033
		209	0.065			209	0.423			209	0.065							67	0.082			209	0.082			209	0.404			209	0.161						0.161									0.033
		210	0.033			210	0.065			210	0.065							68	0.082			210	0.164			210	0.484			210	0.081						0.161									0.098
		211	0.033			211	0.26			211	0.065							69	0.082			211	8.449			211	0.161			211	1.533						0.08									0.033
		212	0.065			212	0.26			212	0.065							70	0.082			212	0.82			212	0.081			212	1.049						0.08									0.033
		213	0.228			213	0.163			213	0.228							71	0.492			213	1.066			213	0.161			213	3.067						0.161									0.033
		214	0.163			214	0.358			214	0.228							72	0.082			214	0.902			214	0.081			214	2.26						0.08									0.033
		215	0.065			215	0.195			215	0.033							73	0.164			215	8.613			215	0.161			215	1.211						0.08									0.098
		216	0.423			216	0.781			216	0.033							74	0.246			216	0.328			216	0.242			216	1.049						0.724									0.033
		217	0.033			217	7.776			217	0.618							75	0.082			217	0.082			217	0.565			217	0.081						0.08									0.065
		218	0.228			218	0.781			218	0.065							76	0.984			218	0.328			218	0.484			218	0.404						0.08									0.033
		219	0.065			219	2.18			219	0.195							77	0.246			219	0.574			219	0.161			219	0.484						0.08									0.065
		220	0.033			220	0.488			220	0.033							78	0.082			220	0.082			220	0.081			220	1.856						0.241									0.13
		221	0.033			221	0.065			221	0.065							79	0.41			221	0.082			221	0.081			221	0.323						0.241									0.065
		222	0.13			222	1.139			222	0.13							80	0.082			222	0.164			222	0.161			222	0.081						0.08									0.033
		223	0.13			223	2.017			223	0.098							81	0.082			223	0.082			223	0.081			223	0.081						0.08									0.033
		224	0.163			224	0.13			224	0.033							82	0.328			224	2.379			224	0.161			224	0.404						0.08									0.033
		225	0.26			225	4.49			225	0.065							83	0.082			225	5.004			225	0.081			225	0.323						0.08									0.033
		226	0.033			226	0.065			226	0.033							84	1.395			226	0.164			226	0.242			226	0.081						0.161									0.033
		227	0.651			227	1.009			227	0.033							85	0.082			227	3.445			227	0.242			227	0.484						0.161									0.033
		228	0.13			228	1.074			228	0.065							86	0.082			228	0.41			228	0.323			228	0.242						0.08									0.065
		229	0.033			229	1.009			229	0.033							87	0.082			229	1.477			229	0.081			229	2.179						0.241									0.651
		230	0.228			230	7.613			230	0.033							88	0.246			230	0.656			230	0.242			230	0.081						1.126									0.033
		231	0.26			231	0.163			231	0.098							89	0.246			231	0.328			231	0.081			231	0.161						0.08									0.228
		232	0.033			232	0.098			232	0.033							90	0.082			232	0.328			232	0.081			232	8.232						0.08									0.033
		233	0.033			233	0.033			233	0.033							91	0.082			233	0.164			233	0.081			233	0.323						0.161									0.423
		234	0.065			234	0.033			234	0.033							92	0.164			234	2.461			234	0.242			234	0.081						0.161									0.065
		235	0.26			235	0.098			235	0.033							93	0.082			235	1.723			235	0.323			235	4.278						0.08									0.033
		236	0.065			236	0.13			236	0.033							94	0.328			236	5.168			236	0.081			236	0.242						0.08									0.098
		237	0.228			237	0.195			237	0.065							95	0.082			237	4.019			237	0.081			237	3.874						0.08									0.033
		238	0.065			238	1.562			238	0.098							96	0.082			238	0.082			238	0.161			238	0.646						0.08									0.195
		239	0.033			239	0.293			239	0.065							97	0.082			239	4.512			239	0.161			239	1.453						0.08									0.065
		240	0.033			240	0.033			240	0.065							98	0.082			240	5.496			240	0.081			240	0.646						0.322									0.033
		241	0.065			241	0.228			241	0.033							99	0.41			241	5.004			241	0.081			241	0.323						0.161									0.033
		242	0.13		#2	1	0.423			242	0.033							100	0.246			242	5.988			242	0.081			242	0.081						0.08									0.033
		243	0.033			2	0.195			243	0.13							101	0.164			243	1.23			243	0.323			243	1.211						0.241									0.033
		244	0.195			3	0.651			244	0.033							102	0.082			244	0.656			244	0.081			244	0.484						0.161									0.033
		245	0.033			4	0.455			245	0.065							103	0.082			245	0.492			245	0.081			245	0.081						0.08									0.033
		246	0.065			5	0.13			246	0.065							104	0.082			246	0.164			246	0.404			246	2.018						0.241									0.033
		247	0.065			6	0.325			247	0.033							105	0.164			247	0.082			247	0.323			247	0.323						0.563									0.098
		248	0.033			7	0.065			248	0.098							106	0.082			248	1.066			248	0.081			248	0.242						0.241									0.033
		249	0.033			8	0.033			249	0.033							107	0.082			249	0.082			249	0.081			249	0.161						0.08									0.098
		250	0.293			9	0.228			250	0.065							108	0.492			250	0.246			250	0.404			250	1.856						0.241									0.033
		251	0.228			10	0.228			251	0.065							109	0.082			251	0.328			251	0.161			251	0.161						0.322									0.033
		252	0.033			11	0.033			252	0.033							110	0.164			252	0.082			252	0.081			252	0.404						0.08									0.065
		253	0.098			12	0.033			253	0.065							111	0.082			253	3.363			253	0.081			253	0.565						0.08									0.033
		254	0.065			13	0.488			254	0.065							112	0.082			254	5.496			254	0.484			254	0.323						0.08									0.033
		255	0.163			14	0.423			255	0.033							113	0.574			255	0.656			255	0.161			255	0.484						0.08									0.033
		256	0.033			15	0.033			256	0.098							114	0.41			256	2.461			256	2.018			256	1.937						0.08									0.033
		257	0.13			16	0.033			257	0.065							115	0.328			257	6.316			257	0.242			257	0.161						0.08									0.033
	#2	1	0.033			17	0.033			258	0.033							116	0.164			258	0.574			258	0.081			258	0.888						0.08									0.098
		2	0.033			18	0.618			259	0.033							117	0.082			259	1.641			259	0.242			259	0.161						0.08									0.033
		3	0.098			19	0.195			260	0.065							118	0.082			260	1.066			260	0.565			260	0.807						0.08									0.033
		4	0.033			20	0.065			261	0.033							119	0.082			261	0.082			261	0.323			261	0.968						0.08									0.033
		5	0.098			21	0.195			262	0.065							120	0.164			262	1.312			262	0.081			262	0.081						0.161									0.033
		6	0.033			22	0.065			263	0.033							121	0.164			263	0.492			263	0.646			263	0.242						0.08									0.065
		7	0.033			23	1.236			264	0.195							122	0.082			264	5.988			264	0.081			264	0.161						0.08									0.033
		8	0.033			24	0.033			265	0.163							123	0.41			265	0.738			265	1.937			265	2.179						0.08									0.065
		9	0.033			25	1.009			266	0.033							124	0.082			266	0.328			266	0.323			266	0.161						0.08									0.065
		10	0.065			26	0.033			267	0.065							125	0.082			267	0.328			267	0.081			267	0.081						0.08									0.033
		11	0.065			27	0.098			268	0.033							126	0.082			268	6.48			268	0.081			268	0.726						0.08									0.033
		12	0.033			28	0.13			269	0.423							127	0.082			269	0.492			269	1.291			269	1.695						0.161									0.065
		13	0.033			29	0.358			270	0.033							128	0.164			270	12.222			270	0.081			270	0.081						0.08									0.033
		14	0.065			30	0.26			271	0.033							129	0.082			271	4.019			271	3.309			271	0.404						0.161									0.065
		15	0.033			31	0.651			272	0.098							130	0.246			272	0.164			272	0.161			272	0.484						0.08									0.033
		16	0.065			32	0.423			273	0.358							131	0.164			273	0.328			273	0.081			273	0.404						0.08									0.033
		17	0.033			33	2.603			274	0.065							132	0.082			274	4.019			274	0.968			274	0.161						0.161									0.033
		18	0.033			34	3.709			275	0.033							133	0.328			275	0.984			275	0.081			275	0.242						0.161									0.033
		19	0.065			35	1.139			276	0.065							134	0.328			276	0.328			276	0.081			276	0.726						0.08									0.033
		20	0.033			36	3.872			277	0.13							135	0.164			277	0.41			277	1.372			277	5.004						0.483									0.033
		21	0.033			37	7.093			278	0.39							136	0.082			278	0.984			278	1.291			278	4.116						0.161									0.033
		22	0.098			38	0.098			279	0.358							137	0.082			279	8.203			279	0.081			279	2.502						0.08									0.033
		23	0.065			39	0.521			280	0.033							138	0.082			280	3.855			280	0.081			280	0.484						0.161									0.098
		24	0.033			40	0.553			281	0.033							139	0.82			281	0.164			281	0.242			281	0.081						0.241									0.033
		25	0.033			41	1.041			282	0.065							140	0.082			282	0.328			282	0.081			282	0.161						0.08									0.033
		26	0.065			42	1.106			283	0.033							141	0.574			283	1.641			283	0.323			283	0.565						0.161									0.065
		27	0.195			43	0.26			284	0.033							142	1.148			284	1.148			284	0.081			284	1.776						0.08									0.033
		28	0.033			44	2.408			285	0.033							143	0.492			285	0.656			285	0.161			285	0.161						0.08									0.033
		29	0.033			45	0.065			286	0.033							144	0.082			286	1.148			286	0.242			286	0.726						0.08									0.065
		30	0.065			46	0.195			287	0.033							145	0.082			287	2.379			287	0.323			287	1.291						0.161									0.033
		31	0.065			47	1.334			288	0.195							146	0.656			288	0.082			288	0.081			288	0.323						0.08									0.065
		32	0.065			48	1.171			289	0.065							147	0.738			289	1.23			289	0.161			289	0.081						0.161									0.065
		33	0.033			49	5.889			290	0.065							148	0.082			290	9.926			290	0.161			290	0.646						0.08									0.033
		34	0.033			50	0.065			291	0.065							149	0.164			291	0.656			291	0.081			291	0.323						0.08									0.033
		35	0.098			51	1.659			292	0.39							150	0.164			292	0.984			292	0.081			292	0.161						0.08									0.033
		36	0.065			52	0.651			293	0.13							151	0.164			293	1.477			293	0.161			293	2.986						0.161									0.033
		37	0.13			53	0.39			294	0.065							152	0.164			294	0.164			294	0.323			294	0.646						0.08									0.033
		38	0.163			54	0.325			295	0.13							153	0.328			295	0.082			295	0.081			295	0.646						0.08									0.065
		39	0.163			55	0.033			296	0.065							154	0.164			296	0.492			296	0.161			296	0.081						0.08									0.033
		40	0.065			56	0.163			297	0.065							155	0.082			297	15.257			297	0.242			297	0.404						0.08									0.033
		41	0.033			57	0.716			298	0.033							156	0.164			298	0.574			298	0.161			298	0.081						0.402									0.033
		42	0.033			58	0.065			299	0.13							157	0.082			299	2.707			299	0.081			299	0.161						0.08									0.065
		43	0.163			59	0.423			300	0.065							158	0.164			300	0.164			300	0.081			300	14.124						0.322									0.033
		44	0.033			60	0.13			301	0.033							159	0.082			301	1.969			301	0.081			301	3.632						0.08									0.033
		45	0.358			61	0.26			302	0.033							160	0.164			302	0.082			302	0.081			302	1.211						0.08									0.065
		46	0.033			62	0.065			303	0.293							161	0.082			303	0.246			303	0.404			303	0.404						0.08									0.033
		47	0.098			63	0.423			304	0.033							162	0.082			304	0.902			304	0.323			304	5.811						0.161									0.033
		48	0.033			64	0.293			305	0.033							163	0.082		#2	1	0.161			305	0.081			305	0.404						0.08									0.033
		49	0.065			65	0.098			306	0.228							164	0.082			2	0.081			306	0.081			306	1.211						0.161									0.098
		50	0.033			66	0.586			307	0.065							165	0.082			3	1.614			307	0.081			307	9.039						0.402									0.033
		51	0.195			67	0.065			308	0.033							166	0.082			4	0.081			308	0.081			308	2.583						0.08									0.033
		52	0.098			68	0.553			309	0.13							167	0.082			5	0.081			309	0.081			309	0.484						0.08									0.033
		53	0.065			69	1.301			310	0.293							168	0.41			6	0.081			310	0.242			310	0.161						0.161									0.033
		54	0.065			70	0.033			311	0.033							169	0.082			7	0.807			311	0.646			311	0.646						0.08									0.033
		55	0.13			71	0.358			312	0.521							170	0.246			8	0.404			312	0.161			312	0.161						0.08									0.033
		56	0.033			72	0.39			313	0.033							171	0.41			9	1.453			313	0.081			313	0.081						0.08									0.033
		57	0.033			73	0.065			314	0.033							172	0.164			10	1.937			314	0.161			314	0.565						0.322									0.033
		58	0.195			74	4.978			315	0.098							173	0.164			11	1.533			315	0.081			315	0.081						0.161									0.098
		59	0.065			75	0.033			316	0.033							174	0.164			12	0.081			316	0.161			316	0.081						0.08									0.033
		60	0.033			76	1.301			317	0.065							175	0.328			13	0.242			317	0.161			317	0.081						0.08									0.033
		61	0.033			77	0.813			318	0.195							176	0.246			14	0.726			318	0.081			318	0.081						0.08									0.033
		62	0.065			78	0.26			319	0.195							177	0.082			15	13.155			319	0.081			319	0.565						0.08									0.033
		63	0.033			79	1.659			320	0.098							178	0.082			16	0.081			320	0.161			320	0.161						0.08									0.033
		64	0.033			80	2.928			321	0.065							179	0.082			17	1.13			321	0.081			321	0.726						0.08									0.033
		65	0.033			81	0.39			322	0.033							180	0.082			18	0.161			322	0.242			322	0.323						0.161									0.033
		66	0.325			82	1.041			323	0.065							181	0.082			19	0.161			323	0.081			323	0.161						0.161									0.033
		67	0.065			83	0.26			324	0.033							182	0.164			20	0.404			324	0.161			324	0.161						0.08									0.033
		68	0.228			84	0.195			325	0.065							183	0.082			21	0.484			325	0.323			325	1.13															0.033
		69	0.033							326	0.098							184	110.904			22	4.358			326	0.081			326	0.242															0.065
		70	0.098			average	1.10204			327	0.033							185	0.164			23	0.323			327	0.161			327	0.323															0.033
		71	0.065				1.28549			328	0.033							186	0.082			24	46.891			328	0.081			328	0.081															0.033
		72	0.13							329	0.033							187	0.164			25	0.242			329	0.161			329	0.565															0.033
		73	0.065				1.63115			330	0.065							188	29.449			26	0.565			330	1.211			330	2.341															0.065
		74	0.13				1.68852			331	0.098							189	0.082			27	0.323			331	0.161			331	0.081															0.033
		75	2.017							332	0.163							190	0.082			28	1.13			332	0.081			332	0.323															0.033
		76	0.13							333	0.033							191	0.164			29	0.081			333	0.161			333	1.695															0.065
		77	0.033							334	0.13							192	0.082			30	4.197			334	0.161			334	0.081															0.033
		78	0.033							335	0.033							193	0.492			31	0.161			335	0.404			335	0.484															0.033
		79	0.033							336	0.033							194	0.164			32	0.081			336	0.968			336	0.081															0.033
		80	0.098							337	0.13							195	0.082			33	3.39			337	0.081			337	0.081															0.033
		81	0.033							338	0.033							196	0.082			34	0.081			338	0.161			338	0.323															0.033
		82	0.065							339	0.033							197	0.164			35	4.762			339	0.161			339	2.583															0.033
		83	0.033							340	0.098							198	0.082			36	0.081			340	0.323			340	0.161															0.033
		84	0.065							341	0.033							199	0.082			37	0.161			341	0.242			341	0.484															0.033
		85	0.033							342	0.033							200	0.164			38	0.081			342	0.242			342	10.25															0.033
		86	0.098							343	0.358							201	0.246			39	0.081			343	0.081			343	2.663															0.033
		87	0.26							344	0.065							202	0.328			40	7.344			344	0.081			344	0.081															0.033
		88	0.163							345	0.033							203	0.082			41	0.081			345	0.081			345	0.161															0.033
		89	0.033							346	0.033							204	0.164			42	2.583			346	0.081			346	11.218															0.033
		90	0.065							347	0.033							205	0.328			43	3.793			347	0.081			347	0.968															0.033
		91	0.033							348	0.033							206	0.082			44	1.533			348	0.081			348	0.081															0.033
		92	0.098							349	0.228							207	0.082			45	11.703			349	0.323			349	0.968															0.033
		93	0.163							350	0.033							208	0.082			46	1.695			350	0.888			350	4.762															0.033
		94	0.033							351	0.228							209	0.164			47	0.161			351	0.081			351	0.323															0.065
		95	0.033							352	0.13							210	0.246			48	0.081			352	0.242			352	0.161															0.065
		96	0.033							353	0.033							211	0.082			49	4.035			353	0.565			353	0.484															0.033
		97	0.033							354	0.065							212	0.082			50	0.081			354	0.161			354	0.646															0.033
		98	0.033							355	0.033							213	0.082			51	0.081			355	0.161			355	0.081															0.033
		99	0.065							356	0.033							214	0.082			52	4.116			356	2.986			356	1.211															0.163
		100	0.033							357	0.033							215	0.246			53	0.242			357	5.892			357	0.242															0.521
		101	0.26							358	0.26							216	0.082			54	8.232			358	0.161			358	1.453															0.033
		102	0.358							359	0.033							217	0.082			55	0.161			359	0.081			359	0.081															0.065
		103	0.033							360	0.033							218	0.082			56	6.941			360	0.161			360	0.404															0.065
		104	0.13							361	0.033							219	0.164			57	1.211			361	0.968			361	0.242															0.033
		105	0.13							362	0.033							220	0.164			58	5.165			362	0.161			362	0.484															0.065
		106	0.26							363	0.033							221	0.328			59	0.242			363	0.081			363	1.211															0.098
		107	0.033							364	0.065							222	0.328			60	0.161			364	0.484			364	0.646															0.228
		108	0.098							365	0.033							223	0.082			61	0.081			365	0.081			365	0.081															0.033
		109	0.163							366	0.033							224	0.41			62	0.242			366	0.242			366	0.323															0.065
		110	0.13							367	0.033							225	0.082			63	2.744			367	0.161			367	0.081															0.033
		111	0.033							368	0.033							226	0.164			64	0.081			368	0.081			368	0.161															0.033
		112	0.033							369	0.033							227	0.082			65	0.888			369	0.161			369	0.242															0.098
		113	0.098							370	0.065							228	0.082			66	0.161			370	0.242			370	0.161															0.065
		114	0.098							371	0.098							229	0.164			67	0.565			371	0.081			371	0.484															0.033
		115	0.065							372	0.13							230	0.164			68	0.081			372	0.161			372	0.323															0.033
		116	0.033							373	0.065							231	4.922			69	0.161			373	0.081			373	1.453															0.033
		117	0.033							374	0.033							232	0.082			70	0.161			374	0.081			374	0.323															0.098
		118	0.098							375	0.423							233	0.082			71	2.26			375	0.242			375	0.565															0.065
		119	0.033							376	0.033							234	0.574			72	0.081			376	0.161			376	7.344															0.065
		120	0.033							377	0.033							235	0.246			73	0.081			377	0.161			377	0.081															0.065
		121	0.293							378	0.13							236	0.082			74	0.565			378	0.081			378	0.161															0.065
		122	0.033							379	0.358							237	0.164			75	4.035			379	0.081			379	0.081															0.033
		123	0.293							380	0.033							238	0.082			76	1.291			380	0.081			380	0.161															0.163
		124	0.098							381	0.033							239	0.984			77	0.081			381	0.081			381	0.807															0.033
		125	0.033							382	0.098							240	0.246			78	0.323			382	0.081			382	0.081															0.065
		126	0.13							383	0.098							241	0.164			79	0.726			383	0.081			383	1.049															0.065
		127	0.163							384	0.065							242	0.082			80	0.081			384	0.081			384	0.161															0.033
		128	0.065							385	0.098							243	0.082			81	0.323			385	0.161			385	0.081															0.033
		129	0.098							386	0.033							244	0.246			82	0.565			386	0.161			386	0.484															0.098
		130	0.358							387	0.033							245	0.082			83	0.323			387	0.081			387	0.968															0.033
		131	0.065							388	0.065							246	0.082			84	1.13			388	0.161			388	0.404															0.033
		132	0.098							389	0.033							247	0.164			85	0.404			389	0.081			389	0.888															0.033
		133	0.293							390	0.033							248	0.082			86	0.646			390	0.081			390	0.161															0.065
		134	0.033							391	0.13							249	0.082			87	0.081			391	0.161			391	0.323															0.033
		135	0.065							392	0.033							250	0.082			88	0.081			392	0.161			392	0.968															0.065
		136	0.065							393	0.033							251	0.164			89	1.211			393	0.323			393	2.421															0.065
		137	0.195							394	0.065							252	0.082			90	0.565			394	0.323			394	0.161															0.033
		138	0.065							395	0.13							253	0.328			91	0.242			395	0.081			395	0.081															0.033
		139	0.065							396	0.065							254	0.082			92	2.179			396	0.161			396	3.309															0.033
		140	0.033							397	0.065							255	0.164			93	1.856			397	0.081			397	12.187															0.033
		141	0.033							398	0.13							256	0.082			94	0.081			398	0.081			398	0.081															0.033
		142	0.033							399	0.033							257	0.328			95	0.484			399	0.081			399	0.242															0.033
		143	0.098							400	0.033							258	0.082			96	0.323		#2	1	0.081			400	0.081															0.033
		144	0.033							401	0.13							259	0.082			97	0.323			2	0.081			401	0.161															0.065
		145	0.195							402	0.033							260	0.246			98	0.807			3	0.081			402	2.179															0.098
		146	0.033							403	0.033							261	0.164			99	0.484			4	0.404			403	0.081															0.065
		147	0.033							404	0.065							262	0.328			100	0.968			5	0.081			404	0.242															0.065
		148	0.033							405	0.228							263	0.164			101	0.726			6	0.081			405	2.502															0.065
		149	0.033							406	0.195							264	0.082			102	0.404			7	0.161			406	9.039															0.033
		150	0.065							407	0.098							265	0.082			103	1.049			8	1.614			407	0.161															0.033
		151	0.033							408	0.033							266	0.082			104	1.13			9	0.323			408	0.161															0.065
		152	0.13							409	0.228							267	0.164			105	0.242			10	0.081			409	2.341															0.033
		153	0.033							410	0.065							268	0.082			106	0.484			11	0.081			410	9.766															0.033
		154	0.13							411	0.325							269	0.082			107	7.264			12	0.161			411	2.583															0.033
		155	0.033							412	0.13							270	0.41			108	1.614			13	0.081			412	0.484															0.065
		156	0.033							413	0.033							271	0.082			109	1.776			14	0.565			413	0.081															0.033
		157	0.423							414	0.13							272	0.082			110	0.807			15	0.081			414	1.372															0.033
		158	0.26							415	0.033							273	0.574			111	1.13			16	0.323			415	0.646															0.033
		159	0.195							416	0.033							274	0.082			112	0.081			17	0.081			416	0.161															0.033
		160	0.13							417	0.033							275	0.164			113	0.081			18	0.484			417	0.161															0.033
		161	0.033							418	0.033							276	0.082			114	0.081			19	0.161			418	2.26															0.033
		162	0.033							419	0.098							277	0.328			115	0.081			20	0.081			419	0.323															0.033
		163	0.195							420	0.228							278	0.164			116	0.081			21	0.161			420	0.081															0.033
		164	0.065							421	0.033							279	0.082			117	0.323			22	0.081			421	0.807															0.033
		165	0.065							422	0.033							280	0.082			118	5.004			23	0.081			422	1.291															0.033
		166	0.033							423	0.033							281	0.164			119	2.018			24	0.161			423	0.242															0.033
		167	0.098							424	0.065							282	0.246			120	0.081			25	0.323			424	2.098															0.065
		168	0.033							425	0.065							283	0.082			121	0.484			26	0.081			425	0.807															0.033
		169	0.033							426	0.033							284	0.164			122	0.565			27	0.161			426	0.161															0.033
		170	0.033							427	0.033							285	0.082			123	1.049			28	0.081			427	0.081															0.033
		171	0.13							428	0.033							286	0.246			124	0.081			29	0.081			428	0.161															0.033
		172	0.065							429	0.065							287	0.082			125	3.793			30	0.081			429	0.161															0.033
		173	0.033							430	0.098							288	0.164			126	0.081			31	0.081			430	1.937															0.065
		174	0.033							431	0.098							289	0.082			127	0.081			32	0.484			431	0.323															0.065
		175	0.033							432	0.033							290	0.492			128	0.726			33	0.242			432	0.404															0.033
		176	0.033							433	0.033							291	0.164			129	0.565			34	0.081			433	0.565															0.065
		177	0.065							434	0.033							292	0.738			130	0.565			35	0.081			434	1.049															0.098
		178	0.293							435	0.033							293	0.492			131	0.323			36	0.081			435	0.646															0.033
		179	0.065							436	0.065							294	0.164			132	0.565			37	0.161			436	0.161															0.033
		180	0.065							437	0.033							295	0.164			133	0.081			38	0.081			437	0.807															0.065
		181	0.033							438	0.033							296	0.492			134	2.018			39	0.081			438	0.726															0.033
		182	0.293							439	0.065							297	0.082			135	0.081			40	0.081			439	0.323															0.033
		183	0.033							440	0.065							298	0.082			136	0.404			41	0.323			440	0.646															0.033
		184	0.098							441	0.033							299	0.246			137	0.726			42	0.404			441	0.323
		185	0.033							442	0.098							300	0.41			138	0.404			43	0.081			442	0.161
		186	0.065							443	0.065							301	0.082			139	88.94			44	0.161			443	0.242
		187	0.033							444	0.293							302	0.164			140	1.049			45	0.161			444	0.081
		188	0.065							445	0.098							303	0.082			141	0.404			46	0.081			445	0.968
		189	0.033							446	0.033							304	0.082			142	0.484			47	0.081			446	0.323
		190	0.065							447	0.033							305	0.164			143	0.323			48	0.081			447	3.309
		191	0.033							448	0.13							306	0.328			144	0.081			49	0.081			448	0.242
		192	0.228							449	0.065							307	0.082			145	0.646			50	0.323			449	0.081
		193	0.065							450	0.098							308	0.492			146	0.242			51	2.341			450	0.323
		194	0.13							451	0.423							309	0.492			147	0.161			52	0.081			451	0.242
		195	0.195							452	0.033							310	0.082			148	0.161			53	0.081			452	0.807
		196	0.163							453	0.033							311	0.246			149	1.13			54	0.404			453	0.968
		197	0.13							454	0.033							312	0.082			150	4.116			55	0.081			454	0.161
		198	0.13							455	0.033							313	0.082			151	0.323			56	0.161			455	1.049
		199	0.13							456	0.033							314	0.082			152	1.13			57	0.081			456	0.565
		200	0.13							457	0.033							315	0.41			153	0.726			58	0.404			457	0.323
		201	0.033							458	0.033							316	0.082			154	0.242			59	0.081			458	0.242
		202	0.065							459	0.098							317	0.082			155	0.081			60	0.081			459	0.968
		203	0.065							460	0.033							318	0.082			156	0.081			61	0.161			460	0.081
		204	0.033							461	0.13							319	0.328			157	0.242			62	0.081			461	0.161
		205	0.065							462	0.033							320	0.246			158	0.888			63	0.081			462	0.404
		206	0.065							463	0.033							321	0.082			159	0.484			64	0.565			463	2.663
		207	0.033							464	0.065							322	0.082			160	5.004			65	0.161			464	0.726
		208	0.065							465	0.065							323	0.246			161	1.453			66	0.081			465	0.323
		209	0.065							466	0.033							324	0.082			162	0.161			67	0.081			466	0.081
		210	0.065							467	0.065							325	0.082			163	1.614			68	0.161			467	0.323
		211	0.033							468	0.033							326	0.082			164	0.081			69	0.242			468	0.161
		212	0.065							469	0.033							327	0.492			165	1.937			70	0.161			469	0.404
		213	0.033							470	0.033							328	0.164			166	0.081			71	0.081			470	0.404
		214	0.065							471	0.065							329	0.164			167	0.081			72	0.161			471	0.161
		215	0.13							472	0.033							330	0.082			168	0.726			73	0.081			472	1.776
		216	0.033							473	0.033							331	0.574			169	0.081			74	0.081			473	0.726
		217	0.065							474	0.033							332	0.164			170	0.323			75	0.081			474	0.404
		218	0.098							475	0.13							333	0.492			171	0.081			76	0.081			475	0.726
		219	0.033							476	0.163							334	0.082			172	0.081			77	0.081			476	1.937
		220	0.033							477	0.065							335	0.164			173	0.646			78	0.161			477	0.323
		221	0.065							478	0.065							336	0.082			174	0.081			79	0.242			478	0.242
		222	0.13							479	0.065							337	0.246			175	0.323			80	0.161			479	0.807
		223	0.098							480	0.065							338	0.164			176	0.081			81	0.161			480	0.323
		224	0.033							481	0.065							339	0.164			177	0.081			82	0.161			481	0.161
		225	0.065							482	0.065							340	0.082			178	0.404			83	0.161			482	0.646
		226	0.033							483	0.033							341	0.328			179	0.161			84	0.081		#1	1	11.138
		227	0.033							484	0.033							342	0.082			180	0.323			85	0.484			2	12.671
		228	0.033							485	0.033							343	0.164			181	0.484			86	0.081			3	0.565
		229	0.065							486	0.065							344	0.902			182	0.404			87	2.502			4	0.161
		230	1.529							487	0.033							345	0.164			183	0.404			88	0.081			5	4.923
										488	0.033							346	0.492			184	0.081			89	0.081			6	0.807
		average	0.117055							489	0.033							347	0.328			185	2.825			90	0.081			7	1.614
										490	0.033							348	0.41			186	0.323			91	0.161			8	0.242
										491	0.033							349	1.066			187	0.161			92	0.081			9	0.888
										492	0.033							350	0.41			188	1.453			93	0.081			10	0.081
										493	0.423							351	0.082			189	0.081			94	0.081			11	0.242
										494	0.065							352	0.082			190	10.896			95	0.161			12	0.081
										495	0.033							353	0.082			191	0.968			96	0.081			13	28.328
										496	0.033							354	0.082			192	7.506			97	0.161			14	0.968
										497	0.228							355	4.101			193	0.081			98	0.161			15	1.533
										498	0.033							356	0.164			194	0.161			99	0.081			16	0.242
										499	0.325							357	0.164			195	0.161			100	0.081			17	0.404
										500	0.033							358	0.164			196	3.713			101	0.081			18	0.323
										501	0.033							359	0.082			197	0.323			102	0.081			19	6.941
										502	0.033							360	0.082			198	2.341			103	0.081			20	0.161
										503	0.033							361	0.164			199	0.081			104	0.161			21	0.242
										504	0.033							362	7.383			200	12.429			105	0.161			22	0.484
										505	0.033							363	0.082			201	0.081			106	0.081			23	0.646
										506	0.033							364	0.164			202	0.081			107	0.081			24	0.807
										507	0.325							365	0.082			203	0.807			108	0.081			25	1.211
										508	0.033							366	0.246			204	13.559			109	0.081			26	1.049
										509	0.033							367	0.328			205	0.242			110	0.242			27	0.081
										510	0.033							368	0.574			206	9.039			111	0.404			28	0.646
										511	0.065							369	0.164			207	0.081			112	0.161			29	0.081
										512	0.325							370	0.246			208	0.081			113	0.161			30	0.484
										513	0.488							371	0.082			209	0.968			114	1.614			31	0.807
										514	0.098							372	0.082			210	0.646			115	0.242			32	0.323
										515	0.033							373	0.328			211	0.242			116	0.081			33	0.726
										516	0.033							374	1.148			212	0.081			117	0.081			34	0.081
										517	0.033							375	0.082			213	0.081			118	0.081			35	0.081
										518	0.033							376	0.41			214	0.081			119	0.081			36	0.484
										519	0.065							377	0.082			215	2.341			120	0.242			37	0.081
										520	0.065							378	11.566			216	0.081			121	0.081			38	0.484
										521	0.065							379	0.164			217	45.6			122	0.081			39	0.968
										522	0.033							380	0.164			218	2.098			123	0.161			40	3.632
										523	0.033							381	0.082			219	0.161			124	0.161			41	1.211
										524	0.065							382	0.082			220	0.081			125	0.081			42	0.242
										525	0.033							383	0.082			221	0.242			126	0.081			43	0.081
										526	0.098							384	0.328			222	0.081			127	0.323			44	0.161
										527	0.098							385	1.887			223	0.242			128	0.081			45	0.081
										528	0.033							386	0.082			224	0.161			129	0.081			46	0.081
										529	0.098							387	0.246			225	0.242			130	0.161			47	0.161
										530	0.033							388	0.164			226	0.081			131	0.081			48	0.161
										531	0.065							389	0.082			227	0.081			132	0.081			49	0.081
										532	0.033							390	0.164			228	0.242			133	0.081			50	0.081
										533	0.033							391	0.246			229	0.081			134	0.161			51	0.565
										534	0.065							392	0.082			230	0.081			135	0.081			52	0.161
										535	0.098							393	0.492			231	0.323			136	0.081			53	0.081
										536	0.033							394	1.066			232	0.242			137	0.081			54	0.726
										537	0.033							395	0.164			233	0.323			138	0.161			55	0.242
										538	0.065							396	0.164			234	0.807			139	0.161			56	0.242
										539	0.098							397	0.082			235	0.242			140	0.161			57	0.081
										540	0.065							398	0.41			236	0.081			141	0.081			58	1.211
										541	0.033							399	0.082			237	2.26			142	0.081			59	0.242
										542	0.033							400	0.082			238	0.081			143	0.081			60	0.565
										543	0.033							401	0.246			239	0.081			144	0.242			61	0.161
										544	0.033							402	0.164			240	2.018			145	0.242			62	3.148
										545	0.065							403	0.328			241	0.726			146	0.081			63	0.161
										546	0.163							404	0.082			242	0.323			147	0.081			64	9.927
										547	0.033							405	0.164			243	0.404			148	0.081			65	0.807
										548	0.033							406	0.082			244	0.081			149	0.161			66	0.081
										549	0.065							407	0.082			245	0.646			150	0.081			67	1.776
										550	0.033							408	0.082			246	0.323			151	1.211			68	0.807
										551	0.13							409	0.328			247	0.726			152	0.161			69	0.081
										552	0.033							410	0.082			248	0.081			153	0.161			70	0.081
										553	0.716							411	0.082			249	1.453			154	0.323			71	0.484
										554	0.098							412	0.82			250	0.242			155	0.081			72	0.323
										555	0.065							413	0.164			251	0.161			156	0.081			73	16.142
										556	0.033							414	0.082			252	0.161			157	0.081			74	1.453
										557	0.033							415	0.082			253	0.404			158	0.565			75	0.565
										558	0.065							416	0.164			254	0.242			159	0.161			76	0.646
										559	0.228							417	0.082			255	11.138			160	0.081			77	0.161
										560	0.065							418	0.41			256	0.404			161	0.081			78	0.565
										561	0.195							419	0.082			257	0.081			162	0.081			79	0.968
										562	0.033							420	0.246			258	0.161			163	0.081			80	0.323
										563	0.033							421	0.082			259	2.502			164	0.161			81	1.937
										564	0.033							422	0.164			260	0.081			165	0.081			82	0.323
										565	0.098							423	0.246			261	1.614			166	0.323			83	3.551
										566	0.26							424	0.328			262	0.161			167	0.242			84	0.242
										567	0.065							425	0.082			263	0.081			168	0.081			85	0.565
										568	0.13							426	0.082			264	32.283			169	0.081			86	6.053
										569	0.033							427	0.328			265	0.081			170	0.081			87	3.793
										570	0.033							428	0.082			266	0.484			171	0.081			88	0.404
										571	0.033							429	0.164			267	0.081			172	0.081			89	0.081
										572	0.033							430	0.164			268	0.242			173	0.404			90	1.211
										573	0.228							431	0.164			269	0.081			174	0.161			91	0.081
										574	0.033							432	0.41			270	0.081			175	0.081			92	0.242
										575	0.098							433	0.082			271	0.726			176	0.323			93	1.533
										576	0.033							434	1.477			272	0.323			177	0.484			94	0.242
										577	0.033							435	0.246			273	0.081			178	0.081			95	2.26
										578	0.033							436	0.082			274	0.081			179	0.081			96	0.081
										579	0.033							437	0.246			275	0.565			180	0.081			97	0.161
										580	0.033							438	0.082			276	0.242			181	0.888			98	5.811
										581	0.033							439	0.164			277	1.291			182	0.081			99	62.468
										582	0.033							440	0.082			278	6.457			183	0.323			100	1.211
										583	0.033							441	0.082			279	0.565			184	0.081			101	12.913
										584	0.033							442	0.082			280	0.484			185	0.081			102	0.081
										585	0.033							443	0.082			281	0.081			186	0.081			103	0.161
										586	0.033							444	0.082			282	0.242			187	0.081			104	0.081
										587	0.26							445	0.164			283	0.081			188	0.565			105	1.372
										588	0.065							446	0.082			284	0.081			189	0.161			106	0.484
										589	0.033							447	0.164			285	1.049			190	0.081			107	0.161
										590	0.033							448	0.082			286	0.161			191	0.081			108	0.888
										591	0.065							449	0.328			287	0.161			192	0.081			109	0.484
										592	0.065							450	0.164			288	0.323			193	0.161			110	6.86
										593	0.065							451	0.164			289	1.049			194	0.081			111	0.242
										594	0.033							452	0.082			290	0.404			195	0.081			112	0.081
										595	0.033							453	0.082			291	0.807			196	0.081			113	0.161
										596	0.033							454	0.082			292	3.067			197	0.081			114	0.161
										597	0.065							455	0.328			293	0.646			198	0.646			115	8.959
										598	0.033							456	0.082			294	0.081			199	0.081			116	1.049
										599	0.033							457	0.246			295	0.646			200	0.242			117	0.484
										600	0.033							458	0.164			296	0.081			201	0.484			118	0.968
										601	0.065							459	0.328			297	0.081			202	0.161			119	0.323
										602	0.033							460	0.492			298	1.211			203	0.081			120	0.081
										603	0.065							461	126.489			299	0.081			204	0.888			121	0.242
										604	0.033							462	0.164			300	0.081			205	0.161			122	0.968
										605	0.065							463	0.082			301	0.081			206	0.081			123	0.565
										606	0.26							464	0.164			302	0.323			207	0.081			124	0.565
										607	0.065							465	0.082			303	0.484			208	0.242			125	0.323
										608	0.033							466	0.082			304	0.323			209	0.161			126	0.081
										609	0.033							467	0.082			305	0.484			210	0.081			127	0.242
										610	0.13							468	0.082			306	0.081			211	0.565			128	0.323
										611	0.033							469	0.082			307	0.565			212	0.081			129	2.663
										612	0.033							470	0.082			308	0.565			213	1.211			130	0.161
										613	0.26							471	0.164			309	11.057			214	0.081			131	0.565
										614	0.098							472	0.738			310	0.081			215	0.565			132	0.161
										615	0.098							473	0.082			311	1.372			216	1.049			133	0.161
										616	0.065							474	0.082			312	2.098			217	0.081			134	0.888
										617	0.065							475	0.574			313	1.453			218	0.081			135	0.242
										618	0.098							476	0.082			314	7.587			219	0.081			136	0.242
										619	0.033							477	0.082			315	0.646			220	0.081			137	0.323
										620	0.033							478	0.082			316	0.081			221	0.081			138	0.081
										621	0.033							479	0.164			317	0.646			222	0.081			139	0.081
										622	0.033							480	0.164			318	0.888			223	0.323			140	0.161
										623	0.033							481	1.312			319	0.081			224	0.081			141	0.404
										624	0.065							482	0.082			320	0.081			225	0.161			142	0.161
										625	0.033							483	6.562			321	0.081			226	0.081			143	1.695
										626	0.228							484	0.082			322	0.565			227	0.161			144	0.081
										627	0.033							485	0.082			323	0.968			228	0.081			145	0.081
										628	0.033							486	0.082			324	0.161			229	0.646			146	0.081
										629	0.13							487	0.082			325	0.081			230	0.323			147	0.081
										630	0.293							488	0.082			326	36.318			231	0.081			148	0.081
										631	0.163							489	0.328			327	0.081			232	0.565			149	2.018
										632	0.033							490	0.082			328	8.636			233	0.081			150	0.081
										633	0.033							491	0.164			329	0.081			234	0.081			151	0.646
										634	0.033							492	0.246			330	0.161			235	0.323			152	0.081
										635	0.033							493	0.082			331	0.323			236	0.323			153	2.583
										636	0.033							494	0.328			332	0.888			237	0.323			154	1.049
										637	0.033							495	0.164			333	18.805			238	0.081			155	4.52
										638	0.098							496	0.082			334	0.404			239	0.081			156	0.242
										639	0.195							497	0.492			335	0.081			240	0.161			157	1.533
										640	0.033							498	0.164			336	0.484			241	0.081			158	2.421
										641	0.098							499	0.082			337	0.081			242	0.242			159	0.161
										642	0.033							500	0.328			338	4.197			243	0.081			160	0.081
										643	0.033							501	0.082			339	0.081			244	0.161			161	0.404
										644	0.065							502	0.246			340	0.081			245	0.081			162	41.645
										645	0.065							503	0.492			341	0.081			246	0.161			163	3.632
										646	0.033							504	0.41			342	0.161			247	0.081			164	4.6
										647	0.065							505	0.082			343	2.179			248	0.565			165	0.161
										648	0.033							506	0.328			344	3.148			249	0.081			166	9.846
										649	0.098							507	0.082			345	0.161			250	0.161			167	0.323
										650	0.033							508	0.164			346	0.081			251	0.081			168	0.081
										651	0.195							509	0.164			347	0.081			252	0.081			169	1.937
										652	0.065							510	0.164			348	17.514			253	0.081			170	0.242
										653	0.033							511	0.328			349	6.295			254	0.081			171	0.404
										654	0.098							512	0.082			350	11.703			255	0.242			172	0.807
										655	0.033							513	0.246			351	0.404			256	0.404			173	0.484
										656	0.13							514	0.246			352	0.081			257	0.242			174	0.081
										657	0.293							515	0.164			353	0.404			258	0.081			175	1.614
										658	0.033							516	0.164			354	0.081			259	0.081			176	5.65
										659	0.033							517	0.082			355	0.161			260	0.161			177	4.035
										660	0.033							518	0.082			356	1.533			261	0.081			178	0.323
										661	0.033							519	0.082			357	0.888			262	0.081			179	2.098
										662	0.065							520	0.164			358	0.242			263	0.242			180	1.049
										663	0.065							521	0.164			359	0.807			264	1.13			181	32.364
										664	0.228							522	0.328			360	0.404			265	0.081			182	0.081
										665	0.033							523	0.082			361	0.081			266	0.081			183	0.161
										666	0.033							524	0.328			362	0.081			267	0.161			184	0.404
										667	0.033							525	0.164			363	17.271			268	0.726			185	0.484
										668	0.065							526	0.328			364	0.565			269	0.081			186	4.439
										669	0.033							527	0.082			365	0.726			270	0.242			187	18.321
										670	0.098							528	16.488			366	0.081			271	0.161			188	1.776
										671	0.033							529	0.082			367	0.081			272	0.081			189	1.372
										672	0.228							530	0.082			368	0.646			273	0.484			190	0.323
										673	0.293							531	0.164			369	0.161			274	0.081			191	0.565
										674	0.033							532	0.082			370	0.161			275	0.081			192	1.291
										675	0.065							533	0.41			371	0.161			276	0.081			193	13.64
										676	0.033							534	0.164			372	0.081			277	0.161			194	0.081
										677	0.033							535	0.082			373	1.211			278	0.081			195	2.179
										678	0.065							536	0.164			374	0.484			279	0.242			196	1.049
										679	0.033							537	0.082			375	0.161			280	0.161			197	0.404
										680	0.065						#1	1	0.246			376	0.242			281	0.404			198	0.081
										681	0.033							2	0.246			377	0.081			282	0.323			199	0.646
										682	0.065							3	0.246			378	0.242			283	0.484			200	0.242
										683	0.033							4	0.082			379	0.242			284	0.081			201	0.646
										684	0.033							5	0.082			380	0.161			285	0.081			202	0.242
										685	0.033							6	0.082			381	0.161			286	0.081			203	0.081
										686	0.033							7	0.164			382	0.081			287	0.081			204	0.565
										687	0.065							8	0.164			383	0.161			288	0.081			205	0.323
										688	0.098							9	0.164			384	0.888			289	0.161			206	1.211
										689	0.033							10	0.082			385	29.62			290	0.161			207	0.807
										690	0.033							11	0.328			386	0.081			291	0.323			208	0.565
										691	0.13							12	0.328			387	0.726			292	0.161			209	0.242
										692	0.098							13	0.41			388	0.081			293	0.081			210	0.323
										693	0.033							14	0.082			389	0.081			294	0.081			211	0.161
										694	0.033							15	0.328			390	0.081			295	0.161			212	0.646
										695	0.13							16	0.082			391	0.161			296	0.081			213	0.081
										696	0.065							17	0.656			392	0.081			297	0.081			214	0.565
										697	0.13							18	0.082			393	0.161			298	0.081			215	0.646
										698	0.065							19	0.082			394	0.081			299	0.323			216	0.081
										699	0.033							20	0.164			395	0.161			300	0.161			217	0.726
										700	0.098							21	0.164			396	0.242			301	0.081			218	0.161
										701	0.098							22	0.246			397	0.081			302	0.161			219	0.161
										702	0.033							23	0.082			398	0.081			303	0.081			220	0.484
										703	0.033							24	0.164			399	0.404			304	0.081			221	0.242
										704	0.065							25	0.082			400	0.484			305	0.484			222	0.161
										705	0.065							26	0.082			401	0.242			306	0.161			223	6.214
										706	0.098							27	0.164			402	0.404			307	0.161			224	1.695
										707	0.033							28	0.082			403	0.081			308	0.081			225	1.614
										708	0.065							29	0.082			404	0.323			309	0.161			226	15.173
										709	0.033							30	0.082			405	0.081			310	0.081			227	3.874
										710	0.033							31	0.082			406	0.161			311	0.081			228	0.726
										711	0.098							32	0.164			407	0.161			312	0.161			229	2.502
										712	0.033							33	0.164			408	0.161			313	0.081			230	0.081
										713	0.13							34	0.082			409	0.161			314	0.081			231	0.081
										714	0.033							35	0.082			410	0.242			315	0.323			232	0.404
										715	0.065							36	0.246			411	0.081			316	0.081			233	2.341
										716	0.065							37	0.082			412	0.565			317	0.081			234	1.13
										717	0.033							38	0.164			413	0.484			318	0.081			235	0.242
										718	0.098							39	0.082			414	0.161			319	0.404			236	0.323
										719	0.098							40	0.082			415	0.161			320	0.484			237	0.323
										720	0.033							41	0.082			416	0.081			321	0.081			238	0.242
										721	0.065							42	0.082			417	0.888			322	0.081			239	0.081
										722	0.065							43	0.246			418	0.081			323	0.081			240	0.081
										723	0.163							44	0.164			419	0.161			324	0.161			241	0.081
										724	0.13							45	0.164			420	0.161			325	0.323			242	4.035
										725	0.033							46	0.082			421	0.161			326	0.161			243	0.323
										726	0.033							47	0.164			422	1.372			327	0.161			244	8.474
										727	0.13							48	0.164			423	0.081			328	0.081			245	2.26
										728	0.065							49	0.574			424	0.242			329	0.081			246	0.323
										729	0.033							50	0.082			425	1.856			330	0.081			247	0.404
										730	0.065							51	0.082			426	1.372			331	0.081			248	0.081
										731	0.13							52	0.082			427	0.081			332	0.081			249	1.291
										732	0.033							53	0.164		#1	1	0.081			333	0.081			250	0.807
										733	0.033							54	0.082			2	4.116			334	0.081			251	0.323
										734	0.033							55	0.164			3	7.667			335	0.404			252	0.404
										735	0.033							56	0.984			4	0.161			336	0.081			253	0.161
										736	0.033							57	0.082			5	3.148			337	0.161			254	0.323
										737	0.033							58	0.082			6	1.049			338	0.081			255	0.161
										738	0.195							59	0.082			7	0.161			339	0.242			256	0.081
										739	0.163							60	0.082			8	0.242			340	0.404			257	0.323
										740	0.033							61	0.082			9	1.211			341	0.242			258	0.565
									#3	1	0.228							62	0.164			10	0.081			342	0.081			259	0.888
										2	0.195							63	0.164			11	0.081			343	0.161			260	9.604
										3	0.228							64	0.902			12	0.161			344	0.081			261	0.565
										4	0.228							65	0.082			13	2.018			345	0.081			262	0.484
										5	0.228							66	0.164			14	2.744			346	0.161			263	0.404
										6	0.228							67	0.082			15	2.098			347	0.726			264	3.067
										7	0.228							68	0.082			16	14.124			348	0.081			265	1.453
										8	0.228							69	0.164			17	2.341			349	0.888			266	0.726
										9	0.033							70	0.082			18	0.161			350	0.161			267	0.242
										10	0.033							71	0.082			19	1.291			351	0.081			268	0.081
										11	0.39							72	0.246			20	0.323			352	0.081			269	0.807
										12	0.098							73	0.082			21	0.161			353	0.161			270	0.807
										13	0.065							74	0.082			22	0.081			354	0.081			271	0.081
										14	0.033							75	0.082			23	4.197			355	0.323			272	7.99
										15	0.065							76	0.164			24	0.404			356	0.161			273	0.081
										16	0.358							77	0.246			25	0.404			357	0.081			274	0.323
										17	0.033							78	0.246			26	0.161			358	0.404			275	0.081
										18	0.325							79	0.574			27	0.081			359	0.161			276	0.323
										19	0.033							80	0.164			28	0.081			360	0.161			277	0.161
										20	0.033							81	0.164			29	0.161			361	3.228			278	0.484
										21	0.033							82	0.082			30	0.565			362	0.081			279	21.226
										22	0.033							83	0.328			31	0.484			363	0.081			280	0.161
										23	0.065							84	0.082			32	1.13			364	0.081			281	0.484
										24	0.033							85	0.164			33	0.726			365	0.081			282	1.291
										25	0.033							86	0.082			34	0.081			366	0.968			283	0.161
										26	0.098							87	0.738			35	0.646			367	0.081			284	0.242
										27	0.065							88	0.082			36	0.484			368	0.081			285	3.309
										28	0.098							89	0.492			37	0.484			369	0.081			286	0.081
										29	0.033							90	0.082			38	0.484			370	0.565			287	0.888
										30	0.033							91	0.082			39	4.6			371	0.081			288	0.081
										31	0.098							92	0.082			40	5.892			372	0.081			289	1.533
										32	0.065							93	0.082			41	0.807			373	0.081			290	0.484
										33	0.065							94	0.082			42	2.018			374	0.081			291	0.242
										34	0.098							95	0.082			43	0.161			375	0.081			292	0.565
										35	0.033							96	0.082			44	0.081			376	0.081			293	0.242
										36	0.033							97	0.246			45	0.081			377	0.646			294	0.484
										37	0.033							98	0.082			46	0.726			378	0.242			295	0.565
										38	0.13							99	0.41			47	2.179			379	0.242			296	0.484
										39	0.033							100	0.164			48	0.565			380	0.081			297	0.242
										40	0.033							101	0.164			49	0.161			381	0.081			298	2.663
										41	0.033							102	0.082			50	11.783			382	0.242			299	0.161
										42	0.065							103	0.082			51	0.161			383	0.242			300	5.085
										43	0.065							104	0.082			52	0.161			384	0.081			301	0.646
										44	0.098							105	0.246			53	0.646			385	0.484			302	0.404
										45	0.098							106	0.082			54	0.484			386	0.888			303	0.242
										46	0.065							107	0.164			55	0.968			387	0.081			304	1.453
										47	0.033							108	0.082			56	0.646			388	0.081			305	0.888
										48	0.065							109	0.328			57	0.484			389	0.081			306	1.13
										49	0.033							110	0.164			58	0.323			390	0.081			307	11.864
										50	0.065							111	0.082			59	0.081			391	0.161			308	1.937
										51	0.098							112	0.082			60	0.242			392	0.081			309	4.842
										52	0.065							113	0.328			61	0.161			393	0.161			310	0.726
										53	0.033							114	0.164			62	0.081			394	0.726			311	20.661
										54	0.033							115	0.082			63	6.134			395	0.081			312	0.161
										55	0.033							116	0.164			64	1.372			396	1.776			313	0.161
										56	0.033							117	0.082			65	0.081			397	0.404			314	4.035
										57	0.293							118	0.246			66	1.695			398	0.081			315	0.081
										58	0.033							119	0.082			67	2.825			399	0.161			316	1.614
										59	0.033							120	0.328			68	0.081			400	0.323			317	0.242
										60	0.065							121	0.164			69	0.888			401	0.081			318	0.323
										61	0.033							122	0.082			70	0.726			402	0.081			319	0.081
										62	0.065							123	0.164			71	0.404			403	0.161			320	0.081
										63	0.033							124	0.082			72	0.323			404	0.081			321	2.098
										64	0.065							125	0.164			73	0.726			405	0.726			322	0.161
										65	0.163							126	0.164			74	0.323			406	0.404			323	7.022
										66	0.033							127	0.082			75	0.484			407	0.081			324	0.323
										67	0.13							128	0.082			76	2.905			408	0.081			325	1.291
										68	0.033							129	0.328			77	0.323			409	0.161			326	0.484
										69	0.033							130	0.082			78	0.726			410	0.646			327	0.646
										70	0.033							131	0.082			79	1.13			411	0.726			328	3.551
										71	0.033							132	0.738			80	0.807			412	0.726			329	1.291
										72	0.033							133	0.246			81	1.049			413	0.242			330	0.081
										73	0.033							134	0.328			82	0.161			414	0.081			331	0.404
										74	0.033							135	0.082			83	0.081			415	0.081			332	41.807
										75	0.033							136	0.328			84	2.341			416	0.484			333	0.484
										76	0.065							137	0.492			85	1.291			417	0.161			334	0.484
										77	0.033							138	0.246			86	2.583			418	0.161			335	7.425
										78	0.13							139	0.164			87	0.161			419	0.081			336	1.049
										79	0.033							140	0.082			88	13.236			420	0.081			337	0.161
										80	0.033							141	0.82			89	1.049			421	0.081			338	0.404
										81	0.033							142	0.082			90	5.085			422	0.161			339	0.081
										82	0.033							143	0.082			91	1.211			423	0.161			340	3.148
										83	0.065							144	0.082			92	0.484			424	0.081			341	0.242
										84	0.065							145	0.246			93	1.453			425	0.404			342	0.484
										85	0.033							146	0.082			94	0.081			426	0.081			343	0.081
										86	0.033							147	0.082			95	0.968			427	0.081			344	0.161
										87	0.033							148	0.164			96	0.081			428	0.404			345	0.161
										88	0.033							149	0.164			97	1.049			429	0.161			346	0.161
										89	0.033							150	0.082			98	0.081			430	0.081			347	0.484
										90	0.033							151	0.41			99	0.081			431	0.081			348	12.268
										91	0.065							152	0.164			100	0.726			432	0.081			349	0.081
										92	0.033							153	0.574			101	0.081			433	0.081			350	0.807
										93	0.065							154	0.574			102	0.323			434	0.484			351	0.323
										94	0.033							155	0.082			103	0.404			435	0.161			352	0.484
										95	0.065							156	0.082			104	0.161			436	0.323			353	0.161
										96	0.098							157	0.082			105	0.161			437	0.081			354	0.888
										97	0.065							158	0.164			106	0.161			438	0.081			355	0.081
										98	0.033							159	0.328			107	0.484			439	0.161			356	0.161
										99	0.033							160	0.082			108	2.018			440	0.323			357	0.323
										100	0.033							161	0.082			109	0.081			441	0.081			358	0.323
										101	0.065							162	0.246			110	0.081			442	0.081			359	0.081
										102	0.065							163	0.164			111	0.242			443	0.081			360	0.807
										103	0.033							164	0.082			112	0.323			444	0.161			361	0.888
										104	0.065							165	0.082			113	1.13			445	0.484			362	0.081
										105	0.065							166	0.082			114	2.421			446	0.565			363	0.161
										106	0.195							167	0.164			115	0.161			447	0.081			364	0.081
										107	0.033							168	0.328			116	12.671			448	0.081			365	0.404
										108	0.065							169	0.082			117	0.726			449	0.081			366	0.081
										109	0.033							170	0.164			118	8.232			450	0.726			367	1.856
										110	0.553							171	0.164			119	0.081			451	0.161			368	0.888
										111	0.033							172	0.656			120	0.726			452	0.081			369	4.197
										112	0.033							173	0.328			121	0.081			453	0.242			370	0.081
										113	0.195							174	0.082			122	0.081			454	0.646			371	0.161
										114	0.13							175	0.082			123	0.323			455	0.242			372	38.175
										115	0.033							176	0.738			124	1.13			456	0.081			373	0.646
										116	0.033							177	0.738			125	13.64			457	0.081			374	0.484
										117	0.163							178	63.081			126	9.443			458	0.484			375	0.888
										118	0.065							179	1.641			127	0.888			459	0.081			376	0.081
										119	0.033							180	0.164			128	0.081			460	0.161			377	0.161
										120	0.033							181	0.082			129	0.323			461	0.081			378	0.484
										121	0.065							182	0.164			130	0.323			462	0.404			379	0.161
										122	0.033							183	0.246			131	0.323			463	0.081			380	1.937
										123	0.065							184	0.082			132	0.081			464	0.081			381	0.081
										124	0.033							185	0.082			133	0.323			465	0.081			382	0.161
										125	0.098							186	0.164			134	0.242			466	0.807			383	0.242
										126	0.033							187	0.41			135	0.807			467	0.807			384	0.161
										127	0.033							188	0.082			136	0.081			468	0.081			385	16.222
										128	0.033							189	0.082			137	0.726			469	0.081			386	1.372
										129	0.065							190	0.082			138	0.484			470	0.081			387	11.945
										130	0.033							191	0.246			139	0.484			471	0.646			388	0.081
										131	0.065							192	0.82			140	0.081			472	0.323			389	1.049
										132	0.033							193	0.082			141	0.242			473	0.161			390	0.646
										133	0.033							194	0.902			142	0.323			474	0.081			391	0.161
										134	0.033							195	0.246			143	2.986			475	0.081			392	0.404
										135	0.033							196	0.082			144	0.242			476	0.081			393	0.807
										136	0.033							197	0.082			145	0.161			477	0.081			394	3.713
										137	0.033							198	0.738			146	1.856			478	0.404			395	0.081
										138	0.033							199	0.082			147	0.323			479	0.081			396	3.793
										139	0.618							200	0.164			148	1.13			480	0.242			397	1.372
										140	2.05							201	0.082			149	0.242			481	0.081			398	0.565
										141	0.098							202	0.082			150	1.533			482	0.968			399	0.646
										142	0.065							203	0.492			151	0.161			483	0.484			400	0.242
										143	0.033							204	0.082			152	0.726			484	0.323			401	0.807
										144	0.098							205	0.082			153	0.242			485	0.161			402	0.081
										145	0.033							206	0.246			154	0.888			486	0.081			403	6.134
										146	0.228							207	0.164			155	0.484			487	0.081			404	0.161
										147	0.033							208	0.082			156	2.26			488	0.404			405	0.081
										148	0.033							209	0.164			157	0.404			489	0.242			406	0.323
										149	0.033							210	0.164			158	2.421			490	0.161			407	0.242
										150	0.033							211	0.082			159	1.372			491	0.565			408	0.081
										151	0.13							212	0.082			160	1.937			492	0.081			409	0.242
										152	0.098							213	0.164			161	0.484			493	0.161			410	0.161
										153	0.033							214	0.082			162	0.242			494	0.081			411	2.098
										154	0.13							215	0.164			163	0.242			495	0.161			412	1.453
										155	0.065							216	0.164			164	2.663			496	0.404			413	0.081
										156	0.033							217	0.082			165	0.888			497	0.161			414	13.236
										157	0.098							218	0.164			166	1.13			498	0.323			415	0.323
										158	0.033							219	0.082			167	0.726			499	0.565			416	0.081
										159	0.033							220	0.164			168	0.161			500	0.242			417	1.453
										160	1.724							221	0.41			169	0.323			501	0.323			418	0.081
										161	0.065							222	0.164			170	0.081			502	0.323			419	0.081
										162	0.033							223	0.082			171	0.081			503	0.081			420	7.748
										163	0.098							224	0.164			172	0.242			504	0.081			421	0.081
										164	0.13							225	0.492			173	0.726			505	0.081			422	0.726
										165	0.033							226	0.164			174	8.797			506	0.242			423	0.081
										166	0.13							227	0.082			175	1.211			507	0.081			424	0.726
										167	0.26							228	0.082			176	0.081			508	0.081			425	27.36
										168	0.033							229	0.082			177	0.484			509	0.081			426	0.081
										169	0.033							230	0.082			178	1.614			510	0.081			427	0.161
										170	0.033							231	0.574			179	0.161			511	0.081			428	0.161
										171	0.033							232	0.246			180	0.161			512	0.081			429	3.39
										172	0.033							233	0.082			181	0.081			513	0.565			430	5.892
										173	0.033							234	0.246			182	27.118			514	0.242			431	1.291
										174	0.065							235	0.082			183	1.372			515	0.081			432	0.161
										175	0.033							236	0.246			184	0.081			516	0.081			433	0.968
										176	0.163							237	0.082			185	1.211			517	0.161			434	0.081
										177	0.13							238	0.082			186	0.081			518	0.242			435	2.098
										178	0.195							239	0.164			187	0.081			519	0.081			436	0.081
										179	0.033							240	0.492			188	0.081			520	0.242			437	0.242
										180	0.033							241	0.246			189	0.081			521	0.081			438	4.035
										181	0.033							242	0.082			190	3.47			522	0.242			439	0.807
										182	0.033							243	0.82			191	19.37			523	0.161			440	0.242
										183	0.033							244	0.082			192	0.242			524	0.081			441	4.358
										184	0.033							245	0.082			193	0.242			525	0.081			442	0.888
										185	0.033							246	0.164			194	0.242			526	0.161			443	0.807
										186	0.033							247	0.164			195	1.695			527	0.081			444	2.421
										187	0.033							248	0.164			196	1.533			528	0.161			445	1.533
										188	0.033							249	0.82			197	1.372			529	0.081			446	0.081
										189	0.13							250	0.41			198	4.116			530	0.081			447	2.663
										190	0.065							251	0.082			199	0.323			531	0.081			448	2.825
										191	0.033							252	0.164			200	0.968			532	0.081			449	2.098
										192	0.065							253	5.086			201	0.161			533	0.081			450	0.161
										193	0.065							254	0.164			202	0.081			534	0.081			451	5.165
										194	0.033							255	0.656			203	0.807			535	0.081			452	19.773
										195	0.13							256	0.492			204	0.161			536	0.404			453	0.404
										196	0.033							257	0.164			205	0.161			537	0.161			454	2.825
										197	0.065							258	0.082			206	0.081			538	0.161			455	0.888
										198	0.065							259	0.246			207	3.955			539	0.242			456	0.081
										199	0.098							260	0.492			208	0.081			540	0.081			457	0.404
										200	0.033							261	0.082			209	0.646			541	0.081			458	0.081
										201	0.033							262	0.164			210	5.004			542	0.565
										202	0.033							263	0.246			211	0.081			543	0.161			average	1.68852
										203	0.033							264	0.164			212	0.081			544	0.242
										204	0.033							265	0.164			213	8.797			545	0.888
										205	0.098							266	0.164			214	0.968			546	0.242
										206	0.098							267	0.082			215	3.874			547	0.323
										207	0.033							268	0.164			216	0.081			548	0.807
										208	1.757							269	0.492			217	0.484			549	0.081
										209	0.065							270	0.082			218	0.161			550	0.484
										210	0.033							271	0.082			219	6.376			551	0.081
										211	0.098							272	0.082			220	5.246			552	0.242
										212	0.033							273	0.082			221	0.484			553	1.049
										213	0.033							274	0.328			222	0.081			554	0.081
										214	0.033							275	0.164			223	1.372			555	0.081
										215	0.033							276	0.328			224	0.161			556	0.081
										216	0.033							277	0.082			225	7.506			557	0.081
										217	0.065							278	0.082			226	4.6			558	0.081
										218	0.065							279	0.164			227	0.404			559	0.081
										219	0.033							280	0.328			228	2.341			560	0.242
										220	0.228							281	0.164			229	0.968			561	0.161
										221	0.293							282	0.246			230	0.161			562	0.081
										222	0.033							283	0.082			231	1.533			563	0.242
										223	0.033							284	0.328			232	0.646			564	0.161
										224	0.033							285	0.246			233	13.075			565	0.081
										225	0.065							286	0.082			234	0.081			566	0.726
										226	0.033							287	0.082			235	0.323			567	0.161
										227	0.033							288	0.082			236	2.905			568	0.323
										228	0.033							289	0.246			237	0.081			569	0.081
										229	0.098							290	0.164			238	0.081			570	0.081
										230	0.033							291	0.164							571	0.161
										231	0.26							292	0.164			average	1.63115			572	0.484
										232	0.098							293	0.082							573	0.081
										233	0.455							294	0.082							574	0.484
										234	0.065							295	0.41							575	0.081
										235	0.13							296	0.082							576	0.242
										236	0.163							297	0.246							577	0.081
										237	0.033							298	0.082							578	0.081
										238	0.033							299	0.082							579	0.081
										239	0.033							300	0.082							580	0.081
										240	0.033							301	0.246							581	0.081
										241	0.098							302	0.082							582	0.081
										242	0.033							303	0.082							583	0.081
										243	0.098							304	0.082							584	0.323
										244	0.033							305	0.082							585	0.968
										245	0.033							306	0.082							586	0.565
										246	0.033							307	0.656							587	0.161
										247	0.098							308	0.082							588	0.081
										248	0.065							309	0.164							589	0.081
										249	0.065							310	0.164							590	0.242
										250	3.676							311	0.082							591	0.081
										251	0.033							312	0.082							592	0.081
										252	0.033							313	0.082							593	2.663
										253	0.033							314	0.164							594	0.404
										254	0.065							315	0.164							595	0.323
										255	0.195							316	0.082							596	0.081
										256	0.065							317	0.328							597	0.081
										257	0.033							318	0.082							598	0.081
										258	0.944							319	0.082							599	0.081
										259	0.033							320	0.41							600	0.081
										260	0.033							321	0.164							601	0.161
										261	0.163							322	0.164							602	0.081
										262	0.033							323	0.082							603	0.161
										263	0.065							324	0.082							604	0.161
										264	0.033							325	0.082							605	0.242
										265	0.163							326	0.082							606	0.081
										266	0.033							327	0.164							607	0.081
										267	0.065							328	0.164							608	0.081
										268	0.033							329	0.164							609	0.161
										269	0.065							330	0.082							610	0.081
										270	0.26							331	0.082							611	0.081
										271	0.033							332	0.082							612	0.081
										272	0.033							333	0.164							613	0.484
										273	0.033							334	0.492							614	0.161
										274	0.033							335	0.164							615	0.081
										275	0.033							336	0.328							616	0.081
										276	0.065							337	1.312							617	0.161
										277	0.033							338	0.246							618	0.242
										278	0.033							339	0.082							619	0.081
										279	0.033							340	0.246							620	0.484
										280	0.033							341	1.477							621	0.081
										281	0.033							342	0.164							622	0.726
										282	0.033							343	1.395							623	0.081
										283	0.358							344	0.164							624	0.081
										284	0.455							345	0.082							625	0.242
										285	0.065							346	0.082							626	0.323
										286	0.033							347	0.164							627	0.484
										287	0.033							348	0.246							628	0.081
										288	0.033							349	0.082							629	0.081
										289	0.033							350	0.082							630	0.081
										290	0.033							351	0.082							631	0.242
										291	0.065							352	0.082							632	0.081
										292	0.065							353	0.164							633	0.161
										293	0.033							354	0.082							634	0.161
										294	0.033							355	0.164							635	0.081
										295	0.098							356	0.082							636	0.161
										296	0.065							357	0.082							637	0.161
										297	0.098							358	0.082							638	0.081
										298	0.065							359	0.082							639	0.323
										299	0.033							360	0.082							640	0.081
										300	0.13							361	0.574							641	0.081
										301	0.033							362	0.164							642	0.081
										302	0.033							363	0.574							643	0.081
										303	0.033							364	0.082							644	0.323
										304	0.033							365	0.246							645	0.161
										305	0.065							366	0.082							646	0.081
										306	0.033							367	0.082							647	0.242
										307	0.033							368	0.082							648	0.081
										308	0.033							369	0.328							649	0.161
										309	0.065							370	0.328							650	0.323
										310	0.033							371	0.164							651	0.081
										311	0.065							372	0.164							652	0.081
										312	0.065							373	0.082							653	0.242
										313	0.065							374	0.41							654	0.161
										314	0.033							375	0.328							655	0.242
										315	0.033							376	0.082							656	0.081
										316	0.033							377	0.164							657	0.242
										317	0.033							378	0.164							658	0.081
										318	0.065							379	0.082							659	0.081
										319	0.033							380	0.164							660	0.081
										320	0.033							381	0.082							661	0.484
										321	0.033							382	0.246							662	0.081
										322	0.033							383	0.082							663	0.161
										323	0.033							384	0.082							664	2.341
										324	0.033							385	0.082							665	0.323
										325	0.065							386	0.082							666	0.081
										326	0.098							387	0.246							667	0.646
										327	0.065							388	0.164							668	0.161
										328	0.065							389	0.082							669	0.242
										329	0.033							390	0.082							670	0.161
										330	0.098							391	0.328							671	0.081
										331	0.098							392	0.082							672	0.081
										332	0.033							393	0.246							673	0.323
										333	0.033							394	0.082							674	1.614
										334	0.033							395	0.246							675	0.161
										335	0.098							396	0.164							676	0.484
										336	0.033							397	0.246							677	0.081
										337	0.033							398	0.082							678	0.565
										338	0.846							399	0.082							679	0.242
										339	0.065							400	0.328							680	0.161
										340	0.033							401	0.164							681	2.018
										341	0.033							402	0.082							682	0.404
										342	0.065							403	0.082							683	0.081
										343	0.13							404	0.082							684	0.081
										344	0.033							405	0.164							685	0.081
										345	0.033							406	0.082							686	0.646
										346	0.033							407	0.328							687	0.323
										347	0.033							408	0.328							688	0.081
										348	0.033							409	0.328							689	0.565
										349	0.065							410	0.246							690	0.242
										350	0.033							411	0.082							691	0.081
										351	0.098							412	0.082							692	0.404
										352	0.033							413	0.082							693	0.161
										353	0.033							414	0.082							694	1.695
										354	0.065							415	0.082							695	0.081
										355	0.033							416	0.082							696	0.081
										356	0.033							417	0.246							697	0.161
										357	0.033							418	0.164							698	0.161
										358	0.065							419	0.164							699	0.081
										359	0.13							420	0.082							700	0.404
										360	0.065							421	0.082							701	0.081
										361	0.033							422	0.082							702	0.081
										362	0.033							423	0.082							703	0.161
										363	0.065							424	0.246							704	0.081
										364	0.033							425	0.246							705	0.161
										365	0.228							426	0.082							706	1.614
										366	0.033							427	0.164							707	0.242
										367	0.065							428	0.082							708	0.161
										368	0.033							429	0.574							709	0.081
										369	0.065							430	0.082							710	0.323
										370	0.13							431	0.082							711	0.081
										371	0.065							432	0.164							712	1.13
										372	0.033							433	0.164							713	0.161
										373	0.033							434	0.082							714	0.081
										374	0.033							435	0.082							715	0.081
										375	0.065							436	0.082							716	0.081
										376	0.033							437	0.328							717	0.161
										377	0.033							438	0.492							718	0.081
										378	0.13							439	0.082							719	0.081
										379	0.065							440	0.082							720	0.081
										380	0.13							441	0.082							721	0.081
										381	0.195							442	0.902							722	0.242
										382	0.195							443	0.41							723	0.081
										383	0.13							444	0.082							724	0.081
										384	0.065							445	0.082							725	0.888
										385	0.033							446	0.246							726	0.081
										386	0.033							447	0.246							727	0.081
										387	0.033							448	0.082							728	0.081
										388	0.033							449	0.082							729	0.081
										389	0.065							450	0.082							730	0.081
										390	0.488							451	0.082							731	0.161
										391	0.033							452	0.082							732	0.081
										392	0.098							453	0.082							733	0.081
										393	0.163							454	0.082							734	0.081
										394	0.033							455	0.082							735	0.081
										395	0.065							456	0.082							736	0.242
										396	0.065							457	0.082							737	0.323
										397	0.033							458	0.164							738	0.081
										398	0.065							459	0.164							739	0.081
										399	0.033							460	0.082							740	0.161
										400	0.163							461	0.082							741	0.726
										401	0.033							462	0.082							742	0.161
										402	0.033							463	0.328							743	0.081
										403	0.033							464	0.328							744	0.081
										404	0.033							465	0.328							745	0.161
										405	0.098							466	0.082							746	0.081
										406	0.065							467	0.082							747	0.161
										407	0.098							468	0.082							748	0.161
										408	0.163							469	0.328							749	0.081
										409	0.033							470	0.082							750	0.242
										410	0.033							471	0.656							751	0.161
										411	0.033							472	0.082							752	0.323
										412	0.033							473	0.082							753	0.161
										413	0.065							474	0.164							754	0.161
										414	0.163							475	0.082							755	0.081
										415	0.098							476	0.082							756	0.161
										416	0.033							477	0.41							757	0.242
										417	0.325							478	0.082							758	0.081
										418	0.065							479	0.082							759	0.161
										419	0.358							480	0.082							760	0.081
										420	0.033							481	0.082							761	0.323
										421	0.033							482	0.082							762	0.081
										422	0.098							483	0.082							763	0.081
										423	0.065							484	0.082							764	0.161
										424	0.098							485	0.082							765	0.081
										425	0.033							486	0.082							766	0.242
										426	0.033							487	0.082							767	0.081
										427	0.065							488	0.082							768	0.161
										428	0.033							489	0.082							769	0.161
										429	0.455							490	0.164							770	0.081
										430	0.033							491	0.082							771	0.161
										431	0.033							492	0.082							772	0.081
										432	0.065							493	0.164							773	0.242
										433	1.009							494	0.164							774	0.242
										434	0.065							495	0.164							775	0.161
										435	0.033							496	0.082							776	0.484
										436	0.033							497	0.082							777	0.242
										437	0.033							498	0.164							778	0.081
										438	0.033							499	0.164							779	0.081
										439	0.065							500	0.082							780	0.081
										440	0.033							501	0.328							781	0.565
										441	0.033							502	0.164							782	0.242
										442	0.033							503	0.41							783	0.807
										443	0.033							504	0.164							784	0.323
										444	0.033							505	0.984							785	0.484
										445	0.033							506	0.164							786	0.081
										446	0.033							507	0.082							787	0.161
										447	0.065							508	9.023							788	0.161
										448	0.033							509	0.082							789	0.404
										449	0.033							510	0.082							790	0.081
										450	0.065							511	0.082							791	0.081
										451	0.065							512	0.082							792	0.646
										452	0.033							513	0.164							793	0.081
										453	0.26															794	0.242
										454	0.098							average	0.63486							795	0.161
										455	0.944															796	0.484
										456	0.033															797	0.081
										457	0.033															798	0.081
										458	0.195															799	0.323
										459	0.163															800	0.161
										460	0.033															801	0.323
										461	0.033															802	0.242
										462	0.163															803	0.484
										463	0.065															804	0.081
										464	0.033															805	0.161
										465	0.098															806	0.081
										466	0.033															807	0.404
										467	0.423															808	0.081
										468	0.033															809	0.484
										469	0.065															810	0.081
										470	0.033															811	0.161
										471	0.033															812	0.161
										472	0.065															813	0.484
										473	0.033															814	0.161
										474	0.26															815	0.081
										475	0.033															816	0.081
										476	0.033															817	0.081
										477	0.033															818	0.081
										478	0.033															819	0.161
										479	0.033															820	0.161
										480	0.13															821	0.404
										481	0.033															822	0.081
										482	0.033															823	0.081
										483	0.065															824	0.161
										484	0.033															825	0.161
										485	0.065															826	0.081
										486	0.033															827	0.726
										487	0.033															828	1.049
										488	0.13															829	0.081
										489	0.065															830	0.081
										490	0.033															831	0.161
										491	0.033															832	0.081
										492	0.033															833	0.081
										493	0.325															834	0.081
										494	0.163															835	0.081
										495	0.098															836	0.323
										496	0.098															837	0.161
										497	0.033															838	0.323
										498	0.033															839	0.161
										499	0.098															840	0.161
										500	0.033															841	1.776
										501	0.033															842	0.323
										502	0.033															843	0.081
										503	0.163															844	0.081
										504	0.033															845	0.081
										505	0.033															846	0.323
										506	0.065															847	0.081
										507	0.13															848	0.081
										508	0.13															849	0.081
										509	0.098															850	1.695
										510	0.033															851	0.161
										511	0.098															852	0.161
										512	0.033															853	1.291
										513	0.098															854	0.081
										514	0.065															855	0.081
										515	0.033															856	0.081
										516	0.065															857	0.242
										517	0.098															858	0.081
										518	0.033															859	0.081
										519	0.033															860	0.081
										520	0.325															861	0.081
										521	0.065															862	0.081
										522	0.033															863	1.211
										523	0.065															864	0.323
										524	0.033															865	0.323
										525	0.033															866	0.081
										526	0.13															867	0.081
										527	0.033															868	0.081
										528	0.033															869	0.081
										529	0.033															870	0.081
										530	0.033															871	0.565
										531	0.813															872	0.323
										532	0.098															873	0.081
										533	0.033															874	0.081
										534	0.065															875	0.161
										535	0.033															876	0.161
										536	0.033															877	0.323
										537	0.033															878	0.161
										538	0.163															879	0.323
										539	0.033															880	0.081
										540	0.065															881	0.081
										541	0.033															882	0.242
										542	0.13															883	0.081
										543	0.065															884	0.081
										544	0.033															885	0.081
										545	0.033															886	0.081
										546	0.033															887	0.242
										547	0.033															888	0.161
										548	0.033															889	0.161
										549	0.033															890	0.081
										550	0.065															891	0.081
										551	0.033															892	0.323
										552	0.033															893	0.081
										553	0.13															894	0.081
										554	0.033															895	0.323
										555	0.488															896	0.323
										556	0.033															897	0.081
										557	0.228															898	0.081
										558	0.033															899	0.242
										559	0.065															900	0.081
										560	0.033															901	0.081
										561	0.033															902	0.081
										562	0.033															903	0.081
										563	0.195															904	0.323
										564	0.033															905	0.081
										565	0.098															906	0.161
										566	0.033															907	0.081
										567	0.065															908	0.161
										568	0.065															909	0.323
										569	0.033															910	0.081
										570	0.098															911	0.081
										571	0.098															912	0.081
										572	0.098															913	0.081
										573	0.26															914	0.081
										574	0.033															915	0.081
										575	0.033															916	0.081
										576	0.163															917	0.404
										577	0.033															918	0.081
										578	0.033															919	0.081
										579	0.098															920	0.081
										580	0.033															921	0.081
										581	0.033															922	0.161
										582	0.065															923	0.242
										583	1.464															924	0.081
										584	0.033															925	0.081
										585	0.065															926	0.081
										586	0.033															927	1.372
										587	0.033															928	0.081
										588	0.033															929	0.081
										589	0.065															930	0.081
										590	0.033															931	0.081
										591	0.098															932	0.081
										592	0.065															933	0.081
										593	0.13															934	0.081
										594	0.065															935	0.726
										595	0.033															936	0.081
										596	0.065															937	0.081
										597	0.065															938	0.081
										598	0.033															939	0.081
										599	0.033															940	0.161
										600	0.065															941	0.161
										601	0.033															942	0.081
										602	0.033															943	0.081
										603	0.033															944	0.161
										604	0.065															945	0.323
										605	0.033															946	0.242
										606	0.033															947	0.726
										607	0.033															948	0.081
										608	0.13															949	0.161
										609	0.033															950	0.161
										610	0.033															951	0.081
										611	0.098															952	0.323
										612	0.033															953	0.161
										613	0.098															954	0.323
										614	0.065															955	0.081
										615	0.033															956	0.161
										616	20.497															957	0.081
										617	0.098															958	2.421
										618	0.065															959	0.081
										619	0.033															960	0.081
										620	0.033															961	0.081
										621	0.033															962	0.081
										622	0.195															963	0.081
										623	0.033															964	0.161
										624	0.033															965	0.081
										625	1.171															966	0.081
										626	0.455															967	0.161
										627	0.065															968	0.081
										628	0.065															969	0.081
										629	0.098															970	0.161
										630	0.033															971	0.081
										631	0.033															972	0.242
										632	0.033															973	0.161
										633	0.033															974	0.081
										634	0.065															975	0.081
										635	0.033															976	0.081
										636	0.033															977	0.081
										637	0.033															978	0.081
										638	0.033															979	0.161
										639	0.098															980	0.161
										640	0.033															981	2.098
										641	0.098															982	0.081
										642	0.065															983	0.161
										643	0.033															984	0.323
										644	0.065															985	0.161
										645	0.065															986	0.161
										646	0.065															987	0.565
										647	0.033															988	0.081
										648	0.033															989	0.081
										649	0.065															990	0.081
										650	0.065															991	0.081
										651	0.033															992	0.081
										652	0.033															993	0.081
										653	0.163															994	0.161
										654	0.033															995	0.081
										655	0.033															996	0.081
										656	0.033															997	0.404
										657	0.033															998	0.323
										658	0.033															999	0.726
										659	0.033															1000	0.161
										660	0.033															1001	0.081
										661	0.033															1002	0.161
										662	0.033															1003	0.161
										663	0.098															1004	0.242
										664	0.065															1005	0.081
										665	0.033															1006	0.323
										666	0.065															1007	0.242
										667	0.033															1008	0.565
										668	0.033															1009	0.161
										669	0.033															1010	0.242
										670	0.033															1011	0.242
										671	0.098															1012	0.081
										672	0.195															1013	0.081
										673	0.065															1014	0.081
										674	0.033															1015	0.081
										675	0.033															1016	0.242
										676	0.098															1017	0.242
										677	0.033															1018	0.242
										678	0.033															1019	0.081
										679	0.033															1020	0.161
										680	0.098															1021	0.081
										681	0.098															1022	0.323
										682	0.13															1023	0.323
										683	0.033															1024	0.081
										684	0.065															1025	0.242
										685	0.033															1026	0.161
										686	0.098															1027	0.081
										687	0.033															1028	0.161
										688	0.098															1029	0.081
										689	0.033															1030	0.081
										690	0.033															1031	0.323
										691	0.163															1032	0.161
										692	0.13															1033	0.323
										693	0.033															1034	0.323
										694	0.033															1035	0.323
										695	0.033															1036	0.081
										696	0.033															1037	0.081
										697	0.033															1038	0.323
										698	0.098															1039	0.161
										699	0.033															1040	0.323
										700	0.033															1041	0.081
										701	0.033															1042	0.081
										702	0.065															1043	0.081
										703	0.065															1044	0.081
										704	0.033															1045	0.081
										705	0.065															1046	0.323
										706	0.033															1047	0.081
										707	0.033															1048	0.081
										708	0.033															1049	0.161
										709	0.033															1050	0.081
										710	0.065															1051	0.081
										711	0.033															1052	0.081
										712	0.163															1053	0.161
										713	0.033															1054	0.081
										714	0.065															1055	0.323
										715	0.033															1056	0.081
										716	0.033															1057	0.161
										717	0.195															1058	0.161
										718	0.065															1059	0.081
										719	0.033															1060	0.081
										720	0.033															1061	0.161
										721	0.065															1062	0.081
										722	0.065															1063	0.081
										723	0.195															1064	0.081
										724	0.033															1065	0.081
										725	0.163															1066	0.081
										726	0.195															1067	0.081
										727	0.033															1068	1.695
										728	0.033															1069	0.161
										729	0.033															1070	0.161
										730	0.065															1071	0.081
										731	0.098															1072	0.081
										732	0.033															1073	0.081
										733	0.033															1074	2.179
										734	0.39															1075	0.081
										735	0.065															1076	0.161
										736	0.033															1077	0.161
										737	0.033															1078	0.484
										738	0.098															1079	0.404
										739	0.033															1080	0.323
										740	0.033															1081	0.081
										741	0.033															1082	0.161
										742	0.033															1083	0.161
										743	0.033															1084	0.081
										744	0.813															1085	0.161
										745	0.033															1086	0.081
										746	0.033															1087	0.161
										747	0.033															1088	0.807
										748	0.033															1089	0.323
										749	0.065															1090	0.081
										750	0.098															1091	0.081
										751	0.033															1092	0.161
										752	0.065															1093	0.565
										753	0.033															1094	0.081
										754	0.098															1095	1.049
										755	0.033															1096	0.242
										756	0.13															1097	0.081
										757	0.033															1098	0.081
										758	0.13															1099	0.161
										759	0.13															1100	0.242
										760	0.033															1101	0.161
										761	0.033															1102	0.081
										762	0.065															1103	0.323
										763	0.033															1104	0.161
										764	0.033															1105	0.081
										765	0.033															1106	0.161
										766	0.065															1107	0.081
										767	0.13															1108	0.081
										768	0.065															1109	0.161
										769	0.065															1110	0.161
										770	0.065															1111	0.081
										771	0.033															1112	0.081
										772	0.033															1113	0.161
										773	0.065															1114	0.081
										774	0.065															1115	0.242
										775	0.033															1116	0.081
										776	0.651															1117	0.081
										777	0.065															1118	0.081
										778	0.033															1119	0.161
										779	0.033															1120	0.081
										780	0.033															1121	0.081
										781	0.065															1122	0.081
										782	0.163															1123	0.081
										783	0.065															1124	0.081
										784	0.065															1125	0.161
										785	0.033															1126	0.161
										786	0.033															1127	0.242
										787	0.065															1128	0.081
										788	0.033															1129	0.081
										789	0.065															1130	0.081
										790	0.098															1131	0.081
										791	0.033															1132	0.081
										792	0.065															1133	0.081
										793	0.033															1134	0.081
										794	0.033															1135	0.081
										795	0.033															1136	0.081
										796	0.033															1137	0.242
										797	0.065															1138	0.081
										798	0.033															1139	0.081
										799	0.033															1140	0.161
										800	0.098															1141	0.081
										801	0.033															1142	0.161
										802	0.033															1143	0.081
										803	0.033															1144	0.081
										804	0.098															1145	0.081
										805	0.488															1146	0.968
										806	0.098															1147	0.081
										807	0.163															1148	0.081
										808	0.065															1149	0.081
										809	0.033															1150	0.242
										810	0.065															1151	0.081
										811	0.033															1152	0.081
										812	0.033															1153	0.081
										813	0.065															1154	0.161
										814	0.033															1155	0.161
										815	0.098															1156	0.081
										816	0.033															1157	0.081
										817	0.065															1158	0.161
										818	0.033															1159	0.161
										819	0.033															1160	0.081
										820	0.033															1161	0.081
										821	0.033															1162	0.081
										822	0.033															1163	0.081
										823	0.033															1164	0.161
										824	0.033															1165	0.161
										825	0.033															1166	0.081
										826	0.033															1167	0.161
										827	0.065															1168	0.081
										828	0.098															1169	0.081
										829	0.033															1170	0.081
										830	0.033															1171	0.565
										831	0.065															1172	0.242
										832	0.033															1173	0.081
										833	0.033															1174	0.081
										834	0.39															1175	0.081
										835	0.033															1176	0.081
										836	0.033															1177	0.081
										837	0.065															1178	0.081
										838	0.033															1179	0.323
										839	0.13															1180	0.161
										840	0.098															1181	0.323
										841	0.065															1182	0.081
										842	5.141															1183	0.161
										843	0.325															1184	0.081
										844	0.033															1185	1.211
										845	0.065															1186	0.081
										846	0.033															1187	0.161
										847	0.293															1188	0.081
										848	0.033															1189	0.161
										849	0.651															1190	0.161
										850	0.098															1191	0.161
										851	0.228															1192	0.323
										852	0.033															1193	0.081
										853	0.033															1194	0.081
										854	0.098															1195	0.081
										855	0.065															1196	0.161
										856	0.033															1197	0.081
										857	0.033															1198	0.081
										858	0.033															1199	0.081
										859	0.358															1200	0.242
										860	0.033															1201	0.081
										861	0.358															1202	0.081
										862	0.033															1203	0.081
										863	0.033															1204	0.323
										864	0.033															1205	0.242
										865	0.065															1206	0.161
										866	0.033															1207	0.081
										867	0.098															1208	0.161
										868	0.033															1209	0.081
										869	0.065															1210	0.161
										870	0.065															1211	0.081
										871	0.683															1212	0.323
										872	0.228															1213	0.161
										873	0.033															1214	0.081
										874	0.033															1215	0.081
										875	0.033															1216	0.081
										876	0.033															1217	0.161
										877	1.106															1218	0.081
										878	0.488															1219	0.161
										879	0.033															1220	0.081
										880	0.033															1221	0.081
										881	0.065															1222	0.081
										882	0.033															1223	1.372
										883	0.033															1224	0.161
										884	0.033															1225	0.081
										885	0.033															1226	0.242
										886	0.033															1227	0.081
										887	0.033															1228	0.081
										888	0.521															1229	0.081
										889	0.033															1230	0.081
										890	0.065															1231	0.081
										891	0.033															1232	1.13
										892	0.163															1233	0.081
										893	0.033															1234	0.081
										894	0.033															1235	0.565
										895	0.033															1236	0.081
										896	0.033															1237	0.081
										897	0.033															1238	0.081
										898	0.553															1239	0.081
										899	0.13															1240	0.081
										900	0.033															1241	0.242
										901	0.033															1242	0.081
										902	0.13															1243	0.323
										903	0.13															1244	0.161
										904	0.098															1245	0.323
										905	0.13															1246	0.323
										906	0.033															1247	0.081
										907	0.098															1248	0.161
										908	0.163															1249	0.081
										909	0.033															1250	0.081
										910	0.065															1251	0.404
										911	0.163															1252	2.825
										912	0.065															1253	0.242
										913	0.195															1254	0.242
										914	0.033															1255	0.081
										915	0.065															1256	0.081
										916	0.13															1257	0.161
										917	0.26															1258	0.081
										918	1.757															1259	0.081
										919	0.033															1260	0.404
										920	0.033															1261	0.081
										921	0.033															1262	0.081
										922	0.033															1263	0.161
										923	0.098															1264	0.081
										924	0.033															1265	0.323
										925	0.033															1266	0.081
										926	0.033															1267	0.081
										927	0.26															1268	0.081
										928	0.033															1269	0.081
										929	0.033															1270	0.081
										930	0.033															1271	0.726
										931	0.033															1272	0.081
										932	0.065															1273	0.646
										933	0.033															1274	0.161
										934	0.065															1275	0.081
										935	0.26															1276	0.242
										936	0.033															1277	0.161
										937	0.195															1278	0.081
										938	0.976															1279	0.081
										939	0.033															1280	0.081
										940	0.033															1281	0.161
										941	0.065															1282	0.323
										942	0.033															1283	0.161
										943	0.033															1284	0.081
										944	0.065															1285	0.161
										945	0.26															1286	0.161
										946	0.033															1287	0.081
										947	0.13															1288	0.161
										948	0.553															1289	0.081
										949	0.065															1290	0.081
										950	0.195															1291	0.081
										951	0.033															1292	0.081
										952	0.065															1293	0.242
										953	0.065															1294	0.081
										954	0.423															1295	0.161
										955	0.033															1296	0.242
										956	0.163															1297	0.081
										957	0.228															1298	0.081
										958	0.065															1299	0.888
										959	0.163															1300	0.726
										960	0.065															1301	0.161
										961	0.033															1302	0.161
										962	0.065															1303	0.081
										963	0.033															1304	0.242
										964	0.033															1305	0.242
										965	0.033															1306	0.081
										966	0.033															1307	0.161
										967	0.033															1308	0.081
										968	0.033															1309	0.161
										969	0.13															1310	0.242
										970	0.065															1311	0.242
										971	0.293															1312	0.242
										972	0.065															1313	0.081
										973	0.033															1314	0.081
										974	0.033															1315	0.081
										975	0.033															1316	0.161
										976	0.033															1317	0.161
										977	0.033															1318	0.404
										978	0.033															1319	0.888
										979	0.065															1320	0.081
										980	0.098															1321	0.081
										981	0.033															1322	0.161
										982	0.033															1323	0.323
										983	4.555															1324	0.081
										984	0.033															1325	0.081
										985	0.065															1326	0.161
										986	0.065															1327	0.081
										987	0.033															1328	0.242
										988	0.325															1329	0.081
										989	0.065															1330	0.081
										990	0.033															1331	0.081
										991	0.033															1332	0.646
										992	0.228															1333	0.081
										993	0.033															1334	0.323
										994	0.033															1335	0.242
										995	0.065															1336	0.081
										996	0.033															1337	0.081
										997	0.033															1338	0.081
										998	0.13															1339	0.161
										999	0.033															1340	0.081
										1000	0.033															1341	0.081
										1001	3.319															1342	0.081
										1002	0.033															1343	0.161
										1003	0.033															1344	0.081
										1004	0.065															1345	0.646
										1005	0.033															1346	0.081
										1006	0.065															1347	0.081
										1007	0.033															1348	0.081
										1008	0.033															1349	0.161
										1009	0.033															1350	0.081
										1010	0.033															1351	0.081
										1011	0.228															1352	0.161
										1012	0.033															1353	0.081
										1013	0.065															1354	0.081
										1014	0.033															1355	0.323
										1015	0.033															1356	0.161
										1016	0.033															1357	0.081
										1017	0.033															1358	0.161
										1018	0.195															1359	0.081
										1019	0.033															1360	0.161
										1020	0.065															1361	0.081
										1021	0.033															1362	0.081
										1022	0.13															1363	0.081
										1023	0.098															1364	0.081
										1024	0.033															1365	0.161
										1025	0.065															1366	0.323
										1026	0.033															1367	0.242
										1027	0.065															1368	0.242
										1028	0.033															1369	0.161
										1029	0.065															1370	0.081
										1030	0.065															1371	0.323
										1031	0.065															1372	0.081
										1032	0.033															1373	1.291
										1033	0.033															1374	0.081
										1034	0.033															1375	2.26
										1035	0.033															1376	0.242
										1036	0.098															1377	0.081
										1037	0.098															1378	0.726
										1038	0.033															1379	0.081
										1039	0.553															1380	0.161
										1040	0.065															1381	0.081
										1041	0.098															1382	0.161
										1042	0.033															1383	0.081
										1043	0.033															1384	0.081
										1044	0.13															1385	0.081
										1045	0.033															1386	0.081
										1046	0.033															1387	0.081
										1047	0.098															1388	0.081
										1048	0.033															1389	0.081
										1049	0.033															1390	0.242
										1050	0.033															1391	0.081
										1051	0.228															1392	0.161
										1052	0.098															1393	0.081
										1053	0.033															1394	0.161
										1054	0.195															1395	0.161
										1055	0.033															1396	0.081
										1056	0.13															1397	0.323
										1057	0.033															1398	0.484
										1058	0.033															1399	0.323
										1059	0.033															1400	0.161
										1060	0.033															1401	0.646
										1061	0.13															1402	0.081
										1062	0.098															1403	0.081
										1063	0.228															1404	0.081
										1064	0.033															1405	0.404
										1065	0.065															1406	0.081
										1066	0.033															1407	0.161
										1067	0.065															1408	0.081
										1068	0.065															1409	0.161
										1069	0.065															1410	0.161
										1070	0.098															1411	0.081
										1071	0.033															1412	0.242
										1072	0.065															1413	0.081
										1073	0.033															1414	0.081
										1074	0.195															1415	0.081
										1075	0.033															1416	0.242
										1076	0.033															1417	0.323
										1077	0.033															1418	0.242
										1078	0.033															1419	0.242
										1079	0.065															1420	0.161
										1080	0.033															1421	0.646
										1081	0.033															1422	0.081
										1082	0.033															1423	0.081
										1083	0.033															1424	0.161
										1084	0.065															1425	0.081
										1085	4.425															1426	0.081
										1086	0.033															1427	0.161
										1087	0.033															1428	0.161
										1088	0.033															1429	0.081
										1089	4.23															1430	0.161
										1090	0.033															1431	0.161
										1091	0.098															1432	0.081
										1092	0.065															1433	0.081
										1093	0.13															1434	0.081
										1094	0.033															1435	0.161
										1095	0.098															1436	0.081
										1096	0.033															1437	0.161
										1097	0.065															1438	0.323
										1098	0.065															1439	0.081
										1099	0.065															1440	0.081
										1100	5.206															1441	0.081
										1101	0.033															1442	0.081
										1102	0.098															1443	0.161
										1103	0.065															1444	0.404
										1104	0.033															1445	0.161
										1105	0.13															1446	0.081
										1106	0.033															1447	0.161
										1107	0.033															1448	0.161
										1108	0.976															1449	0.081
										1109	0.033															1450	0.081
										1110	0.033															1451	0.081
										1111	0.033															1452	0.646
										1112	0.033															1453	0.081
										1113	0.033															1454	0.323
										1114	0.065															1455	0.565
										1115	0.033															1456	0.081
										1116	0.065															1457	0.081
										1117	0.033															1458	0.081
										1118	0.26															1459	0.081
										1119	0.065															1460	0.161
										1120	0.098															1461	0.081
										1121	0.065															1462	0.161
										1122	0.033															1463	0.161
										1123	0.065															1464	0.081
										1124	0.098															1465	0.081
										1125	0.683															1466	0.242
										1126	0.033															1467	0.161
										1127	0.033															1468	0.081
										1128	0.033															1469	0.081
										1129	0.065															1470	0.081
										1130	0.033															1471	0.081
										1131	0.26															1472	0.081
										1132	0.033															1473	0.323
										1133	0.033															1474	0.242
										1134	0.065															1475	0.081
										1135	0.13															1476	0.161
										1136	0.033															1477	0.242
										1137	0.033															1478	0.161
										1138	0.033															1479	0.081
										1139	0.033															1480	0.081
										1140	0.228															1481	0.081
										1141	0.033															1482	0.081
										1142	0.065															1483	0.081
										1143	0.065															1484	0.161
										1144	0.065															1485	0.242
										1145	0.098															1486	0.081
										1146	0.033															1487	0.081
										1147	0.065															1488	0.242
										1148	0.033															1489	0.404
										1149	0.098															1490	0.081
										1150	0.033															1491	0.081
										1151	0.033															1492	0.807
										1152	0.033															1493	0.081
										1153	0.325															1494	0.968
										1154	0.033															1495	1.453
										1155	0.033															1496	0.242
										1156	0.033															1497	0.081
										1157	0.781															1498	0.081
										1158	0.033															1499	0.242
										1159	0.033															1500	0.161
										1160	1.204															1501	0.323
										1161	0.13															1502	0.081
										1162	0.065															1503	0.081
										1163	0.065															1504	0.323
										1164	0.033															1505	0.161
										1165	0.033															1506	0.081
										1166	0.293															1507	0.081
										1167	0.033															1508	0.323
										1168	0.033															1509	0.081
										1169	0.033															1510	0.161
										1170	0.098															1511	0.081
										1171	0.065															1512	0.161
										1172	0.293															1513	0.161
										1173	0.065															1514	2.018
										1174	0.098															1515	0.081
										1175	0.065															1516	0.323
										1176	0.098															1517	0.081
										1177	0.163															1518	0.161
										1178	0.846															1519	0.081
										1179	0.033															1520	0.081
										1180	0.033															1521	0.081
										1181	0.033															1522	0.081
										1182	0.033															1523	0.161
										1183	0.033															1524	0.081
										1184	0.033															1525	0.081
										1185	0.033															1526	0.081
										1186	0.098															1527	0.081
										1187	0.098															1528	0.081
										1188	0.033															1529	2.098
										1189	0.033															1530	0.323
										1190	0.065															1531	0.081
										1191	0.033															1532	0.323
										1192	0.033															1533	0.161
										1193	0.098															1534	0.081
										1194	0.033															1535	0.161
										1195	0.033															1536	0.242
										1196	0.033															1537	0.161
										1197	0.098															1538	0.081
										1198	0.163															1539	0.242
										1199	0.065															1540	0.161
										1200	0.033															1541	0.081
										1201	0.033															1542	0.242
										1202	0.033															1543	0.161
										1203	0.033															1544	0.646
										1204	0.033															1545	0.161
										1205	0.098															1546	0.242
										1206	0.065															1547	0.161
										1207	0.195															1548	0.081
										1208	0.033															1549	0.161
										1209	0.098															1550	0.161
										1210	0.098															1551	0.161
										1211	0.065															1552	0.161
										1212	0.033															1553	0.081
										1213	0.065															1554	0.081
										1214	0.065															1555	0.081
										1215	0.065															1556	0.081
										1216	0.033															1557	0.161
										1217	0.163															1558	0.323
										1218	0.033															1559	0.161
										1219	0.195															1560	0.081
										1220	0.033															1561	0.081
										1221	0.033															1562	0.161
										1222	0.033															1563	0.242
										1223	0.065															1564	0.081
										1224	0.13															1565	0.161
										1225	0.033															1566	0.081
										1226	0.098															1567	0.081
										1227	0.033															1568	0.081
										1228	0.033															1569	0.242
										1229	0.325															1570	0.161
										1230	0.065															1571	0.081
										1231	0.033															1572	0.161
										1232	0.065															1573	0.565
										1233	0.033															1574	0.161
										1234	0.033															1575	0.161
										1235	0.033															1576	0.081
										1236	0.065															1577	0.081
										1237	0.033															1578	0.161
										1238	0.065															1579	0.081
										1239	0.033															1580	0.161
										1240	0.065															1581	0.161
										1241	0.033															1582	0.646
										1242	0.065															1583	0.081
										1243	0.033															1584	0.081
										1244	0.065															1585	0.081
										1245	0.098															1586	0.081
										1246	0.098															1587	0.081
										1247	0.033															1588	0.081
										1248	0.033															1589	0.161
										1249	0.065															1590	0.242
										1250	0.033															1591	0.161
										1251	0.033															1592	0.081
										1252	0.033															1593	0.565
										1253	0.195															1594	0.081
[truncated: 2,517 more rows]

## Sheet: l
	Percentage of ubiquitin-poitive foci per cell		Cerebellum											Cerebellum										Cerebellum											Cerebellum												Cortex
Fig. 1l			Animal BKC 980 WT											Animal BKC 975 WT										Animal BKC 1189 WT											Animal BKC 1186 WT												Animal BKC 980 WT
		Image	Cell	# P62 Puncta	#Ubiquitin puncta	# of P62 Puncta ONLY	# of Ubiquitin ONLY	Total # of +ve P62 and Ubiquitin puncta	% of co local Ubiquitin_ p62				Image	Cell	# P62 Puncta	#Ubiquitin puncta	# of P62 Puncta ONLY	# of Ubiquitin ONLY	Total # of +ve P62 and Ubiquitin puncta	% of co local Ubiquitin_ p62			Image	Cell	# P62 Puncta	#Ubiquitin puncta	# of P62 Puncta ONLY	# of Ubiquitin ONLY	Total # of +ve P62 and Ubiquitin puncta	% of co local Ubiquitin_ p62				Image	Cell	# P62 Puncta	#Ubiquitin puncta	# of P62 Puncta ONLY	# of Ubiquitin ONLY	Total # of +ve P62 and Ubiquitin puncta	% of co local Ubiquitin_ p62					Image	Cell	# P62 Puncta	#Ubiquitin puncta
		Series 001	1	15	10	14	9	1	0.0666667				Series 001	1	18	3	18	3	0	0			Series 001	1	26	2	25	1	1	0.0384615				Series 001	1	11	12	8	9	3	0.272727					Series 001	1	23	17
			2	28	12	28	12	0	0					2	15	4	15	4	0	0				2	25	2	25	2	0	0					2	22	23	18	19	4	0.181818						2	22	18
			3	18	11	14	7	4	0.222222					3	11	3	11	3	0	0				3	13	2	12	1	1	0.0769231					3	9	9	6	6	3	0.333333						3	7	6
			4	11	9	10	8	1	0.0909091					4	12	4	8	0	4	0.333333				4	17	5	17	5	0	0					4	45	17	43	15	2	0.0444444						4	15	9
			5	28	20	26	18	2	0.0714286					5	11	4	10	3	1	0.0909091				5	14	6	13	5	1	0.0714286					5	46	13	42	9	4	0.0869565						5	16	7
			6	18	7	17	6	1	0.0555556					6	15	9	12	6	3	0.2				6	20	8	19	7	1	0.05					6	13	9	10	6	3	0.230769						6	20	9
			7	23	12	21	10	2	0.0869565					7	21	11	19	9	2	0.0952381				7	35	5	34	4	1	0.0285714					7	7	4	7	4	0	0						7	17	11
			Average	20.1429	11.5714	18.5714	10	1.57143	0.0848198					Average	14.7143	5.42857	13.2857	4	1.42857	0.102783				Average	21.4286	4.28571	20.7143	0.714286	0.714286	0.0379121					Average	21.8571	12.4286	19.1429	9.71429	2.71429	0.164293						8	14	12
																																															9	12	10
																																															Average	16.2222	11
		Image	Cell	# P62 Puncta	#Ubiquitin puncta	# of P62 Puncta ONLY	# of Ubiquitin ONLY	Total # of +ve P62 and Ubiquitin puncta	% of co local Ubiquitin_ p62				Image	Cell	# P62 Puncta	#Ubiquitin puncta	# of P62 Puncta ONLY	# of Ubiquitin ONLY	Total # of +ve P62 and Ubiquitin puncta	% of co local Ubiquitin_ p62			Image	Cell	# P62 Puncta	#Ubiquitin puncta	# of P62 Puncta ONLY	# of Ubiquitin ONLY	Total # of +ve P62 and Ubiquitin puncta	% of co local Ubiquitin_ p62				Image	Cell	# P62 Puncta	#Ubiquitin puncta	# of P62 Puncta ONLY	# of Ubiquitin ONLY	Total # of +ve P62 and Ubiquitin puncta	% of co local Ubiquitin_ p62					Image	Cell	# P62 Puncta	#Ubiquitin puncta
		Series 002	1	27	20	20	13	7	0.259259				Series 002	1	9	8	7	6	2	0.222222			Series 002	1	17	8	16	7	1	0.0588235				Series 002	1	7	4	7	4	0	0					Series 002	1	15	6
			2	15	12	13	10	2	0.133333					2	19	9	18	8	1	0.0526316				2	32	3	31	2	1	0.03125					2	13	10	10	7	3	0.230769						2	23	14
			3	18	8	17	7	1	0.0555556					3	24	10	22	8	2	0.0833333				3	34	5	32	3	2	0.0588235					3	8	7	7	6	1	0.125						3	7	6
			Average	20	7.71429	16.6667	10	3.33333	0.149383					4	16	7	15	6	1	0.0625				4	21	6	20	5	1	0.047619					4	8	6	7	5	1	0.125						4	8	7
														Average	17	8.5	15.5	7	1.5	0.105172				5	23	3	23	3	0	0					5	19	16	16	13	3	0.157895						5	12	8
																								6	24	2	23	1	1	0.0416667					6	33	21	28	16	5	0.151515						6	15	7
																														#DIV/0!																	7	6	6
																								Average	25.1667	4.5	24.1667	3.5	1	#DIV/0!					Average	14.6667	10.6667	12.5	8.5	2.16667	0.131697						Average	12.2857	7.71429
		Image	Cell	# P62 Puncta	#Ubiquitin puncta	# of P62 Puncta ONLY	# of Ubiquitin ONLY	Total # of +ve P62 and Ubiquitin puncta	% of co local Ubiquitin_ p62				Image	Cell	# P62 Puncta	#Ubiquitin puncta	# of P62 Puncta ONLY	# of Ubiquitin ONLY	Total # of +ve P62 and Ubiquitin puncta	% of co local Ubiquitin_ p62			Image	Cell	# P62 Puncta	#Ubiquitin puncta	# of P62 Puncta ONLY	# of Ubiquitin ONLY	Total # of +ve P62 and Ubiquitin puncta	% of co local Ubiquitin_ p62				Image	Cell	# P62 Puncta	#Ubiquitin puncta	# of P62 Puncta ONLY	# of Ubiquitin ONLY	Total # of +ve P62 and Ubiquitin puncta	% of co local Ubiquitin_ p62					Image	Cell	# P62 Puncta	#Ubiquitin puncta
		Series 003	1	20	14	18	12	2	0.1				Series 003	1	9	8	9	8	0	0			Series 003	1	22	4	21	3	1	0.0454545				Series 003	1	31	6	29	4	2	0.0645161					Series 003	1	17	13
			2	19	12	16	9	3	0.157895					2	20	18	20	18	0	0				2	25	4	23	2	2	0.08					2	22	9	20	7	2	0.0909091						2	14	12
			3	14	5	13	4	1	0.0714286					3	27	21	25	19	2	0.0740741				3	28	4	26	2	2	0.0714286					3	32	5	31	4	1	0.03125						3	29	34
			4	20	12	19	11	1	0.05					4	23	17	19	13	4	0.173913				4	24	10	21	7	3	0.125					4	37	13	33	9	4	0.108108						4	20	28
			5	23	17	19	13	4	0.173913					5	18	11	16	9	2	0.111111				5	12	6	9	3	3	0.25					5	32	5	30	3	2	0.0625						5	8	4
			Average	19.2	12	17	9.8	2.2	0.110647					6	14	4	14	4	0	0				6	20	5	19	4	1	0.05					6	30	9	27	6	3	0.1						6	30	18
														7	10	3	10	3	0	0															7	21	5	19	3	2	0.0952381							19.6667	18.1667
														Average	17.2857	11.7143	16.1429	10.5714	1.14286	0.0512997				Average	21.8333	5.5	19.8333	3.5	2	0.103647					Average	29.2857	7.42857	27	5.14286	2.28571	0.0789316
		Image	Cell	# P62 Puncta	#Ubiquitin puncta	# of P62 Puncta ONLY	# of Ubiquitin ONLY	Total # of +ve P62 and Ubiquitin puncta	% of co local Ubiquitin_ p62/p62n total				Image	Cell	# P62 Puncta	#Ubiquitin puncta	# of P62 Puncta ONLY	# of Ubiquitin ONLY	Total # of +ve P62 and Ubiquitin puncta	% of co local Ubiquitin_ p62/p62n total			Image	Cell	# P62 Puncta	#Ubiquitin puncta	# of P62 Puncta ONLY	# of Ubiquitin ONLY	Total # of +ve P62 and Ubiquitin puncta	% of co local Ubiquitin_ p62/p62n total				Image	Cell	# P62 Puncta	#Ubiquitin puncta	# of P62 Puncta ONLY	# of Ubiquitin ONLY	Total # of +ve P62 and Ubiquitin puncta	% of co local Ubiquitin_ p62/p62n total					Image	Cell	# P62 Puncta	#Ubiquitin puncta
		Series 004	1	23	9	23	23	0	0				Series 004	1	11	9	10	9	1	0.0909091			Series 004	1	22	4	20	2	2	0.0909091				Series 004	1	20	7	17	4	3	0.15					Series 004	1	14	7
			2	27	17	26	25	1	0.037037					2	25	12	24	23	1	0.04				2	31	3	30	2	1	0.0322581					2	31	4	30	3	1	0.0322581						2	19	17
			3	23	11	21	18	2	0.0869565					3	13	11	12	11	1	0.0769231				3	25	5	23	3	2	0.08					3	21	5	19	3	2	0.0952381						3	24	12
			4	20	33	18	15	2	0.1					4	13	14	11	9	2	0.153846				4	48	5	48	5	0	0					4	29	6	28	5	1	0.0344828						4	25	13
			5	24	11	23	21.2857	1	0.0416667					5	17	13	15	13	2	0.117647				5	27	4	27	4	0	0					5	24	7	23	6	1	0.0416667						5	31	8
			6	18	6	15	15	3	0.166667					6	28	12	28	28	0	0				6	24	5	23	4	1	0.0416667					6	20	10	16	6	4	0.2						6	24	16
			7	17	15	14	14	3	0.176471					7	15	10	12	9	3	0.2				7	26	6	24	4	2	0.0769231					7	20	9	19	8	1	0.05						7	4	16
			Average	21.7143	14.5714	20	18.7551	1.71429	0.0869711					8	18	11	18	18	0	0				8	27	10	24	7	3	0.111111								0	0								8	6	3
														Average	17.5	11.5	16.25	15	1.25	0.0849157				Average	28.75	5.25	27.375	3.875	1.375	0.0541085					Average	23.5714	6.85714	19	4.375	1.85714	0.0862351						9	21	3
									10.0178																																						10	29	15
																				8.3792										5.77155											11.4681						11	6	16
																																															12	15	15
																																															13	8	13
																																																17.3846	11.8462
			Cerebellum											Cerebellum											Cerebellum												BKC 892
			Animal BKC 289 ko											Animal BKC 994 KO											Animal BKC 889 KO												cell	#p62	#ubiquitin	# p62&ubiquitin		% of p62 with ubiquitin	in %
		Image	Cell	# P62 Puncta	#Ubiquitin puncta	# of P62 Puncta ONLY	# of Ubiquitin ONLY	Total # of +ve P62 and Ubiquitin puncta	% of co local Ubiquitin_ p62				Image	Cell	# P62 Puncta	#Ubiquitin puncta	# of P62 Puncta ONLY	# of Ubiquitin ONLY	Total # of +ve P62 and Ubiquitin puncta	% of co local Ubiquitin_ p62				Image	Cell	# P62 Puncta	#Ubiquitin puncta	# of P62 Puncta ONLY	# of Ubiquitin ONLY	Total # of +ve P62 and Ubiquitin puncta	% of co local Ubiquitin_ p62					image 8	1	11	18	2		0.181818	18.1818
		Series 001	1	20	14	18	12	2	0.1				Series 001	1	21	13	16	8	5	0.238095				Series 002	1	27	8	24	5	3	0.111111						2	21	19	1		0.047619	4.7619
			2	7	9	7	9	0	0					2	7	11	6	10	1						2	8	14	8	14	0	0						3	11	22	2		0.181818	18.1818
			3	11	9	8	6	3	0.272727					3	23	16	20	13	3						3	9	6	8	5	1	0.111111						4	19	27	6		0.315789	31.5789
			4	8	4	8	4	0	0					4	25	15	22	12	3						4	9	12	7	10	2	0.222222						5	6	8	0		0	0
			5	8	3	5	0	3	0.375					5	17	13	15	11	2						Average	13.25	10	11.75	8.5	1.5	0.113208						6	11	17	1		0.0909091	9.09091
			Average	10.8	7.8	9.2	6.2	1.6	0.149545					6	15	18	9	12	6	0.238095																image 7	1	17	18	2		0.117647	11.7647				Animal BKC 289 KO
														Average	18	14.3333	14.6667	11	3.33333	0.238095																	2	22	8	3		0.136364	13.6364			Image	Cell	# P62 Puncta	#Ubiquitin puncta
																																					3	11	10	0		0	0			Series 001	1	9	6
																																					4	8	5	1		0.125	12.5				2	9	5
																																				image 6	1	14	13	3		0.214286	21.4286				3	6	6
																																					2	21	11	5		0.238095	23.8095				4	7	5
																								Image	Cell	# P62 Puncta	#Ubiquitin puncta	# of P62 Puncta ONLY	# of Ubiquitin ONLY	Total # of +ve P62 and Ubiquitin puncta	% of co local Ubiquitin_ p62						3	11	8	3		0.272727	27.2727				5	8	4
		Image	Cell	# P62 Puncta	#Ubiquitin puncta	# of P62 Puncta ONLY	# of Ubiquitin ONLY	Total # of +ve P62 and Ubiquitin puncta	% of co local Ubiquitin_ p62				Image	Cell	# P62 Puncta	#Ubiquitin puncta	# of P62 Puncta ONLY	# of Ubiquitin ONLY	Total # of +ve P62 and Ubiquitin puncta	% of co local Ubiquitin_ p62				Series 003	1	16	11	15	10	1	0.0625					image 5	1	12	20	2		0.166667	16.6667				6	3	3
		Series 002	1	6	4	5	3	1	0.166667				Series 002	1	16	30	13	27	3	0.1875					2	56	19	48	11	8	0.142857						2	14	20	0		0	0				Average	7	4.83333
			2	18	4	16	2	2	0.111111					2	15	22	10	17	5	0.333333					3	14	8	13	7	1	0.0714286						3	5	10	0		0	0
			3	17	11	15	9	2	0.117647					3	21	16	17	12	4	0.190476					4	22	15	21	14	1	0.0454545						4	7	12	1		0.142857	14.2857
			4	7	7	6	6	1	0.142857					4	18	18	16	16	2	0.111111					Average	27	13.25	24.25	10.5	2.75	0.0805601						5	13	9	1		0.0769231	7.69231
			Average	12	6.5	10.5	5	1.5	0.13457					5	15	14	12	11	3	0.2
														Average	17	20	13.6	16.6	3.4	0.204484																		13	14.1667	1.83333	#DIV/0!	0.128251	12.8251
																																														Image	Cell	# P62 Puncta	#Ubiquitin puncta
																																														Series 002		8	6
																																																4	4
																																																11	3
																								Image	Cell	# P62 Puncta	#Ubiquitin puncta	# of P62 Puncta ONLY	# of Ubiquitin ONLY	Total # of +ve P62 and Ubiquitin puncta	% of co local Ubiquitin_ p62/p62n total																	9	3
		Image	Cell	# P62 Puncta	#Ubiquitin puncta	# of P62 Puncta ONLY	# of Ubiquitin ONLY	Total # of +ve P62 and Ubiquitin puncta	% of co local Ubiquitin_ p62				Image	Cell	# P62 Puncta	#Ubiquitin puncta	# of P62 Puncta ONLY	# of Ubiquitin ONLY	Total # of +ve P62 and Ubiquitin puncta	% of co local Ubiquitin_ p62				Series 004	1	22	10	19	16	3	0.136364																	5	3
		Series 003	1	5	7	5	7	0	0				Series 003	1	30	21	26	22	4	0.133333					2	17	12	16	15	1	0.0588235																	5	2
			2	13	7	13	7	0	0					2	18	19	16	14	2	0.111111					3	9	21	6	3	3	0.333333																	11	4
			3	14	7	13	6	1	0.0714286					3	13	13	12	11	1	0.0769231					4	12	13	11	10	1	0.0833333																Average	7.57143	7.71429
			4	5	4	5	4	0	0					4	15	13	13	11	2	0.133333					5	9	11	7	5	2	0.222222
			Average	9.25	6.25	9	6	0.25	0.0178571					5	19	20	10	1	9	0.473684					Average	13.8	13.4	11.8	9.8	2	0.166815
														6	23	19	19	15	4	0.173913
														7	20	19	16	12	4	0.2																										Image	Cell	# P62 Puncta	#Ubiquitin puncta
														Average	19.7143	17.7143	16	12.2857	3.71429	0.186043																										Series 003	1	5	2
																																															2	7	4
																																															3	7	1
																																															4	20	4
		Image	Cell	# P62 Puncta	#Ubiquitin puncta	# of P62 Puncta ONLY	# of Ubiquitin ONLY	Total # of +ve P62 and Ubiquitin puncta	% of co local Ubiquitin_ p62/p62n total				Image	Cell	# P62 Puncta	#Ubiquitin puncta	# of P62 Puncta ONLY	# of Ubiquitin ONLY	Total # of +ve P62 and Ubiquitin puncta	% of co local Ubiquitin_ p62/p62n total																												9.75	2.75
		Series 004	1	14	7	11	4	3	0.214286				Series 004	1	12	9	10	7	2	0.166667
			2	11	7	9	5	2	0.181818					2	27	18	26	17	1	0.037037				Image	Cell	# P62 Puncta	#Ubiquitin puncta	# of P62 Puncta ONLY	# of Ubiquitin ONLY	Total # of +ve P62 and Ubiquitin puncta	% of co local Ubiquitin_ p62
			3	25	16	18	9	7	0.28					3	19	18	15	14	4	0.210526				Series 005	1	39	13	33	27	6	0.153846
			4	12	8	12	8	0	0					4	10	8	8	6	2	0.2					2	6	9	5	4	1	0.166667
			5	8	7	5	4	3	0.375					5	22	15	20	13	2	0.0909091					Average	22.5	11	19	15.5	3.5	0.160256
			6	10	16	8	14	2	0.2					6	20	10	19	9	1	0.05
			7	29	12	26	9	3	0.103448					7	34	13	28	7	6	0.176471
			8	17	9	14	6	3	0.176471					8	17	13	12	8	5	0.294118
			9	5	3	5	3	0	0					9	36	22	29	15	7	0.194444
			10	12	10	10	8	2	0.166667						21.8889	14	18.5556	10.6667	3.33333	0.157797
			Average	14.3	9.5	11.8	7	2.5	0.169769
																								Image	Cell	# P62 Puncta	#Ubiquitin puncta	# of P62 Puncta ONLY	# of Ubiquitin ONLY	Total # of +ve P62 and Ubiquitin puncta	% of co local Ubiquitin_ p62/p62n total
																								Series 006	1	20	10	19	9	1	0.05
																									2	24	7	23	6	1	0.0416667
																									3	17	11	16	10	1	0.0588235
																									4	11	9	10	8	1	0.0909091
																									5	16	10	14	8	2	0.125
																									6	10	8	10	8	0	0
																									7	6	5	5	4	1	0.166667
																										14.8571	8.57143	13.8571	7.57143	1	0.0761523
	Two-way ANOVA
	followed by Holm-Sidaks multiple corrections test
	Holm-Šídák's multiple comparisons test		Mean Diff.	Below threshold?	Summary	Adjusted P Value			WT			ATG5 cKO
	Cerebellum:WT vs. Cerebellum:ATG5 cKO		-4.938	No	ns	0.579			mean	SEM	N	mean	SEM	N
	Cerebellum:WT vs. Cortex:WT		-6.883	No	ns	0.4905		Cerebellum	8.90917	1.22144	4	13.8475	1.4975	4
	Cerebellum:WT vs. Cortex:ATG5 cKO		-31.39	Yes	***	0.0003		Cortex	15.7918	1.94807	4	40.295	6.65593	4
	Cerebellum:ATG5 cKO vs. Cortex:WT		-1.944	No	ns	0.7092
	Cerebellum:ATG5 cKO vs. Cortex:ATG5 cKO		-26.45	Yes	**	0.0011
	Cortex:WT vs. Cortex:ATG5 cKO		-24.5	Yes	**	0.0017
[truncated: 28 more columns]

## Sheet: o&p
Fig. 1o &p
EM analysis of mature (o) and immautre (p) autophagosomes (AVs)
EM analysis		Purkinje cell soma		12 000 K
WT		autophagosomes			BKC 1128		autophagosomes			BKC 1129		autophagosomes			BKC 1109		autophagosomes			BKC 1111		autophagosomes			BEQ 1257		autophagosomes			BEQ 1245		autophagosomes			BEQ 1244		autophagosomes
BEQ 1302		mature	immature		WT		mature	immature		KO		mature	immature		KO		mature	immature		WT		mature	immature		WT		mature	immature		KO		mature	immature		KO		mature	immature
image	area	#	#		image	area	#	#		image	area	#	#		image	area	#	#		image	area	#	#		image	area	#	#		image	area	#	#		image	area	#	#
26	15.392	2	1		28	15.392	1	0		19	11.508	0	1		29	15.392	0	1		2	12.924	2	0		16	8.482	2	0		7	9.784	0	1		26	22.475	0	2
20	10.638	1	1		24	13.084	2	0		12	12.988	0	1		26	13.172	1	2		6	22.786	3	1		15	22.786	1	0		6	14.343	1	2		25	22.475	0	1
19	12.327	0	1		22	11.162	1	0		20	10.372	0	1		25	15.948	0	2		9	22.786	2	0		14	22.786	2	0		5	22.786	0	2		24	22.475	0	2
15	11.491	2	0		8	11.111	0	1		8	14.629	1	3		24	20.439	1	3		13	22.786	3	1							4	16.923	0	1		22	22.475	0	1
11	12.262	1	0		36	11.07	0	1		7	14.419	1	3		22	20.439	0	1							11	22.786	1	1		3	22.786	2	2		21	11.891	1	2
8	11.032	1	0		35	15.392	0	2		6	9.497	0	1		20	5.611	0	2		17	18.155	1	0		10	22.786	2	0		17	22.786	0	2		20	22.475	1	2
4	15.392	0	2		32	10.894	1	1		4	15.392	0	1		18	12.944	0	1		18	22.786	2	2							13	22.786	0	2		19	22.475	0	3
40	15.392	1	0		28	11.633	1	1		3	15.392	0	1		17	17.053	0	1		19	18.757	2	1		7	22.786	2	1		11	22.786	0	3		17	18.534	0	2
30	10.554	1	0		19	13.599	1	0		2	12.226	0	1		13	12.339	0	1		20	14.638	1	1		6	22.786	2	2		9	22.786	1	3		16	15.381	1	1
28	12.013	1	0		11	12.733	1	0		36	13.364	0	2		12	7.768	0	1		22	15.303	1	1		3	22.786	2	1		8	22.786	0	2		15	10.735	1	0
24	13.232	1	0		31	11.272	1	0		35	15.392	1	2		11	20.439	0	1		23	15.201	0	1		35	15.815	3	1		7	12.567	0	2		14	11.662	0	2
22	11.439	2	0		30	10.457	1	1		32	15.392	1	1		9	8.38	0	1		24	22.786	3	0		33	18.55	2	0							11	19.029	0	1
					23	12.908	1	0		31	15.392	0	1		8	14.108	1	2		25	22.786	2	1		31	22.786	1	1							10	22.475	1	2
										28	15.392	0	3												30	22.786	2	0							3	22.475	0	3
																									26	22.786	1	2							6	10.514	0	2
normalized to area																									22	22.786	2	0
																									21	15.189	1	0
		0.129938	0.0649688				0.0649688	0				0	0.0868961				0	0.0649688				0.154751	0		19	22.786	0	1				0	0.102208				0	0.0889878
		0.0940026	0.0940026				0.152858	0				0	0.0769941				0.0759186	0.151837				0.13166	0.0438866		17	6.898	2	0				0.0697204	0.139441				0	0.0444939
		0	0.0811227				0.0895897	0									0	0.125408				0.0877732	0									0	0.0877732				0	0.0889878
		0.174049	0				0	0.0900009				0.0683574	0.205072				0.0489261	0.146778				0.13166	0.0438866									0	0.0590912				0	0.0444939
		0.0815528	0				0	0.0903342				0.0693529	0.208059				0	0.0489261									0.235793	0				0.0877732	0.0877732				0.0840972	0.168194
		0.0906454	0				0	0.129938				0	0.105296				0	0.356443				0.0550812	0				0.0438866	0				0	0.0877732				0.0444939	0.0889878
		0	0.129938				0.0917936	0.0917936				0	0.0649688				0	0.0772559				0.0877732	0.0877732				0.0877732	0				0	0.0877732				0	0.133482
		0.0649688	0				0.0859623	0.0859623				0	0.0649688				0	0.0586407				0.106627	0.0533134									0	0.13166				0	0.10791
		0.0947508	0				0.0735348	0				0	0.0817929				0	0.0810438				0.0683153	0.0683153				0.0438866	0.0438866				0.0438866	0.13166				0.0650153	0.0650153
		0.0832432	0				0.0785361	0				0	0.149656				0	0.128733				0.0653467	0.0653467				0.0877732	0				0	0.0877732				0.0931532	0
		0.0755744	0				0.0887154	0				0.0649688	0.129938				0	0.0489261				0	0.0657851									0	0.159147				0	0.171497
		0.17484	0				0.0956297	0.0956297				0.0649688	0.0649688				0	0.119332				0.13166	0				0.0877732	0.0438866									0	0.0525514
							0.0774713	0				0	0.0649688				0.0708818	0.141764				0.0877732	0.0438866				0.0877732	0.0877732									0.0444939	0.0889878
												0	0.194906														0.0877732	0.0438866									0	0.133482
																											0.189693	0.0632311									0	0.190223
																											0.107817	0				0.0183073	0.105643
																											0.0438866	0.0438866
																											0.0877732	0									0.0220836	0.0978195
		0.0886304	0.030836				0.0691585	0.0448968				0.0205883	0.115268				0.0150559	0.119235				0.0923683	0.0393495				0.0438866	0.0877732
																											0.0877732	0
																											0.0658371	0
																											0	0.0438866
	mature Avs						immature Avs																				0.289939	0
		WT	ATG5 cKO					WT	ATG5 cKO																		0.098767	0.0269536
	Number of values	4	4				Number of values	4	4
	Mean	0.08723	0.01901				Mean	0.03551	0.1095
	Std. Deviation	0.01275	0.003059				Std. Deviation	0.008122	0.00965
	Std. Error of Mean	0.006377	0.001529				Std. Error of Mean	0.004061	0.004825
	Unpaired t test						Unpaired t test
	P value	<0.0001					P value	<0.0001
	P value summary	****					P value summary	****
	Significantly different (P < 0.05)?	Yes					Significantly different (P < 0.05)?	Yes
	One- or two-tailed P value?	Two-tailed					One- or two-tailed P value?	Two-tailed
	t, df	t=10.40, df=6					t, df	t=11.73, df=6

## Sheet: r
Fig.1 s		supplementary data			3 months old animals
number of mitochondria per µm²
EM analysis		Purkinje cell soma		3 000 K magnification
	BEQ 1257 WT								BKC 1111 WT								BEQ 1302 WT								BKC 11287 WT
	image	Area	# number of mitos			normalized to area			image	Area	# number of mitos			normalized to area			image	Area	# number of mitos			normalized to area			image	Area	# number of mitos			normalized to area
	# 0032	116.152	42			0.361595			# 0001	73.617	25			0.339595			_0002	156.589	115			0.734407			_0002	146.439	83			0.566789
	# 0027	91.968	36			0.391441			# 0005	137.668	70			0.50847			_0005	128.982	110			0.852832			_0005	188.85	65			0.344189
	# 0023	84.335	54			0.640304			# 0010	124.636	57			0.457332			_0009	157.946	120			0.759753			_0009	218.737	98			0.448027
	# 0018	135.578	60			0.44255			# 0015	163.58	87			0.53185			_0013	201.971	159			0.787242			_0013 (extrem nekrotisch)	142.269	103			0.723981
	# 0013	104.825	54			0.515144			# 0021	126.403	85			0.672452			_0017	210.654	107			0.507942			_0017	214.95	51			0.237264
	# 0009	188.574	55			0.291663											_0021	183.752	108			0.587749			_0021	220.139	60			0.272555
	# 0001	142.54	52			0.36481											_0025	205.875	103			0.500304			_0029	205.816	48			0.233218
	# 0005	110.246	33			0.299331											_0029	217.98	95			0.43582			_0033	176.856	79			0.446691
																	_0033	169.912	86			0.506144			_0037	223.07	60			0.268974
		121.777	48.25			0.413355				125.181	64.8			0.50194			_0037	229.267	61			0.266065
																										193.014	71.8889			0.393521
																		186.293	106.4			0.593826
	BEQ 1244 KO								BEQ 1245 KO								BKC 1109 KO								BKC 1129 KO
	image	Area	# number of mitos			normalized to area			image	Area	# number of mitos			normalized to area			image	Area	# number of mitos			normalized to area			image	Area	# number of mitos			normalized to area
	# 0028	155.387	50			0.321777			# 0019	67.966	23			0.338404			# 0002	127.505	85			0.666641			_0002	226.626	173			0.763372
	# 0023	192.618	93			0.482821			# 0015	160.557	70			0.435982			# 0001	185.004	68			0.36756			_0005	203.995	194			0.951004
	# 0018	177.271	67			0.377952			# 0014	115.576	68			0.588357			# 0027	204.589	80			0.391028			_0009	140.666	94			0.66825
	# 0012	200.149	88			0.439672			# 0010	123.509	84			0.680112			# 0010	201.415	85			0.422014			_0013	156.555	109			0.696241
	# 0007	147.126	46			0.312657			# 0006	191.651	113			0.589613			# 0006	168.715	87			0.515663			_0017	175.9	195			1.10858
	## 0001	199.633	64			0.320588			# 0003	13.678	10			0.731101											_0021	183.562	146			0.795372
									# 0002	38.53	27			0.700753											_0025	194.485	123			0.63244
																									_0029	186.805	87			0.465726
																									_0033	177.509	131			0.737991
		178.697	68			0.375911				101.638	56.4286			0.580618				177.446	81			0.472581			_0037	124.99	83			0.664053
																										177.109	133.5			0.748303
	summary		number of mitochondria			Unpaired t test
			WT	KO		P value	0.4838
			0.413355	0.375911		P value summary	ns
			0.50194	0.580618		Significantly different (P < 0.05)?	No
			0.593826	0.472581		One- or two-tailed P value?	Two-tailed
			0.393521	0.748303		t, df	t=0.7461, df=6
		average	0.47566	0.544353
		SD	0.0918015	0.159619
		SEM	0.0459008	0.0798095

## Sheet: t
Fig.1 w		supplementary data			3 months
mito-Timer red/green fluorescence analysis per µm²
																																						summary -red/green
Purkinje cells soma
		BEQ WT 1282					BEQ KO 1281					BEQ KO 1249					BEQ WT 1258					BEQ WT 1044					BEQ WT 1178					BEQ KO 1142						soma				Two-way ANOVA
		MGV (mean grey value)					MGV					MGV					MGV					MGV					MGV					MGV
		green	red		red/green		green	red		red/green		green	red		red/green		green	red		red/green		green	red		red/green		green	red		red/green		green	red		red/green			WT	KO			Holm-Šídák's multiple comparisons test	Predicted (LS) mean diff.	Below threshold?	Summary	Adjusted P Value
		37.378	15.267		0.408449		59.542	13.605		0.228494		49.854	29.338		0.588478		117.603	101.4		0.862223		28.563	24.933		0.872913		119.765	63.934		0.533829		51.086	53.382		1.04494			0.520787
		24.672	9.678		0.392267		34.208	4.67		0.136518		55.115	30.895		0.560555		23.49	22.309		0.949723		22.215	32.693		1.47166		85.291	43.482		0.509808		12.437	15.662		1.25931			0.840516	0.273774			soma:WT vs. soma:ATG5 cKO	0.1622	No	ns	0.9371
		44.429	25.03		0.563371		93.482	19.351		0.207002		26.549	19.659		0.74048		80.408	62.373		0.775706		93.639	82.882		0.885123		87.076	43.647		0.501252		17.14	17.71		1.03326			1.01519	0.771263			soma:WT vs. dendrites:WT	-0.05756	No	ns	0.9879
		83.512	23.887		0.286031		87.906	17.379		0.1977		35.84	31.627		0.88245		29.685	21.507		0.724507		69	66.312		0.961043		22.577	24.572		1.08836		23.644	25.398		1.07418			0.893694	0.920867			soma:WT vs. dendrites:ATG5 cKO	-0.02197	No	ns	0.9879
		26.028	22.901		0.87986		92.403	50.631		0.547937		44.509	59.471		1.33616		19.283	16.515		0.856454		29.03	36.697		1.26411		31.228	37.831		1.21144		87.019	64.15		0.737195							soma:ATG5 cKO vs. dendrites:WT	-0.2198	No	ns	0.8955
		116.009	68.996		0.594747		198.694	85.725		0.431442		32.046	24.017		0.749454		16.221	13.005		0.801738		67.136	88.687		1.32101		20.917	21.094		1.00846		112.276	88.574		0.788895		average	0.817547	0.655301			soma:ATG5 cKO vs. dendrites:ATG5 cKO	-0.1842	No	ns	0.9371
							142.642	48.299		0.338603		17.282	12.425		0.718956		143.933	96.854		0.67291		48.206	73.856		1.53209		36.044	32.262		0.895073		77.844	39.567		0.508286		SD	0.210915	0.338774			dendrites:WT vs. dendrites:ATG5 cKO	0.03558	No	ns	0.9879
				average	0.520787		154.832	25.125		0.162273		19.15	11.367		0.593577		29.508	21.472		0.727667		157.435	143.188		0.909506		31.384	43.979		1.40132							SEM	0.105457	0.195591
							96.507	20.652		0.213995							32.906	31.281		0.950617		208.547	167.427		0.802826												N	4	3
														average	0.771263		24.832	23.938		0.963998		70.247	61.683		0.878087				average	0.893694				average	0.920867
									average	0.273774							68.641	44.654		0.650544		83.189	71.652		0.861316
																	51.829	40.625		0.783828		113.047	90.851		0.803657
																	66.743	56.481		0.846246		101.975	75.013		0.735602
																	45.998	37.243		0.809666		24.251	22.193		0.915138
																	34.774	30.13		0.866452		31.411	27.859		0.886919
																	42.351	54.605		1.28934		36.227	26.286		0.725591
																	32.978	30.607		0.928104		56.261	63.704		1.13229
																	92.381	62.947		0.681385		37.348	43.776		1.17211
																	84.514	55.074		0.651655		48.168	55.761		1.15764
																	30.155	29.814		0.988692
																	34.604	30.084		0.869379
																			average	0.840516				average	1.01519
Purkinje cell dendrites																																						summary -red/green
		BEQ WT 1282					BEQ KO 1281					BEQ KO 1249					BEQ WT 1258					BEQ WT 1044					BEQ WT 1178					BEQ KO 1142						dendrites
		MGV					MGV					MGV					MGV					MGV					MGV					MGV
		green	red		red/green		green	red		red/green		green	red		red/green		green	red		red/green		green	red		red/green		green	red		red/green		green	red		red/green			WT	KO
		29.125	7.936		0.272481		18.424	5.438		0.295158		19.198	15.736		0.819669		11.319	11.979		1.05831		20.809	23.687		1.13831		65.621	34.914		0.532055		9.241	12.128		1.31241			0.570345	0.463623
		34.636	8.655		0.249885		10.441	3.025		0.289723		19.269	15.675		0.813483		14.31	15.935		1.11356		26.625	28.118		1.05608		42.467	27.137		0.639014		12.037	15.199		1.26269			0.892482	0.909152
		19.718	6.741		0.34187		38.083	7.465		0.196019		12.59	12.951		1.02867		12.815	14.965		1.16777		62.79	65.665		1.04579		18.084	21.067		1.16495		7.383	9.635		1.30503			1.01675	1.14579
		12.706	5.154		0.405635		30.31	14.705		0.485153		13.895	13.985		1.00648		22.68	24.825		1.09458		34.291	34.825		1.01557		20.815	24.051		1.15546		27.566	22.292		0.808677			1.01482
		43.405	13.774		0.317337		13.736	11.451		0.833649		26.593	24.603		0.925168		41.651	29.879		0.717366		26.203	26.581		1.01443		18.388	14.287		0.776974		22.484	17.609		0.783179
		39.28	11.899		0.302928		45.229	26.21		0.579495		23.793	21.546		0.90556		24.641	20.138		0.817256		31.448	44.26		1.4074		20.31	21.399		1.05362		24.637	31.391		1.27414		average	0.873598	0.839521
		28.418	7.816		0.275037		13.008	8.439		0.648755		20.299	25.531		1.25775		34.227	25.109		0.733602		80.572	86.929		1.0789		13.309	8.904		0.669021		14.774	18.828		1.2744		SD	0.21036	0.346373
		64.558	10.636		0.164751		17.273	9.02		0.522202		18.648	16.841		0.9031		32.672	22.207		0.679695		106.165	116.962		1.1017		17.122	23.907		1.39627							SEM	0.10518	0.199978
		23.795	6.321		0.265644		7.725	4.889		0.63288		10.286	7.622		0.741007		35.145	25.658		0.730061		19.32	26.814		1.38789		17.953	23.901		1.33131				average	1.14579		N	4	3
		11.802	14.168		1.20047		19.813	6.067		0.306213		14.294	9.872		0.690639		23.877	19.698		0.824978		15.366	21.665		1.40993		7.702	11.671		1.51532
		29.044	16.695		0.574818		36.027	11.19		0.3106							16.366	16.896		1.03238		44.202	46.841		1.0597		32.148	29.866		0.929016
		17.52	13.002		0.742123												30.089	30.723		1.02107		113.901	95.97		0.842574
		12.014	16.353		1.36116				average	0.463623				average	0.909152		60.809	45.782		0.752882		152.339	129.309		0.848824				average	1.01482
		11.333	15.77		1.39151												21.184	20.017		0.944911		154.616	129.461		0.837307
		21.847	15.064		0.689523												30.332	23.217		0.765429		43.108	33.723		0.782291
																	21.614	19.217		0.8891		41.04	34.339		0.83672
				average	0.570345												16.417	14.957		0.911068		21.982	24.481		1.11368
																	25.741	22.041		0.85626		19.229	19.216		0.999324
																	34.274	26.89		0.78456		21.345	21.254		0.995737
																	34.385	32.831		0.954806		22.141	19.876		0.897701
																						26.929	29.055		1.07895
																			average	0.892482		63.57	54.86		0.862986
																						92.509	75.03		0.811056
																						92.279	71.89		0.77905
																								average	1.01675
