# Supplementary material for: Autophagy regulator ATG5 preserves cerebellar function by safeguarding its glycolytic activity
Source: Nat Metab. 2025 Jan 15;7(2):297–320. doi: 10.1038/s42255-024-01196-4 (PMC11860254; doi:10.1038/s42255-024-01196-4)
Supplement: Supplementary file 8 — Excel file with source data and statistics. [file 42255_2024_1196_MOESM8_ESM.xlsx]

## Sheet: a, c
Fig.2 a & c		supplementary data			p-value cut off <0.05 (-log2 of 1.3)
					fold change < -0.25 and > 0.25
proteomics data set 1-month old cerebellum
a	Genes	Protein.Names	-Log Student's T-test p-value KO_1m_WT_1m	Student's T-test Difference KO_1m_WT_1m (fold change)	significant hits labeled in red and usd for pathway analysis			c	upregulated proteins		downregulated proteins
	Cul4b	CUL4B_MOUSE	0.883016	-0.261905					Aldoa		Rer1
	Stx8	STX8_MOUSE	1.30027	0.432455	+				Osbpl2		Rrp8
	Smurf2	SMUF2_MOUSE	0.517806	-0.627762					Erap1		Exosc4
	Tanc2	TANC2_MOUSE	0.32427	0.216313					Mthfd1		Mapkapk5
	Fam171a2	F1712_MOUSE	0.141344	-0.0655766					Spryd4		Mt-Cyb
	Gpatch8	GPTC8_MOUSE	0.968634	-0.909851					Abce1		Tmem201
	Ano6	ANO6_MOUSE	1.30075	-0.571233	+				Paics		Folr1
	Cdr2l	CDR2L_MOUSE	0.381282	0.137044					Nsfl1c		Neurod1
	Zmym4	ZMYM4_MOUSE	1.00449	-0.192958					Hsd17b4		Ppwd1
	Atg101	ATGA1_MOUSE	1.30178	-0.348953	+				Odr4		Mapk8ip2
	Psma3	PSA3_MOUSE	1.30372	0.306874	+				Gde1		Epb41l4b
	Osbpl9	OSBL9_MOUSE	1.26204	0.277639					Prkcsh		Cd47
	Kiaa1109	K1109_MOUSE	0.983572	-0.538208					Pygb		Rc3h2
	Limch1	LIMC1_MOUSE	1.30462	0.168756					Hdhd2		Tom1l1
	Ddi2	DDI2_MOUSE	0.0535486	0.0227585					Rab3gap1		Enpp2
	Smg7	SMG7_MOUSE	1.30468	-1.0499	+				Acsl6		Usp25
	Atp6v1c1	VATC1_MOUSE	1.3071	0.29862	+				Mdh1		Xpnpep3
	Map7d2	MA7D2_MOUSE	0.886975	0.615463					Atp6v1c1		Lamc3
	Med12	MED12_MOUSE	0.829726	-1.03097					Ddah1		Nectin3
	Ckap5	CKAP5_MOUSE	0.053236	-0.0232339					Vcl		Entpd4
	Camsap1	CAMP1_MOUSE	1.25468	-0.142428					Psma3		Trmt1l
	Tprn	TPRN_MOUSE	0.869762	-0.507243					Psma4		Rnf220
	Virma	VIR_MOUSE	1.10315	-0.715626					Rabif		Ehd2
	Rps6	RS6_MOUSE	1.30717	0.594985	+				Pabpc1		Ergic2
	Ajm1	AJM1_MOUSE	0.51254	-0.466059					Pacsin1		Atg16l1
	Map7d1	MA7D1_MOUSE	0.951103	0.405695					Adh5		Aldh16a1
	Chd7	CHD7_MOUSE	0.764701	-1.18132					Hspd1		Eif4e2
	Focad	FOCAD_MOUSE	0.811794	-0.509236					Tln1		Sos2
	Rap1gap	RPGP1_MOUSE	0.420656	0.194596					Rap1gap2		Senp1
	Shroom2	SHRM2_MOUSE	0.213303	0.271318					Arpc4		Pard6a
	Ubr4	UBR4_MOUSE	0.311217	-0.039361					Gstm5		Ccdc120
	Syndig1	SYNG1_MOUSE	0.0495164	-0.231963					Dnajb4		Grb14
	Plch2	PLCH2_MOUSE	0.689433	-0.274465					Glud1		Ocln
	Fmnl2	FMNL2_MOUSE	0.420175	0.240648					Echs1		Eif4e3
	Scn1a	SCN1A_MOUSE	0.54324	0.990792					Glod4		Znf346
	Ndufaf5	NDUF5_MOUSE	1.12911	-0.196549					Ulk1		Dnajb5
	Osbpl8	OSBL8_MOUSE	1.30948	-0.355457	+				Hspa9		Trip6
	Skt	SKT_MOUSE	0.566447	-0.24763					Snta1		Pum3
	Ppig	PPIG_MOUSE	0.863013	-0.278192					Gucy1a1		Ankrd13c
	Ppip5k1	VIP1_MOUSE	0.365574	0.49251					Atp6v1b2		Tut1
	Agrn	AGRIN_MOUSE	0.469985	-0.116338					Prnp		Ivns1abp
	Slc25a25	SCMC2_MOUSE	0.39711	0.244694					Ppp2r1a		Cand2
	Upf2	RENT2_MOUSE	0.576956	-0.23857					Prdx2		Orai3
	Rabgap1	RBGP1_MOUSE	0.270406	0.0569506					Ap2b1		Nsmce3
	Arhgef10l	ARGAL_MOUSE	0.832515	-0.202546					Suclg2		Fut9
	Mocs3	MOCS3_MOUSE	0.323175	0.763397					Psmd4		Znf771
	Las1l	LAS1L_MOUSE	0.155406	-0.0725489					Arhgap1		Mphosph10
	Arid1a	ARI1A_MOUSE	1.1559	-0.343064					Bin1		Ddo
	Kalrn	KALRN_MOUSE	0.524555	-0.259713					Eno2		Jcad
	Uhrf1bp1l	UH1BL_MOUSE	0.191724	-0.0412717					Apoe		Ep300
	Dennd5b	DEN5B_MOUSE	0.420259	-0.188104					Rhog		Med24
	Ncoa5	NCOA5_MOUSE	1.30973	-0.421604	+				Adss2		Tdrd3
	Ppp6r3	PP6R3_MOUSE	1.30976	-0.378317	+				Atp6v0d1		Cdc27
	Nt5c1a	5NT1A_MOUSE	0.283633	-0.261983					Rps3		Mtnd2
	Tbc1d8b	TBC8B_MOUSE	NaN	0					Gnai1		Plekha7
	Ttc38	TTC38_MOUSE	0.334385	0.686935					Tpm4		Mon1b
	Glt1d1	GL1D1_MOUSE	0.96501	-0.326517					Ncam1		St18
	Ttll7	TTLL7_MOUSE	0.452922	-0.224899					Pfdn2		Arhgap10
	Mtr	METH_MOUSE	1.10976	0.225501					Syap1		Rai14
	Exoc6b	EXC6B_MOUSE	0.635809	-0.143726					Acot7		Usp22
	Plrg1	PLRG1_MOUSE	1.30978	-0.475867	+				Phpt1		Cblb
	Mipep	MIPEP_MOUSE	0.606827	-0.197723					Mog		Nwd1
	Armt1	ARMT1_MOUSE	0.616819	0.262721					Efhd2		Dock6
	Rabgap1l	RBG1L_MOUSE	0.0306651	0.0832725					Gpi		Klhl26
	Arhgap31	RHG31_MOUSE	0.891466	-1.27485					Dpp3		Slx4
	Dpy19l1	D19L1_MOUSE	0.79013	0.209654					Snx1		Znf592
	Eif2ak4	E2AK4_MOUSE	1.30984	-0.69205	+				Txndc12		Ganc
	Sec14l1	S14L1_MOUSE	0.253831	-0.413047					Sacm1l		Tulp4
	Ptprs	PTPRS_MOUSE	0.123394	0.077569					Negr1		Ppp1r37
	Uprt	UPP_MOUSE	0.53658	0.252186					Pgd		Tasor
	Scn2a	SCN2A_MOUSE	0.214669	-0.101839					Atp6v1e1		Unc80
	Zcchc7	ZCHC7_MOUSE	0.41305	-0.43209					Tom1		Fam184b
	Dock11	DOC11_MOUSE	1.30985	-0.475586	+				Nceh1		Eef2k
	Tomm5	TOM5_MOUSE	0.283071	0.679874					Enpp6		Cemip
	Frrs1l	FRS1L_MOUSE	0.245109	0.226571					Plpbp		Ecd
	Nfx1	NFX1_MOUSE	0.220234	-0.144737					Vbp1		Lrrk2
	Usp24	UBP24_MOUSE	0.608647	-0.094903					Abca5		Pnpla7
	Bcas1	BCAS1_MOUSE	1.31065	1.23259	+				Selenoo		Slc19a1
	Dlgap4	DLGP4_MOUSE	1.01621	-0.391808					Fxr1		Kdm2a
	Triqk	TRIQK_MOUSE	1.03441	2.03078					Epb41l3		Dennd1a
	Plekhd1	PLHD1_MOUSE	0.277346	-0.292713					Srm		Mrps16
	Pdhx	ODPX_MOUSE	1.31095	0.768034	+				Tppp		Rnf112
	Ythdc2	YTDC2_MOUSE	0.00816405	0.00506449					Cttn		Rbm7
	Brpf1	BRPF1_MOUSE	0.722447	-0.603465					Aspa		Trmt2a
	Otud4	OTUD4_MOUSE	0.59873	0.246969					Stx8		Clock
	Psmd4	PSMD4_MOUSE	1.31446	0.36269	+				Arl8a		Tmem132a
	Apba1	APBA1_MOUSE	0.0552959	-0.0263638					Ywhab		Iba57
	Otud7b	OTU7B_MOUSE	1.20031	-0.408959					Lasp1		Nhsl2
	Zcchc24	ZCH24_MOUSE	0.142018	-0.262873					Ywhaq		Smg7
	Uba1	UBA1_MOUSE	1.31515	0.224846					Atp6v1f		Ube3b
	Trappc11	TPC11_MOUSE	0.114229	-0.0353384					Npm1		Dop1a
	Osbpl6	OSBL6_MOUSE	1.31756	-0.460858	+				Qki		Dop1b
	Plxnb2	PLXB2_MOUSE	0.623326	-0.296622					Hspa4		Repin1
	Dock5	DOCK5_MOUSE	0.563018	0.722118					Ero1a		Znf687
	Rbm25	RBM25_MOUSE	0.287683	-0.175469					Cadm2		Znf652
	Thoc2	THOC2_MOUSE	1.31838	-0.550067	+				Dlat		Tle3
	Clip3	CLIP3_MOUSE	0.5438	0.739665					Pdcd5		Dpp9
	Pdzd8	PDZD8_MOUSE	0.129181	0.0482955					Rnh1		Camta1
	Lrrk2	LRRK2_MOUSE	1.31891	-1.29464	+				Txn		Ap4e1
	Cttnbp2	CTTB2_MOUSE	0.986248	-0.27808					Rab3a
	Ptprz1	PTPRZ_MOUSE	0.750327	0.199839					Psat1		Zhx2
	Akap5	AKAP5_MOUSE	0.0281797	0.0201631					Cops8		Zfp37
	Dgkh	DGKH_MOUSE	0.57154	-0.36864					Nsf		Igfbp5
	Safb	SAFB1_MOUSE	0.835886	-0.407963					Slc12a9		Gcc1
	Pgbd5	PGBD5_MOUSE	0.668112	-0.341511					Gnb2		Eif4enif1
	Ccdc6	CCDC6_MOUSE	0.0405964	-0.0166278					Asrgl1		Arid1b
	Shank1	SHAN1_MOUSE	0.494244	-0.496914					Pdap1		Pogz
	Ube2r2	UB2R2_MOUSE	1.3217	0.524944	+				Pgrmc2		Lemd3
	Gls	GLSK_MOUSE	0.648948	-0.277491					Trappc3		Jph3
	Soga1	SOGA1_MOUSE	0.709326	-0.168848					Prep		Mrps24
	Prrt2	PRRT2_MOUSE	0.000848343	-0.000798702					Pfn2		Med1
	Fga	FIBA_MOUSE	0.267803	0.751658					Mydgf		Cdk17
	Mctp1	MCTP1_MOUSE	0.575346	-1.25732					Ywhaz		Gne
	Gcn1	GCN1_MOUSE	0.16256	0.0306325					Reep5		Edf1
	Dchs1	PCD16_MOUSE	0.591271	-1.48709					Sar1a		Rars2
	Sbf2	MTMRD_MOUSE	0.73266	-0.205699					Tkt		Mad1l1
	Ift140	IF140_MOUSE	0.0248395	0.0123463					Lamtor2		Ints7
	Setd1a	SET1A_MOUSE	0.22551	0.355967					Napg		Rnf31
	Prr12	PRR12_MOUSE	0.651332	-1.1001					Pi4k2a		Ptpn4
	Igsf9b	TUTLB_MOUSE	0.77952	0.327414					Ube2r2		Sez6l2
	Ascc3	ASCC3_MOUSE	0.541399	-0.829791					Phb		Sympk
	Chd2	CHD2_MOUSE	1.23129	-0.71902					Prdx6		Cnot9
	Ryr1	RYR1_MOUSE	0.413914	-0.899087					Fbxo6		Eml5
	Irf2bp2	I2BP2_MOUSE	0.508867	-0.7148					Ap2a1		Phf5a
	C2cd2	C2CD2_MOUSE	0.610903	-0.902501					Ldhb		Ndufa11
	Pi4ka	PI4KA_MOUSE	0.285734	-0.0839944					Bcap29		Cars2
	Aspa	ACY2_MOUSE	1.32198	0.429453	+				Map1lc3a		Mfhas1
	Tdrkh	TDRKH_MOUSE	1.32296	-0.253815	+				Aars1		Gtf2f1
	Wdfy1	WDFY1_MOUSE	0.614474	-1.10278					Rtn4		Setd2
	Nolc1	NOLC1_MOUSE	0.59743	-0.144448					Cdc42		Manba
	Kdm2a	KDM2A_MOUSE	1.32319	-1.23488	+				Apmap		Pld2
	Ankrd44	ANR44_MOUSE	1.32323	-0.468526	+				Acat1		Arid2
	Ccdc85c	CC85C_MOUSE	0.444183	0.194688					P4hb		Spin1
	Bod1l	BD1L1_MOUSE	0.730943	-0.442351					Nudc		Cpeb4
	Ttc7b	TTC7B_MOUSE	0.222729	-0.10138					Inpp5k		Rnps1
	Ube4a	UBE4A_MOUSE	0.157723	0.069129					Hras		Eif2ak4
	Zc3h13	ZC3HD_MOUSE	0.517931	-0.387476					Lamtor3		Tial1
	Inpp5k	INP5K_MOUSE	1.32434	0.585565	+				Oxsm		Stk10
	Numa1	NUMA1_MOUSE	0.189075	-0.148496					Rps6		Zyg11b
	Nrxn2	NRX2A_MOUSE	0.748417	0.330893					Mat2b		Cnot10
	Fry	FRY_MOUSE	1.03584	-0.245154					Cltb		Tle5
	Sec16a	SC16A_MOUSE	0.807235	-0.122896					Atox1		Diaph2
	Syngap1	SYGP1_MOUSE	0.651915	-0.216387					Cpe		Emc8
	Tpr	TPR_MOUSE	0.344941	-0.151736					Mobp		Sun1
	Sh3pxd2b	SPD2B_MOUSE	1.32491	-0.592741	+				Spr		Dis3l2
	Myo10	MYO10_MOUSE	0.0354181	-0.0547867					Ube2z		Med4
	Slc9a3	SL9A3_MOUSE	0.758999	-0.863867					Ptrh2		Dcaf6
	Sipa1l3	SI1L3_MOUSE	0.89511	-0.342113					Tmx2		Tbc1d1
		CK054_MOUSE	1.32495	0.206827					Cttnbp2nl		Pwp1
	Rab11fip2	RFIP2_MOUSE	1.11113	-0.26539					Cops7a		Ptrhd1
	Atp2b1	AT2B1_MOUSE	0.0146873	-0.0097084					Pgm1		Kcnt1
	Mapk1	MK01_MOUSE	1.32522	-0.308838	+				Cirbp		Dcp1a
	Poglut3	PLGT3_MOUSE	0.584197	0.638417					Ca2		Ctif
	Zbtb11	ZBT11_MOUSE	0.365047	-0.522513					Ywhag		Yeats4
	Ank3	ANK3_MOUSE	0.068427	0.020946					Hprt1		Cnot2
	Brd1	BRD1_MOUSE	0.255785	-0.507582					Acot13		Rbm5
	Shisa8	SHSA8_MOUSE	0.319084	-0.299665					Prkaca		Wdr18
	Hk2	HXK2_MOUSE	0.556713	-0.618651					Cmpk1		Stx1a
	Capn2	CAN2_MOUSE	0.283627	0.0443006					Coro1c		Ddx50
	S1pr1	S1PR1_MOUSE	0.242837	1.01636					Psmb6		Serpinh1
	Cacna2d1	CA2D1_MOUSE	1.04935	0.550436					Stat1		Ythdc1
	Rtn4r	RTN4R_MOUSE	1.32524	-0.549406	+				Mdh2		Zer1
	Sec22b	SC22B_MOUSE	1.26751	-0.262727					Pomgnt2		Ube2j1
	Dpysl2	DPYL2_MOUSE	0.643532	0.114807					Erp29		Yme1l1
	Rbm10	RBM10_MOUSE	1.32563	-0.377496	+				Dynlrb1		Cdk16
	Emd	EMD_MOUSE	0.847686	-0.34662					Pgrmc1		Numb
	Kcnk1	KCNK1_MOUSE	0.497644	-0.538998					Them4		Bckdk
	Gtpbp1	GTPB1_MOUSE	0.210303	-0.166913					Prkar1a		Srek1
	Alyref	THOC4_MOUSE	0.748827	-0.325688					Wipf2		Akap2
	Clta	CLCA_MOUSE	1.21583	0.486897					Omg		Cox6a1
	Pten	PTEN_MOUSE	0.289591	-0.05231					Psap		Dhx36
	Stxbp1	STXB1_MOUSE	1.07585	0.287014					Pdhx		Cox20
	Endog	NUCG_MOUSE	0.924166	-0.411561					Sec62		Zfp91
	Myh11	MYH11_MOUSE	0.375985	0.97606					Praf2		Hdgfl2
	Map3k4	M3K4_MOUSE	0.736304	0.778241					Tomm20		D6Wsu163e
	Metap2	MAP2_MOUSE	0.918171	-0.139295					Camlg		Irf2bp1
	Ppp4r4	PP4R4_MOUSE	1.32612	-0.418033	+				Cisd2		Fam160a2
	Capn5	CAN5_MOUSE	0.0698212	0.0317702					Rab23		Pum1
	Negr1	NEGR1_MOUSE	1.32678	0.406032	+				Sh3bgrl		Limd1
	Casp6	CASP6_MOUSE	0.578172	0.100729					Rala		Apba2
	Ampd3	AMPD3_MOUSE	0.590221	0.121321					Heatr6		Sh3pxd2b
	Polr2j	RPB11_MOUSE	0.576609	-1.18789					Gabarapl2		Cyhr1
	Ubr1	UBR1_MOUSE	1.32692	-0.235814					Acyp2		Oxa1l
	Dld	DLDH_MOUSE	0.120447	0.0294957					Akr1b1		Inpp4b
	Hsd17b10	HCD2_MOUSE	0.284638	-0.107593					Syngr1		Zdhhc5
	Ube3a	UBE3A_MOUSE	0.0100901	0.00287533					Rad23b		Ano6
	Tcof1	TCOF_MOUSE	0.486077	-0.0849695					Tspan2		Ppp6r1
	Tppp	TPPP_MOUSE	1.33045	0.428611	+				Myl6		Top3b
	Dctn1	DCTN1_MOUSE	1.0588	0.198067					Tagln2		Mcu
	Mt-Cyb	CYB_MOUSE	1.3307	-3.603	+				Ndufb10		Ints4
	Cblb	CBLB_MOUSE	1.33115	-1.5961	+				Cep131		Sltm
	Prdx4	PRDX4_MOUSE	0.0675992	-0.055841					Ubqln2		Lmtk2
	Diaph1	DIAP1_MOUSE	0.520503	-0.101006					Basp1		Rspry1
	Eftud2	U5S1_MOUSE	0.726463	-0.310386					Zpr1		Arfgef2
	Ercc2	ERCC2_MOUSE	0.987795	-0.377782					Irgq		Zhx1
	Gfra2	GFRA2_MOUSE	0.419701	0.637663					Grm7		Thoc2
	RO60	RO60_MOUSE	0.62644	0.177578					Bcas1		Rtn4r
	Pik3r2	P85B_MOUSE	0.941965	-0.41991					Golga7		Ankrd28
	Faah	FAAH1_MOUSE	0.110141	0.047842					Uevld		Ankrd13a
	Aip	AIP_MOUSE	0.729852	0.14885					Slc4a1		Rmnd5a
	Flot1	FLOT1_MOUSE	0.147299	0.0596385					Pggt1b		Spire1
	Numbl	NUMBL_MOUSE	0.417003	0.125579					Ankh		Rai1
	Cyth3	CYH3_MOUSE	1.01975	-1.51587					Atp5mf		Garnl3
	Mras	RASM_MOUSE	1.26661	0.334713					Bcl2l2		Pdcd11
	Lman1	LMAN1_MOUSE	1.33127	-0.299345	+				Bcam		Eif3k
	Sun1	SUN1_MOUSE	1.33131	-0.668039	+				Nlgn1		Mmgt1
	Degs1	DEGS1_MOUSE	1.12007	-0.57837					Dusp3		Armc8
	Pex5	PEX5_MOUSE	0.69603	-0.0745368					Mrpl55		Samd4a
	Psmb1	PSB1_MOUSE	0.449151	0.225286					Abcg1		Cyth2
	Hdac1	HDAC1_MOUSE	0.173866	-0.103079					Itih4		Sephs2
	Ndufb11	NDUBB_MOUSE	0.0468946	0.0281658					Fyttd1		Prrc2b
	Ptgds	PTGDS_MOUSE	0.452229	0.334052					Far1		Strada
	Sypl1	SYPL1_MOUSE	0.0663639	-0.0200806					Kng1		Srsf2
	Sema4d	SEM4D_MOUSE	0.240182	-0.0709195					Dynlt1		Kdm1a
	Gsto1	GSTO1_MOUSE	0.604842	0.37924					Fam172a		Eif2b4
	Man2b1	MA2B1_MOUSE	0.504787	0.730273					Prkab2		Emc4
	Casq2	CASQ2_MOUSE	0.445612	-1.19566					Rab5b		Insr
	Rars2	SYRM_MOUSE	1.33274	-0.789439	+				Fam241b		Hdac4
	Gclm	GSH0_MOUSE	0.623222	-0.153542					Mien1		Rpl32
	Ankrd13c	AN13C_MOUSE	1.3328	-2.09139	+				Polr2e		Rgl2
	Vps26c	VP26C_MOUSE	0.183897	0.500783					Msi1		Ttc9c
	Agpat1	PLCA_MOUSE	0.372881	0.0482903					Ca1		Rims2
	Dpysl4	DPYL4_MOUSE	0.218832	-0.0602217					Chchd4		Max
	Map3k5	M3K5_MOUSE	0.928544	-0.532461					Itm2c		Kif3c
	Scarb2	SCRB2_MOUSE	0.429228	0.15361					Acp1		Clcc1
	Phb2	PHB2_MOUSE	0.437596	0.221354					Khdrbs2		Anapc5
	Ncam2	NCAM2_MOUSE	0.350668	0.300645					Tmem35a		Ksr2
	ATP5IF1	ATIF1_MOUSE	0.115918	0.099143					Rpl10		Anapc2
	Terf2	TERF2_MOUSE	0.98122	-0.710978							Map2k6
	Gosr2	GOSR2_MOUSE	0.694549	-0.163222							Plrg1
	Col15a1	COFA1_MOUSE	0.693414	-0.140217							Dock11
	Ddt	DOPD_MOUSE	0.00443786	0.00303841							Mms19
	Cpsf2	CPSF2_MOUSE	0.632404	-0.370534							Cacna1e
	Cops7a	CSN7A_MOUSE	1.33304	0.657551	+						Rnf20
	Ptpn9	PTN9_MOUSE	0.333624	-0.134312							Ankrd44
	Exoc7	EXOC7_MOUSE	1.26863	-0.139713							Eipr1
	Dhx15	DHX15_MOUSE	0.55663	-0.40369							Setdb1
	Purb	PURB_MOUSE	0.376561	-0.220556							Rpl19
	Srsf5	SRSF5_MOUSE	1.04955	-0.425304							Mybbp1a
	Rab10	RAB10_MOUSE	1.33327	0.205877							Dusp23
	Kpna3	IMA4_MOUSE	0.825536	0.257531							Osbpl6
	Kpna6	IMA7_MOUSE	0.235397	0.0932016							Bles03
	Capn1	CAN1_MOUSE	0.121536	-0.0714998							Ndufaf1
	Anp32a	AN32A_MOUSE	0.24779	-0.203912							Ndufs5
	Exoc4	EXOC4_MOUSE	0.211808	-0.0444746							Tomm40
	Phyh	PAHX_MOUSE	0.405708	0.576653							Ankmy2
	Hax1	HAX1_MOUSE	0.308223	-0.58086							Pik3r1
	Efnb3	EFNB3_MOUSE	0.513061	0.334778							Trip12
	Pld3	PLD3_MOUSE	0.634486	1.19319							Psd2
	Folh1	FOLH1_MOUSE	0.0710081	0.0584154							Plpp3
	Dhodh	PYRD_MOUSE	0.00818963	0.0028758							Hdac3
	Prrt1	PRRT1_MOUSE	1.00679	0.505397							Lnpep
	Clcn6	CLCN6_MOUSE	0.00213618	-0.00141716							Fut8
	Rala	RALA_MOUSE	1.3333	0.810397	+						Trappc12
	Fkbp8	FKBP8_MOUSE	0.565381	0.171184							Cldnd1
	Edil3	EDIL3_MOUSE	0.941361	-1.11995							Rtf1
	Clk3	CLK3_MOUSE	0.527953	-1.28394							Tnpo2
	Mien1	MIEN1_MOUSE	1.33429	2.80855	+						Lmbrd2
	Slc1a6	EAA4_MOUSE	0.186026	-0.412052							Rack1
	Rabep1	RABE1_MOUSE	0.714498	-0.339479							Mrps15
	Cd151	CD151_MOUSE	0.734894	-1.40622							Atp6ap2
	Psmd14	PSDE_MOUSE	0.0148883	0.00505161							Tbl2
	Adam10	ADA10_MOUSE	0.637117	-0.337396							Flii
	Npc1	NPC1_MOUSE	0.361627	-0.791188							Cox7a2
	Bmpr2	BMPR2_MOUSE	0.0778074	-0.0284233							Ado
	Slc32a1	VIAAT_MOUSE	0.651171	0.278082							Akt1s1
	Stag2	STAG2_MOUSE	0.66165	-0.62037							Ncoa5
	Anxa3	ANXA3_MOUSE	1.21327	0.256269							Gtf2e2
	Ap1b1	AP1B1_MOUSE	0.900505	0.226042							Ints9
	C1qbp	C1QBP_MOUSE	0.151991	0.0848498
	Mgll	MGLL_MOUSE	0.838751	-0.314244							Ppp4r4
	Mrps12	RT12_MOUSE	0.733064	-0.207259							Cog1
	Syt3	SYT3_MOUSE	0.470241	0.783566							Tm9sf2
	Myadm	MYADM_MOUSE	0.0325828	-0.0127559							Ttc5
	Serpini1	NEUS_MOUSE	0.0137	0.00518084							Vldlr
	Atp6v0d1	VA0D1_MOUSE	1.33538	0.377721	+						Rcan3
	Pnn	PININ_MOUSE	0.0229842	-0.00990582							Tmem189
	Ring1	RING1_MOUSE	0.609788	-0.384255							Rps17
	Hnrnph1	HNRH1_MOUSE	0.0469592	-0.0212641							Mogs
	Api5	API5_MOUSE	0.220108	-0.166091							Txlna
	Bcat2	BCAT2_MOUSE	0.893707	-0.312256							Srpk2
	Timm44	TIM44_MOUSE	0.842798	0.244926							Sdcbp
	Cops5	CSN5_MOUSE	0.990712	0.111392							Colgalt1
	Slc1a4	SATT_MOUSE	0.652988	0.597106							Tmed2
	Calu	CALU_MOUSE	0.185188	0.0183988							Akap10
	Lsm2	LSM2_MOUSE	0.728613	-0.270452							Cic
	Ctnnd2	CTND2_MOUSE	0.0751177	0.0194969							Purg
	Fxn	FRDA_MOUSE	0.461015	-0.187878							Mtm1
	Pitpnm1	PITM1_MOUSE	0.536593	0.147041							Madd
	Rab33b	RB33B_MOUSE	1.21646	-0.589403							Unc5c
	Gamt	GAMT_MOUSE	0.1896	0.109462							Mfn1
	Zw10	ZW10_MOUSE	0.127845	0.16636							Lman2
	Cavin1	CAVN1_MOUSE	0.544219	-0.208808							Ogfr
	Ddost	OST48_MOUSE	0.0939884	0.0293264							Rps4x
	Ap3d1	AP3D1_MOUSE	0.772818	-0.118703							Zswim8
	Txlna	TXLNA_MOUSE	1.33809	-0.405999	+						Ccny
	Il16	IL16_MOUSE	0.525289	-1.15601							Papss1
	Rgs7	RGS7_MOUSE	0.296746	-0.0916214							Ostf1
	Csnk2a2	CSK22_MOUSE	0.129203	-0.0644126							Copg2
	Gucy1b1	GCYB1_MOUSE	0.012034	-0.00773382							Hsdl2
	Hmgb3	HMGB3_MOUSE	0.0740413	-0.1197							Ppp6r3
	Reps1	REPS1_MOUSE	0.227333	-0.103468							Rbm10
	Wsb2	WSB2_MOUSE	1.21225	-1.22403							Wdr24
	Cpeb4	CPEB4_MOUSE	1.33878	-0.694268	+						Usp19
	Smarce1	SMCE1_MOUSE	0.988138	-0.406929							Rps7
	Dnajb6	DNJB6_MOUSE	0.279186	-0.0892758							Rbm26
	Banf1	BAF_MOUSE	0.198371	-0.202269							Srpk1
	Get3	GET3_MOUSE	0.106126	-0.0338669							Naa50
	Slk	SLK_MOUSE	0.607589	0.0968294							Dcakd
	Cntnap1	CNTP1_MOUSE	0.0534612	0.0192609							Ciao2b
	Pum2	PUM2_MOUSE	1.33905	-0.222133							Myorg
	Fkbp7	FKBP7_MOUSE	0.700551	-0.32169							Ralgapb
	Echs1	ECHM_MOUSE	1.33922	0.338356	+						Osbpl8
	Cacna1b	CAC1B_MOUSE	0.667437	-0.868967							Edc4
	Strada	STRAA_MOUSE	1.3393	-0.513545	+						Rrm1
	Impa1	IMPA1_MOUSE	1.0337	0.251396							Tcp11l1
	Rps7	RS7_MOUSE	1.34018	-0.375357	+						Rpl18a
	Copb2	COPB2_MOUSE	0.0759701	0.0207977							Ipo11
	Nck2	NCK2_MOUSE	1.01276	-0.218667							Csnk2b
	Snca	SYUA_MOUSE	0.605735	0.224251							Erp44
	Tlk2	TLK2_MOUSE	1.20719	-0.605789							Atg101
	Tpmt	TPMT_MOUSE	0.0420427	0.0195799							Extl2
	Impact	IMPCT_MOUSE	0.497715	0.702512							Stk38
	Bckdk	BCKD_MOUSE	1.34023	-0.618078	+						Nhsl1
	Cadm2	CADM2_MOUSE	1.34058	0.454151	+						Washc4
	Strn	STRN_MOUSE	0.681867	0.137491							Ap3b1
	Nipsnap1	NIPS1_MOUSE	0.0754416	0.0261388							Arhgef1
	Nipsnap2	NIPS2_MOUSE	0.00657897	0.00332499							Marchf5
	Sap18	SAP18_MOUSE	0.218784	-0.23243							Actn1
	Septin7	SEPT7_MOUSE	0.109478	-0.0541549							Kpna4
	Eif6	IF6_MOUSE	0.144981	0.0514998							Ncor2
	Rpl35a	RL35A_MOUSE	0.219418	0.0529799							Ccdc47
	Atp2a2	AT2A2_MOUSE	0.0497649	0.0385456							Rpl17
	Supt5h	SPT5H_MOUSE	0.257415	-0.151497							Ide
	Ilk	ILK_MOUSE	0.508951	-0.102015							Mon2
	Chkb	CHKB_MOUSE	0.56646	-0.279855							Gmppa
	Psmb5	PSB5_MOUSE	0.472139	-0.0723343							Stk25
	Rngtt	MCE1_MOUSE	0.931991	-1.27346							Dcaf11
	Dhx9	DHX9_MOUSE	0.00245613	0.00170994							Tnik
	Dpm1	DPM1_MOUSE	1.0594	0.231504							Clip1
	Pip5k1c	PI51C_MOUSE	0.502621	-0.138362							Rps6kb1
	Stmn3	STMN3_MOUSE	0.443962	0.323791							Csnk2a1
	Pip4k2a	PI42A_MOUSE	0.69528	0.152154							Pigt
	Eif3d	EIF3D_MOUSE	0.664072	-0.104172							Ryr2
	Atp9a	ATP9A_MOUSE	0.446265	0.196151							Cdc16
	Znf143	ZN143_MOUSE	0.873735	-0.923917							Tgfbrap1
	Hmox2	HMOX2_MOUSE	0.993907	0.161436							Copg1
	Ptp4a2	TP4A2_MOUSE	0.85136	-1.68116							Naa10
	Grk6	GRK6_MOUSE	0.990304	-1.45435							Vps51
	Atxn2	ATX2_MOUSE	0.0152749	-0.00515366							Copb1
	Itgb5	ITB5_MOUSE	0.561975	-0.267307							Mtor
	Nmt1	NMT1_MOUSE	1.04183	-0.447801							Mapk1
	Nmt2	NMT2_MOUSE	0.708835	-0.2336							Arfgef1
	Epb41l2	E41L2_MOUSE	0.955695	0.448209							Tnrc6b
	Fbxl16	FXL16_MOUSE	1.34092	-0.256499	+						Ufc1
	Gpld1	PHLD_MOUSE	0.151624	0.147865							Zfyve1
	Bles03	CK068_MOUSE	1.3415	-0.459748	+						Edc3
	Vamp8	VAMP8_MOUSE	0.642706	-0.420679							Arfgef3
	Adss2	PURA2_MOUSE	1.3422	0.376991	+						P33monox
	Gtf2h4	TF2H4_MOUSE	1.01873	-1.13393							Lman1
	Aoc3	AOC3_MOUSE	0.488561	1.11374							Gpr158
	Pld2	PLD2_MOUSE	1.34259	-0.697547	+						Ptprj
	Gnaz	GNAZ_MOUSE	0.020227	0.013957							Golga4
	Sfn	1433S_MOUSE	0.327862	-1.14015							Tmem175
	Vamp4	VAMP4_MOUSE	0.249038	0.656798							Nub1
	Sbds	SBDS_MOUSE	1.34325	-0.253884	+						Birc6
	Snx3	SNX3_MOUSE	1.16864	0.33778							Fkbp1a
	Snx12	SNX12_MOUSE	0.486306	0.120136							Nbea
	Hsd17b12	DHB12_MOUSE	0.858235	0.300915							Hsp90ab1
	Kdm6a	KDM6A_MOUSE	0.951091	-1.00885							Mark3
	Gnb2	GBB2_MOUSE	1.34379	0.481122	+						Hip1r
	Fbxo6	FBX6_MOUSE	1.34425	0.546368	+						Rnf123
	Smpd2	NSMA_MOUSE	0.12484	-0.0367618							Dock3
	Cask	CSKP_MOUSE	0.353881	-0.073627							Actr1b
	Prnp	PRIO_MOUSE	1.34497	0.351124	+						Stat3
	Ttc3	TTC3_MOUSE	0.701349	0.438435							Vps53
	Cfdp1	CFDP1_MOUSE	0.158929	-0.112316							Abcf1
	Wiz	WIZ_MOUSE	0.916087	-1.56658							Fbxl16
	Znf326	ZN326_MOUSE	0.15292	0.0570607							Sdf2l1
	Sorl1	SORL_MOUSE	0.388671	-0.171627							Sbds
	Nid2	NID2_MOUSE	0.565959	-0.148896							Tdrkh
	Ctnnal1	CTNL1_MOUSE	0.172215	-0.216738							Aacs
	Wdr1	WDR1_MOUSE	1.15563	0.162851							Vps4b
	Slc4a4	S4A4_MOUSE	0.228352	0.123342
	Ikbkb	IKKB_MOUSE	0.0539823	0.022006
	Vti1b	VTI1B_MOUSE	0.159784	-0.040462
	Tulp3	TULP3_MOUSE	0.279553	-0.738736
	Papss2	PAPS2_MOUSE	0.322392	-0.448565
	Mtx2	MTX2_MOUSE	0.479747	0.11424
	Adcy1	ADCY1_MOUSE	0.802186	-0.718741
	Klc1	KLC1_MOUSE	0.45773	0.10444
	Klc2	KLC2_MOUSE	0.359378	0.0663395
	Dhcr7	DHCR7_MOUSE	1.05406	0.249753
	Capns1	CPNS1_MOUSE	0.224619	-0.0731688
	Dync1i1	DC1I1_MOUSE	0.687076	0.0852809
	Dync1i2	DC1I2_MOUSE	0.846879	-0.252918
	Nsd1	NSD1_MOUSE	0.849684	-1.33279
	Pde8a	PDE8A_MOUSE	0.228482	0.543259
	Cntfr	CNTFR_MOUSE	0.944879	-0.55759
	Dnmt3a	DNM3A_MOUSE	0.465073	-0.353197
	Shoc2	SHOC2_MOUSE	0.755334	0.328632
	Ikbkg	NEMO_MOUSE	1.25435	-0.313241
	Ppt1	PPT1_MOUSE	0.341753	1.21459
	Zfr	ZFR_MOUSE	0.423732	-0.161935
	Cops3	CSN3_MOUSE	0.227355	-0.0522943
	Cops4	CSN4_MOUSE	0.180992	0.0556102
	Cops6	CSN6_MOUSE	0.0968696	0.0342665
	Parp2	PARP2_MOUSE	0.459517	-0.89853
	Men1	MEN1_MOUSE	0.215464	-0.281783
	Hnrnpa2b1	ROA2_MOUSE	0.318464	-0.188381
	Sap30	SAP30_MOUSE	0.148087	-0.530883
	Comt	COMT_MOUSE	0.0279806	-0.009408
	Becn1	BECN1_MOUSE	0.4267	0.14131
	Cacng2	CCG2_MOUSE	0.0667435	0.0439568
	Gosr1	GOSR1_MOUSE	0.626357	0.110815
	Pak1	PAK1_MOUSE	0.0945435	-0.022275
	Tomm40	TOM40_MOUSE	1.34563	-0.455848	+
	Emp2	EMP2_MOUSE	0.114666	0.0666456
	Brd7	BRD7_MOUSE	0.874156	-0.750623
	Psmc3	PRS6A_MOUSE	0.779959	0.278481
	Clpp	CLPP_MOUSE	0.270733	0.089056
	Hcn2	HCN2_MOUSE	0.104871	-0.33345
	Ctbp1	CTBP1_MOUSE	0.365507	-0.0945339
	Map7	MAP7_MOUSE	0.648195	-0.304165
	Hsd17b7	DHB7_MOUSE	0.321347	-0.638784
	Bsn	BSN_MOUSE	0.264235	-0.145949
	Mphosph10	MPP10_MOUSE	1.34587	-1.91214	+
	Gdap1	GDAP1_MOUSE	0.534925	-0.192804
	Scrg1	SCRG1_MOUSE	0.273922	-0.113548
	Tial1	TIAR_MOUSE	1.34628	-0.691989	+
	Dcx	DCX_MOUSE	0.204587	-0.536899
	Stam2	STAM2_MOUSE	1.20288	-2.07279
	Usp7	UBP7_MOUSE	1.34705	-0.209916
	Shd	SHD_MOUSE	0.289857	-0.808169
	Idh1	IDHC_MOUSE	1.11729	0.506259
	Mark3	MARK3_MOUSE	1.34724	-0.277115	+
	Arl6	ARL6_MOUSE	0.384697	0.250187
	Rbbp9	RBBP9_MOUSE	0.841196	0.275768
	Ube2j1	UB2J1_MOUSE	1.34886	-0.630498	+
	Mpp3	MPP3_MOUSE	0.707103	-0.675374
	Syn1	SYN1_MOUSE	0.86847	0.190482
	Zbtb7a	ZBT7A_MOUSE	0.501725	-0.876557
	Lin7b	LIN7B_MOUSE	0.0197756	0.0283055
	Lin7c	LIN7C_MOUSE	0.299727	-1.36287
	Gnpda1	GNPI1_MOUSE	0.486598	-0.248412
	Tgfbrap1	TGFA1_MOUSE	1.35116	-0.316903	+
	Ankh	ANKH_MOUSE	1.35361	1.42669	+
	Diaph2	DIAP2_MOUSE	1.35663	-0.671408	+
	Gcat	KBL_MOUSE	0.921443	-0.423046
	Olfm1	NOE1_MOUSE	0.404494	-0.240955
	Cpd	CBPD_MOUSE	0.330665	-0.130547
	Lgmn	LGMN_MOUSE	0.116557	-0.074666
	Matn4	MATN4_MOUSE	0.389294	-0.374018
	Mkln1	MKLN1_MOUSE	0.517412	-0.791899
	Itm2b	ITM2B_MOUSE	0.414327	0.347824
	Coro1a	COR1A_MOUSE	1.17855	0.393713
	Txn	THIO_MOUSE	1.35671	0.470713	+
	Rbm3	RBM3_MOUSE	0.342658	0.284935
	Cd93	C1QR1_MOUSE	0.205952	-0.0837989
	Fhit	FHIT_MOUSE	0.406419	-0.324183
	Lancl1	LANC1_MOUSE	0.0668666	-0.0441518
	Ubqln2	UBQL2_MOUSE	1.35846	0.998622	+
	Vti1a	VTI1A_MOUSE	0.201812	0.0733013
	Psma4	PSA4_MOUSE	1.35886	0.314407	+
	Mtco2	COX2_MOUSE	0.439199	0.370405
	Ciao2b	CIA2B_MOUSE	1.36013	-0.357782	+
	Limd1	LIMD1_MOUSE	1.36164	-0.595812	+
	C3	CO3_MOUSE	0.703388	0.680427
	C4b	CO4B_MOUSE	0.309135	0.520807
	Thy1	THY1_MOUSE	0.567359	0.335527
	Igkc	IGKC_MOUSE	0.339456	1.13204
	B2m	B2MG_MOUSE	0.201908	-0.857028
	Hba	HBA_MOUSE	1.01743	0.56867
	Hbb-b1	HBB1_MOUSE	0.745931	0.427248
	Col4a1	CO4A1_MOUSE	0.224225	-0.158901
	Lamc1	LAMC1_MOUSE	0.0661714	-0.0277586
	Srsf2	SRSF2_MOUSE	1.36191	-0.513381	+
	Mtnd1	NU1M_MOUSE	0.39198	-0.230355
	Cttn	SRC8_MOUSE	1.36411	0.428755	+
	Mtnd4	NU4M_MOUSE	1.20813	-0.48139
	Mtnd5	NU5M_MOUSE	1.01592	-0.39937
	Iap	IGEB_MOUSE	0.369757	-0.433289
	Gfap	GFAP_MOUSE	0.605708	0.319213
	Mbp	MBP_MOUSE	0.0252558	0.0159788
	Araf	ARAF_MOUSE	0.0598068	0.0302529
	Cic	CIC_MOUSE	1.3695	-0.397841	+
	Ksr2	KSR2_MOUSE	1.37014	-0.480717	+
	Aldoc	ALDOC_MOUSE	0.0865864	-0.0432749
	Psmb6	PSB6_MOUSE	1.37039	0.704535	+
	Pabpc1	PABP1_MOUSE	1.37051	0.321372	+
	Got1	AATC_MOUSE	1.02012	0.322237
	Got2	AATM_MOUSE	0.029924	-0.0138226
	Src	SRC_MOUSE	0.0540127	0.0191426
	Kit	KIT_MOUSE	0.0899941	0.045022
	Pdgfrb	PGFRB_MOUSE	0.501522	-0.801005
	Krt18	K1C18_MOUSE	0.73521	-1.77818
	Ldha	LDHA_MOUSE	0.387039	0.133609
	Nr3c1	GCR_MOUSE	0.305778	-0.185757
	Apoa4	APOA4_MOUSE	1.13883	2.22709
	Insr	INSR_MOUSE	1.37151	-0.506001	+
	Me1	MAOX_MOUSE	0.208555	-0.0429688
	Enpp1	ENPP1_MOUSE	0.510923	-0.739301
	Gap43	NEUM_MOUSE	1.15456	1.05359
	Cfh	CFAH_MOUSE	0.225828	0.381936
	Sparc	SPRC_MOUSE	0.621539	-0.130302
	Ttr	TTHY_MOUSE	0.166021	0.790432
	Anxa2	ANXA2_MOUSE	0.0423593	-0.0400915
	Alb	ALBU_MOUSE	1.29061	1.24648
	Pdcd11	RRP5_MOUSE	1.3718	-0.526636	+
	Hsp90aa1	HS90A_MOUSE	0.331181	-0.104121
	Ercc1	ERCC1_MOUSE	0.391502	0.736642
	Phkg1	PHKG1_MOUSE	0.93427	-0.508873
	Pdia4	PDIA4_MOUSE	0.289582	-0.0814342
	Spta1	SPTA1_MOUSE	1.20161	1.10942
	Hsp90b1	ENPL_MOUSE	1.09192	0.313703
	Col4a2	CO4A2_MOUSE	0.0321983	0.0264463
	Pgrmc2	PGRC2_MOUSE	1.37272	0.491381	+
	Sod1	SODC_MOUSE	1.10791	0.48533
	Ttc5	TTC5_MOUSE	1.37414	-0.413966	+
	Camk4	KCC4_MOUSE	0.301707	-0.438234
	Nefl	NFL_MOUSE	0.961138	0.644718
	Nefm	NFM_MOUSE	0.937146	0.688245
	Gnai2	GNAI2_MOUSE	0.409381	-0.205769
	Polr2a	RPB1_MOUSE	0.682754	-0.421784
	Itgb1	ITB1_MOUSE	0.467803	-0.0899076
	En2	HME2_MOUSE	0.766756	-1.31752
	Rrm1	RIR1_MOUSE	1.37542	-0.35493	+
	Alpl	PPBT_MOUSE	0.398208	-0.772302
	Ncl	NUCL_MOUSE	0.905718	0.519945
	Pgk1	PGK1_MOUSE	1.10311	0.356324
	Ace	ACE_MOUSE	0.448276	-0.400172
	Fth1	FRIH_MOUSE	0.631932	0.348579
	Hmgn2	HMGN2_MOUSE	0.182782	0.258888
	Sod2	SODM_MOUSE	0.835081	-0.431526
	Surf1	SURF1_MOUSE	0.23673	-0.161398
	Adh5	ADHX_MOUSE	1.37613	0.322484	+
	Chmp6	CHMP6_MOUSE	0.290155	0.0843859
	Lrrc4b	LRC4B_MOUSE	0.465867	0.251786
	Prkg1	KGP1_MOUSE	0.537631	-0.712369
	Clec2l	CLC2L_MOUSE	1.22443	-0.533508
	Ndufb1	NDUB1_MOUSE	0.0344788	-0.0149126
	Eef1a1	EF1A1_MOUSE	0.403022	-0.111091
	Nid1	NID1_MOUSE	1.00954	-0.303532
	Alad	HEM2_MOUSE	0.0976011	0.0357132
	Ctsb	CATB_MOUSE	0.116394	-0.0340772
	Eif4a2	IF4A2_MOUSE	0.1563	0.0632977
	Mapt	TAU_MOUSE	0.851315	0.228572
	Rnf112	RN112_MOUSE	1.3764	-1.19589	+
	Gstm1	GSTM1_MOUSE	0.201073	-0.209091
	Tcea1	TCEA1_MOUSE	0.0563658	-0.0485687
	Rras	RRAS_MOUSE	0.00404711	0.00167227
	Slc3a2	4F2_MOUSE	1.11205	0.312531
	H1-0	H10_MOUSE	0.210972	0.313766
	Sub1	TCP4_MOUSE	0.885358	0.513538
	Parp1	PARP1_MOUSE	0.544369	-0.347296
	Fn1	FINC_MOUSE	0.478456	0.354373
	Gpx1	GPX1_MOUSE	1.12211	0.285959
	Fabp3	FABPH_MOUSE	0.0280642	-0.0152149
	Lamp1	LAMP1_MOUSE	0.522434	0.859056
	Yeats4	YETS4_MOUSE	1.37651	-0.647208	+
	Dmd	DMD_MOUSE	0.491583	-0.226903
	L1cam	L1CAM_MOUSE	0.175782	0.0429673
	Krt8	K2C8_MOUSE	0.718844	-1.85648
	Itga5	ITA5_MOUSE	0.464897	0.77142
	Camk2a	KCC2A_MOUSE	0.276977	-0.214467
	Agt	ANGT_MOUSE	0.18606	0.164788
	Itpr1	ITPR1_MOUSE	0.276664	-0.54314
	Nudt19	NUD19_MOUSE	0.296031	-0.0365624
	Tcp1	TCPA_MOUSE	0.78079	0.169383
	App	A4_MOUSE	1.12992	-0.292711
	Gusb	BGLR_MOUSE	0.0617764	-0.0250297
	Prkar2a	KAP2_MOUSE	1.14601	0.550431
	Pfkl	PFKAL_MOUSE	0.479764	-0.120438
	Calb1	CALB1_MOUSE	0.104673	-0.168388
	Cox5a	COX5A_MOUSE	0.37913	1.85096
	Pdcd6	PDCD6_MOUSE	0.935457	-0.184688
	Prkar1b	KAP1_MOUSE	1.19898	1.03909
	Cntn1	CNTN1_MOUSE	1.01152	0.445423
	Scg5	7B2_MOUSE	0.622091	0.657065
	Rpl7a	RL7A_MOUSE	0.26101	0.0802078
	Gsn	GELS_MOUSE	0.608509	0.374157
	Umps	UMPS_MOUSE	0.126446	0.0355687
	Erap1	ERAP1_MOUSE	1.3773	0.260324	+
	Arhgef1	ARHG1_MOUSE	1.37919	-0.336313	+
	Msh3	MSH3_MOUSE	0.965263	-1.35355
	Gpd1	GPDA_MOUSE	0.107745	0.101221
	Slc4a2	B3A2_MOUSE	0.419842	-1.8432
	Dnmt1	DNMT1_MOUSE	0.910393	-0.624496
	Atp1b1	AT1B1_MOUSE	0.764021	0.378948
	C1qb	C1QB_MOUSE	NaN	0
	Birc6	BIRC6_MOUSE	1.37937	-0.284698	+
	Rps16	RS16_MOUSE	0.182461	0.0826988
	Rpl7	RL7_MOUSE	0.0248444	0.0143399
	Cops8	CSN8_MOUSE	1.38023	0.478152	+
	Rpsa	RSSA_MOUSE	0.536454	-0.133904
	Calr	CALR_MOUSE	1.20151	0.245697
	Atp1b2	AT1B2_MOUSE	0.27854	-0.221039
	Efhd2	EFHD2_MOUSE	1.38107	0.393604	+
	Hspb1	HSPB1_MOUSE	0.240077	-0.242905
	Psmd3	PSMD3_MOUSE	0.845551	-0.0775604
	Lmnb1	LMNB1_MOUSE	0.039401	-0.042119
	Anxa6	ANXA6_MOUSE	0.340707	-0.164887
	Rplp0	RLA0_MOUSE	0.791005	0.494458
	Map1b	MAP1B_MOUSE	0.855946	0.423649
	Glul	GLNA_MOUSE	0.704345	0.319139
	Cdh2	CADH2_MOUSE	0.0475848	0.0215001
	Dennd1a	DEN1A_MOUSE	1.38203	-1.23442	+
	Ntrk2	NTRK2_MOUSE	0.401352	0.220974
	Bpgm	PMGE_MOUSE	1.16115	0.577431
	Prph	PERI_MOUSE	1.18403	-0.854632
	Kcnc1	KCNC1_MOUSE	0.342021	-0.21316
	Sptb	SPTB1_MOUSE	0.168604	-0.100961
	Nme1	NDKA_MOUSE	1.04359	-0.159591
	Gstm2	GSTM2_MOUSE	0.308421	-0.273351
	Chgb	SCG1_MOUSE	0.0392326	0.0181985
	Lgals1	LEG1_MOUSE	0.163829	-0.0788889
	Prkce	KPCE_MOUSE	0.539057	-0.241374
	Lgals3	LEG3_MOUSE	0.983078	-2.07936
	Klhl26	KLH26_MOUSE	1.38308	-1.57148	+
	Slc4a3	B3A3_MOUSE	0.519207	-0.529801
	Gabra6	GBRA6_MOUSE	0.40345	-1.39727
	Cnp	CN37_MOUSE	1.06764	0.242772
	Mmut	MUTA_MOUSE	0.896481	0.24677
	Kcna1	KCNA1_MOUSE	0.575094	0.966646
	Enpep	AMPE_MOUSE	0.215864	0.192794
	Ass1	ASSY_MOUSE	0.808169	0.792952
	Sptan1	SPTN1_MOUSE	0.180762	0.0581913
	Acsl6	ACSL6_MOUSE	1.38347	0.291978	+
	Gapdh	G3P_MOUSE	1.24957	0.227313
	Hmga1	HMGA1_MOUSE	0.469022	-1.50172
	Npm1	NPM_MOUSE	1.38381	0.446859	+
	Hspa2	HSP72_MOUSE	0.812254	0.37955
	Eno1	ENOA_MOUSE	1.19417	0.593768
	Ap2a1	AP2A1_MOUSE	1.38674	0.552168	+
	Ptbp1	PTBP1_MOUSE	0.828037	-0.321192
	Acot7	BACH_MOUSE	1.38756	0.387213	+
	Ap2a2	AP2A2_MOUSE	0.416243	0.127746
	Selenbp1	SBP1_MOUSE	0.448817	-0.857357
	Cox7c	COX7C_MOUSE	0.39528	1.66989
	Hk1	HXK1_MOUSE	0.476403	0.202368
	Ppia	PPIA_MOUSE	0.239824	0.0771446
	Tpi1	TPIS_MOUSE	0.257205	0.22859
	Slc2a1	GTR1_MOUSE	0.0600993	-0.0372005
	Pcna	PCNA_MOUSE	0.276754	0.494862
	Ptpra	PTPRA_MOUSE	0.41642	0.0763059
	Ctsd	CATD_MOUSE	1.0515	0.304434
	Bsg	BASI_MOUSE	0.278023	0.179429
	Slc7a2	CTR2_MOUSE	0.297109	0.151
	Rps6ka1	KS6A1_MOUSE	0.623079	-0.775086
	Rps6ka3	KS6A3_MOUSE	1.06307	-0.46829
	Cfl1	COF1_MOUSE	1.09855	0.403492
	Phka1	KPB1_MOUSE	0.707554	-0.313611
	Gnao1	GNAO_MOUSE	0.783447	0.22881
	Dao	OXDA_MOUSE	0.598717	-0.933493
	Fasn	FAS_MOUSE	0.399395	0.12834
	Lama1	LAMA1_MOUSE	0.569272	-0.218573
	Gstp1	GSTP1_MOUSE	0.97239	0.233115
	Nefh	NFH_MOUSE	0.658402	0.382349
	Rpl13a	RL13A_MOUSE	0.821994	0.470857
	Mpv17	MPV17_MOUSE	0.328503	0.81853
	Trmt2a	TRM2A_MOUSE	1.38784	-1.18439	+
	Nelfe	NELFE_MOUSE	0.0927929	0.131506
	Cox5b	COX5B_MOUSE	1.13006	0.428967
	Cox4i1	COX41_MOUSE	0.918587	-0.269181
	Hspa5	BIP_MOUSE	0.867716	0.26036
	Hexb	HEXB_MOUSE	0.948803	0.374588
	Prdx3	PRDX3_MOUSE	0.972797	0.574706
	Vim	VIME_MOUSE	0.0315438	0.0390978
	F3	TF_MOUSE	0.699666	-0.255471
	Map2	MTAP2_MOUSE	0.490445	0.335187
	Prkca	KPCA_MOUSE	0.0125744	-0.00409126
	Mag	MAG_MOUSE	0.581639	0.298403
	Plg	PLMN_MOUSE	0.800045	1.10424
	Tpm3	TPM3_MOUSE	0.832941	0.432838
	Ubl4a	UBL4A_MOUSE	0.00790025	0.00263786
	Gna11	GNA11_MOUSE	0.156832	-0.0328536
	Gnaq	GNAQ_MOUSE	0.194215	-0.0999994
	Abcb1a	MDR1A_MOUSE	0.647877	0.161239
	Cst3	CYTC_MOUSE	1.29989	0.458413
	Gc	VTDB_MOUSE	0.298504	0.375536
	Lmnb2	LMNB2_MOUSE	0.203915	0.135042
	Ache	ACES_MOUSE	0.0202044	0.0215716
	Tgm2	TGM2_MOUSE	0.0964357	0.0543079
	Emb	EMB_MOUSE	0.35779	0.240653
	Fech	HEMH_MOUSE	0.171054	-0.0518227
	Serpina1b	A1AT2_MOUSE	0.881773	0.700355
	Gabrg2	GBRG2_MOUSE	0.198851	0.0690827
	Ap1g1	AP1G1_MOUSE	0.060232	0.0191855
	Hmbs	HEM3_MOUSE	0.079763	-0.387395
	Gabrd	GBRD_MOUSE	0.488384	-1.47184
	Crkl	CRKL_MOUSE	1.3884	0.221014
	Cbx3	CBX3_MOUSE	0.300129	-0.239551
	Gja1	CXA1_MOUSE	0.0980164	-0.0747948
	Xrcc6	XRCC6_MOUSE	0.244573	0.113902
	Pnp	PNPH_MOUSE	0.761531	0.33391
	Pcmt1	PIMT_MOUSE	0.0507915	0.0262876
	Tsta3	FCL_MOUSE	1.01476	0.139675
	Glb1	BGAL_MOUSE	0.398823	0.093339
	Gria1	GRIA1_MOUSE	0.276639	-0.259578
	Gria2	GRIA2_MOUSE	0.453621	0.0978031
	Cryab	CRYAB_MOUSE	0.0503344	0.112369
	Ces1c	EST1C_MOUSE	0.909183	1.79168
	Cat	CATA_MOUSE	0.468443	0.198314
	Bcat1	BCAT1_MOUSE	0.467088	0.27779
	Ppib	PPIB_MOUSE	0.885802	0.273557
	Gsta4	GSTA4_MOUSE	0.0177947	-0.0165024
	Lta4h	LKHA4_MOUSE	0.356061	-0.124645
	Impdh2	IMDH2_MOUSE	0.505219	-0.153329
	Aldh1a1	AL1A1_MOUSE	0.0745288	0.076961
	Acp2	PPAL_MOUSE	0.295927	-0.0565724
	M6pr	MPRD_MOUSE	0.823783	2.58466
	Cdk11b	CD11B_MOUSE	0.698749	-0.253953
	Rps2	RS2_MOUSE	0.44872	0.32116
	Timp2	TIMP2_MOUSE	0.24	0.887265
	Nfkb1	NFKB1_MOUSE	0.862064	0.951998
	Lyn	LYN_MOUSE	0.43573	-0.51235
	Ubtf	UBF1_MOUSE	0.653848	-0.450191
	Rcan3	RCAN3_MOUSE	1.38881	-0.412307	+
	Ezr	EZRI_MOUSE	0.313788	-0.269937
	Msn	MOES_MOUSE	0.209753	0.17911
	Rdx	RADI_MOUSE	1.21727	0.361689
	Ryr2	RYR2_MOUSE	1.3896	-0.31965	+
	Chga	CMGA_MOUSE	0.971668	1.92144
	Ptma	PTMA_MOUSE	0.476127	0.651701
	U2af2	U2AF2_MOUSE	0.25456	-0.121112
	Cox20	COX20_MOUSE	1.39151	-0.605305	+
	Mrps15	RT15_MOUSE	1.39292	-0.433274	+
	Psmd7	PSMD7_MOUSE	0.728484	0.173603
	Sars1	SYSC_MOUSE	0.365337	0.0463214
	Marcks	MARCS_MOUSE	0.872601	0.658005
	Gpr158	GP158_MOUSE	1.39304	-0.298794	+
	Map4	MAP4_MOUSE	0.807382	0.322246
	Gna12	GNA12_MOUSE	0.85633	-0.341303
	Gna13	GNA13_MOUSE	1.21886	0.225114
	Plaa	PLAP_MOUSE	0.325153	0.0485697
	Xrcc5	XRCC5_MOUSE	0.0154287	0.00947332
	Rpl3	RL3_MOUSE	0.56929	-0.118494
	H2ax	H2AX_MOUSE	0.0374503	0.203702
	Rasgrf1	RGRF1_MOUSE	0.224697	0.336332
	Pdia3	PDIA3_MOUSE	0.0786239	0.00728464
	Braf	BRAF_MOUSE	0.479085	-0.12922
	Gjb1	CXB1_MOUSE	0.244137	0.425714
	Aco1	ACOC_MOUSE	0.467415	0.0613337
	Apex1	APEX1_MOUSE	0.189716	-0.140907
	Tomm20	TOM20_MOUSE	1.3932	0.79612	+
	Slc6a9	SC6A9_MOUSE	0.762036	0.244013
	Paics	PUR6_MOUSE	1.39327	0.26571	+
	Adss1	PURA1_MOUSE	0.117011	0.0571861
	Ca8	CAH8_MOUSE	0.245699	-0.422267
	Camk2b	KCC2B_MOUSE	0.61348	-0.154111
	Nap1l1	NP1L1_MOUSE	1.0512	0.548167
	Atxn10	ATX10_MOUSE	0.264455	0.144455
	Celf1	CELF1_MOUSE	0.0790918	-0.0590892
	Nckap1	NCKP1_MOUSE	0.753093	-0.187391
	Septin4	SEPT4_MOUSE	0.122796	-0.0955324
	Napb	SNAB_MOUSE	0.801846	0.232247
	Mug1	MUG1_MOUSE	0.566014	0.938999
	Kif5c	KIF5C_MOUSE	0.171825	-0.0394001
	Kif2a	KIF2A_MOUSE	0.917765	0.268393
	Kif3a	KIF3A_MOUSE	0.325986	-0.0438786
	Grn	GRN_MOUSE	0.134571	0.105371
	Ptprm	PTPRM_MOUSE	0.551254	-0.41941
	Dpp4	DPP4_MOUSE	0.291065	-0.327717
	Prkcd	KPCD_MOUSE	0.670197	-0.501096
	Erp29	ERP29_MOUSE	1.395	0.71659	+
	Gnb4	GBB4_MOUSE	0.505056	0.130721
	Ftl1	FRIL1_MOUSE	0.95794	1.02582
	Hexa	HEXA_MOUSE	0.0906438	-0.321598
	Vcam1	VCAM1_MOUSE	0.688236	0.373883
	Nedd8	NEDD8_MOUSE	0.594409	0.417147
	Oat	OAT_MOUSE	0.395268	-0.140287
	Ckmt1	KCRU_MOUSE	0.214486	0.0975046
	Cdk4	CDK4_MOUSE	0.939032	-2.54
	Fkbp4	FKBP4_MOUSE	0.578809	-0.136306
	Hmgb2	HMGB2_MOUSE	0.517924	-0.804257
	Ctnnd1	CTND1_MOUSE	0.236873	-0.0380044
	Des	DESM_MOUSE	0.652107	-0.220892
	Aimp1	AIMP1_MOUSE	0.481688	-0.15869
	Rbpj	SUH_MOUSE	0.830667	-1.06425
	Prkar2b	KAP3_MOUSE	0.586616	0.563941
	Dpep1	DPEP1_MOUSE	NaN	0
	Slc6a1	SC6A1_MOUSE	0.231415	0.0896425
	Slc6a11	S6A11_MOUSE	1.02585	1.64954
	S100a9	S10A9_MOUSE	0.76455	1.36963
	Akt1	AKT1_MOUSE	0.498646	0.19098
	Dbi	ACBP_MOUSE	0.243338	0.424881
	Map2k1	MP2K1_MOUSE	0.0965149	0.0672836
	Scp2	NLTP_MOUSE	0.938961	0.351158
	Slc2a3	GTR3_MOUSE	0.0864583	-0.050581
	Ssb	LA_MOUSE	0.00177997	0.00105
	Drg1	DRG1_MOUSE	1.12615	-0.233491
	Serpinc1	ANT3_MOUSE	0.196826	-0.576566
	Pvalb	PRVA_MOUSE	0.361747	-0.275396
	Kras	RASK_MOUSE	0.0483419	-0.372621
	Wars1	SYWC_MOUSE	0.968686	-0.133262
	Cdh15	CAD15_MOUSE	0.431436	-1.01696
	Kif1a	KIF1A_MOUSE	1.08386	-0.136993
	Kif5a	KIF5A_MOUSE	0.513556	0.265182
	Ranbp1	RANG_MOUSE	0.784556	0.223873
	Ptk2	FAK1_MOUSE	1.06587	-0.170499
	Mif	MIF_MOUSE	1.20418	0.522681
	Ephx2	HYES_MOUSE	0.320526	0.078166
	Usp4	UBP4_MOUSE	0.405694	-0.0901203
	Ptpn11	PTN11_MOUSE	0.00130282	-0.000452042
	Rab5c	RAB5C_MOUSE	0.417524	1.19004
	Rab6a	RAB6A_MOUSE	0.685935	-0.129317
	Rab21	RAB21_MOUSE	0.692494	-0.284644
	Rab12	RAB12_MOUSE	0.577544	0.154849
	Usp19	UBP19_MOUSE	1.39691	-0.375562	+
	Rab18	RAB18_MOUSE	1.12952	0.257863
	Grin2a	NMDE1_MOUSE	0.469165	-0.222083
	Grin1	NMDZ1_MOUSE	0.401282	-0.0926323
	Pdha1	ODPA_MOUSE	0.449706	0.201396
	Fah	FAAA_MOUSE	0.237614	-0.101073
	Fbl	FBRL_MOUSE	0.394689	-0.156293
	Canx	CALX_MOUSE	1.02295	0.392278
	Irs1	IRS1_MOUSE	0.256008	-0.655872
	Ap1m1	AP1M1_MOUSE	0.0508882	-0.0172057
	Ercc5	ERCC5_MOUSE	0.242734	-0.357408
	Prdx1	PRDX1_MOUSE	0.566011	0.193666
	Cd81	CD81_MOUSE	1.17886	-0.637639
	Gpm6a	GPM6A_MOUSE	0.856593	-0.527701
	Gpm6b	GPM6B_MOUSE	0.0207391	0.0127645
	Ptpn1	PTN1_MOUSE	0.541326	-0.218282
	Ptpn12	PTN12_MOUSE	0.695072	-0.910238
	Spryd4	SPRY4_MOUSE	1.39691	0.264911	+
	Fmr1	FMR1_MOUSE	0.0246839	0.0163927
	Ldlr	LDLR_MOUSE	0.641429	0.599023
	Rpl12	RL12_MOUSE	1.17694	0.371621
	Rpl18	RL18_MOUSE	0.121815	0.0902886
	Nwd1	NWD1_MOUSE	1.39715	-1.58948	+
	Cpox	HEM6_MOUSE	0.530594	0.156281
	Gnl1	GNL1_MOUSE	0.622167	-0.162508
	Ppm1b	PPM1B_MOUSE	0.764664	-0.197167
	Por	NCPR_MOUSE	0.725631	0.0981231
	Tagln	TAGL_MOUSE	0.0585561	-0.0601859
	Hmgcl	HMGCL_MOUSE	0.561909	0.219329
	Ttl	TTL_MOUSE	0.462895	-0.180507
	Cox6a1	CX6A1_MOUSE	1.3977	-0.60744	+
	Dnm1	DYN1_MOUSE	0.154518	0.05374
	Dnm2	DYN2_MOUSE	0.448428	0.0474205
	Col18a1	COIA1_MOUSE	0.550596	-0.273348
	Grik2	GRIK2_MOUSE	0.0231947	0.0171375
	Man1a2	MA1A2_MOUSE	0.803971	-1.05115
	Tjp1	ZO1_MOUSE	0.529773	-0.0850825
	Fyn	FYN_MOUSE	0.155131	0.0469108
	Fen1	FEN1_MOUSE	0.230287	-0.233245
	Timp3	TIMP3_MOUSE	0.97601	0.988709
	Cap1	CAP1_MOUSE	0.992455	0.154074
	Sacm1l	SAC1_MOUSE	1.39801	0.405843	+
	Cd9	CD9_MOUSE	0.584846	0.229437
	Vps26a	VP26A_MOUSE	0.467047	-0.176722
	Tfam	TFAM_MOUSE	0.44007	-0.146571
	Inmt	INMT_MOUSE	NaN	0
	Rpl28	RL28_MOUSE	0.908521	0.239627
	Acsl1	ACSL1_MOUSE	0.920241	-0.186417
	Abca1	ABCA1_MOUSE	0.568316	0.55484
	Abca2	ABCA2_MOUSE	0.321808	0.0692668
	Csk	CSK_MOUSE	0.508922	1.18348
	Glod4	GLOD4_MOUSE	1.40003	0.338412	+
	Eci1	ECI1_MOUSE	0.580887	-0.2689
	Foxk1	FOXK1_MOUSE	0.921203	-0.586598
	Septin2	SEPT2_MOUSE	0.0991214	-0.0383024
	Snx4	SNX4_MOUSE	1.40048	0.20257
	Rtf1	RTF1_MOUSE	1.40081	-0.43734	+
	Pik3ca	PK3CA_MOUSE	0.0596808	-0.0190692
	Eps15	EPS15_MOUSE	0.860829	0.214911
	Pura	PURA_MOUSE	0.0808781	-0.026968
	Htt	HD_MOUSE	0.437129	-0.127818
	Cct8	TCPQ_MOUSE	0.866739	0.273945
	Slc1a2	EAA2_MOUSE	1.14959	0.394427
	Lemd3	MAN1_MOUSE	1.40128	-0.822857	+
	Msh2	MSH2_MOUSE	0.634575	-0.322914
	H1-1	H11_MOUSE	0.849366	-0.974449
	H1-5	H15_MOUSE	0.0131618	-0.026114
	Itgav	ITAV_MOUSE	0.312708	0.0693598
	Znf687	ZN687_MOUSE	1.40259	-0.962071	+
	Akr1b8	ALD2_MOUSE	0.265831	-1.23141
	Crebbp	CBP_MOUSE	0.94307	-0.503669
	Cfl2	COF2_MOUSE	0.941324	0.511294
	Fkbp2	FKBP2_MOUSE	0.570905	-0.30754
	Acadm	ACADM_MOUSE	0.804567	0.234292
	Rangap1	RAGP1_MOUSE	0.918964	0.188482
	Syt1	SYT1_MOUSE	0.505637	-0.192482
	Syt2	SYT2_MOUSE	0.456854	0.204662
	Cdkn1b	CDN1B_MOUSE	0.00434613	0.00634098
	Them4	THEM4_MOUSE	1.40287	0.73036	+
	Hdac3	HDAC3_MOUSE	1.40332	-0.439948	+
	Psmc2	PRS7_MOUSE	0.875152	0.350318
	Rab11b	RB11B_MOUSE	0.31198	-1.52154
	Ina	AINX_MOUSE	1.11742	0.444351
	Nf2	MERL_MOUSE	0.266523	-0.585691
	Mog	MOG_MOUSE	1.4036	0.392854	+
	Zic1	ZIC1_MOUSE	1.09514	-1.43111
	Pdcd2	PDCD2_MOUSE	0.0594465	-0.146281
	Myo1b	MYO1B_MOUSE	0.972935	-0.171084
	Brcc3	BRCC3_MOUSE	0.274875	0.0539222
	Nedd4	NEDD4_MOUSE	0.131191	0.0504646
	Stt3a	STT3A_MOUSE	0.826959	0.250645
	Cryz	QOR_MOUSE	0.0759843	-0.0194006
	Rph3a	RP3A_MOUSE	0.274127	-0.12009
	Aldh2	ALDH2_MOUSE	0.87214	0.367401
	Aldh3a2	AL3A2_MOUSE	0.0903443	-0.0262203
	Cnr1	CNR1_MOUSE	0.758302	-0.355192
	Capza1	CAZA1_MOUSE	0.369856	-0.124044
	Capza2	CAZA2_MOUSE	1.14347	-0.378283
	Capzb	CAPZB_MOUSE	1.03559	0.255167
	Srprb	SRPRB_MOUSE	0.0218737	0.00863266
	Gsr	GSHR_MOUSE	0.609182	-0.182618
	Mtx1	MTX1_MOUSE	0.0134959	0.0115447
	Map2k4	MP2K4_MOUSE	0.070513	-0.0272088
	Mapk14	MK14_MOUSE	0.707532	-0.381153
	Gfpt1	GFPT1_MOUSE	0.461155	-0.149376
	Pfkm	PFKAM_MOUSE	0.181917	0.0854244
	Scg3	SCG3_MOUSE	0.9988	0.19142
	Rpl6	RL6_MOUSE	0.36246	0.0954013
	Rpl29	RL29_MOUSE	0.28663	1.26046
	Crat	CACP_MOUSE	0.184446	-0.0623198
	Rnf31	RNF31_MOUSE	1.405	-0.779666	+
	Rpl5	RL5_MOUSE	0.999412	-0.0889726
	Rpl13	RL13_MOUSE	0.85889	0.503486
	Rpl36	RL36_MOUSE	0.494594	0.177575
	Anxa5	ANXA5_MOUSE	0.809506	0.28785
	Epb41	41_MOUSE	0.560773	-0.398442
	Ednrb	EDNRB_MOUSE	0.306752	0.694996
	Gad1	DCE1_MOUSE	0.7956	0.285359
	Gad2	DCE2_MOUSE	0.486819	0.485764
	Tbca	TBCA_MOUSE	1.22756	0.479099
	Ppp3cb	PP2BB_MOUSE	0.455032	0.121994
	Ppp3cc	PP2BC_MOUSE	0.784049	-0.401582
	Kcnj6	KCNJ6_MOUSE	0.581672	-0.765599
	Lmna	LMNA_MOUSE	0.559679	0.256526
	Hspa4l	HS74L_MOUSE	0.656491	0.192616
	Cbr1	CBR1_MOUSE	1.23086	0.333778
	Prkab2	AAKB2_MOUSE	1.40606	2.48419	+
	Oxa1l	OXA1L_MOUSE	1.40738	-0.587202	+
	Slc25a4	ADT1_MOUSE	0.178224	0.131104
	Cit	CTRO_MOUSE	0.0719337	0.121575
	Pdia6	PDIA6_MOUSE	1.40779	0.200072
	Nr2c2	NR2C2_MOUSE	0.47232	-0.725596
	Hnrnpa1	ROA1_MOUSE	0.0954377	-0.0650783
	Inpp1	INPP_MOUSE	0.225237	0.08744
	Ppm1a	PPM1A_MOUSE	0.0407062	-0.0106354
	Ptpre	PTPRE_MOUSE	0.971377	-0.165769
	Cenpc	CENPC_MOUSE	0.361995	-0.602367
	Pcyt1a	PCY1A_MOUSE	0.262196	-0.142535
	Cdk5	CDK5_MOUSE	0.122325	0.0719724
	Psma2	PSA2_MOUSE	0.94023	0.277727
	Tmod1	TMOD1_MOUSE	0.972348	-0.503995
	Srp9	SRP09_MOUSE	0.326914	0.120089
	Impdh1	IMDH1_MOUSE	0.223408	0.355386
	S100b	S100B_MOUSE	0.888839	-0.278991
	Bckdha	ODBA_MOUSE	0.740665	0.192907
	Hsd17b8	DHB8_MOUSE	0.038903	-0.0196705
	Hsd11b1	DHI1_MOUSE	0.185322	0.168145
	Ahcy	SAHH_MOUSE	0.589406	0.198935
	Gdi1	GDIA_MOUSE	0.913849	0.150403
	Arsa	ARSA_MOUSE	0.381424	-0.167925
	Arsb	ARSB_MOUSE	0.764966	0.296656
	Shmt1	GLYC_MOUSE	1.04718	-1.29088
	Tkt	TKT_MOUSE	1.40795	0.50871	+
	Zfp91	ZFP91_MOUSE	1.41022	-0.600822	+
	Acadvl	ACADV_MOUSE	0.0599176	0.0134416
	Pa2g4	PA2G4_MOUSE	0.522551	0.193917
	Tub	TUB_MOUSE	0.942177	-0.355613
	Fmod	FMOD_MOUSE	0.686722	-1.08108
	Cast	ICAL_MOUSE	0.25615	0.562384
	Dvl1	DVL1_MOUSE	0.456497	-0.965816
	Rab7a	RAB7A_MOUSE	0.313248	0.102632
	Uros	HEM4_MOUSE	0.296175	-0.0672107
	Acadl	ACADL_MOUSE	0.0474391	-0.0278583
	Ppox	PPOX_MOUSE	0.610874	-0.173007
	Rpl9	RL9_MOUSE	0.881861	0.30888
	Plcb3	PLCB3_MOUSE	0.406191	-0.470032
	Rora	RORA_MOUSE	0.812167	-1.27
	Tnpo3	TNPO3_MOUSE	1.41103	-0.212245
	Clcn3	CLCN3_MOUSE	0.544844	-0.195223
	Srm	SPEE_MOUSE	1.41139	0.423213	+
	Adcy9	ADCY9_MOUSE	0.315796	0.0992002
	Mad1l1	MD1L1_MOUSE	1.41172	-0.787034	+
	Hdgf	HDGF_MOUSE	0.145742	0.138769
	Map1lc3a	MLP3A_MOUSE	1.41194	0.55687	+
	Fabp7	FABP7_MOUSE	0.0361212	0.0305753
	Slc25a5	ADT2_MOUSE	0.194097	-0.171714
	Clgn	CLGN_MOUSE	0.455045	0.383151
	Tst	THTR_MOUSE	0.58032	-0.221227
	Jak1	JAK1_MOUSE	0.256332	-0.071486
	Polr1c	RPAC1_MOUSE	0.495533	-0.894102
	Usp10	UBP10_MOUSE	0.107905	0.0459604
	Pkm	KPYM_MOUSE	0.986311	0.185574
	Ndufs6	NDUS6_MOUSE	1.19186	0.477648
	Uck1	UCK1_MOUSE	0.848876	-1.43343
	Fgd1	FGD1_MOUSE	1.2048	-0.291502
	Rida	RIDA_MOUSE	0.223583	0.144273
	Efnb2	EFNB2_MOUSE	0.0802933	-0.196228
	Cpt2	CPT2_MOUSE	0.0791215	-0.038969
	Tia1	TIA1_MOUSE	0.72582	-0.601214
	Rpl10a	RL10A_MOUSE	0.00354426	-0.00112009
	Dbt	ODB2_MOUSE	0.360661	0.162593
	Rabggtb	PGTB2_MOUSE	0.609474	0.179132
	Limk1	LIMK1_MOUSE	0.622956	0.943006
	Hccs	CCHL_MOUSE	0.0896679	0.0511456
	Pitpna	PIPNA_MOUSE	0.806698	-0.126943
	Pitpnb	PIPNB_MOUSE	0.221641	-0.104093
	Slc16a1	MOT1_MOUSE	0.518868	-0.211138
	Rab2a	RAB2A_MOUSE	0.222773	-0.0768356
	Anapc1	APC1_MOUSE	0.937407	-0.0998611
	Cnbp	CNBP_MOUSE	1.20123	0.664122
	Idh2	IDHP_MOUSE	0.433705	0.188284
	Stom	STOM_MOUSE	1.24675	1.69189
	Stmn1	STMN1_MOUSE	0.460534	0.437371
	Atxn1	ATX1_MOUSE	0.228936	0.488356
	Msh6	MSH6_MOUSE	0.447996	-0.48774
	Cacnb3	CACB3_MOUSE	0.898268	-0.511296
	Rad23a	RD23A_MOUSE	0.599211	0.242049
	Erp44	ERP44_MOUSE	1.41197	-0.349436	+
	Syngr1	SNG1_MOUSE	1.41236	0.85668	+
	Faf1	FAF1_MOUSE	1.17968	0.215281
	Ephb2	EPHB2_MOUSE	0.875563	-0.312215
	Psmc4	PRS6B_MOUSE	0.221384	0.0698609
	Galc	GALC_MOUSE	0.892045	1.82496
	Adsl	PUR8_MOUSE	1.22111	-0.353413
	Ddx6	DDX6_MOUSE	0.130657	-0.0572748
	Hmgcs2	HMCS2_MOUSE	0.0585176	0.0479326
	Adprh	ADPRH_MOUSE	0.422289	-0.111421
	Slc12a2	S12A2_MOUSE	0.155133	0.0592256
	Ncan	NCAN_MOUSE	0.326056	-0.210521
	Aqp4	AQP4_MOUSE	0.383818	-0.303111
	Abcd3	ABCD3_MOUSE	0.732882	0.214944
	Kmt2a	KMT2A_MOUSE	0.429771	-0.418448
	Uevld	UEVLD_MOUSE	1.4129	1.26125	+
	Kdm1a	KDM1A_MOUSE	1.41442	-0.50968	+
	Stmn2	STMN2_MOUSE	0.396488	0.185681
	Golga3	GOGA3_MOUSE	0.13909	0.0565209
	Elac2	RNZ2_MOUSE	1.41452	-0.181643
	Rrp1	RRP1_MOUSE	0.875652	-0.197824
	Arpp19	ARP19_MOUSE	0.202836	-0.239825
	Gfer	ALR_MOUSE	0.37207	-0.183519
	Rab4a	RAB4A_MOUSE	0.17587	0.0493221
	Glud1	DHE3_MOUSE	1.41523	0.337193	+
	Atp5mpl	ATP68_MOUSE	0.0452322	0.0368924
	Nudt2	AP4A_MOUSE	0.66239	0.115367
	Dynlt3	DYLT3_MOUSE	0.973089	-0.303514
	Cda	CDD_MOUSE	0.357597	0.901551
	Pogz	POGZ_MOUSE	1.41532	-0.838696	+
	Cox7b	COX7B_MOUSE	0.021051	0.0301766
	Cox17	COX17_MOUSE	0.860684	2.14729
	Cyb5a	CYB5_MOUSE	0.633529	0.144949
	Usp5	UBP5_MOUSE	0.9378	0.0733151
	Atp5f1b	ATPB_MOUSE	1.24468	0.343255
	Cd38	CD38_MOUSE	0.0287657	-0.0131578
	Ctbp2	CTBP2_MOUSE	0.378509	-0.365158
	Slc1a3	EAA1_MOUSE	0.490633	-0.425081
	Tdg	TDG_MOUSE	0.592515	-0.884085
	Maz	MAZ_MOUSE	0.663786	-0.517451
	Wfs1	WFS1_MOUSE	0.688025	0.218466
	Mvb12b	MB12B_MOUSE	1.41576	-0.208459
	Znrd2	ZNRD2_MOUSE	0.86952	2.38333
	Fus	FUS_MOUSE	0.232299	0.128994
	Exosc10	EXOSX_MOUSE	0.603196	-1.06093
	Arhgap5	RHG05_MOUSE	1.41785	-0.223616
	Ncstn	NICA_MOUSE	0.0335543	-0.0183759
	Pcbp3	PCBP3_MOUSE	0.0236349	-0.0137434
	Pcbp4	PCBP4_MOUSE	0.496534	0.150334
	Atp6v1d	VATD_MOUSE	0.798382	-0.258045
	Top3b	TOP3B_MOUSE	1.41915	-0.568833	+
	Eef1d	EF1D_MOUSE	1.26711	0.373303
	Actn4	ACTN4_MOUSE	1.04475	-0.168822
	Snrpa1	RU2A_MOUSE	0.096942	0.0650482
	Rtn4	RTN4_MOUSE	1.41957	0.55952	+
	Idi1	IDI1_MOUSE	0.806152	0.560748
	Rasa2	RASA2_MOUSE	0.540131	0.620514
	Acot8	ACOT8_MOUSE	1.00918	1.11762
	B3gat3	B3GA3_MOUSE	0.343782	0.491163
	Eef2	EF2_MOUSE	0.833813	-0.209728
	Dpf3	DPF3_MOUSE	0.850947	-1.27936
	Opa1	OPA1_MOUSE	0.343087	0.0988922
	Ptpa	PTPA_MOUSE	0.320831	-0.145753
	Strn4	STRN4_MOUSE	0.40694	0.128085
	Paxbp1	PAXB1_MOUSE	0.887646	-0.558205
	Aaas	AAAS_MOUSE	0.492427	-0.192391
	Tpm1	TPM1_MOUSE	0.755416	0.199507
	Tpm2	TPM2_MOUSE	1.13936	2.48171
	Tbc1d10a	TB10A_MOUSE	0.275105	0.600388
	Tubgcp3	GCP3_MOUSE	0.481297	-0.250738
	Tnks1bp1	TB182_MOUSE	0.925123	-0.434411
	Vps33b	VP33B_MOUSE	1.05506	-0.280313
	Bcl2l13	B2L13_MOUSE	0.0834601	0.0683208
	Cpne2	CPNE2_MOUSE	1.19878	-0.633331
	Zhx1	ZHX1_MOUSE	1.42163	-0.552348	+
	Pcif1	CAPAM_MOUSE	0.683063	-0.666164
	Nup43	NUP43_MOUSE	0.327719	0.808096
	Arhgap39	RHG39_MOUSE	0.192842	0.046927
	Eif5	IF5_MOUSE	0.801157	0.143529
	Lman2l	LMA2L_MOUSE	0.0985945	0.0805168
	Inpp5j	PI5PA_MOUSE	0.750514	-0.422248
	Mrtfb	MRTFB_MOUSE	0.432715	-0.255257
	Dock4	DOCK4_MOUSE	1.26663	-0.300854
	Sash1	SASH1_MOUSE	0.436983	0.288391
	Pcmtd1	PCMD1_MOUSE	0.212872	0.0780807
	Hsd17b4	DHB4_MOUSE	1.42208	0.280091	+
	Pik3r1	P85A_MOUSE	1.42218	-0.451609	+
	Ruvbl1	RUVB1_MOUSE	0.522867	-0.0719433
	Plp1	MYPR_MOUSE	1.2617	0.563114
	Eif3e	EIF3E_MOUSE	0.267268	0.0904851
	Pcbp1	PCBP1_MOUSE	0.837393	0.392455
	Ppfia3	LIPA3_MOUSE	1.13508	0.135978
	Pdxp	PLPP_MOUSE	0.958398	0.162648
	Spr	SPRE_MOUSE	1.42341	0.639654	+
	Ube2g2	UB2G2_MOUSE	0.732432	-0.202331
	Nploc4	NPL4_MOUSE	0.289144	-0.0747991
	Mdga2	MDGA2_MOUSE	0.198293	0.231377
	Morf4l1	MO4L1_MOUSE	0.438886	-0.452579
	Shank3	SHAN3_MOUSE	1.42439	-0.246302
	Apoe	APOE_MOUSE	1.42521	0.373943	+
	Eif4a1	IF4A1_MOUSE	1.25898	0.459191
	Rps20	RS20_MOUSE	0.03098	0.0196648
	Snap25	SNP25_MOUSE	0.238045	-0.0764055
	Megf8	MEGF8_MOUSE	0.793237	-0.404698
	Polr2i	RPB9_MOUSE	0.745457	-0.470788
	Cd47	CD47_MOUSE	1.42582	-2.95045	+
	Chp1	CHP1_MOUSE	0.638508	0.385861
	Enpp2	ENPP2_MOUSE	1.42877	-2.76713	+
	Rab8b	RAB8B_MOUSE	0.244249	-0.719893
	Ube2m	UBC12_MOUSE	1.18743	0.622929
	Ube2k	UBE2K_MOUSE	0.313964	0.128705
	Ube2n	UBE2N_MOUSE	0.679627	0.188357
	Fgf1	FGF1_MOUSE	0.744151	0.3393
	Actr2	ARP2_MOUSE	0.840484	-0.310296
	Actr1a	ACTZ_MOUSE	0.999288	0.34543
	Cops2	CSN2_MOUSE	0.118096	-0.0251946
	Arl1	ARL1_MOUSE	0.110872	-0.0328107
	Ca10	CAH10_MOUSE	0.881886	-0.320696
	Ndufb10	NDUBA_MOUSE	1.43139	0.967214	+
	Rpl26	RL26_MOUSE	0.0962764	-0.0311761
	Stx1b	STX1B_MOUSE	0.705223	0.20274
	Psme3	PSME3_MOUSE	0.293291	0.139218
	Rab6b	RAB6B_MOUSE	0.0241989	0.00786066
	Fgf12	FGF12_MOUSE	0.422651	-0.439957
	Rpl27	RL27_MOUSE	0.690025	-0.259522
	Depdc5	DEPD5_MOUSE	0.522729	-0.747268
	Rpl37a	RL37A_MOUSE	1.07143	-0.28102
	Sec61a1	S61A1_MOUSE	0.35549	0.241156
	Arf4	ARF4_MOUSE	0.750137	1.80582
	Ythdc1	YTDC1_MOUSE	1.43176	-0.633399	+
	Dad1	DAD1_MOUSE	0.779886	-2.61266
	Abat	GABT_MOUSE	0.164737	0.0713134
	Copz1	COPZ1_MOUSE	0.0262631	0.00873375
	Dcaf7	DCAF7_MOUSE	0.153165	0.134048
	Wdr5	WDR5_MOUSE	0.815263	-0.336259
	Ap1s1	AP1S1_MOUSE	0.375102	1.17354
	Nutf2	NTF2_MOUSE	0.114408	0.0840111
	Hnrnpk	HNRPK_MOUSE	0.125558	-0.0715113
	Tle3	TLE3_MOUSE	1.43414	-0.935448	+
	Lrch1	LRCH1_MOUSE	0.641685	0.169124
	Usp46	UBP46_MOUSE	0.0220174	-0.0901899
	Rras2	RRAS2_MOUSE	1.21098	0.443141
	Timm10	TIM10_MOUSE	0.599659	0.206938
	Timm13	TIM13_MOUSE	0.367326	0.173357
	Dusp3	DUS3_MOUSE	1.4357	1.76526	+
	Ppp1ca	PP1A_MOUSE	0.0187282	-0.00680876
	Ppp1cb	PP1B_MOUSE	0.901646	-0.185071
	Psmc1	PRS4_MOUSE	1.18764	0.391975
	Psmc5	PRS8_MOUSE	0.0808422	-0.0267525
	Rps8	RS8_MOUSE	0.524953	0.149918
	Rps15a	RS15A_MOUSE	0.511698	0.235219
	Ube2h	UBE2H_MOUSE	0.321442	0.737546
	Ywhae	1433E_MOUSE	0.919326	0.333623
	Rps14	RS14_MOUSE	0.397984	0.145816
	Rps23	RS23_MOUSE	0.124993	0.727074
	Rps18	RS18_MOUSE	0.733134	0.258094
	Rps29	RS29_MOUSE	0.0438391	-0.304998
	Rps11	RS11_MOUSE	0.104494	0.0364876
	Rps13	RS13_MOUSE	0.987504	-0.328827
	Snrpe	RUXE_MOUSE	0.599019	1.82912
	Snrpg	RUXG_MOUSE	0.539525	-0.462874
	Lsm3	LSM3_MOUSE	0.348355	0.288921
	Snrpd1	SMD1_MOUSE	0.493882	-0.249242
	Snrpd2	SMD2_MOUSE	0.191586	-0.124953
	Snrpd3	SMD3_MOUSE	1.20421	0.49859
	Arf6	ARF6_MOUSE	0.772088	0.411213
	Psmc6	PRS10_MOUSE	0.354494	0.102651
	Selenot	SELT_MOUSE	0.371212	0.936579
	Kcnab2	KCAB2_MOUSE	0.750019	0.498861
	Abi2	ABI2_MOUSE	0.460294	-0.107331
	Abce1	ABCE1_MOUSE	1.43596	0.265318	+
	Eef1a2	EF1A2_MOUSE	0.52612	0.128749
	Cox7a2	CX7A2_MOUSE	1.43683	-0.428237	+
	Nhsl2	NHSL2_MOUSE	1.43762	-1.06867	+
	Ap2s1	AP2S1_MOUSE	0.0292808	0.0189018
	Rhob	RHOB_MOUSE	0.447768	0.229404
	Hpcal1	HPCL1_MOUSE	0.919271	-0.659162
	Rpl23a	RL23A_MOUSE	1.26107	0.475344
	Ipo9	IPO9_MOUSE	1.43772	-0.10433
	Vsnl1	VISL1_MOUSE	1.00145	0.289551
	Mtpn	MTPN_MOUSE	0.749971	0.41501
	H4c1	H4_MOUSE	0.383767	-0.368783
	Gabra1	GBRA1_MOUSE	0.662155	-0.224056
	Ptprj	PTPRJ_MOUSE	1.43776	-0.293169	+
	Rab1A	RAB1A_MOUSE	0.795459	0.28151
	Rab3c	RAB3C_MOUSE	0.484759	-0.214684
	Ran	RAN_MOUSE	0.234245	0.0508099
	Rpl23	RL23_MOUSE	0.814019	0.340321
	Rap1a	RAP1A_MOUSE	0.20247	1.10638
	Rps25	RS25_MOUSE	1.0728	0.472424
	Rps28	RS28_MOUSE	0.0986289	0.0321321
	Fau	RS30_MOUSE	0.713826	-0.263444
	Elob	ELOB_MOUSE	1.08154	0.35752
	Rnf20	BRE1A_MOUSE	1.43875	-0.469782	+
	Cpe	CBPE_MOUSE	1.43946	0.626506	+
	Gnb5	GNB5_MOUSE	0.722824	0.172232
	Pdcd5	PDCD5_MOUSE	1.4396	0.46602	+
	Cycs	CYC_MOUSE	0.254647	-0.0931592
	Rpl31	RL31_MOUSE	0.492355	0.233576
	Dnajb4	DNJB4_MOUSE	1.4407	0.328143	+
	Rad23b	RD23B_MOUSE	1.441	0.882719	+
	Rpl8	RL8_MOUSE	0.0151568	-0.00582933
	Ybx1	YBOX1_MOUSE	0.148419	0.205927
	Pfn1	PROF1_MOUSE	0.677913	0.267939
	Rps27a	RS27A_MOUSE	0.233544	0.694259
	Tra2b	TRA2B_MOUSE	0.248321	-0.111125
	Afdn	AFAD_MOUSE	1.44287	0.145282
	Pafah1b1	LIS1_MOUSE	0.0513006	-0.0148969
	Sdf2l1	SDF2L_MOUSE	1.44446	-0.255394	+
	Pax6	PAX6_MOUSE	0.697975	-1.2385
	Hspa8	HSP7C_MOUSE	1.05196	0.31874
	Tpt1	TCTP_MOUSE	0.500212	0.513474
	Mpc1	MPC1_MOUSE	0.343144	0.262078
	Pum3	PUM3_MOUSE	1.45216	-2.09791	+
	Grm7	GRM7_MOUSE	1.45313	1.2321	+
	Abcd2	ABCD2_MOUSE	1.45698	-0.148231
	Cplx1	CPLX1_MOUSE	0.828479	0.29199
	Vamp2	VAMP2_MOUSE	0.234819	0.143749
	Sult4a1	ST4A1_MOUSE	0.33197	0.167321
	Pcp4	PCP4_MOUSE	0.30635	-0.268797
	Olfm3	NOE3_MOUSE	0.53625	1.03023
	Thra	THA_MOUSE	0.157016	0.17988
	Eif4e	IF4E_MOUSE	0.935327	0.404937
	Gabrb3	GBRB3_MOUSE	1.14208	-0.105142
	Pdap1	HAP28_MOUSE	1.45784	0.490877	+
	Ptn	PTN_MOUSE	0.0844186	-0.0634537
	Lasp1	LASP1_MOUSE	1.45846	0.434495	+
	Gabrb2	GBRB2_MOUSE	0.146616	0.0853734
	Kcna2	KCNA2_MOUSE	0.32047	1.48024
	Kcnab1	KCAB1_MOUSE	0.568046	-1.02766
	Crnkl1	CRNL1_MOUSE	0.525889	-0.38294
	Hmgb1	HMGB1_MOUSE	0.413067	-0.591834
	Sumo1	SUMO1_MOUSE	0.141567	0.0581913
	Gng2	GBG2_MOUSE	0.627229	0.509871
	Gng3	GBG3_MOUSE	0.734882	-2.74331
	Eif5a	IF5A1_MOUSE	0.279172	-0.124243
	Kcnj3	KCNJ3_MOUSE	0.984266	-0.161677
	Crip1	CRIP1_MOUSE	0.242257	-0.159765
	Phf5a	PHF5A_MOUSE	1.45867	-0.72935	+
	Ube2i	UBC9_MOUSE	0.633714	-0.454765
	Prkcg	KPCG_MOUSE	0.392263	-0.486409
	Hspa4	HSP74_MOUSE	1.46214	0.45082	+
	Rps12	RS12_MOUSE	0.262148	-0.0709686
	Rps10	RS10_MOUSE	0.129884	0.0427761
	Ppp3ca	PP2BA_MOUSE	0.146109	0.0644941
	Ndufa11	NDUAB_MOUSE	1.4637	-0.72184	+
	Ctnna1	CTNA1_MOUSE	1.46529	-0.199259
	Rpl22	RL22_MOUSE	1.03448	3.62571
	Ube2l3	UB2L3_MOUSE	0.875562	0.219224
	Med1	MED1_MOUSE	1.46634	-0.800703	+
	Prkacb	KAPCB_MOUSE	0.870727	0.45871
	Actn1	ACTN1_MOUSE	1.46638	-0.335812	+
	Tuba4a	TBA4A_MOUSE	1.22348	0.664206
	Prkcb	KPCB_MOUSE	0.464058	0.0865979
	Ywhah	1433F_MOUSE	0.353574	0.224984
	Ranbp9	RANB9_MOUSE	0.158791	-0.0360007
	Pgrmc1	PGRC1_MOUSE	1.46653	0.730046	+
	Fut9	FUT9_MOUSE	1.4667	-1.93465	+
	Smpdl3a	ASM3A_MOUSE	1.17276	-0.39111
	Kpnb1	IMB1_MOUSE	0.157199	0.0188103
	Dlg3	DLG3_MOUSE	0.644991	-0.0873303
	Pip5k1b	PI51B_MOUSE	1.09171	-1.90311
	Pip5k1a	PI51A_MOUSE	1.2926	-0.667033
	Kifap3	KIFA3_MOUSE	0.0775711	0.0300627
	Lrig1	LRIG1_MOUSE	0.548663	-0.219427
	Psmb7	PSB7_MOUSE	1.00465	0.485571
	Traf6	TRAF6_MOUSE	0.687223	-1.11254
	Lxn	LXN_MOUSE	0.185534	-0.0972905
	Plxna1	PLXA1_MOUSE	0.13462	0.127772
	Plxna2	PLXA2_MOUSE	1.08194	-0.242838
	Plxna3	PLXA3_MOUSE	0.730542	1.18936
	Fv1	FV1_MOUSE	0.881216	-0.913085
	Chl1	NCHL1_MOUSE	0.360237	-0.156094
	Gss	GSHB_MOUSE	1.46708	0.165914
	Ebp	EBP_MOUSE	0.341272	-1.12553
	Nfic	NFIC_MOUSE	1.18148	-1.54241
	Nfix	NFIX_MOUSE	0.733676	-1.10103
	Pald1	PALD_MOUSE	0.215322	0.19695
	Pfkfb2	F262_MOUSE	0.281028	-0.138925
	Pkn1	PKN1_MOUSE	0.461901	-0.126008
	Pdlim4	PDLI4_MOUSE	0.141505	-0.164399
	Surf6	SURF6_MOUSE	0.433829	1.20963
	Vamp7	VAMP7_MOUSE	1.21707	0.33699
	Hdac2	HDAC2_MOUSE	0.964392	-0.408473
	Mpp1	EM55_MOUSE	0.286651	0.0527215
	Aup1	AUP1_MOUSE	0.109933	0.0476818
	Pebp1	PEBP1_MOUSE	0.911893	0.301083
	Stam	STAM1_MOUSE	0.363935	0.207983
	Stim1	STIM1_MOUSE	0.121182	-0.0774951
	Ctps2	PYRG2_MOUSE	0.532808	1.07532
	Nos3	NOS3_MOUSE	0.355642	-0.163434
	Yme1l1	YMEL1_MOUSE	1.46762	-0.62895	+
	Hnrnph2	HNRH2_MOUSE	0.207892	0.10746
	Rock1	ROCK1_MOUSE	0.535535	-0.0750461
	Rock2	ROCK2_MOUSE	0.119606	-0.0587659
	Ctif	CTIF_MOUSE	1.46835	-0.647421	+
	Hint1	HINT1_MOUSE	0.116321	-0.117653
	Ufd1	UFD1_MOUSE	1.29808	0.504097
	Ncoa1	NCOA1_MOUSE	0.926982	-0.351978
	Elavl1	ELAV1_MOUSE	0.177402	0.120811
	Rad50	RAD50_MOUSE	0.94739	-0.471343
	Usp9x	USP9X_MOUSE	0.525386	0.0950165
	Tp53bp1	TP53B_MOUSE	0.248518	-0.0745292
	Idh3g	IDHG1_MOUSE	0.270938	-0.0714469
	Slc8a1	NAC1_MOUSE	0.964932	-0.106954
	Evl	EVL_MOUSE	0.0501402	-0.0247526
	Slc9a3r1	NHRF1_MOUSE	0.238979	0.0858898
	Fer	FER_MOUSE	1.19254	-0.328136
	Stx4	STX4_MOUSE	0.300923	0.167813
	Vasp	VASP_MOUSE	0.435566	-0.188694
	Sparcl1	SPRL1_MOUSE	0.244669	0.0707626
	Irf3	IRF3_MOUSE	0.282346	-0.101202
	Casp3	CASP3_MOUSE	1.28754	0.508024
	Gjb6	CXB6_MOUSE	0.26065	-0.742598
	Urod	DCUP_MOUSE	0.0582469	-0.0164571
	Ctps1	PYRG1_MOUSE	1.25165	0.545984
	Gaa	LYAG_MOUSE	0.255858	0.241797
	Atp8a1	AT8A1_MOUSE	0.00686279	0.00191355
	Cct7	TCPH_MOUSE	1.03611	0.273242
	Cct2	TCPB_MOUSE	0.866289	0.158381
	Cct4	TCPD_MOUSE	0.432916	-0.0410552
	Cct5	TCPE_MOUSE	1.14475	0.239472
	Cct6a	TCPZ_MOUSE	0.417301	0.10333
	Cct3	TCPG_MOUSE	1.18019	0.427063
	Ptprn2	PTPR2_MOUSE	0.251891	0.238148
	Nucb2	NUCB2_MOUSE	0.075261	0.0427704
	Irs2	IRS2_MOUSE	0.209254	-0.100946
	Renbp	RENBP_MOUSE	0.570166	-0.720621
	Stim2	STIM2_MOUSE	0.569041	-0.354023
	Clock	CLOCK_MOUSE	1.46918	-1.11727	+
	Wnk1	WNK1_MOUSE	0.682101	0.192329
	Ywhaz	1433Z_MOUSE	1.47069	0.501038	+
	Txnl4a	TXN4A_MOUSE	0.162528	0.454242
	Rpl36a	RL36A_MOUSE	0.391143	1.24023
	Cbx1	CBX1_MOUSE	0.241999	-0.419978
	Eloc	ELOC_MOUSE	1.24676	0.600482
	Hpca	HPCA_MOUSE	0.0458546	-0.0476737
	Arf5	ARF5_MOUSE	0.588013	1.61072
	Cplx2	CPLX2_MOUSE	0.13892	0.0532341
	Erh	ERH_MOUSE	0.467462	0.334826
	Ap2m1	AP2M1_MOUSE	0.872723	0.351367
	Mcu	MCU_MOUSE	1.47116	-0.567633	+
	Eif2b4	EI2BD_MOUSE	1.47498	-0.507078	+
	Srsf3	SRSF3_MOUSE	0.270933	-0.179907
	Adcy5	ADCY5_MOUSE	0.62154	0.375031
	Isoc2a	ISC2A_MOUSE	0.362479	-0.241397
	Nptn	NPTN_MOUSE	0.668029	-0.334881
	Csrp1	CSRP1_MOUSE	0.510409	0.155604
	Nxn	NXN_MOUSE	0.469848	-0.751892
	Rps3a	RS3A_MOUSE	0.377202	0.0998197
	S100a13	S10AD_MOUSE	0.653822	1.93338
	Sms	SPSY_MOUSE	0.242265	0.0761313
	Ankmy2	ANKY2_MOUSE	1.47617	-0.454652	+
	Evi5	EVI5_MOUSE	0.12997	-0.128954
	Atp1b3	AT1B3_MOUSE	0.0888335	-0.0619874
	Psme1	PSME1_MOUSE	0.396287	0.0991654
	Psme2	PSME2_MOUSE	0.630849	-0.111465
	Frg1	FRG1_MOUSE	0.633398	-1.66802
	G3bp2	G3BP2_MOUSE	0.00847012	-0.00282049
	Anxa11	ANX11_MOUSE	0.222919	0.19853
	Lig3	DNLI3_MOUSE	0.539382	0.25956
	Vps45	VPS45_MOUSE	0.149739	-0.0366383
	Kcnt1	KCNT1_MOUSE	1.47689	-0.655213	+
	Ica1	ICA69_MOUSE	1.2726	-0.288264
	Lyst	LYST_MOUSE	0.784549	-0.45366
	Crmp1	DPYL1_MOUSE	0.387278	0.0612259
	Anxa4	ANXA4_MOUSE	0.172009	0.0889239
	Mprip	MPRIP_MOUSE	1.04615	-0.532758
	Cacna1a	CAC1A_MOUSE	0.615951	-0.513959
	Fhl1	FHL1_MOUSE	0.887533	-0.338264
	Anpep	AMPN_MOUSE	0.0199029	0.0153756
	Atp5pf	ATP5J_MOUSE	1.12885	0.841456
	Bop1	BOP1_MOUSE	0.211326	-0.303106
	Rps5	RS5_MOUSE	0.454835	-0.112321
	Pam	AMD_MOUSE	0.512909	1.21716
	Ppp4c	PP4C_MOUSE	0.850721	-0.28847
	Smad4	SMAD4_MOUSE	1.24756	-0.599601
	Coq7	COQ7_MOUSE	0.233613	0.0938191
	Adcy8	ADCY8_MOUSE	0.252278	0.0815344
	Txn2	THIOM_MOUSE	0.691066	-0.197031
	Gclc	GSH1_MOUSE	0.121915	-0.0344815
	Cpt1a	CPT1A_MOUSE	0.373695	-0.164897
	Polr2c	RPB3_MOUSE	0.458642	0.326637
	Wbp2	WBP2_MOUSE	0.497524	0.155228
	Thumpd3	THUM3_MOUSE	0.493605	0.134412
	Grm1	GRM1_MOUSE	0.0908283	-0.144396
	Xrn1	XRN1_MOUSE	0.939499	-0.261158
	Cxadr	CXAR_MOUSE	0.539185	0.991467
	Sirpa	SHPS1_MOUSE	0.493351	-0.298007
	Neo1	NEO1_MOUSE	0.105561	0.0324874
	Fh	FUMH_MOUSE	0.164556	0.0494423
	Mapkapk5	MAPK5_MOUSE	1.47763	-3.92507	+
	Pla2g6	PLPL9_MOUSE	1.02771	0.308966
	Map4k4	M4K4_MOUSE	0.984624	-0.228373
	Anp32e	AN32E_MOUSE	0.151256	0.127499
	Lypla1	LYPA1_MOUSE	1.27077	0.175895
	G3bp1	G3BP1_MOUSE	0.519415	-0.13557
	Nfib	NFIB_MOUSE	0.389966	-0.433541
	Rbbp6	RBBP6_MOUSE	0.715361	-0.503143
	Lama4	LAMA4_MOUSE	0.871339	-0.242022
	Dtymk	KTHY_MOUSE	0.311944	0.0971117
	Rab33a	RB33A_MOUSE	1.22537	-0.279981
	Scn1b	SCN1B_MOUSE	0.184742	0.122899
	Dab2	DAB2_MOUSE	0.341889	0.702839
	Dynlt1	DYLT1_MOUSE	1.47782	2.3508	+
	C1qa	C1QA_MOUSE	0.30787	0.514335
	Wdr13	WDR13_MOUSE	1.47817	-0.223241
	Cds1	CDS1_MOUSE	0.0569702	-0.0476484
	Gnpat	GNPAT_MOUSE	1.29328	1.41088
	Atp11a	AT11A_MOUSE	1.22838	-0.253782
	Atp8a2	AT8A2_MOUSE	0.0490625	-0.123868
	Arvcf	ARVC_MOUSE	0.57237	-0.251841
	Tubb5	TBB5_MOUSE	0.66655	0.232408
	Psmb4	PSB4_MOUSE	0.433424	-0.0973873
	Rplp2	RLA2_MOUSE	0.914177	0.322224
	Uqcrh	QCR6_MOUSE	0.74992	0.283378
	Prdx5	PRDX5_MOUSE	1.23316	0.145435
	Gabpb1	GABP1_MOUSE	0.829763	-0.557075
	Gabpa	GABPA_MOUSE	0.825977	-0.49305
	Mtm1	MTM1_MOUSE	1.47932	-0.393084	+
	F8a1	HAP40_MOUSE	0.102099	-0.0733695
	Il6st	IL6RB_MOUSE	0.784855	0.169456
	G6pdx	G6PD1_MOUSE	0.0133634	0.00686693
	Apoa1	APOA1_MOUSE	0.776203	1.13464
	Serpina1d	A1AT4_MOUSE	0.682394	1.68602
	Yy1	TYY1_MOUSE	0.901925	-0.630699
	Rbp1	RET1_MOUSE	0.269986	0.664679
	Hnrnpul2	HNRL2_MOUSE	0.209205	-0.13159
	Pde4d	PDE4D_MOUSE	1.12219	-0.39954
	Pde1b	PDE1B_MOUSE	0.315052	0.264687
	Grin2c	NMDE3_MOUSE	0.468908	-1.10965
	Hmgcr	HMDH_MOUSE	1.22153	-1.30981
	Egfr	EGFR_MOUSE	0.107643	-0.0545206
	Apoh	APOH_MOUSE	0.84986	1.28902
	Sec23a	SC23A_MOUSE	0.931235	0.334451
	Rsu1	RSU1_MOUSE	0.368357	0.074872
	Nme2	NDKB_MOUSE	0.0809991	-0.0395684
	Vcp	TERA_MOUSE	1.25529	0.196707
	Csnk2a1	CSK21_MOUSE	1.4799	-0.322677	+
	Ctnnb1	CTNB1_MOUSE	0.285802	0.11172
	Jup	PLAK_MOUSE	0.167925	-0.167333
	Ank1	ANK1_MOUSE	0.572233	-0.254683
	Camlg	CAMLG_MOUSE	1.48061	0.796161	+
	Sap30bp	S30BP_MOUSE	0.725665	-1.40127
	Nfia	NFIA_MOUSE	0.639936	-0.880756
	Col6a2	CO6A2_MOUSE	0.368964	-0.355613
	Nucb1	NUCB1_MOUSE	0.0710704	-0.0368199
	Epha4	EPHA4_MOUSE	0.00362213	0.00400209
	Pygb	PYGB_MOUSE	1.48072	0.284825	+
	Cdk7	CDK7_MOUSE	0.0269554	-0.0372643
	Aplp1	APLP1_MOUSE	0.0835257	0.0776978
	Enah	ENAH_MOUSE	0.0210139	0.0108275
	Galt	GALT_MOUSE	0.809721	-0.302733
	Atp5f1a	ATPA_MOUSE	0.411409	0.116067
	Scg2	SCG2_MOUSE	0.907865	1.14144
	Kcnb1	KCNB1_MOUSE	0.127112	-0.213482
	Pfdn6	PFD6_MOUSE	0.908455	0.144581
	Rela	TF65_MOUSE	1.15605	-0.363448
	Ckb	KCRB_MOUSE	0.549583	0.215019
	Smpd1	ASM_MOUSE	0.518354	-0.115138
	Nf1	NF1_MOUSE	0.196542	0.0530243
	Hip1r	HIP1R_MOUSE	1.48099	-0.275702	+
	Yes1	YES_MOUSE	0.978322	-0.245587
	Top1	TOP1_MOUSE	0.344336	-0.216311
	Col6a1	CO6A1_MOUSE	0.505178	-0.914606
	Cdk18	CDK18_MOUSE	0.157081	-0.3289
	Rcn1	RCN1_MOUSE	0.143571	0.0938349
	Mark2	MARK2_MOUSE	0.12544	0.0253153
	Hspg2	PGBM_MOUSE	0.299155	-0.125819
	Fabp5	FABP5_MOUSE	0.827458	0.382331
	Ptprg	PTPRG_MOUSE	0.222873	0.251711
	Pc	PYC_MOUSE	0.00491456	-0.0027771
	Fyttd1	UIF_MOUSE	1.4812	1.98706	+
	Larp7	LARP7_MOUSE	0.569715	-1.43762
	Eif5b	IF2P_MOUSE	0.822213	-0.111368
	Cab39	CAB39_MOUSE	0.261846	0.0970211
	Ptpn2	PTN2_MOUSE	0.419451	-0.531067
	Atp5me	ATP5I_MOUSE	0.867952	0.389374
	Aplp2	APLP2_MOUSE	0.863931	-0.294798
	Clu	CLUS_MOUSE	0.716866	2.95872
	Anxa7	ANXA7_MOUSE	0.848785	0.49265
	Ncor2	NCOR2_MOUSE	1.48172	-0.334531	+
	Igf2r	MPRI_MOUSE	1.21291	-0.401597
	Serpine2	GDN_MOUSE	0.690688	1.60786
	Acads	ACADS_MOUSE	0.787017	-0.318642
	Lgals3bp	LG3BP_MOUSE	0.288721	0.428662
	Bax	BAX_MOUSE	0.218435	0.596044
	Cnn2	CNN2_MOUSE	0.43377	0.272657
	Stx1a	STX1A_MOUSE	1.48243	-0.63816	+
	Dmwd	DMWD_MOUSE	0.0551407	0.0188913
	Lyar	LYAR_MOUSE	0.461324	-1.04016
	Calb2	CALB2_MOUSE	0.0464868	-0.0498409
	Kcnma1	KCMA1_MOUSE	0.219645	-0.198428
	Eps8	EPS8_MOUSE	0.661001	-0.331895
	Padi2	PADI2_MOUSE	0.407636	0.163249
	Fbln1	FBLN1_MOUSE	1.22798	-0.273716
	Ids	IDS_MOUSE	0.115407	-0.215315
	Ssrp1	SSRP1_MOUSE	0.702532	-0.290651
	Chd8	CHD8_MOUSE	0.858577	-1.27546
	Cnnm1	CNNM1_MOUSE	0.326243	-0.168765
	Inf2	INF2_MOUSE	0.13264	-0.0758715
	Kndc1	KNDC1_MOUSE	0.990351	-0.242394
	Zyg11b	ZY11B_MOUSE	1.48275	-0.680632	+
	Ubxn2b	UBX2B_MOUSE	0.0711738	-0.159018
	Trio	TRIO_MOUSE	0.588143	-0.217539
	Vps8	VPS8_MOUSE	0.0698766	0.0291152
	Zc3h18	ZCH18_MOUSE	0.811665	-0.46859
	Grid2ip	GRD2I_MOUSE	0.484779	-0.889836
	Exph5	EXPH5_MOUSE	1.10946	-1.81696
	Itgb8	ITB8_MOUSE	0.117506	0.0520244
	Rbm15	RBM15_MOUSE	0.399619	-0.192774
	Cep76	CEP76_MOUSE	0.538885	-0.912779
	Ppp4r2	PP4R2_MOUSE	0.739138	1.2668
	Vgf	VGF_MOUSE	0.463783	0.710799
	Tanc1	TANC1_MOUSE	0.7935	-0.636385
	Npepps	PSA_MOUSE	0.90918	0.115135
	Pepd	PEPD_MOUSE	0.278965	0.237608
	Relch	RELCH_MOUSE	0.240618	-0.0485482
	Rpusd2	RUSD2_MOUSE	0.817857	-0.655604
	Gspt2	ERF3B_MOUSE	0.0889096	0.0780277
	Dnajb14	DJB14_MOUSE	0.436843	0.658304
	Cdk12	CDK12_MOUSE	0.324041	0.397592
	Map6d1	MA6D1_MOUSE	0.450757	-0.25876
	Grm2	GRM2_MOUSE	0.119364	-0.0763302
	Ptcd3	PTCD3_MOUSE	0.787304	-0.24135
	Fam171b	F171B_MOUSE	0.554284	-0.23905
	Aars2	SYAM_MOUSE	0.251097	0.0772538
	Acss3	ACSS3_MOUSE	NaN	0
	Nsun2	NSUN2_MOUSE	0.956554	-0.25571
	Map3k13	M3K13_MOUSE	1.04786	1.21357
	Cpne9	CPNE9_MOUSE	0.140438	-0.189522
	Edem3	EDEM3_MOUSE	0.0968462	-0.0730896
	Specc1l	CYTSA_MOUSE	0.775973	-1.20992
	Gsk3a	GSK3A_MOUSE	0.0631516	-0.00958967
	Psd3	PSD3_MOUSE	0.350353	-0.241934
	Asphd1	ASPH1_MOUSE	0.313968	-1.12952
	Tagln2	TAGL2_MOUSE	1.48421	0.936077	+
	Wdr24	WDR24_MOUSE	1.48449	-0.376527	+
	Nell1	NELL1_MOUSE	0.218248	-0.348399
	Msto1	MSTO1_MOUSE	1.11274	0.312119
	Cnnm3	CNNM3_MOUSE	0.395901	0.235857
	Osbp	OSBP1_MOUSE	0.749201	-0.218204
	Rnps1	RNPS1_MOUSE	1.48456	-0.694056	+
	Prex2	PREX2_MOUSE	0.848144	-0.774127
	Hddc2	HDDC2_MOUSE	0.373697	0.473033
	Plekhf1	PKHF1_MOUSE	0.30155	0.595506
	Ccdc127	CC127_MOUSE	0.563189	-0.361748
	Fahd2	FAHD2_MOUSE	0.747415	-0.332319
	Cul4a	CUL4A_MOUSE	0.70168	-0.242894
	Abraxas2	ABRX2_MOUSE	0.543908	0.943063
	Plbd2	PLBL2_MOUSE	0.247427	0.147577
	Ppp1r21	PPR21_MOUSE	0.498242	-0.0720253
	Rogdi	ROGDI_MOUSE	0.563945	-0.142836
	Faf2	FAF2_MOUSE	0.866138	0.165223
	Stt3b	STT3B_MOUSE	0.306048	-0.116659
	Hp1bp3	HP1B3_MOUSE	0.152347	0.125124
	Iqsec3	IQEC3_MOUSE	0.34263	0.300559
	Lpcat1	PCAT1_MOUSE	0.47045	-0.58311
	Spryd7	SPRY7_MOUSE	0.527223	0.285927
	Fam107b	F107B_MOUSE	0.348478	-0.967433
	Ttyh2	TTYH2_MOUSE	0.855104	-1.69415
	Myl12b	ML12B_MOUSE	0.0772917	-0.0342932
	Aarsd1	AASD1_MOUSE	0.865069	-0.152228
	Nsf	NSF_MOUSE	1.48512	0.478329	+
	Gmps	GUAA_MOUSE	0.598668	-0.0872278
	Mat2a	METK2_MOUSE	0.0173333	-0.003582
	Trappc13	TPC13_MOUSE	0.801658	0.195644
	Ric8a	RIC8A_MOUSE	0.11257	-0.0290956
	Pde12	PDE12_MOUSE	0.674491	-0.1454
	Zc3h15	ZC3HF_MOUSE	0.59997	-0.172531
	Usp39	SNUT2_MOUSE	1.1706	-0.661983
	Fam98a	FA98A_MOUSE	1.2856	-0.615214
	Smarca4	SMCA4_MOUSE	0.213747	0.102395
	Nlrx1	NLRX1_MOUSE	0.112875	-0.0643153
	Prrc2c	PRC2C_MOUSE	0.616334	0.171316
	Marchf5	MARH5_MOUSE	1.48767	-0.336081	+
	Gdpgp1	GDPP1_MOUSE	0.344072	0.100451
	Scrn3	SCRN3_MOUSE	0.0135824	0.00997496
	Tmem38a	TM38A_MOUSE	0.314593	-0.24627
	Spire1	SPIR1_MOUSE	1.48793	-0.535894	+
	Setdb1	SETB1_MOUSE	1.48842	-0.46746	+
	Exoc5	EXOC5_MOUSE	0.0788993	-0.0220428
	Foxred1	FXRD1_MOUSE	0.5157	-0.432901
	Tmem175	TM175_MOUSE	1.4887	-0.288707	+
	Pnpla6	PLPL6_MOUSE	0.761607	-0.263272
	Map9	MAP9_MOUSE	1.06126	-0.387155
	Alkbh5	ALKB5_MOUSE	0.790968	-0.838517
	Setd2	SETD2_MOUSE	1.48987	-0.715299	+
	Krt2	K22E_MOUSE	1.21986	2.05543
	Tamm41	TAM41_MOUSE	0.897206	-0.175396
	Ccdc136	CC136_MOUSE	0.407577	0.174308
	Hexim2	HEXI2_MOUSE	0.026012	0.106046
	Pbxip1	PBIP1_MOUSE	0.255864	0.171498
	Uap1l1	UAP1L_MOUSE	0.428482	0.214639
	Wdr70	WDR70_MOUSE	0.0954334	-0.0321984
	Tmem63b	CSCL2_MOUSE	1.2079	0.409912
	Pip4p1	PP4P1_MOUSE	0.190343	-0.102244
	Cnnm2	CNNM2_MOUSE	0.809706	0.141402
	Srsf6	SRSF6_MOUSE	0.0427612	0.00994825
	Psmd1	PSMD1_MOUSE	1.12099	0.232758
	Inip	SOSSC_MOUSE	0.904658	-0.882906
	Dhps	DHYS_MOUSE	0.619959	-0.4279
	Slc17a7	VGLU1_MOUSE	0.413835	-0.499562
	Fam131b	F131B_MOUSE	0.615837	-0.496864
	Aifm3	AIFM3_MOUSE	0.822137	-0.431339
	Basp1	BASP1_MOUSE	1.48995	1.05832	+
	Cybc1	CYBC1_MOUSE	0.641319	0.970855
	Smyd5	SMYD5_MOUSE	0.0968111	0.0524282
	Alg11	ALG11_MOUSE	0.06082	-0.0242391
	Nol9	NOL9_MOUSE	0.522582	-0.0886517
	Esyt2	ESYT2_MOUSE	0.123772	-0.0580554
	Dhrs11	DHR11_MOUSE	0.000273512	0.000237942
	Hace1	HACE1_MOUSE	0.127533	-0.0540419
	Ogfod1	OGFD1_MOUSE	0.135241	-0.0829949
	Trappc9	TPPC9_MOUSE	0.0071132	-0.00210571
	Khsrp	FUBP2_MOUSE	0.167243	0.0897818
	Vldlr	VLDLR_MOUSE	1.49108	-0.412935	+
	Ddb1	DDB1_MOUSE	0.752506	0.145794
	Brms1l	BRM1L_MOUSE	0.2135	-0.394819
	Mia2	MIA2_MOUSE	1.49177	-0.24199
	Dennd4b	DEN4B_MOUSE	0.536323	-0.158628
	Serac1	SRAC1_MOUSE	0.0566498	-0.1573
	Vars2	SYVM_MOUSE	0.88014	-0.3578
		CT194_MOUSE	1.49228	-0.420471	+
	Camkmt	CMKMT_MOUSE	0.831844	-1.41294
	Sec24a	SC24A_MOUSE	0.159831	0.0339198
	Nudt18	NUD18_MOUSE	0.318459	-0.95509
	Ctu2	CTU2_MOUSE	0.113841	-0.0392518
	Rnf40	BRE1B_MOUSE	0.739888	-0.310923
	Hectd3	HECD3_MOUSE	0.0978525	-0.0263829
	Hexd	HEXD_MOUSE	0.117494	-0.247975
	Cmpk2	CMPK2_MOUSE	0.851179	0.319049
	Esyt1	ESYT1_MOUSE	0.0814914	-0.0256143
	Lbr	LBR_MOUSE	0.851617	-0.58955
	Qrich1	QRIC1_MOUSE	0.19597	-0.119169
	Tmem109	TM109_MOUSE	0.110726	0.294684
	Foxk2	FOXK2_MOUSE	0.471048	0.665999
	Ttll12	TTL12_MOUSE	0.33036	-0.0712228
	Trafd1	TRAD1_MOUSE	0.461935	-0.149754
	Wdr41	WDR41_MOUSE	0.158433	0.0529981
		K0930_MOUSE	0.526152	-0.373747
	Lrpap1	AMRP_MOUSE	1.49338	0.173553
	Puf60	PUF60_MOUSE	0.35277	0.164175
	Lyplal1	LYPL1_MOUSE	1.12591	-0.334574
	Frmd8	FRMD8_MOUSE	0.838343	0.159763
	Pnpla7	PLPL7_MOUSE	1.49384	-1.28834	+
	Nt5c3b	5NT3B_MOUSE	0.256952	-0.0830417
	Arpc4	ARPC4_MOUSE	1.49438	0.325549	+
	Mcrip1	MCRI1_MOUSE	0.443675	0.100928
	Nat8l	NAT8L_MOUSE	0.0564737	0.208223
	Osbpl2	OSBL2_MOUSE	1.49489	0.256033	+
	Dip2b	DIP2B_MOUSE	0.251407	-0.105933
	Wnk2	WNK2_MOUSE	0.152539	0.0575948
	Cirbp	CIRBP_MOUSE	1.49535	0.66101	+
	Shisa6	SHSA6_MOUSE	0.862246	-1.00792
	Nt5dc3	NT5D3_MOUSE	0.0952054	0.0382066
	Ccdc177	CC177_MOUSE	0.564746	0.170324
	Dab2ip	DAB2P_MOUSE	0.0583197	-0.0161934
	Adgrb1	AGRB1_MOUSE	0.00583228	-0.00311041
	Mtus2	MTUS2_MOUSE	0.47937	-0.252599
	Snx27	SNX27_MOUSE	0.017444	0.00506067
	Agap2	AGAP2_MOUSE	0.296425	-0.0958853
	Pitpnm3	PITM3_MOUSE	0.802015	-0.198036
	Dennd11	DEN11_MOUSE	1.25015	-0.922105
	Ints7	INT7_MOUSE	1.49729	-0.783954	+
	Slc22a23	S22AN_MOUSE	0.523513	0.900309
	Tmed8	TMED8_MOUSE	0.239877	0.0603065
	Aak1	AAK1_MOUSE	1.22929	0.348464
	Slc2a13	MYCT_MOUSE	0.390773	-0.176723
	Tenm4	TEN4_MOUSE	0.0870704	0.0879784
	Srp54	SRP54_MOUSE	1.49746	-0.122226
	Mtcl1	MTCL1_MOUSE	1.11648	-0.593895
	Mon1b	MON1B_MOUSE	1.50203	-1.6724	+
	Arhgap17	RHG17_MOUSE	0.439197	0.379617
	Atp6v1a	VATA_MOUSE	1.50226	0.239015
	Ndufb6	NDUB6_MOUSE	0.0240882	-0.016048
	Suclg2	SUCB2_MOUSE	1.50328	0.361392	+
	Ube3b	UBE3B_MOUSE	1.50372	-1.00475	+
	Rmdn3	RMD3_MOUSE	0.345694	-0.294857
	Tax1bp1	TAXB1_MOUSE	0.0990812	0.0514994
	Smu1	SMU1_MOUSE	0.0142124	-0.0109386
	Arglu1	ARGL1_MOUSE	0.0750701	0.053401
	Mccc2	MCCB_MOUSE	1.26755	-0.381329
	Spg7	SPG7_MOUSE	0.957863	-0.436188
	Gpd1l	GPD1L_MOUSE	0.963258	0.294294
	Cog7	COG7_MOUSE	0.476689	-0.135751
	Ppp1r7	PP1R7_MOUSE	1.03821	0.160164
	Smcr8	SMCR8_MOUSE	0.372638	-0.111344
	Mtnd2	NU2M_MOUSE	1.5038	-1.71799	+
	Cobll1	COBL1_MOUSE	1.05171	-0.374858
	Cltb	CLCB_MOUSE	1.50467	0.614073	+
	Ppp1r12c	PP12C_MOUSE	0.730844	-0.168126
	Usp14	UBP14_MOUSE	1.5047	0.207539
	Eml4	EMAL4_MOUSE	0.560204	-0.0996122
	Lclat1	LCLT1_MOUSE	0.78277	-0.43676
	Usp30	UBP30_MOUSE	1.12693	-0.446273
	Gpr162	GP162_MOUSE	0.23048	0.105163
	Gprin1	GRIN1_MOUSE	0.417386	0.256483
	Cryzl2	QORL2_MOUSE	0.0642374	0.0389466
	Zc3hav1	ZCCHV_MOUSE	0.115117	-0.286951
	Prrc1	PRRC1_MOUSE	1.0213	-0.232093
	Tasor	TASOR_MOUSE	1.50561	-1.44591	+
	Tars2	SYTM_MOUSE	0.745257	0.480608
	Selenoh	SELH_MOUSE	0.337304	-0.802205
	Fcho2	FCHO2_MOUSE	0.348402	0.10786
	Dnm1l	DNM1L_MOUSE	1.50738	-0.147651
	Slmap	SLMAP_MOUSE	0.603013	-0.135966
	Acsf3	ACSF3_MOUSE	0.785757	-0.347882
	Ccdc51	MITOK_MOUSE	0.314869	-0.140761
	Peg3	PEG3_MOUSE	0.502439	-0.259048
	Plcl1	PLCL1_MOUSE	0.945566	0.400413
	Sfswap	SFSWA_MOUSE	0.585606	-1.39173
	Fchsd2	FCSD2_MOUSE	0.229309	0.10256
	Dipk2a	DIK2A_MOUSE	0.489508	-0.289565
	Arhgef9	ARHG9_MOUSE	0.615508	-0.27006
	Sorbs2	SRBS2_MOUSE	0.729096	-0.345758
	Cdkl5	CDKL5_MOUSE	1.08127	-0.323017
	MAP11	MA11_MOUSE	0.380361	-0.152369
	Cdc42bpa	MRCKA_MOUSE	1.28341	-0.318319
	Tbc1d24	TBC24_MOUSE	0.770244	0.196303
	Nlgn1	NLGN1_MOUSE	1.50745	1.70961	+
	Ptrhd1	PTRD1_MOUSE	1.50928	-0.656026	+
	Pgap1	PGAP1_MOUSE	0.265905	0.140177
	Pdp1	PDP1_MOUSE	0.127254	0.054832
	Gucy1a1	GCYA1_MOUSE	1.50958	0.349937	+
	Fam91a1	F91A1_MOUSE	0.024319	-0.00823784
	Ermp1	ERMP1_MOUSE	0.360287	-0.0892334
	Acat1	THIL_MOUSE	1.51043	0.568213	+
	Ttbk2	TTBK2_MOUSE	0.556546	-0.534658
	Niban1	NIBA1_MOUSE	0.705002	-0.877985
	Atp6ap2	RENR_MOUSE	1.51144	-0.432848	+
	Custos	CSTOS_MOUSE	0.831745	-0.439789
	Ppm1h	PPM1H_MOUSE	0.220774	-0.0903568
	Macrod2	MACD2_MOUSE	0.3643	-0.969934
	Adrbk2	ARBK2_MOUSE	0.502504	-0.122442
	Rgl3	RGL3_MOUSE	0.507057	-1.40586
	Ncbp1	NCBP1_MOUSE	0.792461	-0.379729
	Elapor2	ELAP2_MOUSE	0.434968	0.706972
	Ttc9	TTC9A_MOUSE	1.23972	0.442727
	Tpm4	TPM4_MOUSE	1.51166	0.383049	+
	Pls1	PLSI_MOUSE	0.272157	0.0656519
	Nt5c2	5NTC_MOUSE	0.121013	-0.0231652
	Serpinh1	SERPH_MOUSE	1.51294	-0.635419	+
	Elmod1	ELMD1_MOUSE	NaN	0
	Afg1l	AFG1L_MOUSE	0.0998903	-0.0488601
	Pacs2	PACS2_MOUSE	0.127079	-0.0532413
	Mthfd1l	C1TM_MOUSE	0.0635282	0.0272999
	Itga1	ITA1_MOUSE	0.319995	0.0932403
	Carmil2	CARL2_MOUSE	1.17405	-0.498408
	Vezt	VEZA_MOUSE	0.715985	-0.132096
	Snx25	SNX25_MOUSE	0.0806817	-0.257268
	Srbd1	SRBD1_MOUSE	1.0143	-1.41011
	Mars2	SYMM_MOUSE	0.217461	-0.124508
	Cars2	SYCM_MOUSE	1.51441	-0.719635	+
	Prpf38a	PR38A_MOUSE	1.06543	-0.547963
	Abracl	ABRAL_MOUSE	1.21699	3.16627
	Oxr1	OXR1_MOUSE	0.359684	-0.131829
	Unc13a	UN13A_MOUSE	0.831687	-0.374148
	Arap1	ARAP1_MOUSE	0.572401	-0.316237
	Rbm7	RBM7_MOUSE	1.5161	-1.18611	+
	Ece1	ECE1_MOUSE	0.957617	-1.64687
	Herc2	HERC2_MOUSE	0.800408	-0.382678
	Tmem189	TM189_MOUSE	1.51834	-0.408336	+
	Pds5b	PDS5B_MOUSE	0.607654	-0.563509
	Cdv3	CDV3_MOUSE	0.162611	0.108747
	Plekhg3	PKHG3_MOUSE	0.859316	-1.09495
	Tmem65	TMM65_MOUSE	0.14529	-0.102691
	Tapt1	TAPT1_MOUSE	0.216634	0.177392
	Tm9sf2	TM9S2_MOUSE	1.51913	-0.414489	+
	Maea	MAEA_MOUSE	0.369211	-0.0668306
	Ddx17	DDX17_MOUSE	0.399208	-0.235484
	Phactr4	PHAR4_MOUSE	1.08854	-0.380991
	Itih4	ITIH4_MOUSE	1.51925	1.94016	+
	Opa3	OPA3_MOUSE	0.0408258	0.0267954
	Trim67	TRI67_MOUSE	1.11565	-1.88688
	Lrrc47	LRC47_MOUSE	0.763534	0.162882
	Kctd8	KCTD8_MOUSE	0.783722	-0.394149
	Srek1	SREK1_MOUSE	1.51966	-0.617785	+
	Srrm1	SRRM1_MOUSE	0.473113	0.495424
	Prune2	PRUN2_MOUSE	0.521787	-1.3881
	Coq8b	COQ8B_MOUSE	0.264594	0.416244
	Ddx46	DDX46_MOUSE	0.131571	0.0611229
	Thrap3	TR150_MOUSE	0.914829	-0.381288
	Scn2b	SCN2B_MOUSE	0.0290307	0.0142388
	Gpkow	GPKOW_MOUSE	0.0214489	0.0213356
	Deptor	DPTOR_MOUSE	0.255876	0.344136
	Gls2	GLSL_MOUSE	0.260571	-1.66074
	Prag1	PRAG1_MOUSE	0.632523	-0.345107
	Stat3	STAT3_MOUSE	1.52119	-0.263781	+
	Spag9	JIP4_MOUSE	0.0929663	-0.0271478
	Ndufaf2	NDUF2_MOUSE	0.0312036	0.0124779
	Pex1	PEX1_MOUSE	0.44499	-0.616464
	Stxbp5l	STB5L_MOUSE	1.11559	-0.494214
	Slc4a10	S4A10_MOUSE	0.662285	-0.490285
	Sympk	SYMPK_MOUSE	1.52264	-0.753109	+
	Jakmip3	JKIP3_MOUSE	0.264855	0.0611491
	Psd	PSD1_MOUSE	0.418278	-0.186164
	Afap1l2	AF1L2_MOUSE	0.316033	-0.274445
	Edf1	EDF1_MOUSE	1.52324	-0.791045	+
	Vps53	VPS53_MOUSE	1.52337	-0.259879	+
	Tnrc6b	TNR6B_MOUSE	1.52426	-0.305483	+
	Iqsec2	IQEC2_MOUSE	0.920796	-0.447115
	Ipcef1	ICEF1_MOUSE	0.63302	-1.40209
	Ehmt1	EHMT1_MOUSE	0.819493	-0.753367
	Ermn	ERMIN_MOUSE	0.0589976	-0.0297914
	Prkaa1	AAPK1_MOUSE	0.00539883	0.00123501
	Fat2	FAT2_MOUSE	0.470309	-0.692233
	Tmem256	TM256_MOUSE	0.864666	-0.558432
	Nufip2	NUFP2_MOUSE	0.170944	0.0682259
	Taok1	TAOK1_MOUSE	0.583763	-0.166714
	Unkl	UNKL_MOUSE	0.396552	-0.22684
	Slc39a12	S39AC_MOUSE	0.27369	-0.0732956
	Cyhr1	CYHR1_MOUSE	1.52825	-0.58897	+
	Xkr7	XKR7_MOUSE	0.506333	-0.791255
	Vps13a	VP13A_MOUSE	0.82652	-0.295906
	Slc25a51	S2551_MOUSE	0.736039	-0.450481
	Slc30a9	ZNT9_MOUSE	0.760082	1.55962
	Vps41	VPS41_MOUSE	0.60385	0.203084
	Cnrip1	CNRP1_MOUSE	0.928266	0.173817
	Sdr39u1	D39U1_MOUSE	0.0166323	-0.00850677
	Fa2h	FA2H_MOUSE	0.462845	-0.402087
	Mrs2	MRS2_MOUSE	0.160469	0.225683
	Trappc1	TPPC1_MOUSE	1.00309	-0.308701
	Nsrp1	NSRP1_MOUSE	0.322457	0.118509
	Wdr81	WDR81_MOUSE	0.0261363	-0.0148582
	Crad	CRACD_MOUSE	0.119037	-0.0963922
	Diras2	DIRA2_MOUSE	0.346032	0.11862
	Osbp2	OSBP2_MOUSE	0.940278	-0.764741
	Crppa	ISPD_MOUSE	0.480557	0.516899
	Orai3	ORAI3_MOUSE	1.53007	-2.01748	+
	Brsk1	BRSK1_MOUSE	0.127801	-0.0572629
	Tspan2	TSN2_MOUSE	1.53246	0.887904	+
	Rbm27	RBM27_MOUSE	0.258677	-0.455823
	Ccdc88a	GRDN_MOUSE	0.613708	0.0897427
	Eml6	EMAL6_MOUSE	0.483624	-0.139573
	Cyfip2	CYFP2_MOUSE	0.703167	-0.175684
	Bod1	BOD1_MOUSE	0.86516	-1.41041
	Tom1l2	TM1L2_MOUSE	0.519509	0.142797
	Fbxw11	FBW1B_MOUSE	0.754316	-0.530392
	Dhrs13	DHR13_MOUSE	0.221391	0.0874534
	Arid1b	ARI1B_MOUSE	1.53264	-0.842158	+
	Cyb5d2	NEUFC_MOUSE	0.0463153	0.048388
	Abr	ABR_MOUSE	0.216831	0.147783
	Arhgap44	RHG44_MOUSE	0.347939	0.107312
	Psme4	PSME4_MOUSE	0.1075	0.202713
	Tns3	TENS3_MOUSE	1.16365	-0.18387
	Luc7l3	LC7L3_MOUSE	0.777152	-0.435412
	Ctc1	CTC1_MOUSE	0.678187	-1.05195
	Pfas	PUR4_MOUSE	0.198434	-0.119009
	Synrg	SYNRG_MOUSE	0.600416	0.227826
	Kng1	KNG1_MOUSE	1.53385	2.20601	+
	Kat7	KAT7_MOUSE	0.611664	-1.20828
	Eml1	EMAL1_MOUSE	1.53573	-0.12573
	Cluh	CLU_MOUSE	0.0327214	-0.0151272
	Ssh2	SSH2_MOUSE	0.0794998	-0.0569448
	Acaca	ACACA_MOUSE	0.339854	0.120415
	Specc1	CYTSB_MOUSE	0.149263	-0.0752378
	Myo1d	MYO1D_MOUSE	0.0397979	0.0228186
	Tmem199	TM199_MOUSE	0.255243	0.537244
	Kiaa0100	K0100_MOUSE	1.01704	-0.224739
	Rabl6	RABL6_MOUSE	0.0210731	-0.010685
	Ubr3	UBR3_MOUSE	0.476604	-0.103688
	Dnajc11	DJC11_MOUSE	0.174102	-0.090055
	Scaf1	SFR19_MOUSE	0.540776	-1.7226
	Thoc6	THOC6_MOUSE	0.240849	-0.120295
	Eipr1	EIPR1_MOUSE	1.53592	-0.467661	+
	Fam169a	F169A_MOUSE	0.149896	0.130692
	Acbd5	ACBD5_MOUSE	1.01581	0.627751
	Leo1	LEO1_MOUSE	0.756875	-1.56612
	Lmtk3	LMTK3_MOUSE	0.144263	0.0521655
	Arcn1	COPD_MOUSE	0.573858	0.204901
	Cyth2	CYH2_MOUSE	1.53654	-0.516594	+
	Sin3a	SIN3A_MOUSE	1.14884	-0.852206
	Vbp1	PFD3_MOUSE	1.53687	0.415496	+
	Xrcc1	XRCC1_MOUSE	1.24616	-0.618885
	Ogdh	ODO1_MOUSE	0.256872	-0.0874572
	Numb	NUMB_MOUSE	1.53729	-0.618426	+
	Ufc1	UFC1_MOUSE	1.53822	-0.304367	+
	Tiam1	TIAM1_MOUSE	0.98514	-0.741531
	Grb2	GRB2_MOUSE	0.997962	-0.430583
	Flot2	FLOT2_MOUSE	0.217904	-0.057344
	Clpb	CLPB_MOUSE	1.19636	-1.56921
	Hnrnpd	HNRPD_MOUSE	0.104643	-0.121084
	Lama2	LAMA2_MOUSE	0.854906	-0.30118
	Ppp5c	PPP5_MOUSE	0.747162	0.171561
	Gnb1	GBB1_MOUSE	1.54008	0.237041
	Ski	SKI_MOUSE	1.01787	-1.13376
	Map3k12	M3K12_MOUSE	0.396732	-0.514717
	Samhd1	SAMH1_MOUSE	0.976497	-0.577332
	Slc27a1	S27A1_MOUSE	0.637568	0.213293
	P4ha1	P4HA1_MOUSE	0.972467	-0.525807
	Tcf4	ITF2_MOUSE	0.0858791	-0.330894
	Gtf2f1	T2FA_MOUSE	1.54045	-0.715561	+
	Slc30a1	ZNT1_MOUSE	0.753684	-0.336112
	Bag1	BAG1_MOUSE	0.382977	0.18775
	Khdrbs1	KHDR1_MOUSE	0.552696	-0.253024
	Igf1r	IGF1R_MOUSE	0.896549	-0.51392
	Gcdh	GCDH_MOUSE	0.280036	-0.0620084
	Stxbp3	STXB3_MOUSE	0.126635	-0.0229359
	Cldn11	CLD11_MOUSE	0.366335	-1.92403
	Gas7	GAS7_MOUSE	0.864327	-0.532785
	Rasa3	RASA3_MOUSE	0.528141	-0.273294
	Traf3	TRAF3_MOUSE	0.199568	0.288666
	Mertk	MERTK_MOUSE	1.2766	-0.373342
	Akt2	AKT2_MOUSE	0.686892	-0.50097
	Ppp1r1b	PPR1B_MOUSE	0.395351	-0.556106
	Reln	RELN_MOUSE	0.782662	-0.662346
	Col12a1	COCA1_MOUSE	0.0592364	-0.103894
	Serpinb6	SPB6_MOUSE	0.315934	0.117456
	Stip1	STIP1_MOUSE	1.2221	0.265881
	Caprin1	CAPR1_MOUSE	0.932554	0.22517
	Aacs	AACS_MOUSE	1.54155	-0.251417	+
	Mat2b	MAT2B_MOUSE	1.54204	0.595586	+
	Arhgef2	ARHG2_MOUSE	0.852748	-0.182214
	Elavl3	ELAV3_MOUSE	0.995938	-0.324965
	Eps15l1	EP15R_MOUSE	0.988939	0.308971
	Vdac2	VDAC2_MOUSE	0.55555	0.258616
	Vdac3	VDAC3_MOUSE	0.903355	0.337334
	Vdac1	VDAC1_MOUSE	0.165715	0.0647297
	Coq8a	COQ8A_MOUSE	0.872937	-0.264626
	Omg	OMGP_MOUSE	1.5448	0.764825	+
	Pml	PML_MOUSE	0.411209	-0.843305
	Kpna1	IMA5_MOUSE	0.0989447	-0.0612326
	Pla2g7	PAFA_MOUSE	0.645112	-0.253965
	Ywhag	1433G_MOUSE	1.54583	0.669014	+
	Rbbp4	RBBP4_MOUSE	0.168701	-0.101001
	Rbbp7	RBBP7_MOUSE	0.481903	-0.208336
	Ncor1	NCOR1_MOUSE	0.764075	-1.21538
	Ppp2r5c	2A5G_MOUSE	0.268539	-0.0757556
	Lama5	LAMA5_MOUSE	0.494312	-0.283623
	Gng7	GBG7_MOUSE	0.228555	0.924868
	Asns	ASNS_MOUSE	0.476637	0.295197
	Tmpo	LAP2B_MOUSE	0.969856	-0.577726
	Tmpo	LAP2A_MOUSE	0.296836	-0.719546
	Hars1	HARS1_MOUSE	0.979185	0.38381
	Pak3	PAK3_MOUSE	0.727598	0.410565
	Tsc2	TSC2_MOUSE	0.00857153	-0.0030117
	Wbp4	WBP4_MOUSE	0.480587	1.26909
	Dvl3	DVL3_MOUSE	0.182403	0.402598
	Ei24	EI24_MOUSE	0.48302	0.104725
	Ppm1g	PPM1G_MOUSE	0.36607	0.177948
	Cdc37	CDC37_MOUSE	0.496993	0.109276
	Ksr1	KSR1_MOUSE	0.317609	0.574199
	Abcb7	ABCB7_MOUSE	0.800139	-0.568542
	Dpf2	REQU_MOUSE	0.0656571	0.0417929
	Sdf4	CAB45_MOUSE	0.0737036	0.044569
	Shc3	SHC3_MOUSE	0.168823	-0.206798
	Nab2	NAB2_MOUSE	0.736048	-1.31792
	Prpf4b	PRP4B_MOUSE	0.55577	-0.276992
	Astn1	ASTN1_MOUSE	0.0398694	0.0466113
	Bcar1	BCAR1_MOUSE	0.724856	-0.243784
	Emc8	EMC8_MOUSE	1.54657	-0.668327	+
	Madd	MADD_MOUSE	1.54689	-0.391362	+
	Cp	CERU_MOUSE	0.593671	0.271128
	Ppp2r5e	2A5E_MOUSE	0.233094	0.0719318
	Map4k2	M4K2_MOUSE	0.202497	-0.124598
	Ctcf	CTCF_MOUSE	0.731501	-0.566034
	Slc9a1	SL9A1_MOUSE	0.228625	-0.0764356
	Mapre1	MARE1_MOUSE	0.299082	0.115897
	Hprt1	HPRT_MOUSE	1.54708	0.672898	+
	Papola	PAPOA_MOUSE	1.04708	-0.986085
	Tsg101	TS101_MOUSE	1.14122	0.523687
	Hcfc1	HCFC1_MOUSE	0.17442	0.114623
	Napg	SNAG_MOUSE	1.55087	0.516081	+
	Pik3c2a	P3C2A_MOUSE	0.527662	-0.236187
	Pafah1b3	PA1B3_MOUSE	0.365587	0.143019
	Pafah1b2	PA1B2_MOUSE	0.910545	0.129269
	Arih1	ARI1_MOUSE	1.55245	-0.189921
	Acot13	ACO13_MOUSE	1.55298	0.673518	+
	Dyrk1a	DYR1A_MOUSE	0.35067	0.0843325
	Nell2	NELL2_MOUSE	0.917724	-0.199502
	Lcp1	PLSL_MOUSE	1.13171	0.173118
	Eml5	EMAL5_MOUSE	1.55299	-0.733968	+
	Sntb2	SNTB2_MOUSE	0.528308	-0.930336
	Fnta	FNTA_MOUSE	1.11662	0.231981
	Igbp1	IGBP1_MOUSE	1.25974	-0.334248
	Acan	PGCA_MOUSE	0.332548	0.821943
	Rspry1	RSPRY_MOUSE	1.5553	-0.556071	+
	Sdcbp	SDCB1_MOUSE	1.55549	-0.404917	+
	Lamb2	LAMB2_MOUSE	0.691625	-0.30311
	Ctnna2	CTNA2_MOUSE	0.127776	0.0506806
[truncated: 3,194 more rows]

## Sheet: c KEGG UP
Enrichment FDR	nGenes	Pathway Genes	Fold Enrichment	Pathway	URL	Genes
2.57663e-11	52	1597	3.12543	Metabolic pathways	http://www.genome.jp/kegg-bin/show_pathway?mmu01100	Dlat Akr1b3 Gstm5 Eno2 Atp6v1f Inpp5k Atp6v1b2 Srm Pdhx Atp6v0d1 Adss Mdh2 Atp6v1e1 Mdh1 Acsl6 Aspa Mthfd1 Oxsm Glud1 Tkt Atp6v1c1 Hsd17b4 Psat1 Asrgl1 Pi4k2a Sacm1l Echs1 Hprt Pgm1 Prdx6 Car1 Car2 Adh5 Txndc12 Cmpk1 Pgd Paics Ldhb Aldoa Acat1 Pygb Spr Gucy1a1 Gpi1 Enpp6 Atp5j2 Ndufb10 Mat2b Acp1 Acyp2 Suclg2 Pomgnt2
5.05149e-08	13	120	10.3986	Carbon metabolism	http://www.genome.jp/kegg-bin/show_pathway?mmu01200	Dlat Eno2 Mdh2 Mdh1 Glud1 Tkt Psat1 Adh5 Pgd Aldoa Acat1 Gpi1 Suclg2
5.75994e-07	10	77	12.4658	Synaptic vesicle cycle	http://www.genome.jp/kegg-bin/show_pathway?mmu04721	Atp6v1f Atp6v1b2 Atp6v0d1 Atp6v1e1 Atp6v1c1 Rab3a Nsf Ap2b1 Cltb Ap2a1
5.75994e-07	7	27	24.8855	Collecting duct acid secretion	http://www.genome.jp/kegg-bin/show_pathway?mmu04966	Atp6v1f Atp6v1b2 Slc4a1 Atp6v0d1 Atp6v1e1 Atp6v1c1 Car2
1.71064e-05	7	44	15.2706	Pyruvate metabolism	http://www.genome.jp/kegg-bin/show_pathway?mmu00620	Dlat Mdh2 Mdh1 Adh5 Ldhb Acat1 Acyp2
0.000238546	7	66	10.1804	Glycolysis / Gluconeogenesis	http://www.genome.jp/kegg-bin/show_pathway?mmu00010	Dlat Eno2 Pgm1 Adh5 Ldhb Aldoa Gpi1
0.000438233	10	170	5.64628	Protein processing in endoplasmic reticulum	http://www.genome.jp/kegg-bin/show_pathway?mmu04141	Prkcsh Sar1a Ero1a P4hb Nsfl1c Sec62 Rad23b Erp29 Ubqln2 Fbxo6
0.000438233	12	251	4.58901	Salmonella infection	http://www.genome.jp/kegg-bin/show_pathway?mmu05132	Rab5b Cdc42 Rala Hras Arl8a Pfn2 Txn1 Rps3 Dynlrb1 Rhog Arpc4 Dynlt1a
0.000462745	6	52	11.0754	Cysteine and methionine metabolism	http://www.genome.jp/kegg-bin/show_pathway?mmu00270	Srm Mdh2 Mdh1 Psat1 Ldhb Mat2b
0.000560328	5	33	14.5435	Pentose phosphate pathway	http://www.genome.jp/kegg-bin/show_pathway?mmu00030	Tkt Pgm1 Pgd Aldoa Gpi1
0.000906593	9	156	5.5377	MTOR signaling pathway	http://www.genome.jp/kegg-bin/show_pathway?mmu04150	Atp6v1f Atp6v1b2 Atp6v1e1 Atp6v1c1 Hras Lamtor2 Rps6 Ulk1 Lamtor3
0.0030276	6	76	7.57791	Bacterial invasion of epithelial cells	http://www.genome.jp/kegg-bin/show_pathway?mmu05100	Cdc42 Vcl Cttn Cltb Rhog Arpc4
0.0059764	4	32	11.9984	Citrate cycle (TCA cycle)	http://www.genome.jp/kegg-bin/show_pathway?mmu00020	Dlat Mdh2 Mdh1 Suclg2
0.0059764	8	163	4.71101	Tight junction	http://www.genome.jp/kegg-bin/show_pathway?mmu04530	Prkaca Cdc42 Ppp2r1a Hspa4 Cttn Prkab2 Arpc4 Myl6
0.00746516	7	133	5.05194	Oxidative phosphorylation	http://www.genome.jp/kegg-bin/show_pathway?mmu00190	Atp6v1f Atp6v1b2 Atp6v0d1 Atp6v1e1 Atp6v1c1 Atp5j2 Ndufb10
0.00746516	5	62	7.74087	Fatty acid metabolism	http://www.genome.jp/kegg-bin/show_pathway?mmu01212	Acsl6 Oxsm Hsd17b4 Echs1 Acat1
0.00746516	10	264	3.63587	Endocytosis	http://www.genome.jp/kegg-bin/show_pathway?mmu04144	Rab5b Cdc42 Bin1 Hras Snx1 Ap2b1 Wipf2 Cltb Ap2a1 Arpc4
0.00805741	7	136	4.9405	Apelin signaling pathway	http://www.genome.jp/kegg-bin/show_pathway?mmu04371	Prkaca Hras Map1lc3a Rps6 Gnb2 Prkab2 Gnai1
0.00860831	4	38	10.1039	Alanine, aspartate and glutamate metabolism	http://www.genome.jp/kegg-bin/show_pathway?mmu00250	Adss Aspa Glud1 Asrgl1
0.00868534	3	17	16.9389	Nitrogen metabolism	http://www.genome.jp/kegg-bin/show_pathway?mmu00910	Glud1 Car1 Car2
0.0113172	5	72	6.66575	Glutathione metabolism	http://www.genome.jp/kegg-bin/show_pathway?mmu00480	Gstm5 Srm Prdx6 Txndc12 Pgd
0.0137006	7	154	4.36304	Biosynthesis of cofactors	http://www.genome.jp/kegg-bin/show_pathway?mmu01240	Adss Mthfd1 Oxsm Psat1 Cmpk1 Spr Mat2b
0.0139235	10	300	3.19956	Huntington disease	http://www.genome.jp/kegg-bin/show_pathway?mmu05016	Polr2e Psmd4 Psmb6 Ulk1 Psma4 Ap2b1 Ndufb10 Cltb Psma3 Ap2a1
0.0140212	5	78	6.153	Biosynthesis of amino acids	http://www.genome.jp/kegg-bin/show_pathway?mmu01230	Eno2 Tkt Psat1 Aldoa Mat2b
0.0140212	4	47	8.16909	Proteasome	http://www.genome.jp/kegg-bin/show_pathway?mmu03050	Psmd4 Psmb6 Psma4 Psma3
0.0140212	3	22	13.0891	Proximal tubule bicarbonate reclamation	http://www.genome.jp/kegg-bin/show_pathway?mmu04964	Mdh1 Glud1 Car2
0.0140212	7	159	4.22584	Hepatitis C	http://www.genome.jp/kegg-bin/show_pathway?mmu05160	Ppp2r1a Ywhab Ywhaz Hras Stat1 Ywhag Ywhaq
0.0148447	6	120	4.79934	Oocyte meiosis	http://www.genome.jp/kegg-bin/show_pathway?mmu04114	Prkaca Ppp2r1a Ywhab Ywhaz Ywhag Ywhaq
0.0178076	4	52	7.3836	Fatty acid degradation	http://www.genome.jp/kegg-bin/show_pathway?mmu00071	Acsl6 Echs1 Adh5 Acat1
0.0178076	8	219	3.50637	Viral carcinogenesis	http://www.genome.jp/kegg-bin/show_pathway?mmu05203	Prkaca Cdc42 Atp6v0d1 Ywhab Ywhaz Hras Ywhag Ywhaq
0.0178076	5	86	5.58063	Rheumatoid arthritis	http://www.genome.jp/kegg-bin/show_pathway?mmu05323	Atp6v1f Atp6v1b2 Atp6v0d1 Atp6v1e1 Atp6v1c1
0.0257991	3	29	9.92967	Fatty acid elongation	http://www.genome.jp/kegg-bin/show_pathway?mmu00062	Echs1 Them4 Acot7
0.0257991	6	138	4.17334	Insulin signaling pathway	http://www.genome.jp/kegg-bin/show_pathway?mmu04910	Prkaca Prkar1a Hras Rps6 Pygb Prkab2
0.0265889	4	60	6.39912	Long-term depression	http://www.genome.jp/kegg-bin/show_pathway?mmu04730	Ppp2r1a Hras Gucy1a1 Gnai1
0.0266578	4	61	6.29422	Endocrine and other factor-regulated calcium reabsorption	http://www.genome.jp/kegg-bin/show_pathway?mmu04961	Prkaca Ap2b1 Cltb Ap2a1
0.0266578	10	349	2.75034	Human papillomavirus infection	http://www.genome.jp/kegg-bin/show_pathway?mmu05165	Atp6v1f Prkaca Atp6v1b2 Cdc42 Ppp2r1a Atp6v0d1 Atp6v1e1 Atp6v1c1 Hras Stat1
0.0271431	3	31	9.28905	Glyoxylate and dicarboxylate metabolism	http://www.genome.jp/kegg-bin/show_pathway?mmu00630	Mdh2 Mdh1 Acat1
0.0271431	3	31	9.28905	Propanoate metabolism	http://www.genome.jp/kegg-bin/show_pathway?mmu00640	Echs1 Ldhb Suclg2
0.0316151	3	33	8.72608	Starch and sucrose metabolism	http://www.genome.jp/kegg-bin/show_pathway?mmu00500	Pgm1 Pygb Gpi1
0.0335443	6	152	3.78895	Oxytocin signaling pathway	http://www.genome.jp/kegg-bin/show_pathway?mmu04921	Prkaca Hras Gucy1a1 Prkab2 Gnai1 Myl6
0.0345235	4	68	5.64628	Mitophagy	http://www.genome.jp/kegg-bin/show_pathway?mmu04137	Hras Map1lc3a Ulk1 Gabarapl2
0.038633	8	262	2.9309	Parkinson disease	http://www.genome.jp/kegg-bin/show_pathway?mmu05012	Prkaca Psmd4 Psmb6 Txn1 Psma4 Ndufb10 Gnai1 Psma3
0.0411994	8	266	2.88682	Prion disease	http://www.genome.jp/kegg-bin/show_pathway?mmu05020	Prkaca Psmd4 Psmb6 Psma4 Ncam1 Ndufb10 Psma3 Prnp
0.0481107	3	40	7.19901	Ferroptosis	http://www.genome.jp/kegg-bin/show_pathway?mmu04216	Acsl6 Map1lc3a Prnp
0.0492433	6	169	3.40782	Phagosome	http://www.genome.jp/kegg-bin/show_pathway?mmu04145	Rab5b Atp6v1f Atp6v1b2 Atp6v0d1 Atp6v1e1 Atp6v1c1
0.0562734	7	228	2.94696	Thermogenesis	http://www.genome.jp/kegg-bin/show_pathway?mmu04714	Prkaca Acsl6 Hras Rps6 Prkab2 Atp5j2 Ndufb10
0.057349	4	82	4.68228	RNA degradation	http://www.genome.jp/kegg-bin/show_pathway?mmu03018	Eno2 Pabpc1 Hspa9 Hspd1
0.057349	3	44	6.54456	Vasopressin-regulated water reabsorption	http://www.genome.jp/kegg-bin/show_pathway?mmu04962	Rab5b Prkaca Nsf
0.0644329	5	133	3.60853	Purine metabolism	http://www.genome.jp/kegg-bin/show_pathway?mmu00230	Adss Hprt Pgm1 Paics Gucy1a1
0.0644329	9	357	2.41984	PI3K-Akt signaling pathway	http://www.genome.jp/kegg-bin/show_pathway?mmu04151	Ppp2r1a Ywhab Ywhaz Hras Them4 Rps6 Gnb2 Ywhag Ywhaq
0.0644329	4	86	4.4645	Gap junction	http://www.genome.jp/kegg-bin/show_pathway?mmu04540	Prkaca Hras Gucy1a1 Gnai1
0.0681342	6	189	3.0472	Chemokine signaling pathway	http://www.genome.jp/kegg-bin/show_pathway?mmu04062	Prkaca Cdc42 Hras Stat1 Gnb2 Gnai1
0.0681342	4	90	4.26608	Longevity regulating pathway	http://www.genome.jp/kegg-bin/show_pathway?mmu04211	Prkaca Hras Ulk1 Prkab2
0.0681342	4	89	4.31402	GABAergic synapse	http://www.genome.jp/kegg-bin/show_pathway?mmu04727	Prkaca Gnb2 Nsf Gnai1
0.0681342	9	365	2.3668	Amyotrophic lateral sclerosis	http://www.genome.jp/kegg-bin/show_pathway?mmu05014	Psmd4 Psmb6 Map1lc3a Pfn2 Ulk1 Psma4 Ndufb10 Ubqln2 Psma3
0.0717764	5	140	3.4281	Autophagy	http://www.genome.jp/kegg-bin/show_pathway?mmu04140	Prkaca Hras Map1lc3a Ulk1 Gabarapl2
0.0722987	2	19	10.1039	Fatty acid biosynthesis	http://www.genome.jp/kegg-bin/show_pathway?mmu00061	Acsl6 Oxsm
0.0722987	5	141	3.40379	Spinocerebellar ataxia	http://www.genome.jp/kegg-bin/show_pathway?mmu05017	Psmd4 Psmb6 Ulk1 Psma4 Psma3
0.0803184	9	380	2.27337	Alzheimer disease	http://www.genome.jp/kegg-bin/show_pathway?mmu05010	Apoe Psmd4 Psmb6 Rtn4 Hras Ulk1 Psma4 Ndufb10 Psma3
0.0822945	4	98	3.91783	Circadian entrainment	http://www.genome.jp/kegg-bin/show_pathway?mmu04713	Prkaca Gnb2 Gucy1a1 Gnai1
0.0982354	4	104	3.6918	Glucagon signaling pathway	http://www.genome.jp/kegg-bin/show_pathway?mmu04922	Prkaca Ldhb Pygb Prkab2
0.0983522	5	156	3.0765	Hippo signaling pathway	http://www.genome.jp/kegg-bin/show_pathway?mmu04390	Ppp2r1a Ywhab Ywhaz Ywhag Ywhaq
0.101053	6	214	2.69122	Rap1 signaling pathway	http://www.genome.jp/kegg-bin/show_pathway?mmu04015	Cdc42 Rala Hras Pfn2 Tln1 Gnai1
0.103499	6	216	2.6663	Lipid and atherosclerosis	http://www.genome.jp/kegg-bin/show_pathway?mmu05417	Cdc42 Hspa4 Ero1a Abcg1 Hras Hspd1
0.106413	6	219	2.62978	Regulation of actin cytoskeleton	http://www.genome.jp/kegg-bin/show_pathway?mmu04810	Cdc42 Vcl Kng1 Hras Pfn2 Arpc4
0.107321	5	163	2.94438	Hepatitis B	http://www.genome.jp/kegg-bin/show_pathway?mmu05161	Ywhab Ywhaz Hras Stat1 Ywhaq
0.110044	2	26	7.3836	Folate biosynthesis	http://www.genome.jp/kegg-bin/show_pathway?mmu00790	Akr1b3 Spr
0.110044	4	113	3.39776	HIF-1 signaling pathway	http://www.genome.jp/kegg-bin/show_pathway?mmu04066	Eno2 Rps6 Ldhb Aldoa
0.110044	4	113	3.39776	Glutamatergic synapse	http://www.genome.jp/kegg-bin/show_pathway?mmu04724	Prkaca Gnb2 Grm7 Gnai1
0.110044	4	112	3.4281	Cholinergic synapse	http://www.genome.jp/kegg-bin/show_pathway?mmu04725	Prkaca Hras Gnb2 Gnai1
0.117845	4	116	3.30989	Growth hormone synthesis, secretion and action	http://www.genome.jp/kegg-bin/show_pathway?mmu04935	Prkaca Hras Stat1 Gnai1
0.120255	6	231	2.49316	Ras signaling pathway	http://www.genome.jp/kegg-bin/show_pathway?mmu04014	Rab5b Prkaca Cdc42 Rala Hras Gnb2
0.130399	3	72	3.99945	Inositol phosphate metabolism	http://www.genome.jp/kegg-bin/show_pathway?mmu00562	Inpp5k Pi4k2a Sacm1l
0.130399	4	122	3.14711	Sphingolipid signaling pathway	http://www.genome.jp/kegg-bin/show_pathway?mmu04071	Ppp2r1a Kng1 Hras Gnai1
0.130399	3	71	4.05578	Adherens junction	http://www.genome.jp/kegg-bin/show_pathway?mmu04520	Cdc42 Vcl Acp1
0.130399	5	178	2.69626	Tuberculosis	http://www.genome.jp/kegg-bin/show_pathway?mmu05152	Rab5b Atp6v0d1 Hspa9 Hspd1 Stat1
0.130509	4	123	3.12152	Platelet activation	http://www.genome.jp/kegg-bin/show_pathway?mmu04611	Prkaca Tln1 Gucy1a1 Gnai1
0.135403	4	125	3.07158	Cell cycle	http://www.genome.jp/kegg-bin/show_pathway?mmu04110	Ywhab Ywhaz Ywhag Ywhaq
0.135827	2	32	5.99918	Galactose metabolism	http://www.genome.jp/kegg-bin/show_pathway?mmu00052	Akr1b3 Pgm1
0.135827	3	75	3.83947	Renin secretion	http://www.genome.jp/kegg-bin/show_pathway?mmu04924	Prkaca Gucy1a1 Gnai1
0.135827	3	75	3.83947	Gastric acid secretion	http://www.genome.jp/kegg-bin/show_pathway?mmu04971	Prkaca Car2 Gnai1
0.138403	3	76	3.78895	Pancreatic cancer	http://www.genome.jp/kegg-bin/show_pathway?mmu05212	Cdc42 Rala Stat1
0.140178	4	129	2.97634	Relaxin signaling pathway	http://www.genome.jp/kegg-bin/show_pathway?mmu04926	Prkaca Hras Gnb2 Gnai1
0.144524	2	34	5.64628	Biosynthesis of unsaturated fatty acids	http://www.genome.jp/kegg-bin/show_pathway?mmu01040	Hsd17b4 Acot7
0.144524	4	131	2.9309	Serotonergic synapse	http://www.genome.jp/kegg-bin/show_pathway?mmu04726	Prkaca Hras Gnb2 Gnai1
0.145079	4	132	2.90869	Dopaminergic synapse	http://www.genome.jp/kegg-bin/show_pathway?mmu04728	Prkaca Ppp2r1a Gnb2 Gnai1
0.150053	4	134	2.86528	Yersinia infection	http://www.genome.jp/kegg-bin/show_pathway?mmu05135	Cdc42 Wipf2 Rhog Arpc4
0.154736	2	36	5.3326	Fructose and mannose metabolism	http://www.genome.jp/kegg-bin/show_pathway?mmu00051	Akr1b3 Aldoa
0.164006	9	469	1.84196	Pathways of neurodegeneration	http://www.genome.jp/kegg-bin/show_pathway?mmu05022	Psmd4 Psmb6 Hras Map1lc3a Ulk1 Psma4 Ndufb10 Psma3 Prnp
0.165432	2	38	5.05194	Biosynthesis of nucleotide sugars	http://www.genome.jp/kegg-bin/show_pathway?mmu01250	Pgm1 Gpi1
0.165432	5	201	2.38773	Proteoglycans in cancer	http://www.genome.jp/kegg-bin/show_pathway?mmu05205	Prkaca Cdc42 Hras Rps6 Cttn
0.166943	3	86	3.34838	Peroxisome	http://www.genome.jp/kegg-bin/show_pathway?mmu04146	Acsl6 Hsd17b4 Far1
0.180893	4	146	2.62978	Retrograde endocannabinoid signaling	http://www.genome.jp/kegg-bin/show_pathway?mmu04723	Prkaca Gnb2 Ndufb10 Gnai1
0.182135	3	90	3.19956	GnRH signaling pathway	http://www.genome.jp/kegg-bin/show_pathway?mmu04912	Prkaca Cdc42 Hras
0.184088	3	92	3.13001	Drug metabolism	http://www.genome.jp/kegg-bin/show_pathway?mmu00983	Gstm5 Hprt Cmpk1
0.184088	4	149	2.57683	Adrenergic signaling in cardiomyocytes	http://www.genome.jp/kegg-bin/show_pathway?mmu04261	Prkaca Ppp2r1a Tpm4 Gnai1
0.184088	3	92	3.13001	Fc gamma R-mediated phagocytosis	http://www.genome.jp/kegg-bin/show_pathway?mmu04666	Cdc42 Bin1 Arpc4
0.184088	3	91	3.1644	Morphine addiction	http://www.genome.jp/kegg-bin/show_pathway?mmu05032	Prkaca Gnb2 Gnai1

## Sheet: c KEGG DOWN
Enrichment FDR	nGenes	Pathway Genes	Fold Enrichment	Pathway	URL	Genes
0.00403374	21	469	2.58556	Pathways of neurodegeneration	http://www.genome.jp/kegg-bin/show_pathway?mmu05022	Ndufa11 Tomm40 Stx1a Mcu Map2k6 Ryr2 Csnk2b Mfn1 Ube2j1 Ndufs5 Mtor Cox7a2 Lrrk2 Atg101 Actr1b Cox6a1 Zfyve1 Mapk1 mt-Nd2 mt-Cytb Csnk2a1
0.0275816	15	380	2.27937	Alzheimer disease	http://www.genome.jp/kegg-bin/show_pathway?mmu05010	Ndufa11 Insr Mcu Csnk2b Ndufs5 Mtor Cox7a2 Atg101 Pik3r1 Cox6a1 Ide Mapk1 mt-Nd2 mt-Cytb Csnk2a1
0.00588988	13	228	3.29242	Thermogenesis	http://www.genome.jp/kegg-bin/show_pathway?mmu04714	Ndufa11 Akt1s1 Rps6kb1 Cox20 Ndufaf1 Ndufs5 Mtor Cox7a2 Sos2 Cox6a1 mt-Nd2 mt-Cytb Arid1b
0.0261504	12	266	2.605	Prion disease	http://www.genome.jp/kegg-bin/show_pathway?mmu05020	Ndufa11 Mcu Ryr2 Csnk2b Ndufs5 Cox7a2 Pik3r1 Cox6a1 Mapk1 mt-Nd2 mt-Cytb Csnk2a1
0.129713	12	365	1.89843	Amyotrophic lateral sclerosis	http://www.genome.jp/kegg-bin/show_pathway?mmu05014	Ndufa11 Tomm40 Mcu Map2k6 Ndufs5 Mtor Cox7a2 Atg101 Actr1b Cox6a1 mt-Nd2 mt-Cytb
0.00403374	11	156	4.0717	MTOR signaling pathway	http://www.genome.jp/kegg-bin/show_pathway?mmu04150	Insr Akt1s1 Rps6kb1 Wdr24 Eif4e2 Mtor Sos2 Pik3r1 Clip1 Mapk1 Strada
0.0194849	11	220	2.8872	Chemical carcinogenesis	http://www.genome.jp/kegg-bin/show_pathway?mmu05208	Ndufa11 Pld2 Ptprj Ndufs5 Cox7a2 Sos2 Pik3r1 Cox6a1 Mapk1 mt-Nd2 mt-Cytb
0.100749	11	300	2.11728	Huntington disease	http://www.genome.jp/kegg-bin/show_pathway?mmu05016	Ndufa11 Stx1a Ndufs5 Mtor Cox7a2 Atg101 Actr1b Cox6a1 Ep300 mt-Nd2 mt-Cytb
0.0285111	10	204	2.83059	Diabetic cardiomyopathy	http://www.genome.jp/kegg-bin/show_pathway?mmu05415	Ndufa11 Insr Ryr2 Ndufs5 Mtor Cox7a2 Pik3r1 Cox6a1 mt-Nd2 mt-Cytb
0.0540783	10	231	2.49974	Coronavirus disease	http://www.genome.jp/kegg-bin/show_pathway?mmu05171	Stat3 Rpl19 Rps4x Pik3r1 Rpl18a Rpl32 Rps7 Rps17 Rpl17 Mapk1
0.100749	10	264	2.18728	Endocytosis	http://www.genome.jp/kegg-bin/show_pathway?mmu04144	Folr1 Cyth2 Pard6a Vps4b Pld2 Cblb Psd2 Washc4 Arfgef1 Ehd2
0.100749	10	262	2.20397	Parkinson disease	http://www.genome.jp/kegg-bin/show_pathway?mmu05012	Ndufa11 Mcu Mfn1 Ube2j1 Ndufs5 Cox7a2 Lrrk2 Cox6a1 mt-Nd2 mt-Cytb
0.00349663	9	92	5.64888	Progesterone-mediated oocyte maturation	http://www.genome.jp/kegg-bin/show_pathway?mmu04914	Stk10 Cpeb4 Cdc27 Hsp90ab1 Anapc5 Mad1l1 Cdc16 Pik3r1 Mapk1
0.0110835	9	130	3.99767	Ribosome	http://www.genome.jp/kegg-bin/show_pathway?mmu03010	Rpl19 Mrps15 Rps4x Rpl18a Mrps16 Rpl32 Rps7 Rps17 Rpl17
0.0161282	9	140	3.71212	Autophagy	http://www.genome.jp/kegg-bin/show_pathway?mmu04140	Eif2ak4 Akt1s1 Rps6kb1 Atg16l1 Mtor Atg101 Pik3r1 Zfyve1 Mapk1
0.0168536	9	145	3.58411	Ubiquitin mediated proteolysis	http://www.genome.jp/kegg-bin/show_pathway?mmu04120	Cdc27 Cblb Birc6 Trip12 Anapc2 Ube2j1 Anapc5 Ube3b Cdc16
0.0952363	9	219	2.37304	Viral carcinogenesis	http://www.genome.jp/kegg-bin/show_pathway?mmu05203	Stat3 Actn1 Hdac3 Hdac4 Mad1l1 Gtf2e2 Pik3r1 Ep300 Mapk1
0.00349663	8	71	6.50637	Adherens junction	http://www.genome.jp/kegg-bin/show_pathway?mmu04520	Insr Actn1 Nectin3 Csnk2b Ptprj Ep300 Mapk1 Csnk2a1
0.00403374	8	82	5.63357	RNA degradation	http://www.genome.jp/kegg-bin/show_pathway?mmu03018	Cnot2 Dcp1a Cnot9 Dhx36 Exosc4 Edc4 Edc3 Cnot10
0.00539609	8	88	5.24946	PD-L1 expression and PD-1 checkpoint pathway in cancer	http://www.genome.jp/kegg-bin/show_pathway?mmu05235	Stat3 Rps6kb1 Map2k6 Csnk2b Mtor Pik3r1 Mapk1 Csnk2a1
0.0161282	8	113	4.08808	HIF-1 signaling pathway	http://www.genome.jp/kegg-bin/show_pathway?mmu04066	Stat3 Insr Rps6kb1 Eif4e2 Mtor Pik3r1 Ep300 Mapk1
0.0187483	8	120	3.8496	Thyroid hormone signaling pathway	http://www.genome.jp/kegg-bin/show_pathway?mmu04919	Med24 Med1 Med4 Hdac3 Mtor Pik3r1 Ep300 Mapk1
0.0190606	8	124	3.72542	AMPK signaling pathway	http://www.genome.jp/kegg-bin/show_pathway?mmu04152	Insr Akt1s1 Rps6kb1 Mtor Tbc1d1 Eef2k Pik3r1 Strada
0.0275816	8	138	3.34748	Insulin signaling pathway	http://www.genome.jp/kegg-bin/show_pathway?mmu04910	Insr Rps6kb1 Cblb Eif4e2 Mtor Sos2 Pik3r1 Mapk1
0.0361152	8	149	3.10035	Phospholipase D signaling pathway	http://www.genome.jp/kegg-bin/show_pathway?mmu04072	Cyth2 Insr Pld2 Plpp3 Mtor Sos2 Pik3r1 Mapk1
0.0110835	7	79	5.11656	EGFR tyrosine kinase inhibitor resistance	http://www.genome.jp/kegg-bin/show_pathway?mmu01521	Stat3 Rps6kb1 Eif4e2 Mtor Sos2 Pik3r1 Mapk1
0.0168536	7	90	4.4912	Longevity regulating pathway	http://www.genome.jp/kegg-bin/show_pathway?mmu04211	Insr Akt1s1 Rps6kb1 Eif4e2 Mtor Atg101 Pik3r1
0.0194849	7	98	4.12458	Choline metabolism in cancer	http://www.genome.jp/kegg-bin/show_pathway?mmu05231	Rps6kb1 Pld2 Plpp3 Mtor Sos2 Pik3r1 Mapk1
0.0353734	7	116	3.48456	Growth hormone synthesis, secretion and action	http://www.genome.jp/kegg-bin/show_pathway?mmu04935	Stat3 Map2k6 Mtor Sos2 Pik3r1 Ep300 Mapk1
0.0809767	7	141	2.86673	Spinocerebellar ataxia	http://www.genome.jp/kegg-bin/show_pathway?mmu05017	Cic Mcu Vldlr Pum1 Mtor Atg101 Pik3r1
0.0843662	7	143	2.82663	Measles	http://www.genome.jp/kegg-bin/show_pathway?mmu05162	Stat3 Eif2ak4 Rack1 Cblb Csnk2b Pik3r1 Csnk2a1
0.100749	7	154	2.62473	Non-alcoholic fatty liver disease	http://www.genome.jp/kegg-bin/show_pathway?mmu04932	Ndufa11 Insr Ndufs5 Cox7a2 Pik3r1 Cox6a1 mt-Cytb
0.117244	7	162	2.49511	MicroRNAs in cancer	http://www.genome.jp/kegg-bin/show_pathway?mmu05206	Stat3 Hdac4 Mtor Sos2 Pik3r1 Ep300 Mapk1
0.135312	7	173	2.33646	Hepatocellular carcinoma	http://www.genome.jp/kegg-bin/show_pathway?mmu05225	Rps6kb1 Mtor Arid2 Sos2 Pik3r1 Mapk1 Arid1b
0.0190606	6	70	4.94949	Acute myeloid leukemia	http://www.genome.jp/kegg-bin/show_pathway?mmu05221	Stat3 Rps6kb1 Mtor Sos2 Pik3r1 Mapk1
0.0229029	6	76	4.55874	Pancreatic cancer	http://www.genome.jp/kegg-bin/show_pathway?mmu05212	Stat3 Rps6kb1 Pld2 Mtor Pik3r1 Mapk1
0.0303627	6	84	4.12458	ErbB signaling pathway	http://www.genome.jp/kegg-bin/show_pathway?mmu04012	Rps6kb1 Cblb Mtor Sos2 Pik3r1 Mapk1
0.0431386	6	93	3.72542	Endocrine resistance	http://www.genome.jp/kegg-bin/show_pathway?mmu01522	Med1 Rps6kb1 Mtor Sos2 Pik3r1 Mapk1
0.0544444	6	99	3.49964	Prostate cancer	http://www.genome.jp/kegg-bin/show_pathway?mmu05215	Hsp90ab1 Mtor Sos2 Pik3r1 Ep300 Mapk1
0.100749	6	120	2.8872	Oocyte meiosis	http://www.genome.jp/kegg-bin/show_pathway?mmu04114	Cpeb4 Cdc27 Anapc5 Mad1l1 Cdc16 Mapk1
0.129713	6	131	2.64477	FoxO signaling pathway	http://www.genome.jp/kegg-bin/show_pathway?mmu04068	Stat3 Insr Sos2 Pik3r1 Ep300 Mapk1
0.130078	6	133	2.605	Oxidative phosphorylation	http://www.genome.jp/kegg-bin/show_pathway?mmu00190	Ndufa11 Ndufs5 Cox7a2 Cox6a1 mt-Nd2 mt-Cytb
0.0190606	5	48	6.01501	Type II diabetes mellitus	http://www.genome.jp/kegg-bin/show_pathway?mmu04930	Cacna1e Insr Mtor Pik3r1 Mapk1
0.100749	5	88	3.28091	Colorectal cancer	http://www.genome.jp/kegg-bin/show_pathway?mmu05210	Rps6kb1 Mtor Sos2 Pik3r1 Mapk1
0.114101	5	92	3.13826	Fc gamma R-mediated phagocytosis	http://www.genome.jp/kegg-bin/show_pathway?mmu04666	Rps6kb1 Pld2 Plpp3 Pik3r1 Mapk1
0.161878	5	109	2.64881	Insulin resistance	http://www.genome.jp/kegg-bin/show_pathway?mmu04931	Stat3 Insr Rps6kb1 Mtor Pik3r1
0.186128	5	115	2.51061	Nucleocytoplasmic transport	http://www.genome.jp/kegg-bin/show_pathway?mmu03013	Kpna4 Tnpo2 Rnps1 Thoc2 Ipo11
0.107616	4	60	3.8496	Notch signaling pathway	http://www.genome.jp/kegg-bin/show_pathway?mmu04330	Numb Ncor2 Tle3 Ep300
0.129713	4	66	3.49964	Fc epsilon RI signaling pathway	http://www.genome.jp/kegg-bin/show_pathway?mmu04664	Map2k6 Sos2 Pik3r1 Mapk1
0.133058	4	68	3.39671	Renal cell carcinoma	http://www.genome.jp/kegg-bin/show_pathway?mmu05211	Sos2 Pik3r1 Ep300 Mapk1
0.150551	4	72	3.208	Non-small cell lung cancer	http://www.genome.jp/kegg-bin/show_pathway?mmu05223	Stat3 Sos2 Pik3r1 Mapk1
0.158128	4	74	3.1213	Prolactin signaling pathway	http://www.genome.jp/kegg-bin/show_pathway?mmu04917	Stat3 Sos2 Pik3r1 Mapk1
0.158128	4	74	3.1213	Glioma	http://www.genome.jp/kegg-bin/show_pathway?mmu05214	Mtor Sos2 Pik3r1 Mapk1
0.179535	4	78	2.96123	Ribosome biogenesis in eukaryotes	http://www.genome.jp/kegg-bin/show_pathway?mmu03008	Csnk2b Sbds Mphosph10 Csnk2a1
0.129713	3	38	4.55874	Aldosterone-regulated sodium reabsorption	http://www.genome.jp/kegg-bin/show_pathway?mmu04960	Insr Pik3r1 Mapk1
0.181224	3	47	3.68579	Ether lipid metabolism	http://www.genome.jp/kegg-bin/show_pathway?mmu00565	Pld2 Enpp2 Plpp3
0.144836	2	17	6.79342	Selenocompound metabolism	http://www.genome.jp/kegg-bin/show_pathway?mmu00450	Papss1 Sephs2

## Sheet: b,d
Fig.2 a & c		supplementary data		p-value cut off <0.05 (-log2 of 1.3)
				fold change < -0.25 and > 0.25
proteomics data set 3-month old cerebellum
b	Genes	Protein.Names	-Log Student's T-test p-value KO_1m_WT_1m	Student's T-test Difference KO_1m_WT_1m (fold change)	significant hits labeled in red and usd for pathway analysis			d	upregulated proteins		downregulated proteins
	Cul4b	CUL4B_MOUSE	1.6104	0.226991					Nudt16l1		Icmt
	Stx8	STX8_MOUSE	0.5231	0.12569					Gpd1l		Pdcl
	Smurf2	SMUF2_MOUSE	0.301366	-0.275126					Cadm3		Eny2
	Tanc2	TANC2_MOUSE	0.280918	0.135522					Birc6		Gyg1
	Fam171a2	F1712_MOUSE	1.41766	0.249944					Tmem266		Igfbp5
	Gpatch8	GPTC8_MOUSE	0.179435	-0.154235					Dlgap3		Stk17b
	Ano6	ANO6_MOUSE	0.629961	-0.376741					Diaph2		Atg16l1
	Cdr2l	CDR2L_MOUSE	2.25284	-0.322634	+				Adam22		Evi5
	Zmym4	ZMYM4_MOUSE	0.594198	0.824775					Acsl6		Pfdn5
	Atg101	ATGA1_MOUSE	0.394343	0.143478					Atp1a1		Plpp6
	Psma3	PSA3_MOUSE	0.341736	-0.0677161					Cntn2		Prps1
	Osbpl9	OSBL9_MOUSE	0.160049	-0.0439553					Adi1		Diablo
	Kiaa1109	K1109_MOUSE	0.244425	0.144995					Ilk		Ddo
	Limch1	LIMC1_MOUSE	0.276839	-0.0490069					Clic4		Tmem41a
	Ddi2	DDI2_MOUSE	0.875834	0.146809					Ppib		Itga3
	Smg7	SMG7_MOUSE	0.766192	0.670294					Wnk2		Ppwd1
	Atp6v1c1	VATC1_MOUSE	0.289292	0.0415292					Rps5		Kifap3
	Map7d2	MA7D2_MOUSE	0.452068	-0.226989					Psat1		Rundc3b
	Med12	MED12_MOUSE	0.0404767	0.0533929					Tbc1d9b		Cdc42ep2
	Ckap5	CKAP5_MOUSE	0.102806	0.0163035					Plch2		Kalrn
	Camsap1	CAMP1_MOUSE	0.772832	0.175066					Pgm2		Foxo3
	Tprn	TPRN_MOUSE	0.786827	-1.51852					Farp1		Kif3c
	Virma	VIR_MOUSE	0.0414658	-0.0351682					Hnrnpul1		Map9
	Rps6	RS6_MOUSE	0.175951	-0.0597434					Erbin		Tom1l1
	Ajm1	AJM1_MOUSE	0.845748	-0.106768					Fcsk		Ppp4r4
	Map7d1	MA7D1_MOUSE	0.369897	0.0797977					Ilvbl		Dvl3
	Chd7	CHD7_MOUSE	0.410226	0.0836186					Myef2		Mapk8ip2
	Focad	FOCAD_MOUSE	0.267015	-0.123615					Adam10		Pum3
	Rap1gap	RPGP1_MOUSE	0.602264	-0.0954938					Tfip11		Cacnb2
	Shroom2	SHRM2_MOUSE	0.353138	-0.13896					Vapb		Pcp4
	Ubr4	UBR4_MOUSE	0.203539	0.0286393					Abat		Fam107b
	Syndig1	SYNG1_MOUSE	0.661954	-1.11377					Sart3		Snx13
	Plch2	PLCH2_MOUSE	2.94242	0.262167	+				Glyr1		Tnc
	Fmnl2	FMNL2_MOUSE	0.431676	0.174592					Plrg1		Dcp2
	Scn1a	SCN1A_MOUSE	0.247692	-0.128258					Snw1		Nfat5
	Ndufaf5	NDUF5_MOUSE	1.10051	-0.253911					Ddx5		Kiaa0319l
	Osbpl8	OSBL8_MOUSE	0.0627142	0.0202017					Agpat1		Wsb2
	Skt	SKT_MOUSE	1.67762	-0.314512	+				Stk11
	Ppig	PPIG_MOUSE	1.7568	0.249924					Pdgfrb		Exosc2
	Ppip5k1	VIP1_MOUSE	0.248982	-0.451101					Ubtf		Grid2ip
	Agrn	AGRIN_MOUSE	2.93419	0.391172	+				Ap2a1		Ppp1r14b
	Slc25a25	SCMC2_MOUSE	0.236806	-0.114238					Qrich1		Cep76
	Upf2	RENT2_MOUSE	0.488084	0.10558					Slc1a2		Pde5a
	Rabgap1	RBGP1_MOUSE	0.726836	0.0831323					Cdc5l		Gng13
	Arhgef10l	ARGAL_MOUSE	0.48608	0.0817156					Ddx21		Calb1
	Mocs3	MOCS3_MOUSE	0.921058	0.230467					Me3		Homer3
	Las1l	LAS1L_MOUSE	1.5439	1.54307	+				Abr		Tuba8
	Arid1a	ARI1A_MOUSE	0.938016	0.184148					Hcfc1		Shisa6
	Kalrn	KALRN_MOUSE	1.55927	-2.14668	+				Arhgap1		Camk2a
	Uhrf1bp1l	UH1BL_MOUSE	0.0003386	-0.000117779					Agps		Krit1
	Dennd5b	DEN5B_MOUSE	0.755204	-1.12041					Lxn		Shank1
	Ncoa5	NCOA5_MOUSE	1.38776	0.209381					Aldh3a2		Prkg1
	Ppp6r3	PP6R3_MOUSE	0.290836	0.0710111					Tst		Arhgef33
	Nt5c1a	5NT1A_MOUSE	0.416342	0.142357					Wwp2		Prkcg
	Tbc1d8b	TBC8B_MOUSE	1.72818	-1.01421	+				Hdac1		Ca8
	Ttc38	TTC38_MOUSE	0.545297	0.180759					Nup188		Plekhd1
	Glt1d1	GL1D1_MOUSE	0.781682	-0.180236					Tm9sf3		Itih3
	Ttll7	TTLL7_MOUSE	0.352585	-0.130421					Gtf3c1		Myo10
	Mtr	METH_MOUSE	1.45559	0.180297					Gpi		Shank2
	Exoc6b	EXC6B_MOUSE	0.639079	-0.140245					Numa1		Mrps35
	Plrg1	PLRG1_MOUSE	1.4637	0.272257	+				Nid2		Nexn
	Mipep	MIPEP_MOUSE	0.122963	-0.0679803					Eps8		Cttnbp2
	Armt1	ARMT1_MOUSE	1.78968	-0.27649	+				Mblac2		Depdc5
	Rabgap1l	RBG1L_MOUSE	0.544016	0.727478					Acsl1		Itpka
	Arhgap31	RHG31_MOUSE	2.07515	-0.478913	+				Maoa		Rgs8
	Dpy19l1	D19L1_MOUSE	0.0936211	-0.241093					Ampd3		Krt2
	Eif2ak4	E2AK4_MOUSE	0.0135692	0.00653124					Fbxo6		Cdc27
	Sec14l1	S14L1_MOUSE	0.0667901	-0.142792					Oplah		Ethe1
	Ptprs	PTPRS_MOUSE	1.13095	0.317144					Colgalt1		Dagla
	Uprt	UPP_MOUSE	0.0122005	0.00365162					Dtx3		Plxdc1
	Scn2a	SCN2A_MOUSE	0.217337	-0.0882616					Dido1		Tbc1d8b
	Zcchc7	ZCHC7_MOUSE	0.369791	0.220221					B2m		Akap2
	Dock11	DOC11_MOUSE	1.07779	-0.399694					Cst3		Casq2
	Tomm5	TOM5_MOUSE	0.435396	0.827712					Apex1		Arhgap26
	Frrs1l	FRS1L_MOUSE	0.37892	-0.158609					Rpl27a		Ca7
	Nfx1	NFX1_MOUSE	0.241221	0.175638					Palm		Arhgap20
	Usp24	UBP24_MOUSE	0.405965	0.0636964					Spcs2		Slc1a6
	Bcas1	BCAS1_MOUSE	0.737318	0.478267					Acadvl		Strip2
	Dlgap4	DLGP4_MOUSE	3.13356	-0.957158	+				Prkcb		Dlgap4
	Triqk	TRIQK_MOUSE	NaN	0					Smc6		Lingo3
	Plekhd1	PLHD1_MOUSE	3.61384	-1.14687	+				Nrbp2		Rmdn3
	Pdhx	ODPX_MOUSE	0.315608	-0.153086					Pbrm1		Rilpl1
	Ythdc2	YTDC2_MOUSE	1.25504	-0.989494					Tmem62		Haghl
	Brpf1	BRPF1_MOUSE	2.07573	0.308111	+				Brpf1		Mprip
	Otud4	OTUD4_MOUSE	1.37006	-0.519949	+				Lmnb2		Pvalb
	Psmd4	PSMD4_MOUSE	1.54949	-0.162206					Pcif1		Wdr24
	Apba1	APBA1_MOUSE	1.32955	-0.218227					Adarb1		Mtpn
	Otud7b	OTU7B_MOUSE	0.734367	-0.259965					Ptbp2		Eps8l2
	Zcchc24	ZCH24_MOUSE	0.158447	-0.240898					Cdk9		Cdc42ep4
	Uba1	UBA1_MOUSE	0.66852	0.11738					Rpn2		Mtss1
	Trappc11	TPC11_MOUSE	0.369357	0.0827451					Ephb2		Dgkh
	Osbpl6	OSBL6_MOUSE	1.59773	-0.226102					Lama2		Grid2
	Plxnb2	PLXB2_MOUSE	2.0647	0.171579					Raly		Dgkz
	Dock5	DOCK5_MOUSE	1.85025	1.69725	+				Pgs1		Kif3b
	Rbm25	RBM25_MOUSE	1.07074	0.061625					Ublcp1		Itpr1
	Thoc2	THOC2_MOUSE	0.861353	0.205832					Neo1		Txn2
	Clip3	CLIP3_MOUSE	0.889437	0.33305					Matn4		Fkbp1a
	Pdzd8	PDZD8_MOUSE	0.558156	-0.222599					Slc7a14		Cox6a1
	Lrrk2	LRRK2_MOUSE	1.25694	-0.776617					Eml2		Clmn
	Cttnbp2	CTTB2_MOUSE	4.39507	-1.08672	+				Clcn6		Pea15
	Ptprz1	PTPRZ_MOUSE	0.541557	-0.0811548					Atp1b2		Orai2
	Akap5	AKAP5_MOUSE	0.187888	-0.252775					Ehd1		Cpne9
	Dgkh	DGKH_MOUSE	2.81384	-0.846549	+				Col15a1		Dner
	Safb	SAFB1_MOUSE	0.467849	0.0941486					Cc2d1b		Cstb
	Pgbd5	PGBD5_MOUSE	0.778368	0.307114					Sema4d		Cdk16
	Ccdc6	CCDC6_MOUSE	0.129867	-0.0427537					Efnb3		Ndufv3
	Shank1	SHAN1_MOUSE	5.592	-1.18676	+				Gatad2b		Slc1a3
	Ube2r2	UB2R2_MOUSE	0.265232	0.532314					Cdipt		Arap1
	Gls	GLSK_MOUSE	0.520478	-0.122653					Ppp1r10		Kcnma1
	Soga1	SOGA1_MOUSE	2.02428	0.445249	+				Snrpa1		Septin11
	Prrt2	PRRT2_MOUSE	0.581113	0.131406					Mecp2		Ywhah
	Fga	FIBA_MOUSE	0.110497	0.383506					Rcc1		Zfand2b
	Mctp1	MCTP1_MOUSE	0.028975	-0.00947762					Bod1l		Kcnj10
	Gcn1	GCN1_MOUSE	0.950029	0.0998335					Bcan		Fam107a
	Dchs1	PCD16_MOUSE	0.562447	0.117524					Carmil1		Cfap298
	Sbf2	MTMRD_MOUSE	1.87094	0.330024	+				Tmem43		Garnl3
	Ift140	IF140_MOUSE	1.12786	-0.231977					Lrrc8a		Srgap1
	Setd1a	SET1A_MOUSE	0.684658	0.739422					Pygb		Eml1
	Prr12	PRR12_MOUSE	0.433722	0.710437					Llgl1		Ecsit
	Igsf9b	TUTLB_MOUSE	1.38754	0.391733	+				Ccdc136		Mrpl38
	Ascc3	ASCC3_MOUSE	0.348738	-0.489546					Stxbp3		Ryr1
	Chd2	CHD2_MOUSE	0.098858	0.0233593					Smc1a		Lhpp
	Ryr1	RYR1_MOUSE	2.99616	-0.682024	+				Cpsf6		Gabbr1
	Irf2bp2	I2BP2_MOUSE	0.316715	0.414099					Cadm2		Dlg2
	C2cd2	C2CD2_MOUSE	0.631192	-0.529264					Svop		Psmd10
	Pi4ka	PI4KA_MOUSE	0.140816	0.0255356					Pus1		Kctd12
	Aspa	ACY2_MOUSE	1.16368	0.477613					Eloa		Atp2b2
	Tdrkh	TDRKH_MOUSE	0.326077	-0.100497					Sbf2		Hpcal1
	Wdfy1	WDFY1_MOUSE	0.342374	1.06837					Gna13		Slc9a3
	Nolc1	NOLC1_MOUSE	2.36448	-0.429267	+				Zcchc8		Dnaja3
	Kdm2a	KDM2A_MOUSE	0.805636	0.24791					Dipk2a		Slc41a3
	Ankrd44	ANR44_MOUSE	0.857583	0.266511					Mfn1		Vdac1
	Ccdc85c	CC85C_MOUSE	2.30456	-0.369305	+				Cutc		Clec2l
	Bod1l	BD1L1_MOUSE	1.49313	0.32093	+				Flot1		Gabbr2
	Ttc7b	TTC7B_MOUSE	1.5942	0.140602					Lmna		Thra
	Ube4a	UBE4A_MOUSE	0.0495106	0.0138745					Tmem163		Idi1
	Zc3h13	ZC3HD_MOUSE	0.723962	0.303923					Fat2		Thsd7a
	Inpp5k	INP5K_MOUSE	0.417629	0.102673					Ppih		Hmgcs1
	Numa1	NUMA1_MOUSE	1.84377	0.290314	+				Ercc4		ATP5IF1
	Nrxn2	NRX2A_MOUSE	0.00228255	0.00115395					Gsto1		Lpgat1
	Fry	FRY_MOUSE	0.183245	-0.0441775					Arvcf		Agfg2
	Sec16a	SC16A_MOUSE	0.00696501	0.0012579					Mindy2		Ggact
	Syngap1	SYGP1_MOUSE	2.02843	-0.533762	+				Gatd1		Brinp1
	Tpr	TPR_MOUSE	0.313035	0.0633192					Amt		Cacna2d2
	Sh3pxd2b	SPD2B_MOUSE	0.519915	0.743717					Aldh1a1		Strn3
	Myo10	MYO10_MOUSE	3.98624	-1.12397	+				Vcan		Gldc
	Slc9a3	SL9A3_MOUSE	2.43639	-0.646168	+						Septin4
	Sipa1l3	SI1L3_MOUSE	0.794523	0.17421					Gucy1a1		Dgkg
		CK054_MOUSE	1.78817	0.342902	+				Dnajb12		Grm1
	Rab11fip2	RFIP2_MOUSE	0.180195	-0.0465193					Ctnna3		Inpp4a
	Atp2b1	AT2B1_MOUSE	0.0163378	-0.00554848					Tmem175		Ndufa5
	Mapk1	MK01_MOUSE	1.09063	-0.104215					Dnpep		Ndufb1
	Poglut3	PLGT3_MOUSE	0.208794	0.475383					Ralyl		Dpp10
	Zbtb11	ZBT11_MOUSE	0.42501	0.577612					Prkacb		Ksr2
	Ank3	ANK3_MOUSE	0.213752	-0.0185089					Tmem63c		Baiap2
	Brd1	BRD1_MOUSE	0.0915804	0.0319686					Acaa2		Acot13
	Shisa8	SHSA8_MOUSE	2.272	0.512477	+				Abca2		Mob4
	Hk2	HXK2_MOUSE	0.217054	-0.214821					Smg1		Arap2
	Capn2	CAN2_MOUSE	1.55182	0.0814638					Lsm3		Ndufv2
	S1pr1	S1PR1_MOUSE	0.71956	-0.398487					Cyb5r3		Syngap1
	Cacna2d1	CA2D1_MOUSE	0.48543	0.169361					Cryab		Ndufs5
	Rtn4r	RTN4R_MOUSE	0.461438	0.842491					Hspg2		Slc4a10
	Sec22b	SC22B_MOUSE	0.329989	-0.0512609					Src		Purg
	Dpysl2	DPYL2_MOUSE	0.312305	-0.0665994					Eci2		Iscu
	Rbm10	RBM10_MOUSE	0.243796	0.0860124					Atp2b4		Acp6
	Emd	EMD_MOUSE	0.585395	0.201104					Ermp1		Setd7
	Kcnk1	KCNK1_MOUSE	0.949707	-0.321462					Rbm15		Otud4
	Gtpbp1	GTPB1_MOUSE	0.299017	-0.0363493					Mtnd5		Adgrl3
	Alyref	THOC4_MOUSE	1.22366	0.392709					Arhgef2		Ndufs8
	Clta	CLCA_MOUSE	0.47863	-0.0823622					Suclg2		Atp5pb
	Pten	PTEN_MOUSE	0.736045	-0.282626					Txndc5		Coq9
	Stxbp1	STXB1_MOUSE	0.548732	0.0608907					Wipi2		Psd2
	Endog	NUCG_MOUSE	1.4635	-0.272205	+				Terf2		Nsdhl
	Myh11	MYH11_MOUSE	2.10441	0.51631	+				Scg3		Wdr61
	Map3k4	M3K4_MOUSE	0.129176	-0.22471					Fam234b		Atl2
	Metap2	MAP2_MOUSE	0.296026	-0.0558271					Bop1		Mtmr7
	Ppp4r4	PP4R4_MOUSE	1.50081	-1.8854	+				Daglb		Cap2
	Capn5	CAN5_MOUSE	0.757829	0.215469					Slc25a51		Sestd1
	Negr1	NEGR1_MOUSE	0.0183855	-0.00955343					Slc12a2		Pip4k2c
	Casp6	CASP6_MOUSE	0.856977	1.97124					Acsl3		Trim9
	Ampd3	AMPD3_MOUSE	2.33116	0.294582	+				Alg2		Akt2
	Polr2j	RPB11_MOUSE	0.527464	1.00554					Lamtor1		Arhgap31
	Ubr1	UBR1_MOUSE	0.398519	0.102638					Plcl2		Rabep1
	Dld	DLDH_MOUSE	1.43836	-0.396397	+				Psme1		Smap1
	Hsd17b10	HCD2_MOUSE	0.607651	-0.0772848					Rad21		Lyn
	Ube3a	UBE3A_MOUSE	1.33419	0.102801					Cavin1		Ak2
	Tcof1	TCOF_MOUSE	0.346793	-0.601801					Kcnt1		Btbd17
	Tppp	TPPP_MOUSE	0.137876	-0.0738578					Gabpa		Prex1
	Dctn1	DCTN1_MOUSE	0.826068	0.0894227					Nfia		Dcaf7
	Mt-Cyb	CYB_MOUSE	0.424357	1.88062					Limk1		Ablim2
	Cblb	CBLB_MOUSE	0.0203303	-0.056776					Macroh2a1		Csdc2
	Prdx4	PRDX4_MOUSE	1.15647	-0.340148					Arhgef17		Msrb2
	Diaph1	DIAP1_MOUSE	0.12517	0.0188441					Trmt6		Ndufb9
	Eftud2	U5S1_MOUSE	0.860685	-0.0889626					Vamp1		Ptpn4
	Ercc2	ERCC2_MOUSE	0.647818	0.752428					Igsf21		Aldoc
	Gfra2	GFRA2_MOUSE	0.0651751	0.119587					Agrn		Ahsa1
	RO60	RO60_MOUSE	0.612628	0.198873					Pgrmc2		Cacnb4
	Pik3r2	P85B_MOUSE	1.1547	-0.914801					Igsf9b		Ppt1
	Faah	FAAH1_MOUSE	1.04437	0.15556					Smndc1		Pik3c3
	Aip	AIP_MOUSE	0.169375	-0.0659819					Bpnt2		Chordc1
	Flot1	FLOT1_MOUSE	1.91571	0.33393	+				Senp7		Dclk1
	Numbl	NUMBL_MOUSE	1.16567	-0.215488					Slc4a2		Rack1
	Cyth3	CYH3_MOUSE	0.475285	-0.71276					Ercc1		Gopc
	Mras	RASM_MOUSE	0.000566865	-0.00241089					Parp2		Ano8
	Lman1	LMAN1_MOUSE	0.214867	0.0407486					Tapt1		Grm4
	Sun1	SUN1_MOUSE	0.767742	0.219017					Slc2a1		Eef1a2
	Degs1	DEGS1_MOUSE	1.14729	-0.246988					Mcmbp		Ubash3b
	Pex5	PEX5_MOUSE	0.954015	-0.229344					Hace1		Atp5f1c
	Psmb1	PSB1_MOUSE	0.0643238	0.0204096					Snta1		St13
	Hdac1	HDAC1_MOUSE	1.57372	0.286202	+				Lamb1		Sdcbp
	Ndufb11	NDUBB_MOUSE	0.278446	0.0938702					Flot2		Dcaf8
	Ptgds	PTGDS_MOUSE	0.385687	-1.2971					Cotl1		Hapln4
	Sypl1	SYPL1_MOUSE	0.269931	0.704652					Slc16a1		Nmnat1
	Sema4d	SEM4D_MOUSE	2.65973	0.317534	+				Nap1l4		Btf3
	Gsto1	GSTO1_MOUSE	2.33903	0.340841	+				Gpkow		Nolc1
	Man2b1	MA2B1_MOUSE	0.0387642	-0.0999222					Mog		Nubpl
	Casq2	CASQ2_MOUSE	3.51608	-0.999139	+				Ddah2		Ciao1
	Rars2	SYRM_MOUSE	0.0479415	-0.140716					Endod1		Anks1b
	Gclm	GSH0_MOUSE	0.284582	0.125953					Nup93		Prmt8
	Ankrd13c	AN13C_MOUSE	0.93241	1.3865					Cdc40		Erp29
	Vps26c	VP26C_MOUSE	0.71167	-1.2599					Apc		Rab11fip5
	Agpat1	PLCA_MOUSE	1.3593	0.27309	+				Idh2		Rheb
	Dpysl4	DPYL4_MOUSE	0.836974	-0.162014					Sh3bgrl3		Bod1
	Map3k5	M3K5_MOUSE	0.643402	0.100551					Gabrd		Coq5
	Scarb2	SCRB2_MOUSE	0.0640566	-0.05163					Rps13		Mtus2
	Phb2	PHB2_MOUSE	0.659047	0.191764					Abcg2		Isca2
	Ncam2	NCAM2_MOUSE	1.20897	0.304839					Ctnna1		Frmd5
	ATP5IF1	ATIF1_MOUSE	3.56614	-0.600539	+				Vcl		Cacybp
	Terf2	TERF2_MOUSE	1.84998	0.364044	+				Clptm1		Gga3
	Gosr2	GOSR2_MOUSE	1.47043	0.198503					Smpd4		Tlnrd1
	Col15a1	COFA1_MOUSE	3.05027	0.316726	+				Cpe		Lypla1
	Ddt	DOPD_MOUSE	0.0422817	0.0198421					Pax6		Serpinb1b
	Cpsf2	CPSF2_MOUSE	0.600746	0.11048					Armcx3		Ndufs3
	Cops7a	CSN7A_MOUSE	0.00191725	-0.0010457					Agpat3		Hspd1
	Ptpn9	PTN9_MOUSE	0.394509	-0.890289					Synpr		Nlgn1
	Exoc7	EXOC7_MOUSE	1.02208	-0.110475					A2m		Psmd7
	Dhx15	DHX15_MOUSE	0.280269	0.056756					Retreg2		Rabgef1
	Purb	PURB_MOUSE	2.01594	-0.29361	+				Map4k4		Fxn
	Srsf5	SRSF5_MOUSE	0.43853	0.19261					Tln1		Lman2
	Rab10	RAB10_MOUSE	0.308792	-0.0932732					Crtac1		Dld
	Kpna3	IMA4_MOUSE	1.38364	-0.315041	+				Prkra		Ndufaf2
	Kpna6	IMA7_MOUSE	0.530489	0.237842					Tmpo		Hars2
	Capn1	CAN1_MOUSE	1.27203	0.280097					Poldip3		Gpld1
	Anp32a	AN32A_MOUSE	0.691604	0.330263					Lamc1		Kif3a
	Exoc4	EXOC4_MOUSE	1.07999	-0.149569					Cdh2		Ndufaf3
	Phyh	PAHX_MOUSE	0.0389381	0.0973344					Dhrs1		Dbr1
	Hax1	HAX1_MOUSE	0.643188	-0.236861					Macroh2a2		Nipsnap1
	Efnb3	EFNB3_MOUSE	1.49961	0.317739	+				Gde1		Wars1
	Pld3	PLD3_MOUSE	0.99489	1.64559					Slc6a1		Mtmr6
	Folh1	FOLH1_MOUSE	2.49473	0.480668	+				Soga1		Ndufa6
	Dhodh	PYRD_MOUSE	1.14059	-0.177795					Enpp6		Atp2a3
	Prrt1	PRRT1_MOUSE	0.3475	0.708901					Itgb1		Cfl1
	Clcn6	CLCN6_MOUSE	2.03422	0.315509	+				Macrod1		Glb1
	Rala	RALA_MOUSE	0.0622427	-0.0359235					Fen1		Timm10
	Fkbp8	FKBP8_MOUSE	0.213565	-0.0686364					Cnn3		Actr3b
	Edil3	EDIL3_MOUSE	0.284015	0.174043					Csk		Ubp1
	Clk3	CLK3_MOUSE	1.06295	2.11374					Mta1		Hsph1
	Mien1	MIEN1_MOUSE	0.276084	-1.04911					Cenpv		Eif4a2
	Slc1a6	EAA4_MOUSE	2.6042	-0.988616	+				Hspa12b		Plcb3
	Rabep1	RABE1_MOUSE	2.67223	-0.477812	+				Gabarapl2		Gria1
	Cd151	CD151_MOUSE	0.465448	0.947803					Tbc1d17		Pithd1
	Psmd14	PSDE_MOUSE	1.47049	-0.225653					Plec		Unc13c
	Adam10	ADA10_MOUSE	1.65942	0.26638	+				Casp3
	Npc1	NPC1_MOUSE	0.569508	0.959874					Ints10		Mrps23
	Bmpr2	BMPR2_MOUSE	0.293722	0.100274					Gsta4		Dbn1
	Slc32a1	VIAAT_MOUSE	0.378243	0.185769					Dpf2		Ttc1
	Stag2	STAG2_MOUSE	1.36731	0.205958					Mlc1		Triobp
	Anxa3	ANXA3_MOUSE	1.19379	0.393699					Surf4		Ccdc85c
	Ap1b1	AP1B1_MOUSE	0.14745	0.0393338					Gpr162		Nomo1
	C1qbp	C1QBP_MOUSE	0.0971713	-0.0524349					Chgb		Kcnc3
	Mgll	MGLL_MOUSE	0.589588	-0.12917					Cyth1		Ppa1
	Mrps12	RT12_MOUSE	1.14295	-0.348472					Pgrmc1		Dhps
	Syt3	SYT3_MOUSE	0.427186	-0.629549					Atp11a		Ppil2
	Myadm	MYADM_MOUSE	0.239736	0.682167					Tgm2		Mink1
	Serpini1	NEUS_MOUSE	0.524716	-0.165041					Rtn3		Sema7a
	Atp6v0d1	VA0D1_MOUSE	0.791211	0.156311					Myl9		Eif3k
	Pnn	PININ_MOUSE	0.0245099	0.00890875					Vps39		Sdha
	Ring1	RING1_MOUSE	0.431546	-0.15902					Wdr11		Sez6l2
	Hnrnph1	HNRH1_MOUSE	1.08039	-0.462097					Iqgap1		Septin5
	Api5	API5_MOUSE	0.62568	0.128779					Kit		Uqcrc2
	Bcat2	BCAT2_MOUSE	0.176488	-0.0515766					Phgdh		Arl3
	Timm44	TIM44_MOUSE	0.040928	-0.0109973					Zmiz1		Ppp3cb
	Cops5	CSN5_MOUSE	0.596657	-0.110047					Megf8		Zer1
	Slc1a4	SATT_MOUSE	0.244997	-0.264726					Thnsl2		Eif2s1
	Calu	CALU_MOUSE	0.197417	0.0610223					Fads2		Cox6b1
	Lsm2	LSM2_MOUSE	0.143782	-0.0428767					Anxa2		Kiaa0513
	Ctnnd2	CTND2_MOUSE	1.98301	0.163494					Adcy8		Fahd2
	Fxn	FRDA_MOUSE	2.22136	-0.397296	+				Marchf5		Gfm1
	Pitpnm1	PITM1_MOUSE	0.916717	-0.161975					Folh1		Wdr26
	Rab33b	RB33B_MOUSE	0.027339	0.0114589					Entpd5		Spock2
	Gamt	GAMT_MOUSE	0.101674	0.0367942					Stk10		Lactb2
	Zw10	ZW10_MOUSE	0.123134	-0.0859327					Ctps2		Cmc2
	Cavin1	CAVN1_MOUSE	1.75755	0.379756	+				Nid1		S100a16
	Ddost	OST48_MOUSE	0.550682	-0.0896883					Cspg4		Psmb5
	Ap3d1	AP3D1_MOUSE	0.185119	-0.0611229					Lamb2		Nrcam
	Txlna	TXLNA_MOUSE	0.144913	-0.0577712					Niban2		Abhd3
	Il16	IL16_MOUSE	0.978992	0.235045					Hspa2		Cpox
	Rgs7	RGS7_MOUSE	2.07698	-0.282658	+				Thoc1		Vldlr
	Csnk2a2	CSK22_MOUSE	0.798267	0.0791512					Cmbl		Dynlt3
	Gucy1b1	GCYB1_MOUSE	0.933429	0.170143					Sarnp		Prex2
	Hmgb3	HMGB3_MOUSE	0.021353	0.00922346					Slc8a3		Washc2
	Reps1	REPS1_MOUSE	0.331732	0.0958734					Mrc2		Ciao2b
	Wsb2	WSB2_MOUSE	2.10513	-1.59602	+				Zbtb20		Cycs
	Cpeb4	CPEB4_MOUSE	0.0562953	-0.0303421					Cnnm2		Pnpo
	Smarce1	SMCE1_MOUSE	0.713774	-0.123927					Ap3b1		Mrps31
	Dnajb6	DNJB6_MOUSE	0.635197	-0.140939					Castor2		Cdr2l
	Banf1	BAF_MOUSE	0.153678	-0.260225					Psme2		Tcp11l1
	Get3	GET3_MOUSE	0.821657	-0.0948558					Ctsz		Naa10
	Slk	SLK_MOUSE	0.133375	0.0226727					Ulk1		Ica1
	Cntnap1	CNTP1_MOUSE	0.335946	-0.0714521					Map1lc3a		Magi2
	Pum2	PUM2_MOUSE	0.0249172	0.00713539					Slc27a1		Sez6l
	Fkbp7	FKBP7_MOUSE	0.173718	-0.172078					Hsd11b1		Ltn1
	Echs1	ECHM_MOUSE	0.794571	-0.181346					Abhd14b		Snx9
	Cacna1b	CAC1B_MOUSE	0.618635	0.778916					Unc5b		Prrc1
	Strada	STRAA_MOUSE	0.754941	-0.150827					Arhgef6		Glrx3
	Impa1	IMPA1_MOUSE	2.42396	-0.277688	+				Wdr4		Ldhb
	Rps7	RS7_MOUSE	0.275199	0.0707331					Adpgk		Kpna3
	Copb2	COPB2_MOUSE	0.331737	0.0800772					Nipbl		Commd8
	Nck2	NCK2_MOUSE	0.158987	-0.0452452					Cpt1a		Pip4k2b
	Snca	SYUA_MOUSE	0.422919	-0.369277					Nlrx1		Skt
	Tlk2	TLK2_MOUSE	0.303729	0.524121					Shisa8		Ncald
	Tpmt	TPMT_MOUSE	0.135525	-0.0502052					Gpt		Csde1
	Impact	IMPCT_MOUSE	0.112615	-0.0494518					Myh11		Gnai2
	Bckdk	BCKD_MOUSE	0.000543258	0.00028944					Tgfb1i1		Ppa2
	Cadm2	CADM2_MOUSE	1.80792	0.326736	+				Slc26a6		Stip1
	Strn	STRN_MOUSE	1.92284	-0.204671					Itih5		Eef1akmt1
	Nipsnap1	NIPS1_MOUSE	2.2161	-0.390115	+						Ndufs6
	Nipsnap2	NIPS2_MOUSE	0.391957	-0.0546403					Pgap1		Luzp1
	Sap18	SAP18_MOUSE	0.905995	-0.20707					Flnb		Nme1
	Septin7	SEPT7_MOUSE	1.83777	-0.242378					Slc39a12		Myh10
	Eif6	IF6_MOUSE	0.114278	-0.0281363					Sorbs3		Pja2
	Rpl35a	RL35A_MOUSE	0.239613	-0.0344877					Lama5		Arhgap32
	Atp2a2	AT2A2_MOUSE	1.19617	-0.264223					Mpp7		Dnaja1
	Supt5h	SPT5H_MOUSE	1.07338	0.182048					Rida		Cdc42bpa
	Ilk	ILK_MOUSE	3.90544	0.256891	+				Smarcd3		Pdhb
	Chkb	CHKB_MOUSE	0.00745887	0.00182724					Lama1		Tars3
	Psmb5	PSB5_MOUSE	1.63672	-0.337115	+				Ptbp1		Ppme1
	Rngtt	MCE1_MOUSE	0.465426	0.576043					Stat1		Sgta
	Dhx9	DHX9_MOUSE	0.913716	0.143397					Gja1		Flii
	Dpm1	DPM1_MOUSE	2.89116	0.240623					Gstm2		Sacs
	Pip5k1c	PI51C_MOUSE	1.47373	-0.0780058					Vwa7		Hikeshi
	Stmn3	STMN3_MOUSE	1.4152	-0.28806	+				Pcbp4		Srgap2
	Pip4k2a	PI42A_MOUSE	1.03859	0.168026					Hacd3		Actr2
	Eif3d	EIF3D_MOUSE	0.648416	0.111894					Hsd17b11		Mlycd
	Atp9a	ATP9A_MOUSE	0.0166771	-0.00684881					Plekha7		Olfm1
	Znf143	ZN143_MOUSE	0.792209	0.337637					Des		Purb
	Hmox2	HMOX2_MOUSE	0.337727	-0.0625248					Rasgrf1		Uqcrq
	Ptp4a2	TP4A2_MOUSE	0.828984	1.44373					Cobll1		Nptn
	Grk6	GRK6_MOUSE	0.3461	-0.469482					Prdx6		Rps28
	Atxn2	ATX2_MOUSE	0.825148	-0.0966206					Hp1bp3		Inpp1
	Itgb5	ITB5_MOUSE	0.361	-0.0851378					Tor1aip1		Stmn3
	Nmt1	NMT1_MOUSE	0.232499	-0.0589504					Gstt3		Otub1
	Nmt2	NMT2_MOUSE	1.2214	0.198761					Cds2		Gnaq
	Epb41l2	E41L2_MOUSE	1.22916	0.192446					Anpep		Nek7
	Fbxl16	FXL16_MOUSE	0.660755	0.14787					Podxl		Farsb
	Gpld1	PHLD_MOUSE	1.84329	-0.393604	+				Tinagl1		Rgs7
	Bles03	CK068_MOUSE	1.77746	-0.27097	+				Cggbp1		Nt5dc3
	Vamp8	VAMP8_MOUSE	0.250449	0.167206					Kbtbd3		Ipo5
	Adss2	PURA2_MOUSE	0.83851	-0.159385					Nos1		Exoc5
	Gtf2h4	TF2H4_MOUSE	1.10229	0.459053					Padi2		Naa50
	Aoc3	AOC3_MOUSE	1.06609	1.3586					Sub1		Impa1
	Pld2	PLD2_MOUSE	1.98386	0.914857	+				Smpd2		Mrps2
	Gnaz	GNAZ_MOUSE	0.548978	0.124232					Cd34		Prkcd
	Sfn	1433S_MOUSE	0.434691	1.38925					Sqor		Armt1
	Vamp4	VAMP4_MOUSE	1.28323	0.41479					Tmx1		Got2
	Sbds	SBDS_MOUSE	1.3887	-0.257699	+				Plg		Cct6a
	Snx3	SNX3_MOUSE	0.0474994	-0.00891399					Arhgdib		Bcat1
	Snx12	SNX12_MOUSE	1.52943	-0.212561					Abcb1a		Tfam
	Hsd17b12	DHB12_MOUSE	1.26341	0.437946					Vim		Endog
	Kdm6a	KDM6A_MOUSE	0.135464	-0.117337					Slc12a9		Rims1
	Gnb2	GBB2_MOUSE	1.57113	0.247888					Apoe		Bles03
	Fbxo6	FBX6_MOUSE	1.46133	0.29535	+				Pbxip1		Atpaf1
	Smpd2	NSMA_MOUSE	2.33781	0.618108	+				Acbd5		Grb2
	Cask	CSKP_MOUSE	0.377271	-0.0431366					Hexb		Mrps18b
	Prnp	PRIO_MOUSE	0.244862	-0.0783014					Pgm5		Braf
	Ttc3	TTC3_MOUSE	1.42949	0.23232					Slc22a23		Zdhhc5
	Cfdp1	CFDP1_MOUSE	0.0735015	0.0273309					Mylk		Golga4
	Wiz	WIZ_MOUSE	0.455574	-0.861467					Reep5		Tbcb
	Znf326	ZN326_MOUSE	1.10158	0.222593					Cd9		Smpd1
	Sorl1	SORL_MOUSE	0.214871	0.0409126					Sipa1l1		Sbds
	Nid2	NID2_MOUSE	2.25196	0.290344	+				Col6a1		Capza1
	Ctnnal1	CTNL1_MOUSE	1.71087	1.26222	+				Prkar1a		Pcmtd1
	Wdr1	WDR1_MOUSE	1.57001	-0.220951					Col4a2		Dnm1l
	Slc4a4	S4A4_MOUSE	0.187122	0.0711031					Itpr2		Ppp3ca
	Ikbkb	IKKB_MOUSE	0.035207	0.0948853					Ctps1		Chchd3
	Vti1b	VTI1B_MOUSE	0.628418	0.191983					Slc38a3		Dync1li1
	Tulp3	TULP3_MOUSE	0.044309	0.0258665					Cd81		Snx27
	Papss2	PAPS2_MOUSE	7.86037	2.25623	+				H1-5		Camk1
	Mtx2	MTX2_MOUSE	0.0885068	-0.0283399					Mcam		Cryzl1
	Adcy1	ADCY1_MOUSE	1.09522	-0.0942469					Sec62		Sptan1
	Klc1	KLC1_MOUSE	0.0510325	0.0182443					Ecd		Cbln3
	Klc2	KLC2_MOUSE	1.59191	-0.176462					Pm20d1
	Dhcr7	DHCR7_MOUSE	0.481087	1.47215					Prkar1b
	Capns1	CPNS1_MOUSE	0.412737	-0.0785079					Maob
	Dync1i1	DC1I1_MOUSE	1.74439	-0.235753					Cacna1e
	Dync1i2	DC1I2_MOUSE	0.885273	0.185649					Ercc5
	Nsd1	NSD1_MOUSE	0.628386	0.498827					Atp11c
	Pde8a	PDE8A_MOUSE	0.301079	-0.727263					Cd38
	Cntfr	CNTFR_MOUSE	0.102421	0.0496645					Pld2
	Dnmt3a	DNM3A_MOUSE	0.597647	0.122644					Emp2
	Shoc2	SHOC2_MOUSE	0.999867	-2.11056					Ngdn
	Ikbkg	NEMO_MOUSE	0.0816524	0.0641191					Ehmt1
	Ppt1	PPT1_MOUSE	1.52406	-0.449618	+				Abca9
	Zfr	ZFR_MOUSE	0.586318	0.163374					Pex1
	Cops3	CSN3_MOUSE	1.27599	0.198265					Aqp4
	Cops4	CSN4_MOUSE	1.38593	-0.166666					Sh2d3c
	Cops6	CSN6_MOUSE	0.466227	-0.0522161					Limd1
	Parp2	PARP2_MOUSE	2.03312	0.394329	+				Nxn
	Men1	MEN1_MOUSE	0.750365	0.531707					H1-0
	Hnrnpa2b1	ROA2_MOUSE	0.427731	0.0782146					Rhpn2
	Sap30	SAP30_MOUSE	0.375496	0.139196					Gstm4
	Comt	COMT_MOUSE	0.0951211	0.03543					Fkbp10
	Becn1	BECN1_MOUSE	0.23446	0.0719614					Rif1
	Cacng2	CCG2_MOUSE	0.460852	-0.983165					Zhx3
	Gosr1	GOSR1_MOUSE	0.487072	1.27617					Ctnnal1
	Pak1	PAK1_MOUSE	0.696007	0.0907326					Cep131
	Tomm40	TOM40_MOUSE	0.952369	0.254684					Sntb1
	Emp2	EMP2_MOUSE	4.29781	0.930494	+				Nfkb1
	Brd7	BRD7_MOUSE	0.519162	0.320924					Abca1
	Psmc3	PRS6A_MOUSE	0.0671718	-0.0117688					Rbm27
	Clpp	CLPP_MOUSE	0.206913	-0.0616183					Ankh
	Hcn2	HCN2_MOUSE	0.522056	0.332893					Rufy2
	Ctbp1	CTBP1_MOUSE	1.38802	-0.165531					Nme7
	Map7	MAP7_MOUSE	0.731725	0.330667					Htra1
	Hsd17b7	DHB7_MOUSE	0.00410858	-0.0100946					Slc7a11
	Bsn	BSN_MOUSE	1.32946	-0.182517					Las1l
	Mphosph10	MPP10_MOUSE	0.15862	0.445376					Sqstm1
	Gdap1	GDAP1_MOUSE	1.12317	-0.234694					Hapln3
	Scrg1	SCRG1_MOUSE	0.458038	0.0720825					Fkbp9
	Tial1	TIAR_MOUSE	1.40995	-0.240935					Mboat7
	Dcx	DCX_MOUSE	NaN	0					Celsr2
	Stam2	STAM2_MOUSE	0.0312845	0.107773					Dcun1d3
	Usp7	UBP7_MOUSE	0.887474	0.0918365					Dock5
	Shd	SHD_MOUSE	0.686142	1.15963					Gprin3
	Idh1	IDHC_MOUSE	0.0153231	-0.00591898					Gfap
	Mark3	MARK3_MOUSE	0.0575372	0.0139875					Dusp3
	Arl6	ARL6_MOUSE	0.752402	-1.4766					Ust
	Rbbp9	RBBP9_MOUSE	0.0854528	0.0630956					Cachd1
	Ube2j1	UB2J1_MOUSE	1.13861	-0.943743					Flnc
	Mpp3	MPP3_MOUSE	0.282072	-0.0778379					Dab2
	Syn1	SYN1_MOUSE	2.9007	0.244133					Adgrg1
	Zbtb7a	ZBT7A_MOUSE	0.635954	-0.147552					Dock6
	Lin7b	LIN7B_MOUSE	0.282539	-0.0767221					Slain1
	Lin7c	LIN7C_MOUSE	0.00457555	0.0030179					Nmnat2
	Gnpda1	GNPI1_MOUSE	0.0519558	-0.0124798					Inmt
	Tgfbrap1	TGFA1_MOUSE	0.41257	-0.228512					Lgals3
	Ankh	ANKH_MOUSE	1.64285	1.34953	+				Acss3
	Diaph2	DIAP2_MOUSE	1.47565	0.25412	+				Papss2
	Gcat	KBL_MOUSE	0.460164	-0.0854993					Ramp1
	Olfm1	NOE1_MOUSE	1.68013	-0.293878	+				Rnaseh2c
	Cpd	CBPD_MOUSE	0.843761	0.170091					Unc5c
	Lgmn	LGMN_MOUSE	0.885758	0.314547					Rabep2
	Matn4	MATN4_MOUSE	1.47081	0.314386	+				Dnmbp
	Mkln1	MKLN1_MOUSE	0.61083	-0.166105					Znf536
	Itm2b	ITM2B_MOUSE	1.06273	0.247191					Taf6
	Coro1a	COR1A_MOUSE	0.693272	0.155082					C1qa
	Txn	THIO_MOUSE	0.49334	0.105606					Timp3
	Rbm3	RBM3_MOUSE	1.03065	0.326099					C4b
	Cd93	C1QR1_MOUSE	0.920516	0.919827					Sgtb
	Fhit	FHIT_MOUSE	0.768683	-0.282435					Cda
	Lancl1	LANC1_MOUSE	1.06348	-0.196233					C1qb
	Ubqln2	UBQL2_MOUSE	0.539535	-0.234616					Serpine2
	Vti1a	VTI1A_MOUSE	0.329376	-0.0633359					Hmgn2
	Psma4	PSA4_MOUSE	0.663508	-0.150637					Mapkapk5
	Mtco2	COX2_MOUSE	0.154396	0.13372					Mtnd4
	Ciao2b	CIA2B_MOUSE	2.08269	-0.32655	+				Clu
	Limd1	LIMD1_MOUSE	2.22739	1.06222	+
	C3	CO3_MOUSE	0.253296	-0.152767
	C4b	CO4B_MOUSE	5.87512	2.87542	+
	Thy1	THY1_MOUSE	0.98036	-0.304321
	Igkc	IGKC_MOUSE	0.613155	-1.52231
	B2m	B2MG_MOUSE	1.43147	0.297883	+
	Hba	HBA_MOUSE	0.0561394	-0.0327225
	Hbb-b1	HBB1_MOUSE	0.321739	0.164743
	Col4a1	CO4A1_MOUSE	1.12365	0.428746
	Lamc1	LAMC1_MOUSE	2.48776	0.439975	+
	Srsf2	SRSF2_MOUSE	0.522649	0.281191
	Mtnd1	NU1M_MOUSE	0.11304	-0.0780563
	Cttn	SRC8_MOUSE	0.924235	-0.223207
	Mtnd4	NU4M_MOUSE	1.56702	5.15311	+
	Mtnd5	NU5M_MOUSE	1.40309	0.361958	+
	Iap	IGEB_MOUSE	0.575798	0.599674
	Gfap	GFAP_MOUSE	3.78277	1.72137	+
	Mbp	MBP_MOUSE	1.26711	0.165899
	Araf	ARAF_MOUSE	0.719966	-0.346642
	Cic	CIC_MOUSE	0.302713	0.111287
	Ksr2	KSR2_MOUSE	1.55337	-0.554928	+
	Aldoc	ALDOC_MOUSE	3.09026	-0.453489	+
	Psmb6	PSB6_MOUSE	0.112809	0.0385618
	Pabpc1	PABP1_MOUSE	0.213736	0.045434
	Got1	AATC_MOUSE	0.596762	0.0986366
	Got2	AATM_MOUSE	1.4775	-0.27492	+
	Src	SRC_MOUSE	2.72469	0.356851	+
	Kit	KIT_MOUSE	2.29677	0.472238	+
	Pdgfrb	PGFRB_MOUSE	1.37182	0.274913	+
	Krt18	K1C18_MOUSE	0.679703	0.282574
	Ldha	LDHA_MOUSE	0.113918	-0.0353703
	Nr3c1	GCR_MOUSE	0.209608	-0.135828
	Apoa4	APOA4_MOUSE	0.2787	-0.216629
	Insr	INSR_MOUSE	0.324913	0.141089
	Me1	MAOX_MOUSE	1.18898	0.210182
	Enpp1	ENPP1_MOUSE	0.286969	0.0999174
	Gap43	NEUM_MOUSE	1.07654	0.346931
	Cfh	CFAH_MOUSE	0.381644	-0.446393
	Sparc	SPRC_MOUSE	0.931549	-0.347004
	Ttr	TTHY_MOUSE	0.293697	0.147206
	Anxa2	ANXA2_MOUSE	1.69204	0.478232	+
	Alb	ALBU_MOUSE	0.168131	-0.129967
	Pdcd11	RRP5_MOUSE	0.619655	-0.151014
	Hsp90aa1	HS90A_MOUSE	0.55618	-0.0745392
	Ercc1	ERCC1_MOUSE	1.71328	0.393929	+
	Phkg1	PHKG1_MOUSE	0.425883	-0.0799279
	Pdia4	PDIA4_MOUSE	0.168097	0.0296736
	Spta1	SPTA1_MOUSE	0.0498715	0.0496206
	Hsp90b1	ENPL_MOUSE	0.256639	-0.0674119
	Col4a2	CO4A2_MOUSE	2.35433	0.751248	+
	Pgrmc2	PGRC2_MOUSE	1.57539	0.391343	+
	Sod1	SODC_MOUSE	0.158873	-0.077805
	Ttc5	TTC5_MOUSE	0.0988726	0.191526
	Camk4	KCC4_MOUSE	1.11183	-0.175264
	Nefl	NFL_MOUSE	0.134662	0.0572481
	Nefm	NFM_MOUSE	0.0456976	-0.0273404
	Gnai2	GNAI2_MOUSE	2.0545	-0.311511	+
	Polr2a	RPB1_MOUSE	1.27848	0.160916
	Itgb1	ITB1_MOUSE	2.70131	0.447136	+
	En2	HME2_MOUSE	0.467876	0.621972
	Rrm1	RIR1_MOUSE	0.121573	-0.0338731
	Alpl	PPBT_MOUSE	0.0914041	0.072166
	Ncl	NUCL_MOUSE	0.524587	0.16841
	Pgk1	PGK1_MOUSE	0.205271	0.0449862
	Ace	ACE_MOUSE	0.738976	0.200023
	Fth1	FRIH_MOUSE	0.433902	0.289742
	Hmgn2	HMGN2_MOUSE	1.90716	3.55072	+
	Sod2	SODM_MOUSE	0.805498	-0.393918
	Surf1	SURF1_MOUSE	0.482538	0.151143
	Adh5	ADHX_MOUSE	0.792378	0.143487
	Chmp6	CHMP6_MOUSE	0.106094	-0.0217195
	Lrrc4b	LRC4B_MOUSE	0.260642	0.0893574
	Prkg1	KGP1_MOUSE	5.60789	-1.16986	+
	Clec2l	CLC2L_MOUSE	1.91029	-0.628304	+
	Ndufb1	NDUB1_MOUSE	1.86071	-0.567123	+
	Eef1a1	EF1A1_MOUSE	0.126145	0.0322881
	Nid1	NID1_MOUSE	3.2375	0.482177	+
	Alad	HEM2_MOUSE	0.685974	-0.0813155
	Ctsb	CATB_MOUSE	0.719957	-0.262306
	Eif4a2	IF4A2_MOUSE	1.92178	-0.380867	+
	Mapt	TAU_MOUSE	0.51144	0.0713563
	Rnf112	RN112_MOUSE	0.0160002	-0.0259695
	Gstm1	GSTM1_MOUSE	0.0964747	-0.0397139
	Tcea1	TCEA1_MOUSE	1.62421	0.244433
	Rras	RRAS_MOUSE	0.128745	-0.058629
	Slc3a2	4F2_MOUSE	0.891684	0.195154
	H1-0	H10_MOUSE	2.20207	1.15368	+
	Sub1	TCP4_MOUSE	2.00977	0.616589	+
	Parp1	PARP1_MOUSE	0.734371	-0.0945435
	Fn1	FINC_MOUSE	0.474764	0.131283
	Gpx1	GPX1_MOUSE	0.301415	-0.074122
	Fabp3	FABPH_MOUSE	0.21903	0.0590115
	Lamp1	LAMP1_MOUSE	0.81613	1.42497
	Yeats4	YETS4_MOUSE	0.0743522	-0.033267
	Dmd	DMD_MOUSE	1.42208	0.0991921
	L1cam	L1CAM_MOUSE	1.65474	0.145816
	Krt8	K2C8_MOUSE	0.785921	0.347373
	Itga5	ITA5_MOUSE	0.427975	0.779769
	Camk2a	KCC2A_MOUSE	1.71328	-1.21049	+
	Agt	ANGT_MOUSE	0.70666	0.294913
	Itpr1	ITPR1_MOUSE	3.0803	-0.826971	+
	Nudt19	NUD19_MOUSE	0.814014	-0.207172
	Tcp1	TCPA_MOUSE	0.237809	-0.0305595
	App	A4_MOUSE	0.937035	-0.182896
	Gusb	BGLR_MOUSE	0.0811004	-0.0750036
	Prkar2a	KAP2_MOUSE	0.238511	0.0862145
	Pfkl	PFKAL_MOUSE	1.80557	-0.176456
	Calb1	CALB1_MOUSE	4.18534	-1.33875	+
	Cox5a	COX5A_MOUSE	0.642415	-3.8982
	Pdcd6	PDCD6_MOUSE	0.283187	-0.0587511
	Prkar1b	KAP1_MOUSE	4.53153	0.831283	+
	Cntn1	CNTN1_MOUSE	0.614563	0.101832
	Scg5	7B2_MOUSE	0.13727	-0.107198
	Rpl7a	RL7A_MOUSE	0.521297	0.210618
	Gsn	GELS_MOUSE	0.926278	0.11656
	Umps	UMPS_MOUSE	1.0439	0.160496
	Erap1	ERAP1_MOUSE	0.974845	0.412842
	Arhgef1	ARHG1_MOUSE	0.817516	0.182479
	Msh3	MSH3_MOUSE	0.475509	-0.660988
	Gpd1	GPDA_MOUSE	0.544988	-0.171756
	Slc4a2	B3A2_MOUSE	1.36091	0.393428	+
	Dnmt1	DNMT1_MOUSE	1.29156	0.30761
	Atp1b1	AT1B1_MOUSE	0.86828	0.178389
	C1qb	C1QB_MOUSE	1.5648	3.18404	+
	Birc6	BIRC6_MOUSE	1.51402	0.252087	+
	Rps16	RS16_MOUSE	2.20584	0.243882
	Rpl7	RL7_MOUSE	0.616609	0.210164
	Cops8	CSN8_MOUSE	1.13642	-0.288354
	Rpsa	RSSA_MOUSE	0.0275723	-0.0092783
	Calr	CALR_MOUSE	1.44954	-0.175154
	Atp1b2	AT1B2_MOUSE	2.46559	0.315991	+
	Efhd2	EFHD2_MOUSE	0.330896	-0.2676
	Hspb1	HSPB1_MOUSE	0.0644598	0.0287685
	Psmd3	PSMD3_MOUSE	1.87907	-0.228802
	Lmnb1	LMNB1_MOUSE	0.15304	0.0450721
	Anxa6	ANXA6_MOUSE	0.0360828	0.025671
	Rplp0	RLA0_MOUSE	0.244949	0.101512
	Map1b	MAP1B_MOUSE	0.186313	0.0415969
	Glul	GLNA_MOUSE	0.403201	0.0847077
	Cdh2	CADH2_MOUSE	2.12047	0.441411	+
	Dennd1a	DEN1A_MOUSE	0.0795583	-0.158233
	Ntrk2	NTRK2_MOUSE	0.632099	0.132552
	Bpgm	PMGE_MOUSE	0.107175	-0.0666227
	Prph	PERI_MOUSE	0.253014	-0.689694
	Kcnc1	KCNC1_MOUSE	0.312614	-0.0414577
	Sptb	SPTB1_MOUSE	0.888411	0.0971575
	Nme1	NDKA_MOUSE	1.63321	-0.305545	+
	Gstm2	GSTM2_MOUSE	2.84579	0.54958	+
	Chgb	SCG1_MOUSE	2.20042	0.460963	+
	Lgals1	LEG1_MOUSE	0.757879	0.321538
	Prkce	KPCE_MOUSE	1.60585	0.130674
	Lgals3	LEG3_MOUSE	1.35621	2.14695	+
	Klhl26	KLH26_MOUSE	0.259091	-0.288823
	Slc4a3	B3A3_MOUSE	0.881382	0.208424
	Gabra6	GBRA6_MOUSE	0.540436	-0.120281
	Cnp	CN37_MOUSE	1.2219	0.290862
	Mmut	MUTA_MOUSE	0.741703	-0.154509
	Kcna1	KCNA1_MOUSE	0.149974	-0.347323
	Enpep	AMPE_MOUSE	0.0985093	0.115787
	Ass1	ASSY_MOUSE	1.23019	0.422508
	Sptan1	SPTN1_MOUSE	1.90053	-0.251413	+
	Acsl6	ACSL6_MOUSE	1.38238	0.25504	+
	Gapdh	G3P_MOUSE	1.78041	0.211654
	Hmga1	HMGA1_MOUSE	0.345542	1.74928
	Npm1	NPM_MOUSE	0.367679	0.0585818
	Hspa2	HSP72_MOUSE	2.05825	0.484874	+
	Eno1	ENOA_MOUSE	0.169265	-0.0563564
	Ap2a1	AP2A1_MOUSE	1.65768	0.276783	+
	Ptbp1	PTBP1_MOUSE	2.69018	0.542516	+
	Acot7	BACH_MOUSE	1.17122	-0.345216
	Ap2a2	AP2A2_MOUSE	0.700696	0.124789
	Selenbp1	SBP1_MOUSE	0.843216	-0.622258
	Cox7c	COX7C_MOUSE	0.173459	-0.115474
	Hk1	HXK1_MOUSE	1.23876	0.263053
	Ppia	PPIA_MOUSE	0.671782	0.177603
	Tpi1	TPIS_MOUSE	0.107841	0.0300536
	Slc2a1	GTR1_MOUSE	1.65631	0.395637	+
	Pcna	PCNA_MOUSE	1.31701	0.223671
	Ptpra	PTPRA_MOUSE	1.03788	0.215407
	Ctsd	CATD_MOUSE	0.659774	0.206404
	Bsg	BASI_MOUSE	0.000921938	0.000411987
	Slc7a2	CTR2_MOUSE	0.912683	1.03461
	Rps6ka1	KS6A1_MOUSE	1.34072	0.186814
	Rps6ka3	KS6A3_MOUSE	0.578412	0.10613
	Cfl1	COF1_MOUSE	1.62579	-0.385456	+
	Phka1	KPB1_MOUSE	0.637894	-0.0556564
	Gnao1	GNAO_MOUSE	0.0578266	-0.0165687
	Dao	OXDA_MOUSE	0.0907502	-0.0461545
	Fasn	FAS_MOUSE	2.32967	0.18343
	Lama1	LAMA1_MOUSE	3.89682	0.538033	+
	Gstp1	GSTP1_MOUSE	1.00571	0.2116
	Nefh	NFH_MOUSE	0.493325	-0.157266
	Rpl13a	RL13A_MOUSE	0.192432	-0.143219
	Mpv17	MPV17_MOUSE	0.466251	0.982406
	Trmt2a	TRM2A_MOUSE	0.928198	-0.743041
	Nelfe	NELFE_MOUSE	1.02032	0.504494
	Cox5b	COX5B_MOUSE	0.211869	-0.0856476
	Cox4i1	COX41_MOUSE	0.996435	-0.16441
	Hspa5	BIP_MOUSE	0.622653	-0.162321
	Hexb	HEXB_MOUSE	3.28418	0.686552	+
	Prdx3	PRDX3_MOUSE	0.497146	-0.213719
	Vim	VIME_MOUSE	3.10712	0.645918	+
	F3	TF_MOUSE	0.168542	0.0721674
	Map2	MTAP2_MOUSE	0.183591	-0.0604687
	Prkca	KPCA_MOUSE	0.253675	0.122073
	Mag	MAG_MOUSE	0.737514	0.266835
	Plg	PLMN_MOUSE	1.52544	0.623428	+
	Tpm3	TPM3_MOUSE	0.987476	-0.294322
	Ubl4a	UBL4A_MOUSE	0.692125	-0.0888181
	Gna11	GNA11_MOUSE	1.01566	0.184013
	Gnaq	GNAQ_MOUSE	2.65698	-0.28682	+
	Abcb1a	MDR1A_MOUSE	1.99573	0.637021	+
	Cst3	CYTC_MOUSE	1.33477	0.298584	+
	Gc	VTDB_MOUSE	0.11346	-0.0692983
	Lmnb2	LMNB2_MOUSE	1.58043	0.308306	+
	Ache	ACES_MOUSE	0.460068	0.132585
	Tgm2	TGM2_MOUSE	1.51211	0.463705	+
	Emb	EMB_MOUSE	0.201683	-0.0764894
	Fech	HEMH_MOUSE	0.0709999	0.0161862
	Serpina1b	A1AT2_MOUSE	0.216525	0.561372
	Gabrg2	GBRG2_MOUSE	0.141909	0.0524583
	Ap1g1	AP1G1_MOUSE	0.115435	-0.0191035
	Hmbs	HEM3_MOUSE	0.341706	-0.232866
	Gabrd	GBRD_MOUSE	1.81671	0.416276	+
	Crkl	CRKL_MOUSE	2.11471	-0.211412
	Cbx3	CBX3_MOUSE	0.947708	-0.154633
	Gja1	CXA1_MOUSE	1.6137	0.547649	+
	Xrcc6	XRCC6_MOUSE	0.176467	-0.371025
	Pnp	PNPH_MOUSE	1.26596	0.277849
	Pcmt1	PIMT_MOUSE	0.145715	-0.0688019
	Tsta3	FCL_MOUSE	0.475294	-0.120262
	Glb1	BGAL_MOUSE	2.27127	-0.384236	+
	Gria1	GRIA1_MOUSE	1.68049	-0.379155	+
	Gria2	GRIA2_MOUSE	0.650632	-0.138276
	Cryab	CRYAB_MOUSE	1.3563	0.353	+
	Ces1c	EST1C_MOUSE	1.02445	-0.576231
	Cat	CATA_MOUSE	0.473368	0.132677
	Bcat1	BCAT1_MOUSE	1.85164	-0.272772	+
	Ppib	PPIB_MOUSE	1.52544	0.257658	+
	Gsta4	GSTA4_MOUSE	2.06953	0.457441	+
	Lta4h	LKHA4_MOUSE	1.40451	0.0886183
	Impdh2	IMDH2_MOUSE	0.188089	-0.0826592
	Aldh1a1	AL1A1_MOUSE	1.44687	0.342413	+
	Acp2	PPAL_MOUSE	0.949471	0.143662
	M6pr	MPRD_MOUSE	0.551302	1.55377
	Cdk11b	CD11B_MOUSE	1.30388	0.179327
	Rps2	RS2_MOUSE	1.09897	0.200908
	Timp2	TIMP2_MOUSE	0.890939	1.56772
	Nfkb1	NFKB1_MOUSE	1.77163	1.30567	+
	Lyn	LYN_MOUSE	3.77122	-0.475072	+
	Ubtf	UBF1_MOUSE	1.59383	0.275939	+
	Rcan3	RCAN3_MOUSE	0.441811	0.264222
	Ezr	EZRI_MOUSE	0.622192	0.133675
	Msn	MOES_MOUSE	1.23984	0.321562
	Rdx	RADI_MOUSE	0.701501	0.139707
	Ryr2	RYR2_MOUSE	0.0622934	-0.0117989
	Chga	CMGA_MOUSE	0.238578	-0.678905
	Ptma	PTMA_MOUSE	0.164347	0.233177
	U2af2	U2AF2_MOUSE	1.51325	0.181794
	Cox20	COX20_MOUSE	0.482086	-0.111833
	Mrps15	RT15_MOUSE	0.602563	-1.28636
	Psmd7	PSMD7_MOUSE	2.94185	-0.399572	+
	Sars1	SYSC_MOUSE	0.054651	-0.00739956
	Marcks	MARCS_MOUSE	0.280238	0.287627
	Gpr158	GP158_MOUSE	0.789057	0.129527
	Map4	MAP4_MOUSE	0.39064	-0.160992
	Gna12	GNA12_MOUSE	0.37548	-0.142651
	Gna13	GNA13_MOUSE	1.86635	0.330375	+
	Plaa	PLAP_MOUSE	0.359249	0.0478435
	Xrcc5	XRCC5_MOUSE	0.0367462	0.0964355
	Rpl3	RL3_MOUSE	0.846994	-0.208893
	H2ax	H2AX_MOUSE	0.468168	0.746913
	Rasgrf1	RGRF1_MOUSE	1.70047	0.562507	+
	Pdia3	PDIA3_MOUSE	0.212792	0.0368333
	Braf	BRAF_MOUSE	1.34459	-0.268042	+
	Gjb1	CXB1_MOUSE	0.255953	0.16072
	Aco1	ACOC_MOUSE	0.116118	0.0184226
	Apex1	APEX1_MOUSE	2.2125	0.29967	+
	Tomm20	TOM20_MOUSE	0.0375688	-0.0325742
	Slc6a9	SC6A9_MOUSE	0.773652	0.324206
	Paics	PUR6_MOUSE	0.157625	0.0299954
	Adss1	PURA1_MOUSE	0.710568	0.236179
	Ca8	CAH8_MOUSE	5.6323	-1.14695	+
	Camk2b	KCC2B_MOUSE	0.102284	-0.0260735
	Nap1l1	NP1L1_MOUSE	0.351609	0.239645
	Atxn10	ATX10_MOUSE	1.22453	0.14178
	Celf1	CELF1_MOUSE	0.317086	0.0730329
	Nckap1	NCKP1_MOUSE	0.00704404	0.00133276
	Septin4	SEPT4_MOUSE	3.25996	-0.580746	+
	Napb	SNAB_MOUSE	0.789151	-0.148366
	Mug1	MUG1_MOUSE	0.532588	0.601295
	Kif5c	KIF5C_MOUSE	0.172982	-0.0393095
	Kif2a	KIF2A_MOUSE	0.315681	0.0444803
	Kif3a	KIF3A_MOUSE	3.88582	-0.393421	+
	Grn	GRN_MOUSE	1.11886	0.759809
	Ptprm	PTPRM_MOUSE	1.23879	-0.146512
	Dpp4	DPP4_MOUSE	0.49866	0.237998
	Prkcd	KPCD_MOUSE	1.98071	-0.276618	+
	Erp29	ERP29_MOUSE	1.55269	-0.424857	+
	Gnb4	GBB4_MOUSE	0.836115	-0.140917
	Ftl1	FRIL1_MOUSE	0.126117	0.113009
	Hexa	HEXA_MOUSE	0.533013	1.16687
	Vcam1	VCAM1_MOUSE	0.160003	0.450943
	Nedd8	NEDD8_MOUSE	0.0512252	0.0257816
	Oat	OAT_MOUSE	0.862182	-0.269856
	Ckmt1	KCRU_MOUSE	0.444104	-0.0725985
	Cdk4	CDK4_MOUSE	0.437602	1.07476
	Fkbp4	FKBP4_MOUSE	0.0201398	-0.00748253
	Hmgb2	HMGB2_MOUSE	0.764976	-0.244488
	Ctnnd1	CTND1_MOUSE	0.401398	0.0345559
	Des	DESM_MOUSE	2.75045	0.56189	+
	Aimp1	AIMP1_MOUSE	1.19611	-0.261889
	Rbpj	SUH_MOUSE	0.105698	0.268253
	Prkar2b	KAP3_MOUSE	0.137536	-0.10194
	Dpep1	DPEP1_MOUSE	0.32738	-0.613878
	Slc6a1	SC6A1_MOUSE	1.90644	0.444977	+
	Slc6a11	S6A11_MOUSE	0.442499	0.514876
	S100a9	S10A9_MOUSE	1.29542	-1.54926
	Akt1	AKT1_MOUSE	0.250828	-0.0324841
	Dbi	ACBP_MOUSE	0.0528283	0.0490212
	Map2k1	MP2K1_MOUSE	0.118058	-0.0513058
	Scp2	NLTP_MOUSE	0.438852	-0.122917
	Slc2a3	GTR3_MOUSE	0.0678931	0.0522962
	Ssb	LA_MOUSE	2.84472	0.223319
	Drg1	DRG1_MOUSE	0.298595	0.103138
	Serpinc1	ANT3_MOUSE	0.0460846	0.0297022
	Pvalb	PRVA_MOUSE	4.29408	-0.888165	+
	Kras	RASK_MOUSE	0.879789	-3.10412
	Wars1	SYWC_MOUSE	2.27037	-0.389233	+
	Cdh15	CAD15_MOUSE	0.532854	0.18235
	Kif1a	KIF1A_MOUSE	2.06924	-0.201108
	Kif5a	KIF5A_MOUSE	0.732241	-0.152614
	Ranbp1	RANG_MOUSE	0.522346	0.0877762
	Ptk2	FAK1_MOUSE	0.251746	-0.0241656
	Mif	MIF_MOUSE	0.35473	0.260631
	Ephx2	HYES_MOUSE	1.18838	0.274859
	Usp4	UBP4_MOUSE	0.504294	0.0897827
	Ptpn11	PTN11_MOUSE	0.333786	-0.0210209
	Rab5c	RAB5C_MOUSE	0.292507	0.0671253
	Rab6a	RAB6A_MOUSE	0.594447	0.102075
	Rab21	RAB21_MOUSE	0.43459	-0.0970583
	Rab12	RAB12_MOUSE	0.927722	0.104498
	Usp19	UBP19_MOUSE	0.219807	0.0451493
	Rab18	RAB18_MOUSE	0.480568	-0.0748978
	Grin2a	NMDE1_MOUSE	1.36014	0.23422
	Grin1	NMDZ1_MOUSE	0.348523	-0.0629153
	Pdha1	ODPA_MOUSE	1.1755	-0.20554
	Fah	FAAA_MOUSE	1.27128	-0.335862
	Fbl	FBRL_MOUSE	1.22575	0.287304
	Canx	CALX_MOUSE	1.00522	0.220012
	Irs1	IRS1_MOUSE	0.960584	-1.14155
	Ap1m1	AP1M1_MOUSE	0.467232	0.0905356
	Ercc5	ERCC5_MOUSE	5.36954	0.883528	+
	Prdx1	PRDX1_MOUSE	0.0133601	0.00608253
	Cd81	CD81_MOUSE	1.93614	0.785602	+
	Gpm6a	GPM6A_MOUSE	0.842285	0.16794
	Gpm6b	GPM6B_MOUSE	1.00046	0.293149
	Ptpn1	PTN1_MOUSE	0.0868611	-0.0342326
	Ptpn12	PTN12_MOUSE	0.595289	0.543405
	Spryd4	SPRY4_MOUSE	1.20621	-0.236251
	Fmr1	FMR1_MOUSE	1.1773	0.222331
	Ldlr	LDLR_MOUSE	0.329388	-0.682985
	Rpl12	RL12_MOUSE	0.194404	0.102368
	Rpl18	RL18_MOUSE	0.0887565	-0.0683556
	Nwd1	NWD1_MOUSE	0.174967	-0.140613
	Cpox	HEM6_MOUSE	2.15634	-0.335938	+
	Gnl1	GNL1_MOUSE	0.291948	-0.0410933
	Ppm1b	PPM1B_MOUSE	0.689236	-0.130784
	Por	NCPR_MOUSE	2.51864	0.203663
	Tagln	TAGL_MOUSE	1.30846	0.178466
	Hmgcl	HMGCL_MOUSE	0.406589	0.0808997
	Ttl	TTL_MOUSE	0.427706	-0.743626
	Cox6a1	CX6A1_MOUSE	1.85561	-0.801692	+
	Dnm1	DYN1_MOUSE	0.306145	-0.0594745
	Dnm2	DYN2_MOUSE	0.28868	0.0581837
	Col18a1	COIA1_MOUSE	0.1657	0.0264096
	Grik2	GRIK2_MOUSE	0.753468	0.126568
	Man1a2	MA1A2_MOUSE	0.175145	-0.0801697
	Tjp1	ZO1_MOUSE	2.06432	0.207786
	Fyn	FYN_MOUSE	0.636893	0.12751
	Fen1	FEN1_MOUSE	1.73517	0.449148	+
	Timp3	TIMP3_MOUSE	8.27618	2.55757	+
	Cap1	CAP1_MOUSE	0.277473	-0.029109
	Sacm1l	SAC1_MOUSE	1.29877	0.262329
	Cd9	CD9_MOUSE	2.66686	0.72847	+
	Vps26a	VP26A_MOUSE	1.14631	-0.239381
	Tfam	TFAM_MOUSE	1.3611	-0.272437	+
	Inmt	INMT_MOUSE	1.89893	2.12534	+
	Rpl28	RL28_MOUSE	0.305666	0.141027
	Acsl1	ACSL1_MOUSE	1.50854	0.292361	+
	Abca1	ABCA1_MOUSE	1.72911	1.30856	+
	Abca2	ABCA2_MOUSE	1.46294	0.35055	+
	Csk	CSK_MOUSE	1.91551	0.450742	+
	Glod4	GLOD4_MOUSE	0.113272	-0.0304441
	Eci1	ECI1_MOUSE	0.335313	-0.0849524
	Foxk1	FOXK1_MOUSE	0.147953	0.05934
	Septin2	SEPT2_MOUSE	1.37023	0.230448
	Snx4	SNX4_MOUSE	0.306202	-0.0633774
	Rtf1	RTF1_MOUSE	0.305806	-0.50923
	Pik3ca	PK3CA_MOUSE	1.33186	0.231487
	Eps15	EPS15_MOUSE	1.06198	0.242045
	Pura	PURA_MOUSE	2.19014	-0.129431
	Htt	HD_MOUSE	1.03581	0.107485
	Cct8	TCPQ_MOUSE	0.779768	-0.139719
	Slc1a2	EAA2_MOUSE	1.96078	0.277524	+
	Lemd3	MAN1_MOUSE	0.153461	0.058919
	Msh2	MSH2_MOUSE	0.13063	0.0330682
	H1-1	H11_MOUSE	0.0290397	0.19254
	H1-5	H15_MOUSE	1.36401	0.788463	+
	Itgav	ITAV_MOUSE	0.446543	-0.0769897
	Znf687	ZN687_MOUSE	0.0976769	-0.0521255
	Akr1b8	ALD2_MOUSE	1.02964	0.248259
	Crebbp	CBP_MOUSE	0.0913691	-0.0192785
	Cfl2	COF2_MOUSE	0.757392	-0.263119
	Fkbp2	FKBP2_MOUSE	0.0295045	0.032321
	Acadm	ACADM_MOUSE	0.168486	0.0564094
	Rangap1	RAGP1_MOUSE	2.54273	0.229261
	Syt1	SYT1_MOUSE	1.4569	-0.241356
	Syt2	SYT2_MOUSE	0.216403	-0.0687385
	Cdkn1b	CDN1B_MOUSE	0.130866	0.0459433
	Them4	THEM4_MOUSE	0.622645	0.347527
	Hdac3	HDAC3_MOUSE	0.00914189	0.00500298
	Psmc2	PRS7_MOUSE	0.637255	0.103908
	Rab11b	RB11B_MOUSE	0.485999	1.99594
	Ina	AINX_MOUSE	1.01796	-0.184771
	Nf2	MERL_MOUSE	0.0488354	0.0170269
	Mog	MOG_MOUSE	1.36952	0.405066	+
	Zic1	ZIC1_MOUSE	NaN	0
	Pdcd2	PDCD2_MOUSE	1.05206	-1.45111
	Myo1b	MYO1B_MOUSE	1.34593	-0.227027
	Brcc3	BRCC3_MOUSE	1.03678	-0.180295
	Nedd4	NEDD4_MOUSE	0.522509	0.0501919
	Stt3a	STT3A_MOUSE	0.936218	0.290135
	Cryz	QOR_MOUSE	0.511769	0.179831
	Rph3a	RP3A_MOUSE	1.72265	-0.23943
	Aldh2	ALDH2_MOUSE	1.03854	0.284791
	Aldh3a2	AL3A2_MOUSE	1.48334	0.28589	+
	Cnr1	CNR1_MOUSE	0.887762	0.188865
	Capza1	CAZA1_MOUSE	2.06039	-0.256392	+
	Capza2	CAZA2_MOUSE	0.738734	-0.152795
	Capzb	CAPZB_MOUSE	0.551758	-0.132168
	Srprb	SRPRB_MOUSE	0.382749	0.0831881
	Gsr	GSHR_MOUSE	1.1481	-0.317867
	Mtx1	MTX1_MOUSE	0.699659	0.232669
	Map2k4	MP2K4_MOUSE	0.0239675	0.0115466
	Mapk14	MK14_MOUSE	0.807925	-0.902271
	Gfpt1	GFPT1_MOUSE	0.48522	-0.0988488
	Pfkm	PFKAM_MOUSE	0.571063	0.0780745
	Scg3	SCG3_MOUSE	2.40436	0.366545	+
	Rpl6	RL6_MOUSE	0.574385	0.219174
	Rpl29	RL29_MOUSE	0.807964	-3.11704
	Crat	CACP_MOUSE	0.69161	0.151206
	Rnf31	RNF31_MOUSE	0.123633	0.143867
	Rpl5	RL5_MOUSE	2.54265	-0.207297
	Rpl13	RL13_MOUSE	0.4202	0.194111
	Rpl36	RL36_MOUSE	0.222806	0.0637326
	Anxa5	ANXA5_MOUSE	0.510739	0.16086
	Epb41	41_MOUSE	0.563858	0.139343
	Ednrb	EDNRB_MOUSE	0.935483	1.28054
	Gad1	DCE1_MOUSE	0.90171	-0.178777
	Gad2	DCE2_MOUSE	0.0332004	0.0213799
	Tbca	TBCA_MOUSE	0.458251	0.17493
	Ppp3cb	PP2BB_MOUSE	2.52894	-0.357341	+
	Ppp3cc	PP2BC_MOUSE	0.273677	0.115598
	Kcnj6	KCNJ6_MOUSE	0.0221194	0.0415373
	Lmna	LMNA_MOUSE	2.02716	0.334121	+
	Hspa4l	HS74L_MOUSE	0.94318	-0.127711
	Cbr1	CBR1_MOUSE	1.08402	-0.162256
	Prkab2	AAKB2_MOUSE	0.520404	1.08495
	Oxa1l	OXA1L_MOUSE	0.468609	0.840232
	Slc25a4	ADT1_MOUSE	0.111106	-0.0681415
	Cit	CTRO_MOUSE	0.248221	0.132564
	Pdia6	PDIA6_MOUSE	0.331635	0.0540729
	Nr2c2	NR2C2_MOUSE	0.117139	0.222347
	Hnrnpa1	ROA1_MOUSE	0.41903	0.112751
	Inpp1	INPP_MOUSE	3.14737	-0.289504	+
	Ppm1a	PPM1A_MOUSE	0.674997	-0.165344
	Ptpre	PTPRE_MOUSE	0.94841	0.111544
	Cenpc	CENPC_MOUSE	0.312655	0.413951
	Pcyt1a	PCY1A_MOUSE	0.471791	0.144133
	Cdk5	CDK5_MOUSE	0.0819775	-0.0221543
	Psma2	PSA2_MOUSE	0.622594	-0.0915151
	Tmod1	TMOD1_MOUSE	0.0163862	-0.0104299
	Srp9	SRP09_MOUSE	2.62995	0.178855
	Impdh1	IMDH1_MOUSE	0.749384	0.332011
	S100b	S100B_MOUSE	0.260263	-0.10722
	Bckdha	ODBA_MOUSE	0.0528534	-0.0112772
	Hsd17b8	DHB8_MOUSE	1.07675	-0.375447
	Hsd11b1	DHI1_MOUSE	2.46236	0.500656	+
	Ahcy	SAHH_MOUSE	0.380007	0.121143
	Gdi1	GDIA_MOUSE	1.35066	-0.0931706
	Arsa	ARSA_MOUSE	1.12994	-0.397608
	Arsb	ARSB_MOUSE	0.296871	-0.142145
	Shmt1	GLYC_MOUSE	0.397184	-0.478475
	Tkt	TKT_MOUSE	0.949168	0.242367
	Zfp91	ZFP91_MOUSE	0.949685	0.358249
	Acadvl	ACADV_MOUSE	2.6327	0.303261	+
	Pa2g4	PA2G4_MOUSE	0.654556	0.114621
	Tub	TUB_MOUSE	0.0173243	0.0437078
	Fmod	FMOD_MOUSE	0.573652	0.196032
	Cast	ICAL_MOUSE	0.290904	0.117295
	Dvl1	DVL1_MOUSE	0.0136903	-0.019875
	Rab7a	RAB7A_MOUSE	0.0256307	0.00760555
	Uros	HEM4_MOUSE	0.634451	0.121047
	Acadl	ACADL_MOUSE	1.22	0.166281
	Ppox	PPOX_MOUSE	0.302568	0.0547819
	Rpl9	RL9_MOUSE	1.19199	-0.521266
	Plcb3	PLCB3_MOUSE	2.19258	-0.380857	+
	Rora	RORA_MOUSE	0.799558	0.34283
	Tnpo3	TNPO3_MOUSE	0.342834	-0.0419188
	Clcn3	CLCN3_MOUSE	0.0288475	-0.0243912
	Srm	SPEE_MOUSE	0.213592	0.0543351
	Adcy9	ADCY9_MOUSE	0.0129076	-0.0034585
	Mad1l1	MD1L1_MOUSE	0.0184658	-0.0148101
	Hdgf	HDGF_MOUSE	0.26417	0.128554
	Map1lc3a	MLP3A_MOUSE	4.30171	0.499946	+
	Fabp7	FABP7_MOUSE	0.637335	-0.31897
	Slc25a5	ADT2_MOUSE	0.107703	-0.0512452
	Clgn	CLGN_MOUSE	NaN	0
	Tst	THTR_MOUSE	1.32623	0.28597	+
	Jak1	JAK1_MOUSE	0.149922	0.0520887
	Polr1c	RPAC1_MOUSE	0.0517794	0.157454
	Usp10	UBP10_MOUSE	0.00786146	0.00532627
	Pkm	KPYM_MOUSE	0.510678	0.0850105
	Ndufs6	NDUS6_MOUSE	1.46111	-0.308573	+
	Uck1	UCK1_MOUSE	0.547456	0.860861
	Fgd1	FGD1_MOUSE	0.0419325	0.0760598
	Rida	RIDA_MOUSE	1.39958	0.533158	+
	Efnb2	EFNB2_MOUSE	0.604056	-0.797552
	Cpt2	CPT2_MOUSE	1.34733	0.20897
	Tia1	TIA1_MOUSE	0.982426	0.221433
	Rpl10a	RL10A_MOUSE	0.249288	-0.0583324
	Dbt	ODB2_MOUSE	0.0229462	-0.00835514
	Rabggtb	PGTB2_MOUSE	0.283213	-0.110939
	Limk1	LIMK1_MOUSE	1.3157	0.387407	+
	Hccs	CCHL_MOUSE	0.625562	0.0776014
	Pitpna	PIPNA_MOUSE	0.78983	-0.267609
	Pitpnb	PIPNB_MOUSE	0.831676	-0.148672
	Slc16a1	MOT1_MOUSE	1.64988	0.403937	+
	Rab2a	RAB2A_MOUSE	0.864473	-0.343204
	Anapc1	APC1_MOUSE	1.14296	0.064908
	Cnbp	CNBP_MOUSE	0.116953	0.112483
	Idh2	IDHP_MOUSE	1.68846	0.414982	+
	Stom	STOM_MOUSE	0.947011	1.27762
	Stmn1	STMN1_MOUSE	0.284854	-0.13857
	Atxn1	ATX1_MOUSE	0.623928	0.578473
	Msh6	MSH6_MOUSE	0.772558	-0.120846
	Cacnb3	CACB3_MOUSE	0.544106	-0.740847
	Rad23a	RD23A_MOUSE	0.263058	-0.0660291
	Erp44	ERP44_MOUSE	0.587694	-0.149692
	Syngr1	SNG1_MOUSE	1.23196	0.475508
	Faf1	FAF1_MOUSE	0.207744	-0.0454888
	Ephb2	EPHB2_MOUSE	1.65897	0.310702	+
	Psmc4	PRS6B_MOUSE	0.552185	-0.121449
	Galc	GALC_MOUSE	0.979021	1.76968
	Adsl	PUR8_MOUSE	0.0369637	0.0139952
	Ddx6	DDX6_MOUSE	0.414013	0.124267
	Hmgcs2	HMCS2_MOUSE	0.116124	-0.370674
	Adprh	ADPRH_MOUSE	0.506351	-0.0560098
	Slc12a2	S12A2_MOUSE	1.60426	0.373511	+
	Ncan	NCAN_MOUSE	0.327341	-0.156727
	Aqp4	AQP4_MOUSE	3.76138	1.0415	+
	Abcd3	ABCD3_MOUSE	0.172407	-0.0596542
	Kmt2a	KMT2A_MOUSE	0.206964	0.0548649
	Uevld	UEVLD_MOUSE	0.0533561	0.0823197
	Kdm1a	KDM1A_MOUSE	0.400611	-0.090867
	Stmn2	STMN2_MOUSE	0.171308	0.101424
	Golga3	GOGA3_MOUSE	0.968889	0.141981
	Elac2	RNZ2_MOUSE	0.0243585	0.00804758
	Rrp1	RRP1_MOUSE	1.0238	-0.281456
	Arpp19	ARP19_MOUSE	0.167319	-0.482561
	Gfer	ALR_MOUSE	0.669472	-0.169457
	Rab4a	RAB4A_MOUSE	0.476236	0.0737443
	Glud1	DHE3_MOUSE	0.251175	0.060411
	Atp5mpl	ATP68_MOUSE	0.873426	0.191801
	Nudt2	AP4A_MOUSE	0.759706	-0.254591
	Dynlt3	DYLT3_MOUSE	2.16909	-0.33322	+
	Cda	CDD_MOUSE	2.62771	3.17856	+
	Pogz	POGZ_MOUSE	0.210045	0.0904694
	Cox7b	COX7B_MOUSE	0.169458	-0.150811
	Cox17	COX17_MOUSE	0.659388	-0.305438
	Cyb5a	CYB5_MOUSE	0.899906	0.177755
	Usp5	UBP5_MOUSE	1.03964	-0.138483
	Atp5f1b	ATPB_MOUSE	0.4901	-0.127274
	Cd38	CD38_MOUSE	4.29058	0.910631	+
	Ctbp2	CTBP2_MOUSE	0.45971	0.105292
	Slc1a3	EAA1_MOUSE	2.65009	-0.730557	+
	Tdg	TDG_MOUSE	0.0128326	-0.0264096
	Maz	MAZ_MOUSE	0.265221	0.279292
	Wfs1	WFS1_MOUSE	0.263957	-0.10961
	Mvb12b	MB12B_MOUSE	0.476175	-0.105072
	Znrd2	ZNRD2_MOUSE	1.20798	-0.591052
	Fus	FUS_MOUSE	0.393693	0.135746
	Exosc10	EXOSX_MOUSE	0.307107	-0.756741
	Arhgap5	RHG05_MOUSE	2.87639	-0.24722
	Ncstn	NICA_MOUSE	0.833715	-0.177074
	Pcbp3	PCBP3_MOUSE	0.804204	0.466427
	Pcbp4	PCBP4_MOUSE	1.76216	0.551517	+
	Atp6v1d	VATD_MOUSE	0.158225	0.0595155
	Top3b	TOP3B_MOUSE	0.579221	0.0838537
	Eef1d	EF1D_MOUSE	0.474743	0.113641
	Actn4	ACTN4_MOUSE	1.18716	0.160852
	Snrpa1	RU2A_MOUSE	2.01527	0.32041	+
	Rtn4	RTN4_MOUSE	0.421562	0.167404
	Idi1	IDI1_MOUSE	2.45466	-0.603518	+
	Rasa2	RASA2_MOUSE	0.771816	0.807795
	Acot8	ACOT8_MOUSE	0.0366908	0.0684376
	B3gat3	B3GA3_MOUSE	0.0929524	-0.188677
	Eef2	EF2_MOUSE	1.464	-0.0897374
	Dpf3	DPF3_MOUSE	0.311582	0.44381
	Opa1	OPA1_MOUSE	0.118568	-0.0312138
	Ptpa	PTPA_MOUSE	0.590989	0.0783048
	Strn4	STRN4_MOUSE	1.20049	0.142346
	Paxbp1	PAXB1_MOUSE	1.00889	0.183743
	Aaas	AAAS_MOUSE	1.04489	0.18136
	Tpm1	TPM1_MOUSE	0.0890786	-0.0501795
	Tpm2	TPM2_MOUSE	0.606299	0.29116
	Tbc1d10a	TB10A_MOUSE	0.257452	-0.464171
	Tubgcp3	GCP3_MOUSE	0.06724	-0.0297775
	Tnks1bp1	TB182_MOUSE	0.921777	0.152075
	Vps33b	VP33B_MOUSE	0.0642938	-0.0272412
	Bcl2l13	B2L13_MOUSE	1.18184	0.517426
	Cpne2	CPNE2_MOUSE	0.00691874	0.00615072
	Zhx1	ZHX1_MOUSE	1.13158	0.39664
	Pcif1	CAPAM_MOUSE	2.21095	0.309461	+
	Nup43	NUP43_MOUSE	0.401142	-0.954461
	Arhgap39	RHG39_MOUSE	0.751326	0.16117
	Eif5	IF5_MOUSE	0.649949	-0.111055
	Lman2l	LMA2L_MOUSE	0.0915828	-0.0238342
	Inpp5j	PI5PA_MOUSE	1.53474	-0.179702
	Mrtfb	MRTFB_MOUSE	0.306178	0.167438
	Dock4	DOCK4_MOUSE	0.102268	0.0202532
	Sash1	SASH1_MOUSE	0.198451	0.0554919
	Pcmtd1	PCMD1_MOUSE	1.73939	-0.255706	+
	Hsd17b4	DHB4_MOUSE	0.0956742	0.0309496
	Pik3r1	P85A_MOUSE	0.879959	0.164837
	Ruvbl1	RUVB1_MOUSE	0.775211	0.14105
	Plp1	MYPR_MOUSE	0.976198	0.481266
	Eif3e	EIF3E_MOUSE	0.266801	-0.0386729
	Pcbp1	PCBP1_MOUSE	0.860167	0.31801
	Ppfia3	LIPA3_MOUSE	0.71459	0.0759163
	Pdxp	PLPP_MOUSE	1.50976	0.213461
	Spr	SPRE_MOUSE	0.105829	0.06073
	Ube2g2	UB2G2_MOUSE	0.0185915	-0.00877523
	Nploc4	NPL4_MOUSE	0.287022	0.0604606
	Mdga2	MDGA2_MOUSE	0.149996	-0.267546
	Morf4l1	MO4L1_MOUSE	0.447193	0.188561
	Shank3	SHAN3_MOUSE	0.0339908	-0.0105686
	Apoe	APOE_MOUSE	4.19188	0.658986	+
	Eif4a1	IF4A1_MOUSE	0.170823	-0.0447168
	Rps20	RS20_MOUSE	0.377634	0.0661168
	Snap25	SNP25_MOUSE	1.2622	0.113731
	Megf8	MEGF8_MOUSE	1.38796	0.475412	+
	Polr2i	RPB9_MOUSE	0.00360108	-0.00223303
	Cd47	CD47_MOUSE	NaN	0
	Chp1	CHP1_MOUSE	0.0803412	0.0276499
	Enpp2	ENPP2_MOUSE	0.189745	-0.141396
	Rab8b	RAB8B_MOUSE	0.0904522	-0.0379591
	Ube2m	UBC12_MOUSE	0.406779	0.214868
	Ube2k	UBE2K_MOUSE	0.949114	-0.310372
	Ube2n	UBE2N_MOUSE	0.0194897	0.00871754
	Fgf1	FGF1_MOUSE	0.959842	-0.288565
	Actr2	ARP2_MOUSE	1.98506	-0.294708	+
	Actr1a	ACTZ_MOUSE	1.2552	0.209613
	Cops2	CSN2_MOUSE	0.0524295	0.00919485
	Arl1	ARL1_MOUSE	0.0924911	0.455524
	Ca10	CAH10_MOUSE	0.449661	-0.200089
	Ndufb10	NDUBA_MOUSE	0.139781	-0.0815897
	Rpl26	RL26_MOUSE	0.997505	-0.2854
	Stx1b	STX1B_MOUSE	0.686438	0.105858
	Psme3	PSME3_MOUSE	0.421097	0.0881753
	Rab6b	RAB6B_MOUSE	1.16355	0.268145
	Fgf12	FGF12_MOUSE	0.453451	-1.59945
	Rpl27	RL27_MOUSE	0.236474	-0.0443106
	Depdc5	DEPD5_MOUSE	1.53766	-1.07727	+
	Rpl37a	RL37A_MOUSE	1.12322	0.186121
	Sec61a1	S61A1_MOUSE	0.683611	0.156398
	Arf4	ARF4_MOUSE	0.102954	-0.303243
	Ythdc1	YTDC1_MOUSE	0.211237	0.118856
	Dad1	DAD1_MOUSE	0.0261505	0.133578
	Abat	GABT_MOUSE	1.79513	0.267211	+
	Copz1	COPZ1_MOUSE	0.0216401	0.0775318
	Dcaf7	DCAF7_MOUSE	1.55922	-0.467716	+
	Wdr5	WDR5_MOUSE	0.776023	1.74228
	Ap1s1	AP1S1_MOUSE	0.488786	-1.29747
	Nutf2	NTF2_MOUSE	0.427228	-0.177042
	Hnrnpk	HNRPK_MOUSE	0.375986	0.0876403
	Tle3	TLE3_MOUSE	0.21992	-0.0941763
	Lrch1	LRCH1_MOUSE	1.20503	-1.57878
	Usp46	UBP46_MOUSE	0.257997	-0.560435
	Rras2	RRAS2_MOUSE	0.280769	-0.474681
	Timm10	TIM10_MOUSE	1.90197	-0.383545	+
	Timm13	TIM13_MOUSE	1.21075	-0.456666
	Dusp3	DUS3_MOUSE	1.40132	1.77586	+
	Ppp1ca	PP1A_MOUSE	0.106431	-0.026751
	Ppp1cb	PP1B_MOUSE	0.919171	-0.229047
	Psmc1	PRS4_MOUSE	1.15207	0.18134
	Psmc5	PRS8_MOUSE	1.61891	-0.175164
	Rps8	RS8_MOUSE	0.0327071	0.012711
	Rps15a	RS15A_MOUSE	0.232488	0.0797276
	Ube2h	UBE2H_MOUSE	0.751697	1.66582
	Ywhae	1433E_MOUSE	0.246303	-0.0598874
	Rps14	RS14_MOUSE	0.0552662	-0.0540848
	Rps23	RS23_MOUSE	0.713985	2.11484
	Rps18	RS18_MOUSE	2.04177	0.189659
	Rps29	RS29_MOUSE	0.447696	-1.7799
	Rps11	RS11_MOUSE	0.382448	-0.101196
	Rps13	RS13_MOUSE	1.59682	0.416827	+
	Snrpe	RUXE_MOUSE	0.226475	-1.19003
	Snrpg	RUXG_MOUSE	0.385479	-0.15772
	Lsm3	LSM3_MOUSE	1.65676	0.351974	+
	Snrpd1	SMD1_MOUSE	0.786682	-0.378327
	Snrpd2	SMD2_MOUSE	0.432266	0.153681
	Snrpd3	SMD3_MOUSE	0.104241	-0.0304518
	Arf6	ARF6_MOUSE	0.301506	-0.10287
	Psmc6	PRS10_MOUSE	2.98186	-0.205584
	Selenot	SELT_MOUSE	0.26486	0.918851
	Kcnab2	KCAB2_MOUSE	0.302573	-0.0943718
	Abi2	ABI2_MOUSE	0.316992	-0.124548
	Abce1	ABCE1_MOUSE	0.0759554	-0.0411239
	Eef1a2	EF1A2_MOUSE	1.55161	-0.443274	+
	Cox7a2	CX7A2_MOUSE	1.19238	-0.346495
	Nhsl2	NHSL2_MOUSE	1.47652	-0.241777
	Ap2s1	AP2S1_MOUSE	0.450067	0.0796442
	Rhob	RHOB_MOUSE	0.586017	0.185005
	Hpcal1	HPCL1_MOUSE	1.77927	-0.663713	+
	Rpl23a	RL23A_MOUSE	0.471092	0.13949
	Ipo9	IPO9_MOUSE	0.144085	-0.0203657
	Vsnl1	VISL1_MOUSE	1.18595	-0.13502
	Mtpn	MTPN_MOUSE	1.79033	-0.874969	+
	H4c1	H4_MOUSE	1.06623	0.244247
	Gabra1	GBRA1_MOUSE	0.353838	0.145897
	Ptprj	PTPRJ_MOUSE	0.998693	-0.226416
	Rab1A	RAB1A_MOUSE	0.378414	-0.153993
	Rab3c	RAB3C_MOUSE	0.0353206	0.017643
	Ran	RAN_MOUSE	0.819365	-0.387526
	Rpl23	RL23_MOUSE	0.0851758	0.0458932
	Rap1a	RAP1A_MOUSE	0.380986	-1.29057
	Rps25	RS25_MOUSE	0.355211	0.130047
	Rps28	RS28_MOUSE	2.23414	-0.292536	+
	Fau	RS30_MOUSE	0.169526	0.132617
	Elob	ELOB_MOUSE	0.464151	-0.11201
	Rnf20	BRE1A_MOUSE	0.0761088	0.0242205
	Cpe	CBPE_MOUSE	2.4328	0.421569	+
	Gnb5	GNB5_MOUSE	0.851882	-0.11615
	Pdcd5	PDCD5_MOUSE	1.40362	-0.207656
	Cycs	CYC_MOUSE	1.81916	-0.32636	+
	Rpl31	RL31_MOUSE	0.508728	0.132309
	Dnajb4	DNJB4_MOUSE	1.21543	-0.26084
	Rad23b	RD23B_MOUSE	0.255336	0.093967
	Rpl8	RL8_MOUSE	0.313521	0.088295
	Ybx1	YBOX1_MOUSE	0.765422	0.50597
	Pfn1	PROF1_MOUSE	0.0257627	-0.0131497
	Rps27a	RS27A_MOUSE	0.265482	-0.596827
	Tra2b	TRA2B_MOUSE	0.618454	-0.197569
	Afdn	AFAD_MOUSE	2.37569	0.159541
	Pafah1b1	LIS1_MOUSE	0.278232	-0.0426984
	Sdf2l1	SDF2L_MOUSE	0.583258	-0.998991
	Pax6	PAX6_MOUSE	2.31505	0.422146	+
	Hspa8	HSP7C_MOUSE	0.219966	-0.0613642
	Tpt1	TCTP_MOUSE	0.335003	0.274571
	Mpc1	MPC1_MOUSE	0.381648	-0.149143
	Pum3	PUM3_MOUSE	1.48984	-1.84903	+
	Grm7	GRM7_MOUSE	0.19291	-0.341627
	Abcd2	ABCD2_MOUSE	0.969852	1.21459
	Cplx1	CPLX1_MOUSE	0.53898	-0.161226
	Vamp2	VAMP2_MOUSE	0.846627	0.285955
	Sult4a1	ST4A1_MOUSE	0.0501969	0.0269203
	Pcp4	PCP4_MOUSE	2.97023	-1.83058	+
	Olfm3	NOE3_MOUSE	0.316615	-0.171477
	Thra	THA_MOUSE	1.34451	-0.609128	+
	Eif4e	IF4E_MOUSE	0.774834	-0.151153
	Gabrb3	GBRB3_MOUSE	1.29777	2.31751
	Pdap1	HAP28_MOUSE	0.137223	-0.0722713
	Ptn	PTN_MOUSE	0.629254	0.118589
	Lasp1	LASP1_MOUSE	0.434917	-0.125144
	Gabrb2	GBRB2_MOUSE	0.101607	0.0721574
	Kcna2	KCNA2_MOUSE	0.852877	0.385255
	Kcnab1	KCAB1_MOUSE	1.02995	-0.210117
	Crnkl1	CRNL1_MOUSE	1.4357	0.246678
	Hmgb1	HMGB1_MOUSE	0.547742	0.131444
	Sumo1	SUMO1_MOUSE	0.465263	-0.105094
	Gng2	GBG2_MOUSE	0.9926	0.366285
	Gng3	GBG3_MOUSE	0.571621	1.7163
	Eif5a	IF5A1_MOUSE	0.160013	-0.106547
	Kcnj3	KCNJ3_MOUSE	0.00882294	-0.00220013
	Crip1	CRIP1_MOUSE	0.0202495	-0.0313015
	Phf5a	PHF5A_MOUSE	0.487629	-1.57362
	Ube2i	UBC9_MOUSE	0.84738	0.22973
	Prkcg	KPCG_MOUSE	3.80211	-1.15126	+
	Hspa4	HSP74_MOUSE	0.0498467	-0.0181274
	Rps12	RS12_MOUSE	0.980817	-0.22775
	Rps10	RS10_MOUSE	1.26421	-0.157257
	Ppp3ca	PP2BA_MOUSE	1.66275	-0.254961	+
	Ndufa11	NDUAB_MOUSE	0.0753836	-0.0468278
	Ctnna1	CTNA1_MOUSE	1.56613	0.417568	+
	Rpl22	RL22_MOUSE	0.900336	3.01732
	Ube2l3	UB2L3_MOUSE	0.127766	0.0289693
	Med1	MED1_MOUSE	1.12588	0.293317
	Prkacb	KAPCB_MOUSE	1.78206	0.348998	+
	Actn1	ACTN1_MOUSE	0.223103	0.0398922
	Tuba4a	TBA4A_MOUSE	0.0368922	-0.0190477
	Prkcb	KPCB_MOUSE	1.56811	0.304097	+
	Ywhah	1433F_MOUSE	3.14253	-0.714988	+
	Ranbp9	RANB9_MOUSE	0.500086	-0.129547
	Pgrmc1	PGRC1_MOUSE	2.6478	0.461421	+
	Fut9	FUT9_MOUSE	0.666434	-1.12128
	Smpdl3a	ASM3A_MOUSE	0.187308	0.534356
	Kpnb1	IMB1_MOUSE	0.0940039	0.0190101
	Dlg3	DLG3_MOUSE	0.180153	0.0346255
	Pip5k1b	PI51B_MOUSE	0.907477	-1.09207
	Pip5k1a	PI51A_MOUSE	0.259616	0.154731
	Kifap3	KIFA3_MOUSE	1.33054	-2.24341	+
	Lrig1	LRIG1_MOUSE	0.179586	-0.0231166
	Psmb7	PSB7_MOUSE	0.143832	-0.054522
	Traf6	TRAF6_MOUSE	0.868687	1.26197
	Lxn	LXN_MOUSE	1.45199	0.285563	+
	Plxna1	PLXA1_MOUSE	0.104211	0.04881
	Plxna2	PLXA2_MOUSE	1.29744	0.242666
	Plxna3	PLXA3_MOUSE	0.219685	0.592128
	Fv1	FV1_MOUSE	0.196982	0.0786972
	Chl1	NCHL1_MOUSE	1.06195	0.114999
	Gss	GSHB_MOUSE	0.494997	-0.100996
	Ebp	EBP_MOUSE	0.553411	1.34345
	Nfic	NFIC_MOUSE	0.887089	-1.17066
	Nfix	NFIX_MOUSE	0.321112	-0.187162
	Pald1	PALD_MOUSE	0.388496	0.23281
	Pfkfb2	F262_MOUSE	0.382832	-0.640388
	Pkn1	PKN1_MOUSE	0.00170484	0.00696802
	Pdlim4	PDLI4_MOUSE	0.291303	-0.210737
	Surf6	SURF6_MOUSE	0.658741	0.16181
	Vamp7	VAMP7_MOUSE	0.151897	0.0749927
	Hdac2	HDAC2_MOUSE	0.383966	0.0284648
	Mpp1	EM55_MOUSE	1.01049	-0.235865
	Aup1	AUP1_MOUSE	0.365473	0.128127
	Pebp1	PEBP1_MOUSE	1.0009	-0.134274
	Stam	STAM1_MOUSE	0.407999	-0.303938
	Stim1	STIM1_MOUSE	3.21527	-0.217108
	Ctps2	PYRG2_MOUSE	2.96875	0.482017	+
	Nos3	NOS3_MOUSE	0.0860176	-0.130653
	Yme1l1	YMEL1_MOUSE	0.414893	-0.107631
	Hnrnph2	HNRH2_MOUSE	1.2831	-0.327531
	Rock1	ROCK1_MOUSE	0.333705	-0.0473747
	Rock2	ROCK2_MOUSE	1.13253	0.105369
	Ctif	CTIF_MOUSE	0.00732595	-0.00269318
	Hint1	HINT1_MOUSE	0.0275476	0.0177031
	Ufd1	UFD1_MOUSE	0.220156	-0.0692186
	Ncoa1	NCOA1_MOUSE	0.266374	-0.31746
	Elavl1	ELAV1_MOUSE	0.379512	0.111653
	Rad50	RAD50_MOUSE	0.781032	-1.03037
	Usp9x	USP9X_MOUSE	0.253395	0.0470948
	Tp53bp1	TP53B_MOUSE	0.979738	0.176952
	Idh3g	IDHG1_MOUSE	0.953493	-0.247935
	Slc8a1	NAC1_MOUSE	0.494537	-0.115388
	Evl	EVL_MOUSE	0.114204	0.0337615
	Slc9a3r1	NHRF1_MOUSE	0.266232	-0.0406985
	Fer	FER_MOUSE	0.37945	-0.118575
	Stx4	STX4_MOUSE	1.17468	0.288716
	Vasp	VASP_MOUSE	0.521298	-0.177512
	Sparcl1	SPRL1_MOUSE	0.639472	-0.140156
	Irf3	IRF3_MOUSE	0.118596	-0.355738
	Casp3	CASP3_MOUSE	1.59124	0.455806	+
	Gjb6	CXB6_MOUSE	0.926804	0.329704
	Urod	DCUP_MOUSE	0.0192685	-0.0052228
	Ctps1	PYRG1_MOUSE	2.95024	0.782865	+
	Gaa	LYAG_MOUSE	0.0344794	-0.011622
	Atp8a1	AT8A1_MOUSE	2.4982	0.220459
	Cct7	TCPH_MOUSE	0.597196	-0.0756693
	Cct2	TCPB_MOUSE	1.3677	-0.120463
	Cct4	TCPD_MOUSE	0.337541	-0.064064
	Cct5	TCPE_MOUSE	1.4151	-0.231459
	Cct6a	TCPZ_MOUSE	2.08427	-0.274826	+
	Cct3	TCPG_MOUSE	0.186154	0.0479817
	Ptprn2	PTPR2_MOUSE	0.820701	0.273343
	Nucb2	NUCB2_MOUSE	0.418014	0.647303
	Irs2	IRS2_MOUSE	0.51178	-0.1512
	Renbp	RENBP_MOUSE	0.68905	0.393288
	Stim2	STIM2_MOUSE	0.285957	-0.0844598
	Clock	CLOCK_MOUSE	0.792694	0.298546
	Wnk1	WNK1_MOUSE	1.05393	0.357311
	Ywhaz	1433Z_MOUSE	0.0326674	0.0123892
	Txnl4a	TXN4A_MOUSE	0.902129	-1.78692
	Rpl36a	RL36A_MOUSE	0.859707	0.202161
	Cbx1	CBX1_MOUSE	1.25343	-0.39375
	Eloc	ELOC_MOUSE	0.303899	0.145858
	Hpca	HPCA_MOUSE	0.471396	-0.354658
	Arf5	ARF5_MOUSE	0.289255	1.09949
	Cplx2	CPLX2_MOUSE	0.0623393	-0.0558434
	Erh	ERH_MOUSE	0.425265	0.642318
	Ap2m1	AP2M1_MOUSE	0.642497	0.165339
	Mcu	MCU_MOUSE	0.179139	0.0379205
	Eif2b4	EI2BD_MOUSE	0.303977	0.0880327
	Srsf3	SRSF3_MOUSE	0.409942	0.0786357
	Adcy5	ADCY5_MOUSE	1.10439	0.352169
	Isoc2a	ISC2A_MOUSE	0.172664	0.0769763
	Nptn	NPTN_MOUSE	1.6327	-0.29262	+
	Csrp1	CSRP1_MOUSE	0.81625	-0.361607
	Nxn	NXN_MOUSE	1.39454	1.12677	+
	Rps3a	RS3A_MOUSE	0.0548893	0.0118823
	S100a13	S10AD_MOUSE	0.8084	0.252246
	Sms	SPSY_MOUSE	0.30185	-0.0557923
	Ankmy2	ANKY2_MOUSE	0.876357	-1.54597
	Evi5	EVI5_MOUSE	1.55021	-2.74329	+
	Atp1b3	AT1B3_MOUSE	0.27771	0.126887
	Psme1	PSME1_MOUSE	1.89671	0.378905	+
	Psme2	PSME2_MOUSE	3.56385	0.498096	+
	Frg1	FRG1_MOUSE	0.927958	0.266721
	G3bp2	G3BP2_MOUSE	0.951304	-0.149036
	Anxa11	ANX11_MOUSE	0.588368	1.02927
	Lig3	DNLI3_MOUSE	0.73244	0.901587
	Vps45	VPS45_MOUSE	0.633051	-0.0662766
	Kcnt1	KCNT1_MOUSE	2.01236	0.380545	+
	Ica1	ICA69_MOUSE	1.74225	-0.321793	+
	Lyst	LYST_MOUSE	0.832186	0.132218
	Crmp1	DPYL1_MOUSE	0.0809501	0.023078
	Anxa4	ANXA4_MOUSE	0.932229	1.19976
	Mprip	MPRIP_MOUSE	6.01542	-0.902509	+
	Cacna1a	CAC1A_MOUSE	0.673596	-0.127936
	Fhl1	FHL1_MOUSE	0.27761	-0.116202
	Anpep	AMPN_MOUSE	2.07762	0.588848	+
	Atp5pf	ATP5J_MOUSE	0.0158636	0.0114408
	Bop1	BOP1_MOUSE	1.53618	0.368052	+
	Rps5	RS5_MOUSE	1.32	0.259093	+
	Pam	AMD_MOUSE	0.576525	0.971977
	Ppp4c	PP4C_MOUSE	1.32822	-0.169635
	Smad4	SMAD4_MOUSE	0.255638	-0.118128
	Coq7	COQ7_MOUSE	1.10569	-0.209219
	Adcy8	ADCY8_MOUSE	1.74556	0.479167	+
	Txn2	THIOM_MOUSE	2.16204	-0.820786	+
	Gclc	GSH1_MOUSE	1.8772	-0.229421
	Cpt1a	CPT1A_MOUSE	2.17517	0.509287	+
	Polr2c	RPB3_MOUSE	0.713613	0.346963
	Wbp2	WBP2_MOUSE	0.401057	-0.161491
	Thumpd3	THUM3_MOUSE	0.641469	0.20678
	Grm1	GRM1_MOUSE	2.56361	-0.577136	+
	Xrn1	XRN1_MOUSE	1.08039	0.308076
	Cxadr	CXAR_MOUSE	0.0417345	0.0585828
	Sirpa	SHPS1_MOUSE	0.196788	0.0631084
	Neo1	NEO1_MOUSE	2.86788	0.313937	+
	Fh	FUMH_MOUSE	1.83863	-0.237699
	Mapkapk5	MAPK5_MOUSE	7.17489	4.97706	+
	Pla2g6	PLPL9_MOUSE	0.276239	0.32497
	Map4k4	M4K4_MOUSE	3.30717	0.429423	+
	Anp32e	AN32E_MOUSE	0.383377	0.212678
	Lypla1	LYPA1_MOUSE	1.77213	-0.411657	+
	G3bp1	G3BP1_MOUSE	0.509345	-0.0892825
	Nfib	NFIB_MOUSE	0.705355	0.277408
	Rbbp6	RBBP6_MOUSE	0.174646	-0.0689383
	Lama4	LAMA4_MOUSE	0.887146	0.175729
	Dtymk	KTHY_MOUSE	0.612259	-0.172333
	Rab33a	RB33A_MOUSE	0.0586271	0.0226331
	Scn1b	SCN1B_MOUSE	0.0177591	0.00476599
	Dab2	DAB2_MOUSE	3.42041	1.85603	+
	Dynlt1	DYLT1_MOUSE	NaN	0
	C1qa	C1QA_MOUSE	2.29283	2.55722	+
	Wdr13	WDR13_MOUSE	0.68162	-0.0796866
	Cds1	CDS1_MOUSE	1.02941	-0.570292
	Gnpat	GNPAT_MOUSE	0.126395	-0.229947
	Atp11a	AT11A_MOUSE	1.3348	0.461852	+
	Atp8a2	AT8A2_MOUSE	0.95402	1.13716
	Arvcf	ARVC_MOUSE	1.42051	0.340864	+
	Tubb5	TBB5_MOUSE	0.277357	0.0799098
	Psmb4	PSB4_MOUSE	0.412331	0.0398264
	Rplp2	RLA2_MOUSE	0.249617	0.0593886
	Uqcrh	QCR6_MOUSE	0.611177	-0.132105
	Prdx5	PRDX5_MOUSE	0.493009	-0.116691
	Gabpb1	GABP1_MOUSE	0.338494	-0.218817
	Gabpa	GABPA_MOUSE	2.01074	0.384904	+
	Mtm1	MTM1_MOUSE	0.952157	0.16403
	F8a1	HAP40_MOUSE	0.957782	0.306897
	Il6st	IL6RB_MOUSE	0.979137	0.319956
	G6pdx	G6PD1_MOUSE	0.947442	-0.180727
	Apoa1	APOA1_MOUSE	0.219976	0.109421
	Serpina1d	A1AT4_MOUSE	0.312624	0.833824
	Yy1	TYY1_MOUSE	0.193031	0.150809
	Rbp1	RET1_MOUSE	0.344293	0.134696
	Hnrnpul2	HNRL2_MOUSE	0.965168	0.160729
	Pde4d	PDE4D_MOUSE	0.575276	-0.0967116
	Pde1b	PDE1B_MOUSE	0.0627102	0.0343208
	Grin2c	NMDE3_MOUSE	0.235154	0.0977554
	Hmgcr	HMDH_MOUSE	NaN	0
	Egfr	EGFR_MOUSE	0.657167	0.117592
	Apoh	APOH_MOUSE	0.502467	-0.871321
	Sec23a	SC23A_MOUSE	0.0473459	0.0137177
	Rsu1	RSU1_MOUSE	0.571288	0.101156
	Nme2	NDKB_MOUSE	0.213425	-0.0332327
	Vcp	TERA_MOUSE	0.08417	-0.011972
	Csnk2a1	CSK21_MOUSE	0.561426	-0.0706387
	Ctnnb1	CTNB1_MOUSE	1.34879	0.185862
	Jup	PLAK_MOUSE	0.796754	0.192215
	Ank1	ANK1_MOUSE	1.99094	-0.173077
	Camlg	CAMLG_MOUSE	1.18682	0.437086
	Sap30bp	S30BP_MOUSE	0.385745	-0.345082
	Nfia	NFIA_MOUSE	1.3974	0.385928	+
	Col6a2	CO6A2_MOUSE	1.16539	1.38416
	Nucb1	NUCB1_MOUSE	1.0525	-0.139703
	Epha4	EPHA4_MOUSE	0.856594	0.341294
	Pygb	PYGB_MOUSE	1.90926	0.322405	+
	Cdk7	CDK7_MOUSE	0.736566	0.487426
	Aplp1	APLP1_MOUSE	0.00869834	-0.00263023
	Enah	ENAH_MOUSE	1.24415	-0.217478
	Galt	GALT_MOUSE	0.329947	0.115672
	Atp5f1a	ATPA_MOUSE	0.518871	-0.0873518
	Scg2	SCG2_MOUSE	0.383957	0.247654
	Kcnb1	KCNB1_MOUSE	0.292563	0.328982
	Pfdn6	PFD6_MOUSE	0.102252	-0.0722098
	Rela	TF65_MOUSE	0.514878	0.232325
	Ckb	KCRB_MOUSE	0.911267	-0.185728
	Smpd1	ASM_MOUSE	1.33265	-0.25984	+
	Nf1	NF1_MOUSE	1.8904	0.18659
	Hip1r	HIP1R_MOUSE	0.473886	-0.0826559
	Yes1	YES_MOUSE	1.167	0.346639
	Top1	TOP1_MOUSE	0.849162	0.149804
	Col6a1	CO6A1_MOUSE	2.29415	0.739193	+
	Cdk18	CDK18_MOUSE	1.13631	0.322514
	Rcn1	RCN1_MOUSE	0.763376	0.196341
	Mark2	MARK2_MOUSE	1.20658	0.215203
	Hspg2	PGBM_MOUSE	2.37866	0.354292	+
	Fabp5	FABP5_MOUSE	0.151559	0.0969472
	Ptprg	PTPRG_MOUSE	0.119467	0.0766191
	Pc	PYC_MOUSE	0.0294558	0.0261784
	Fyttd1	UIF_MOUSE	0.474403	0.604336
	Larp7	LARP7_MOUSE	0.762217	0.232774
	Eif5b	IF2P_MOUSE	0.364193	-0.0890756
	Cab39	CAB39_MOUSE	0.22826	-0.0762615
	Ptpn2	PTN2_MOUSE	0.886163	-0.187068
	Atp5me	ATP5I_MOUSE	0.134988	-0.0861583
	Aplp2	APLP2_MOUSE	0.287029	0.0710778
	Clu	CLUS_MOUSE	10.3176	7.25484	+
	Anxa7	ANXA7_MOUSE	0.987574	0.581409
	Ncor2	NCOR2_MOUSE	1.15604	0.386167
	Igf2r	MPRI_MOUSE	0.00935233	-0.00272512
	Serpine2	GDN_MOUSE	6.53816	3.2145	+
	Acads	ACADS_MOUSE	0.436048	0.181782
	Lgals3bp	LG3BP_MOUSE	0.711876	0.207469
	Bax	BAX_MOUSE	0.250443	0.815441
	Cnn2	CNN2_MOUSE	0.131022	0.080811
	Stx1a	STX1A_MOUSE	0.896956	-1.91702
	Dmwd	DMWD_MOUSE	0.467104	-0.0938048
	Lyar	LYAR_MOUSE	0.500166	-0.243317
	Calb2	CALB2_MOUSE	0.116137	-0.0363226
	Kcnma1	KCMA1_MOUSE	2.0467	-0.721126	+
	Eps8	EPS8_MOUSE	1.50773	0.291111	+
	Padi2	PADI2_MOUSE	1.34499	0.614347	+
	Fbln1	FBLN1_MOUSE	0.857736	0.304938
	Ids	IDS_MOUSE	0.360594	0.460607
	Ssrp1	SSRP1_MOUSE	0.00389701	-0.000583649
	Chd8	CHD8_MOUSE	0.630117	0.291974
	Cnnm1	CNNM1_MOUSE	0.00167942	0.000501633
	Inf2	INF2_MOUSE	0.498462	1.14178
	Kndc1	KNDC1_MOUSE	0.282296	0.172118
	Zyg11b	ZY11B_MOUSE	0.700918	-1.25242
	Ubxn2b	UBX2B_MOUSE	0.0468763	0.0174193
	Trio	TRIO_MOUSE	3.09293	-0.24422
	Vps8	VPS8_MOUSE	0.193832	0.117636
	Zc3h18	ZCH18_MOUSE	0.0268982	0.011189
	Grid2ip	GRD2I_MOUSE	5.28986	-1.40184	+
	Exph5	EXPH5_MOUSE	0.1858	-0.112717
	Itgb8	ITB8_MOUSE	0.753609	0.196804
	Rbm15	RBM15_MOUSE	2.49232	0.361943	+
	Cep76	CEP76_MOUSE	5.46108	-1.3965	+
	Ppp4r2	PP4R2_MOUSE	0.0209159	0.0615201
	Vgf	VGF_MOUSE	0.72784	0.374562
	Tanc1	TANC1_MOUSE	0.344107	0.0560951
	Npepps	PSA_MOUSE	0.0826858	0.0169601
	Pepd	PEPD_MOUSE	0.918511	-0.273648
	Relch	RELCH_MOUSE	0.383607	0.0412426
	Rpusd2	RUSD2_MOUSE	0.516295	-0.0906458
	Gspt2	ERF3B_MOUSE	0.600873	-0.983885
	Dnajb14	DJB14_MOUSE	0.287264	-0.152678
	Cdk12	CDK12_MOUSE	0.0367691	0.050601
	Map6d1	MA6D1_MOUSE	1.00242	0.185694
	Grm2	GRM2_MOUSE	1.36285	0.201768
	Ptcd3	PTCD3_MOUSE	0.294982	0.467493
	Fam171b	F171B_MOUSE	0.244904	0.0546856
	Aars2	SYAM_MOUSE	0.342619	0.565976
	Acss3	ACSS3_MOUSE	4.30513	2.22994	+
	Nsun2	NSUN2_MOUSE	0.265084	0.051621
	Map3k13	M3K13_MOUSE	0.0353653	0.0730009
	Cpne9	CPNE9_MOUSE	3.21786	-0.766334	+
	Edem3	EDEM3_MOUSE	0.819457	-0.739872
	Specc1l	CYTSA_MOUSE	1.008	-1.059
	Gsk3a	GSK3A_MOUSE	1.29494	0.228157
	Psd3	PSD3_MOUSE	1.06736	-0.157768
	Asphd1	ASPH1_MOUSE	0.270916	-0.609076
	Tagln2	TAGL2_MOUSE	0.553517	1.13634
	Wdr24	WDR24_MOUSE	1.79421	-0.888092	+
	Nell1	NELL1_MOUSE	0.532297	-0.30107
	Msto1	MSTO1_MOUSE	0.682506	-0.142146
	Cnnm3	CNNM3_MOUSE	1.18248	0.462066
	Osbp	OSBP1_MOUSE	0.721945	-0.0508027
	Rnps1	RNPS1_MOUSE	0.376935	0.123586
	Prex2	PREX2_MOUSE	2.50584	-0.33211	+
	Hddc2	HDDC2_MOUSE	0.210551	0.0854964
	Plekhf1	PKHF1_MOUSE	0.439117	-0.867558
	Ccdc127	CC127_MOUSE	0.0701204	-0.0152555
	Fahd2	FAHD2_MOUSE	2.0902	-0.346244	+
	Cul4a	CUL4A_MOUSE	0.199105	-0.0332394
	Abraxas2	ABRX2_MOUSE	0.324494	-0.912653
	Plbd2	PLBL2_MOUSE	0.0523472	0.027153
	Ppp1r21	PPR21_MOUSE	0.376164	-0.0894666
	Rogdi	ROGDI_MOUSE	0.069375	0.009202
	Faf2	FAF2_MOUSE	0.279377	0.0508199
	Stt3b	STT3B_MOUSE	0.0219692	0.0088172
	Hp1bp3	HP1B3_MOUSE	2.04494	0.570062	+
	Iqsec3	IQEC3_MOUSE	0.623051	-0.216159
	Lpcat1	PCAT1_MOUSE	0.248489	0.241644
	Spryd7	SPRY7_MOUSE	0.159415	0.0801125
	Fam107b	F107B_MOUSE	1.33222	-1.81942	+
	Ttyh2	TTYH2_MOUSE	0.0931552	-0.0348883
	Myl12b	ML12B_MOUSE	1.01097	-0.24367
	Aarsd1	AASD1_MOUSE	0.533309	0.0848894
	Nsf	NSF_MOUSE	0.349489	0.0916228
	Gmps	GUAA_MOUSE	0.110074	0.0227847
	Mat2a	METK2_MOUSE	0.180707	0.0374498
	Trappc13	TPC13_MOUSE	0.0956231	0.0172696
	Ric8a	RIC8A_MOUSE	0.0445561	-0.0127392
	Pde12	PDE12_MOUSE	0.206403	-0.0796299
	Zc3h15	ZC3HF_MOUSE	1.01367	0.0882821
	Usp39	SNUT2_MOUSE	0.911555	0.282327
	Fam98a	FA98A_MOUSE	0.724992	-0.362339
	Smarca4	SMCA4_MOUSE	1.26037	0.138863
	Nlrx1	NLRX1_MOUSE	2.12496	0.509854	+
	Prrc2c	PRC2C_MOUSE	0.108315	0.0335293
	Marchf5	MARH5_MOUSE	1.52392	0.479401	+
	Gdpgp1	GDPP1_MOUSE	0.997181	-0.165345
	Scrn3	SCRN3_MOUSE	0.570041	-0.128545
	Tmem38a	TM38A_MOUSE	1.07809	0.268078
	Spire1	SPIR1_MOUSE	1.63185	-0.234411
	Setdb1	SETB1_MOUSE	0.174941	-0.0486803
	Exoc5	EXOC5_MOUSE	1.82798	-0.277792	+
	Foxred1	FXRD1_MOUSE	0.375534	0.592061
	Tmem175	TM175_MOUSE	2.71195	0.347058	+
	Pnpla6	PLPL6_MOUSE	0.641348	0.174572
	Map9	MAP9_MOUSE	1.54687	-2.11284	+
	Alkbh5	ALKB5_MOUSE	0.0736294	-0.0397635
	Setd2	SETD2_MOUSE	0.0247899	0.0144181
	Krt2	K22E_MOUSE	1.70607	-1.04412	+
	Tamm41	TAM41_MOUSE	0.14332	0.0415235
	Ccdc136	CC136_MOUSE	4.07903	0.323258	+
	Hexim2	HEXI2_MOUSE	0.466627	-0.406227
	Pbxip1	PBIP1_MOUSE	1.4303	0.659317	+
	Uap1l1	UAP1L_MOUSE	0.242538	0.0585618
	Wdr70	WDR70_MOUSE	0.214676	0.050065
	Tmem63b	CSCL2_MOUSE	0.702112	0.177913
	Pip4p1	PP4P1_MOUSE	0.548843	0.704609
	Cnnm2	CNNM2_MOUSE	2.19112	0.492623	+
	Srsf6	SRSF6_MOUSE	0.31838	0.0637445
	Psmd1	PSMD1_MOUSE	0.880779	-0.154513
	Inip	SOSSC_MOUSE	0.780564	0.7848
	Dhps	DHYS_MOUSE	1.34495	-0.366125	+
	Slc17a7	VGLU1_MOUSE	0.22051	-0.0447426
	Fam131b	F131B_MOUSE	0.448619	-0.061872
	Aifm3	AIFM3_MOUSE	0.102745	0.0416975
	Basp1	BASP1_MOUSE	0.104715	0.12531
	Cybc1	CYBC1_MOUSE	0.66699	0.840147
	Smyd5	SMYD5_MOUSE	0.202712	0.120847
	Alg11	ALG11_MOUSE	0.852001	0.27845
	Nol9	NOL9_MOUSE	0.158345	0.0354581
	Esyt2	ESYT2_MOUSE	1.04006	0.210907
	Dhrs11	DHR11_MOUSE	0.154093	-0.0544934
	Hace1	HACE1_MOUSE	3.82894	0.4	+
	Ogfod1	OGFD1_MOUSE	1.09129	-0.138628
	Trappc9	TPPC9_MOUSE	1.29553	-0.164819
	Khsrp	FUBP2_MOUSE	1.48874	0.198482
	Vldlr	VLDLR_MOUSE	1.72658	-0.335648	+
	Ddb1	DDB1_MOUSE	0.456298	0.0461955
	Brms1l	BRM1L_MOUSE	0.0745492	-0.0322142
	Mia2	MIA2_MOUSE	1.15189	-0.190289
	Dennd4b	DEN4B_MOUSE	0.469041	0.119965
	Serac1	SRAC1_MOUSE	0.296214	0.542115
	Vars2	SYVM_MOUSE	0.24777	0.120209
		CT194_MOUSE	0.0201518	0.00795698
	Camkmt	CMKMT_MOUSE	0.474291	0.668915
	Sec24a	SC24A_MOUSE	1.00729	0.152127
	Nudt18	NUD18_MOUSE	1.16013	-0.205386
	Ctu2	CTU2_MOUSE	0.334974	-0.04423
	Rnf40	BRE1B_MOUSE	0.14036	0.0729308
	Hectd3	HECD3_MOUSE	0.128826	0.0313616
	Hexd	HEXD_MOUSE	1.08135	0.605562
	Cmpk2	CMPK2_MOUSE	0.353316	0.105162
	Esyt1	ESYT1_MOUSE	0.113623	0.0439682
	Lbr	LBR_MOUSE	1.12818	0.32494
	Qrich1	QRIC1_MOUSE	2.18887	0.277377	+
	Tmem109	TM109_MOUSE	0.760752	0.967482
	Foxk2	FOXK2_MOUSE	0.133404	-0.169364
	Ttll12	TTL12_MOUSE	0.639864	0.0396671
	Trafd1	TRAD1_MOUSE	0.0919177	0.0338979
	Wdr41	WDR41_MOUSE	0.501588	0.0764523
		K0930_MOUSE	0.379299	0.430791
	Lrpap1	AMRP_MOUSE	0.699734	-0.0716438
	Puf60	PUF60_MOUSE	2.27895	0.225008
	Lyplal1	LYPL1_MOUSE	0.196961	0.109987
	Frmd8	FRMD8_MOUSE	1.08297	-0.302897
	Pnpla7	PLPL7_MOUSE	1.00824	0.791432
	Nt5c3b	5NT3B_MOUSE	1.22087	-0.456948
	Arpc4	ARPC4_MOUSE	0.206871	-0.0607944
	Mcrip1	MCRI1_MOUSE	0.0461893	0.0100312
	Nat8l	NAT8L_MOUSE	0.4568	-0.777527
	Osbpl2	OSBL2_MOUSE	0.559791	0.0750079
	Dip2b	DIP2B_MOUSE	2.16749	0.215141
	Wnk2	WNK2_MOUSE	1.66728	0.258413	+
	Cirbp	CIRBP_MOUSE	0.568889	0.305993
	Shisa6	SHSA6_MOUSE	5.01317	-1.28409	+
	Nt5dc3	NT5D3_MOUSE	1.45779	-0.278202	+
	Ccdc177	CC177_MOUSE	0.511655	0.0914698
	Dab2ip	DAB2P_MOUSE	0.128084	-0.0162597
	Adgrb1	AGRB1_MOUSE	0.71201	0.143577
	Mtus2	MTUS2_MOUSE	2.43634	-0.422239	+
	Snx27	SNX27_MOUSE	2.13457	-0.2527	+
	Agap2	AGAP2_MOUSE	0.147409	-0.0183983
	Pitpnm3	PITM3_MOUSE	0.831634	-0.959714
	Dennd11	DEN11_MOUSE	0.543689	-0.331995
	Ints7	INT7_MOUSE	0.730577	0.870349
	Slc22a23	S22AN_MOUSE	1.96882	0.691885	+
	Tmed8	TMED8_MOUSE	0.73786	-0.268352
	Aak1	AAK1_MOUSE	0.652803	0.222162
	Slc2a13	MYCT_MOUSE	0.0877671	0.051825
	Tenm4	TEN4_MOUSE	0.676894	1.0444
	Srp54	SRP54_MOUSE	0.568826	0.0784612
	Mtcl1	MTCL1_MOUSE	0.354561	-0.105982
	Mon1b	MON1B_MOUSE	0.573453	-1.05672
	Arhgap17	RHG17_MOUSE	0.397748	0.224536
	Atp6v1a	VATA_MOUSE	0.239712	-0.0370255
	Ndufb6	NDUB6_MOUSE	0.584628	-0.132358
	Suclg2	SUCB2_MOUSE	1.66276	0.363136	+
	Ube3b	UBE3B_MOUSE	0.98224	-0.21019
	Rmdn3	RMD3_MOUSE	4.97585	-0.938456	+
	Tax1bp1	TAXB1_MOUSE	0.262982	-0.0869412
	Smu1	SMU1_MOUSE	0.524312	0.152844
	Arglu1	ARGL1_MOUSE	0.0160365	0.0056572
	Mccc2	MCCB_MOUSE	1.0374	-0.233449
	Spg7	SPG7_MOUSE	0.518569	0.159026
	Gpd1l	GPD1L_MOUSE	1.39973	0.251975	+
	Cog7	COG7_MOUSE	0.273469	-0.0340462
	Ppp1r7	PP1R7_MOUSE	0.667953	0.106621
	Smcr8	SMCR8_MOUSE	0.256979	0.0326667
	Mtnd2	NU2M_MOUSE	0.354661	-0.413184
	Cobll1	COBL1_MOUSE	2.10832	0.565158	+
	Cltb	CLCB_MOUSE	0.522039	-0.209445
	Ppp1r12c	PP12C_MOUSE	0.308359	-0.0811768
	Usp14	UBP14_MOUSE	0.133017	0.0473371
	Eml4	EMAL4_MOUSE	0.041941	0.0116682
	Lclat1	LCLT1_MOUSE	0.0398235	0.0168128
	Usp30	UBP30_MOUSE	1.19966	0.373711
	Gpr162	GP162_MOUSE	2.92107	0.460607	+
	Gprin1	GRIN1_MOUSE	0.25093	0.0807099
	Cryzl2	QORL2_MOUSE	1.029	0.299541
	Zc3hav1	ZCCHV_MOUSE	0.621853	0.260249
	Prrc1	PRRC1_MOUSE	1.79586	-0.316789	+
	Tasor	TASOR_MOUSE	0.0138154	-0.00905943
	Tars2	SYTM_MOUSE	0.0374259	-0.00876617
	Selenoh	SELH_MOUSE	0.322889	0.961653
	Fcho2	FCHO2_MOUSE	0.903525	1.07581
	Dnm1l	DNM1L_MOUSE	2.53623	-0.255397	+
	Slmap	SLMAP_MOUSE	0.21535	-0.0344052
	Acsf3	ACSF3_MOUSE	1.42904	-0.223308
	Ccdc51	MITOK_MOUSE	1.17019	-0.158477
	Peg3	PEG3_MOUSE	0.165431	0.29891
	Plcl1	PLCL1_MOUSE	0.166961	0.0593319
	Sfswap	SFSWA_MOUSE	0.950404	-0.214702
	Fchsd2	FCSD2_MOUSE	0.148859	0.28811
	Dipk2a	DIK2A_MOUSE	2.11858	0.331987	+
	Arhgef9	ARHG9_MOUSE	1.09534	-0.31378
	Sorbs2	SRBS2_MOUSE	1.23429	0.313014
	Cdkl5	CDKL5_MOUSE	1.67821	0.235872
	MAP11	MA11_MOUSE	0.328695	-0.515296
	Cdc42bpa	MRCKA_MOUSE	2.13897	-0.300251	+
	Tbc1d24	TBC24_MOUSE	0.450846	0.120603
	Nlgn1	NLGN1_MOUSE	1.30137	-0.40284	+
	Ptrhd1	PTRD1_MOUSE	0.27785	0.13203
	Pgap1	PGAP1_MOUSE	3.61848	0.527475	+
	Pdp1	PDP1_MOUSE	1.60399	-0.232482
	Gucy1a1	GCYA1_MOUSE	1.70345	0.344483	+
	Fam91a1	F91A1_MOUSE	0.857842	0.211927
	Ermp1	ERMP1_MOUSE	1.64801	0.360715	+
	Acat1	THIL_MOUSE	0.443169	-0.130998
	Ttbk2	TTBK2_MOUSE	0.0973192	-0.0634241
	Niban1	NIBA1_MOUSE	0.327199	0.197566
	Atp6ap2	RENR_MOUSE	0.297766	0.121236
	Custos	CSTOS_MOUSE	0.0525812	0.0418205
	Ppm1h	PPM1H_MOUSE	0.786958	-0.142726
	Macrod2	MACD2_MOUSE	0.412054	-0.0583506
	Adrbk2	ARBK2_MOUSE	0.0248397	0.0105987
	Rgl3	RGL3_MOUSE	0.256985	0.0460582
	Ncbp1	NCBP1_MOUSE	1.01474	0.189816
	Elapor2	ELAP2_MOUSE	0.0451017	0.109291
	Ttc9	TTC9A_MOUSE	0.552228	0.152863
	Tpm4	TPM4_MOUSE	0.0473266	0.023284
	Pls1	PLSI_MOUSE	0.132776	0.0521135
	Nt5c2	5NTC_MOUSE	0.245907	0.113056
	Serpinh1	SERPH_MOUSE	0.411322	0.0770965
	Elmod1	ELMD1_MOUSE	0.713889	-1.18474
	Afg1l	AFG1L_MOUSE	0.288581	-0.0840654
	Pacs2	PACS2_MOUSE	0.282689	0.0508757
	Mthfd1l	C1TM_MOUSE	0.617966	0.0990891
	Itga1	ITA1_MOUSE	0.0543509	-0.0411601
	Carmil2	CARL2_MOUSE	0.248758	-0.0606651
	Vezt	VEZA_MOUSE	0.326857	-0.562157
	Snx25	SNX25_MOUSE	0.74674	-1.55212
	Srbd1	SRBD1_MOUSE	NaN	0
	Mars2	SYMM_MOUSE	0.320797	0.699301
	Cars2	SYCM_MOUSE	0.0242949	-0.0120173
	Prpf38a	PR38A_MOUSE	0.0787207	0.0330467
	Abracl	ABRAL_MOUSE	0.0249645	0.118159
	Oxr1	OXR1_MOUSE	0.256302	-0.0349054
	Unc13a	UN13A_MOUSE	1.56934	-0.162932
	Arap1	ARAP1_MOUSE	3.14138	-0.722488	+
	Rbm7	RBM7_MOUSE	0.202771	-0.0734015
	Ece1	ECE1_MOUSE	0.949926	-1.2402
	Herc2	HERC2_MOUSE	0.443168	0.252744
	Tmem189	TM189_MOUSE	0.187943	-0.131816
	Pds5b	PDS5B_MOUSE	0.880595	0.174762
	Cdv3	CDV3_MOUSE	1.19156	-0.13997
	Plekhg3	PKHG3_MOUSE	0.44181	0.469691
	Tmem65	TMM65_MOUSE	0.588862	0.211258
	Tapt1	TAPT1_MOUSE	1.51983	0.395125	+
	Tm9sf2	TM9S2_MOUSE	0.191695	0.0622859
	Maea	MAEA_MOUSE	0.310806	-0.857259
	Ddx17	DDX17_MOUSE	0.790337	0.146791
	Phactr4	PHAR4_MOUSE	0.434408	-0.201183
	Itih4	ITIH4_MOUSE	0.871942	-0.365499
	Opa3	OPA3_MOUSE	0.697338	-0.147578
	Trim67	TRI67_MOUSE	0.847433	-1.76165
	Lrrc47	LRC47_MOUSE	0.837599	0.0560608
	Kctd8	KCTD8_MOUSE	0.0175617	-0.0198612
	Srek1	SREK1_MOUSE	0.744811	0.311725
	Srrm1	SRRM1_MOUSE	0.259808	-0.085237
	Prune2	PRUN2_MOUSE	0.390203	0.362464
	Coq8b	COQ8B_MOUSE	0.00192758	0.00410271
	Ddx46	DDX46_MOUSE	0.117679	-0.0340695
	Thrap3	TR150_MOUSE	0.102847	0.0443373
	Scn2b	SCN2B_MOUSE	0.79754	0.249544
	Gpkow	GPKOW_MOUSE	1.90063	0.404995	+
	Deptor	DPTOR_MOUSE	0.39339	0.175887
	Gls2	GLSL_MOUSE	0.130876	0.0481849
	Prag1	PRAG1_MOUSE	0.832463	0.152605
	Stat3	STAT3_MOUSE	0.095319	-0.0175228
	Spag9	JIP4_MOUSE	0.73195	-0.112595
	Ndufaf2	NDUF2_MOUSE	2.84735	-0.393952	+
	Pex1	PEX1_MOUSE	1.5992	1.00313	+
	Stxbp5l	STB5L_MOUSE	0.847566	0.149017
	Slc4a10	S4A10_MOUSE	3.77356	-0.531888	+
	Sympk	SYMPK_MOUSE	0.0128196	0.00502968
	Jakmip3	JKIP3_MOUSE	0.642695	0.904514
	Psd	PSD1_MOUSE	0.417371	-0.103189
	Afap1l2	AF1L2_MOUSE	0.00225153	-0.000823021
	Edf1	EDF1_MOUSE	0.424601	-0.997735
	Vps53	VPS53_MOUSE	0.0668131	-0.0189986
	Tnrc6b	TNR6B_MOUSE	0.223781	-0.123127
	Iqsec2	IQEC2_MOUSE	0.777565	0.101967
	Ipcef1	ICEF1_MOUSE	0.460223	0.68374
	Ehmt1	EHMT1_MOUSE	1.73981	0.989877	+
	Ermn	ERMIN_MOUSE	0.902738	0.271364
	Prkaa1	AAPK1_MOUSE	0.797279	0.115136
	Fat2	FAT2_MOUSE	2.21672	0.337515	+
	Tmem256	TM256_MOUSE	0.359286	0.153086
	Nufip2	NUFP2_MOUSE	0.150531	-0.0345197
	Taok1	TAOK1_MOUSE	1.50753	-0.162104
	Unkl	UNKL_MOUSE	0.102679	0.0780678
	Slc39a12	S39AC_MOUSE	1.66981	0.529095	+
	Cyhr1	CYHR1_MOUSE	0.394772	0.840231
	Xkr7	XKR7_MOUSE	0.571072	-0.141343
	Vps13a	VP13A_MOUSE	0.261521	0.0689549
	Slc25a51	S2551_MOUSE	1.73728	0.369774	+
	Slc30a9	ZNT9_MOUSE	0.495135	0.950309
	Vps41	VPS41_MOUSE	0.803712	0.172232
	Cnrip1	CNRP1_MOUSE	0.00195166	0.000767231
	Sdr39u1	D39U1_MOUSE	0.119979	-0.064765
	Fa2h	FA2H_MOUSE	0.529499	0.885087
	Mrs2	MRS2_MOUSE	0.232513	-0.332566
	Trappc1	TPPC1_MOUSE	0.568963	-0.0800109
	Nsrp1	NSRP1_MOUSE	0.382966	-0.270974
	Wdr81	WDR81_MOUSE	0.40126	0.174347
	Crad	CRACD_MOUSE	0.477739	-0.191979
	Diras2	DIRA2_MOUSE	1.59288	0.17083
	Osbp2	OSBP2_MOUSE	0.146363	-0.0825963
	Crppa	ISPD_MOUSE	0.432237	-0.514166
	Orai3	ORAI3_MOUSE	0.330188	-0.219758
	Brsk1	BRSK1_MOUSE	0.954978	-0.237652
	Tspan2	TSN2_MOUSE	1.20151	0.533014
	Rbm27	RBM27_MOUSE	1.95564	1.32127	+
	Ccdc88a	GRDN_MOUSE	0.113744	-0.0349789
	Eml6	EMAL6_MOUSE	0.53882	0.132746
	Cyfip2	CYFP2_MOUSE	0.378576	-0.0846229
	Bod1	BOD1_MOUSE	1.88068	-0.423003	+
	Tom1l2	TM1L2_MOUSE	0.0480607	-0.0118313
	Fbxw11	FBW1B_MOUSE	0.389991	0.956501
	Dhrs13	DHR13_MOUSE	0.801478	0.170719
	Arid1b	ARI1B_MOUSE	0.375934	-0.14611
	Cyb5d2	NEUFC_MOUSE	0.456609	0.173771
	Abr	ABR_MOUSE	1.57303	0.280438	+
	Arhgap44	RHG44_MOUSE	0.354847	0.0824142
	Psme4	PSME4_MOUSE	0.780544	-0.889904
	Tns3	TENS3_MOUSE	0.797865	0.329403
	Luc7l3	LC7L3_MOUSE	0.816041	0.17081
	Ctc1	CTC1_MOUSE	1.64247	0.231236
	Pfas	PUR4_MOUSE	0.995307	0.265533
	Synrg	SYNRG_MOUSE	0.200824	-0.0409083
	Kng1	KNG1_MOUSE	0.432275	0.702546
	Kat7	KAT7_MOUSE	0.35715	0.118408
	Eml1	EMAL1_MOUSE	3.49923	-0.687138	+
	Cluh	CLU_MOUSE	0.392461	0.0585628
	Ssh2	SSH2_MOUSE	0.237864	0.371211
	Acaca	ACACA_MOUSE	1.1772	0.180274
	Specc1	CYTSB_MOUSE	1.27096	0.291232
	Myo1d	MYO1D_MOUSE	0.593331	0.157598
	Tmem199	TM199_MOUSE	0.943141	1.59236
	Kiaa0100	K0100_MOUSE	0.104641	0.0283976
	Rabl6	RABL6_MOUSE	0.0108002	0.00184584
	Ubr3	UBR3_MOUSE	1.20129	-0.12406
	Dnajc11	DJC11_MOUSE	0.0677717	-0.0321188
	Scaf1	SFR19_MOUSE	0.511116	-0.0708213
	Thoc6	THOC6_MOUSE	0.90219	0.265266
	Eipr1	EIPR1_MOUSE	1.10041	-0.293601
	Fam169a	F169A_MOUSE	1.49264	0.241748
	Acbd5	ACBD5_MOUSE	2.08696	0.669812	+
	Leo1	LEO1_MOUSE	0.158711	-0.101222
	Lmtk3	LMTK3_MOUSE	0.181054	-0.0568504
	Arcn1	COPD_MOUSE	0.148369	-0.0239663
	Cyth2	CYH2_MOUSE	0.322595	0.100473
	Sin3a	SIN3A_MOUSE	0.647534	0.139684
	Vbp1	PFD3_MOUSE	0.165402	0.0828452
	Xrcc1	XRCC1_MOUSE	0.173768	0.0746307
	Ogdh	ODO1_MOUSE	0.958041	-0.214586
	Numb	NUMB_MOUSE	0.41053	-0.156531
	Ufc1	UFC1_MOUSE	1.13906	-0.244423
	Tiam1	TIAM1_MOUSE	0.048485	-0.00928783
	Grb2	GRB2_MOUSE	1.56147	-0.26982	+
	Flot2	FLOT2_MOUSE	3.06673	0.402373	+
	Clpb	CLPB_MOUSE	0.126793	-0.0510488
	Hnrnpd	HNRPD_MOUSE	0.126344	-0.0585155
	Lama2	LAMA2_MOUSE	2.155	0.311266	+
	Ppp5c	PPP5_MOUSE	0.976343	-0.235154
	Gnb1	GBB1_MOUSE	0.506265	-0.0985646
	Ski	SKI_MOUSE	1.02692	0.401897
	Map3k12	M3K12_MOUSE	0.296001	0.0748053
	Samhd1	SAMH1_MOUSE	0.331567	-0.131971
	Slc27a1	S27A1_MOUSE	4.03369	0.500451	+
	P4ha1	P4HA1_MOUSE	0.630738	-0.215952
	Tcf4	ITF2_MOUSE	0.0429292	0.0312042
	Gtf2f1	T2FA_MOUSE	0.447218	-0.123683
	Slc30a1	ZNT1_MOUSE	0.120814	0.02736
	Bag1	BAG1_MOUSE	0.708889	0.742326
	Khdrbs1	KHDR1_MOUSE	0.902791	0.242712
	Igf1r	IGF1R_MOUSE	0.596202	0.238754
	Gcdh	GCDH_MOUSE	0.383201	0.115197
	Stxbp3	STXB3_MOUSE	2.28037	0.323565	+
	Cldn11	CLD11_MOUSE	0.526599	2.77649
	Gas7	GAS7_MOUSE	0.867958	-0.236238
	Rasa3	RASA3_MOUSE	0.488108	0.0898037
	Traf3	TRAF3_MOUSE	0.639445	0.263942
	Mertk	MERTK_MOUSE	1.72759	-0.236746
	Akt2	AKT2_MOUSE	4.39384	-0.485706	+
	Ppp1r1b	PPR1B_MOUSE	0.748728	-0.264555
	Reln	RELN_MOUSE	0.578057	0.0746799
	Col12a1	COCA1_MOUSE	1.13536	0.95061
	Serpinb6	SPB6_MOUSE	0.212163	0.0464563
	Stip1	STIP1_MOUSE	2.22455	-0.310105	+
	Caprin1	CAPR1_MOUSE	1.13317	-0.26275
	Aacs	AACS_MOUSE	0.589024	0.147459
	Mat2b	MAT2B_MOUSE	0.406958	0.178137
	Arhgef2	ARHG2_MOUSE	2.03726	0.362202	+
	Elavl3	ELAV3_MOUSE	0.160372	0.0571795
	Eps15l1	EP15R_MOUSE	0.0799097	-0.0157347
	Vdac2	VDAC2_MOUSE	0.175496	-0.0829506
	Vdac3	VDAC3_MOUSE	0.416907	0.232197
	Vdac1	VDAC1_MOUSE	1.76941	-0.637239	+
	Coq8a	COQ8A_MOUSE	0.161572	-0.0507879
	Omg	OMGP_MOUSE	0.458415	0.176388
	Pml	PML_MOUSE	0.315755	0.640119
	Kpna1	IMA5_MOUSE	0.528818	-1.37571
	Pla2g7	PAFA_MOUSE	0.252076	0.0872917
	Ywhag	1433G_MOUSE	0.249825	-0.0915461
	Rbbp4	RBBP4_MOUSE	0.379282	0.160025
	Rbbp7	RBBP7_MOUSE	1.26209	0.24763
	Ncor1	NCOR1_MOUSE	0.0440166	0.0206757
	Ppp2r5c	2A5G_MOUSE	0.0388635	-0.0175052
	Lama5	LAMA5_MOUSE	2.702	0.532134	+
	Gng7	GBG7_MOUSE	0.485819	0.478532
	Asns	ASNS_MOUSE	0.5455	-0.141388
	Tmpo	LAP2B_MOUSE	0.0332416	-0.0256977
	Tmpo	LAP2A_MOUSE	1.98127	0.438098	+
	Hars1	HARS1_MOUSE	0.307952	-0.0705471
	Pak3	PAK3_MOUSE	0.586842	0.287818
	Tsc2	TSC2_MOUSE	1.12447	0.157454
	Wbp4	WBP4_MOUSE	0.47397	-0.979365
	Dvl3	DVL3_MOUSE	1.44714	-1.87306	+
	Ei24	EI24_MOUSE	1.17566	0.352171
	Ppm1g	PPM1G_MOUSE	0.47931	0.131772
	Cdc37	CDC37_MOUSE	0.312969	-0.04002
	Ksr1	KSR1_MOUSE	0.509709	0.690498
	Abcb7	ABCB7_MOUSE	0.0389909	0.0120039
	Dpf2	REQU_MOUSE	1.87952	0.458744	+
	Sdf4	CAB45_MOUSE	0.0470106	-0.0185065
	Shc3	SHC3_MOUSE	0.00883621	0.0102363
	Nab2	NAB2_MOUSE	0.0192187	-0.0163941
	Prpf4b	PRP4B_MOUSE	0.428336	0.128916
	Astn1	ASTN1_MOUSE	0.0905462	0.0903463
	Bcar1	BCAR1_MOUSE	1.35455	-0.173282
	Emc8	EMC8_MOUSE	0.56127	-0.161952
	Madd	MADD_MOUSE	0.00448725	-0.00104713
	Cp	CERU_MOUSE	0.637166	0.213987
	Ppp2r5e	2A5E_MOUSE	2.27364	-0.242331
	Map4k2	M4K2_MOUSE	0.718796	-0.0904417
	Ctcf	CTCF_MOUSE	0.716259	0.958712
	Slc9a1	SL9A1_MOUSE	0.414397	-0.108462
	Mapre1	MARE1_MOUSE	0.863304	0.116434
	Hprt1	HPRT_MOUSE	0.730344	0.177407
	Papola	PAPOA_MOUSE	0.0442248	0.0744395
	Tsg101	TS101_MOUSE	0.300401	0.113924
	Hcfc1	HCFC1_MOUSE	1.73732	0.282187	+
	Napg	SNAG_MOUSE	0.165441	-0.0714688
	Pik3c2a	P3C2A_MOUSE	0.542558	0.826913
	Pafah1b3	PA1B3_MOUSE	0.596826	-0.160958
	Pafah1b2	PA1B2_MOUSE	1.68794	-0.235488
	Arih1	ARI1_MOUSE	0.820772	-0.195723
	Acot13	ACO13_MOUSE	1.42494	-0.543309	+
	Dyrk1a	DYR1A_MOUSE	0.320649	-0.424776
	Nell2	NELL2_MOUSE	1.22015	-0.281981
	Lcp1	PLSL_MOUSE	0.0917541	-0.0469999
	Eml5	EMAL5_MOUSE	0.350433	0.0974154
	Sntb2	SNTB2_MOUSE	1.61328	0.23363
	Fnta	FNTA_MOUSE	0.390651	-0.072515
	Igbp1	IGBP1_MOUSE	0.140879	-0.0633759
	Acan	PGCA_MOUSE	0.155117	-0.155583
	Rspry1	RSPRY_MOUSE	0.29656	-0.0749993
	Sdcbp	SDCB1_MOUSE	2.66392	-0.431469	+
	Lamb2	LAMB2_MOUSE	3.21422	0.484291	+
	Ctnna2	CTNA2_MOUSE	0.599773	0.0739956
[truncated: 3,194 more rows]

## Sheet: d KEGG UP
Enrichment FDR	nGenes	Pathway Genes	Fold Enrichment	Pathway	URL	Genes
2.58547e-07	72	1597	2.12645	Metabolic pathways	http://www.genome.jp/kegg-bin/show_pathway?mmu01100	Agpat3 Gstt3 Folh1 Inmt Ampd3 Sqor Smpd4 Aldh3a2 Hsd11b1 Pgs1 Acadvl Acsl1 Smpd2 Acsl6 Adi1 Pld2 Entpd5 Hexb Cmbl Adcy8 Gpt Oplah Psat1 Fads2 Papss2 Maoa Gsto1 Adpgk Nme7 Prdx6 Rpn2 Gstm4 Ctps Cda Plch2 Cd38 Pgm2 Nos1 Idh2 Me3 Cdipt Ctps2 Gsta4 Amt Acsl3 Pygb Hacd3 Fcsk Gucy1a1 Agpat1 Colgalt1 Acss3 Gpi1 Acaa2 Ehmt1 Enpp6 Anpep Alg2 Maob Gstm2 Agps Nmnat2 Tst Aldh1a1 Phgdh Abat Cds2 Suclg2 mt-Nd4…
4.03971e-06	13	85	7.21362	Salivary secretion	http://www.genome.jp/kegg-bin/show_pathway?mmu04970	Prkacb Adcy8 Slc12a2 Atp2b4 Cst3 Slc4a2 Cd38 Nos1 Itpr2 Atp1a1 Gucy1a1 Atp1b2 Prkcb
5.68304e-06	19	200	4.48077	Focal adhesion	http://www.genome.jp/kegg-bin/show_pathway?mmu04510	Col6a1 Lamb1 Lama5 Lama2 Vcl Mylk Pdgfrb Flnb Itgb1 Lamc1 Src Tln1 Ilk Col4a2 Rasgrf1 Lama1 Prkcb Lamb2 Flnc
0.00015082	11	88	5.89574	ECM-receptor interaction	http://www.genome.jp/kegg-bin/show_pathway?mmu04512	Col6a1 Lamb1 Lama5 Lama2 Itgb1 Lamc1 Hspg2 Col4a2 Lama1 Agrn Lamb2
0.00015082	12	105	5.39039	Amoebiasis	http://www.genome.jp/kegg-bin/show_pathway?mmu05146	Lamb1 Prkacb Lama5 Lama2 Vcl Lamc1 Nfkb1 Col4a2 Casp3 Lama1 Prkcb Lamb2
0.000253324	10	77	6.12545	Arrhythmogenic right ventricular cardiomyopathy	http://www.genome.jp/kegg-bin/show_pathway?mmu05412	Lama2 Cdh2 Itgb1 Des Lmna Lama1 Ctnna1 Gja1 Ctnna3 Slc8a3
0.00053967	8	52	7.2563	Fatty acid degradation	http://www.genome.jp/kegg-bin/show_pathway?mmu00071	Aldh3a2 Acadvl Acsl1 Acsl6 Eci2 Cpt1a Acsl3 Acaa2
0.000570199	28	542	2.43662	Pathways in cancer	http://www.genome.jp/kegg-bin/show_pathway?mmu05200	Gstt3 Lamb1 Prkacb Kit Apc Lama5 Lama2 Gna13 Pld2 Adcy8 Pdgfrb Gsto1 Itgb1 Stat1 Lamc1 Gstm4 Nfkb1 Slc2a1 Hdac1 Col4a2 Casp3 Gsta4 Lama1 Ctnna1 Gstm2 Prkcb Lamb2 Ctnna3
0.000618117	9	72	5.89574	Glutathione metabolism	http://www.genome.jp/kegg-bin/show_pathway?mmu00480	Gstt3 Oplah Gsto1 Prdx6 Gstm4 Idh2 Gsta4 Anpep Gstm2
0.000618117	11	109	4.75987	Toxoplasmosis	http://www.genome.jp/kegg-bin/show_pathway?mmu05145	Lamb1 Lama5 Lama2 Itgb1 Stat1 Lamc1 Nfkb1 Casp3 Lama1 Lamb2 Hspa2
0.000752689	10	93	5.07161	Small cell lung cancer	http://www.genome.jp/kegg-bin/show_pathway?mmu05222	Lamb1 Lama5 Lama2 Itgb1 Lamc1 Nfkb1 Col4a2 Casp3 Lama1 Lamb2
0.00117545	8	62	6.08593	Fatty acid metabolism	http://www.genome.jp/kegg-bin/show_pathway?mmu01212	Acadvl Acsl1 Acsl6 Fads2 Cpt1a Acsl3 Hacd3 Acaa2
0.00133162	4	11	17.1513	Sulfur metabolism	http://www.genome.jp/kegg-bin/show_pathway?mmu00920	Sqor Papss2 Tst Bpnt2
0.00236363	11	131	3.9605	Spliceosome	http://www.genome.jp/kegg-bin/show_pathway?mmu03040	Ddx5 Snw1 Cdc5l Thoc1 Smndc1 Plrg1 Snrpa1 Lsm3 Cdc40 Hspa2 Ppih
0.00369142	8	75	5.03103	Gastric acid secretion	http://www.genome.jp/kegg-bin/show_pathway?mmu04971	Prkacb Adcy8 Mylk Slc4a2 Itpr2 Atp1a1 Atp1b2 Prkcb
0.00512327	9	100	4.24494	Bile secretion	http://www.genome.jp/kegg-bin/show_pathway?mmu04976	Prkacb Adcy8 Aqp4 Slc2a1 Slc4a2 Abcg2 Atp1a1 Abcb1a Atp1b2
0.005205	7	61	5.41249	Endocrine and other factor-regulated calcium reabsorption	http://www.genome.jp/kegg-bin/show_pathway?mmu04961	Prkacb Atp2b4 Atp1a1 Atp1b2 Prkcb Ap2a1 Slc8a3
0.00623139	13	201	3.05053	Proteoglycans in cancer	http://www.genome.jp/kegg-bin/show_pathway?mmu05205	Prkacb Timp3 Ddx5 Nudt16l1 Flnb Itgb1 Src Hspg2 Itpr2 Iqgap1 Casp3 Prkcb Flnc
0.00748638	8	86	4.38753	Gap junction	http://www.genome.jp/kegg-bin/show_pathway?mmu04540	Prkacb Adcy8 Pdgfrb Src Itpr2 Gucy1a1 Gja1 Prkcb
0.00814457	8	89	4.23964	PPAR signaling pathway	http://www.genome.jp/kegg-bin/show_pathway?mmu03320	Acsl1 Acsl6 Fads2 Cpt1a Me3 Ilk Slc27a1 Acsl3
0.00814457	7	68	4.85532	Mitophagy	http://www.genome.jp/kegg-bin/show_pathway?mmu04137	Sqstm1 Map1lc3a Src Mfn1 Ulk1 Gabarapl2 Tbc1d17
0.00814457	8	89	4.23964	GABAergic synapse	http://www.genome.jp/kegg-bin/show_pathway?mmu04727	Prkacb Slc38a3 Adcy8 Src Gabrd Slc6a1 Prkcb Abat
0.00823908	9	112	3.79012	Pancreatic secretion	http://www.genome.jp/kegg-bin/show_pathway?mmu04972	Adcy8 Slc12a2 Atp2b4 Slc4a2 Cd38 Itpr2 Atp1a1 Atp1b2 Prkcb
0.00899971	7	71	4.65016	Drug metabolism	http://www.genome.jp/kegg-bin/show_pathway?mmu00982	Gstt3 Maoa Gsto1 Gstm4 Gsta4 Maob Gstm2
0.00899971	7	71	4.65016	Adipocytokine signaling pathway	http://www.genome.jp/kegg-bin/show_pathway?mmu04920	Stk11 Acsl1 Acsl6 Cpt1a Nfkb1 Slc2a1 Acsl3
0.00991016	8	94	4.01412	Dilated cardiomyopathy	http://www.genome.jp/kegg-bin/show_pathway?mmu05414	Prkacb Lama2 Adcy8 Itgb1 Des Lmna Lama1 Slc8a3
0.0113083	8	97	3.88998	Glycerophospholipid metabolism	http://www.genome.jp/kegg-bin/show_pathway?mmu00564	Agpat3 Pgs1 Pld2 Cdipt Agpat1 Mboat7 Gpd1l Cds2
0.0113083	9	120	3.53745	Carbon metabolism	http://www.genome.jp/kegg-bin/show_pathway?mmu01200	Gpt Psat1 Adpgk Idh2 Me3 Amt Gpi1 Phgdh Suclg2
0.0127667	9	123	3.45117	Platelet activation	http://www.genome.jp/kegg-bin/show_pathway?mmu04611	Prkacb Gna13 Adcy8 Mylk Itgb1 Src Tln1 Itpr2 Gucy1a1
0.0133987	17	349	2.29748	Human papillomavirus infection	http://www.genome.jp/kegg-bin/show_pathway?mmu05165	Col6a1 Lamb1 Prkacb Apc Lama5 Lama2 Llgl1 Pdgfrb Itgb1 Stat1 Lamc1 Nfkb1 Hdac1 Col4a2 Casp3 Lama1 Lamb2
0.0134231	5	40	5.89574	Glycine, serine and threonine metabolism	http://www.genome.jp/kegg-bin/show_pathway?mmu00260	Psat1 Maoa Amt Maob Phgdh
0.0134231	5	40	5.89574	Ferroptosis	http://www.genome.jp/kegg-bin/show_pathway?mmu04216	Acsl1 Acsl6 Map1lc3a Slc7a11 Acsl3
0.0134231	8	102	3.69929	Aldosterone synthesis and secretion	http://www.genome.jp/kegg-bin/show_pathway?mmu04925	Prkacb Adcy8 Atp2b4 Itpr2 Atp1a1 Daglb Atp1b2 Prkcb
0.0134336	7	80	4.12702	Platinum drug resistance	http://www.genome.jp/kegg-bin/show_pathway?mmu01524	Gstt3 Ercc1 Gsto1 Gstm4 Casp3 Gsta4 Gstm2
0.0198095	7	86	3.83909	Peroxisome	http://www.genome.jp/kegg-bin/show_pathway?mmu04146	Pex1 Acsl1 Acsl6 Eci2 Idh2 Acsl3 Agps
0.0213002	12	219	2.58444	Regulation of actin cytoskeleton	http://www.genome.jp/kegg-bin/show_pathway?mmu04810	Apc Myh11 Gna13 Vcl Mylk Pdgfrb Itgb1 Src Limk1 Iqgap1 Arhgef6 Diaph2
0.0267037	9	142	2.98939	Vascular smooth muscle contraction	http://www.genome.jp/kegg-bin/show_pathway?mmu04270	Prkacb Myh11 Gna13 Adcy8 Mylk Itpr2 Gucy1a1 Ramp1 Prkcb
0.0291446	9	145	2.92754	Fluid shear stress and atherosclerosis	http://www.genome.jp/kegg-bin/show_pathway?mmu05418	Gstt3 Sqstm1 Gsto1 Src Gstm4 Arhgef2 Nfkb1 Gsta4 Gstm2
0.0302446	8	120	3.1444	Thyroid hormone signaling pathway	http://www.genome.jp/kegg-bin/show_pathway?mmu04919	Prkacb Stat1 Src Slc2a1 Hdac1 Atp1a1 Atp1b2 Prkcb
0.0307731	14	294	2.246	MAPK signaling pathway	http://www.genome.jp/kegg-bin/show_pathway?mmu04010	Dusp3 Cacna1e Prkacb Kit Pdgfrb Flnb Map4k4 Nfkb1 Mapkapk5 Casp3 Rasgrf1 Prkcb Hspa2 Flnc
0.0311156	5	51	4.62411	Amino sugar and nucleotide sugar metabolism	http://www.genome.jp/kegg-bin/show_pathway?mmu00520	Cyb5r3 Hexb Pgm2 Fcsk Gpi1
0.0311156	6	73	3.87665	Metabolism of xenobiotics by cytochrome P450	http://www.genome.jp/kegg-bin/show_pathway?mmu00980	Gstt3 Hsd11b1 Gsto1 Gstm4 Gsta4 Gstm2
0.0325133	6	74	3.82427	Thyroid hormone synthesis	http://www.genome.jp/kegg-bin/show_pathway?mmu04918	Prkacb Adcy8 Itpr2 Atp1a1 Atp1b2 Prkcb
0.0346769	10	181	2.60585	Axon guidance	http://www.genome.jp/kegg-bin/show_pathway?mmu04360	Efnb3 Unc5b Sema4d Itgb1 Src Ephb2 Limk1 Ilk Neo1 Unc5c
0.0346769	6	76	3.72363	Bacterial invasion of epithelial cells	http://www.genome.jp/kegg-bin/show_pathway?mmu05100	Vcl Itgb1 Src Ilk Ctnna1 Ctnna3
0.0346769	6	76	3.72363	Pertussis	http://www.genome.jp/kegg-bin/show_pathway?mmu05133	Itgb1 Nfkb1 Casp3 C1qa C1qb C4b
0.0348324	5	54	4.36722	Mineral absorption	http://www.genome.jp/kegg-bin/show_pathway?mmu04978	Slc26a6 Atp2b4 Atp1a1 Atp1b2 Slc8a3
0.0421906	3	19	7.44725	Fatty acid biosynthesis	http://www.genome.jp/kegg-bin/show_pathway?mmu00061	Acsl1 Acsl6 Acsl3
0.0421906	5	57	4.13736	Pyrimidine metabolism	http://www.genome.jp/kegg-bin/show_pathway?mmu00240	Entpd5 Nme7 Ctps Cda Ctps2
0.0437581	11	220	2.3583	Chemical carcinogenesis	http://www.genome.jp/kegg-bin/show_pathway?mmu05208	Gstt3 Pld2 Slc26a6 Gsto1 Src Gstm4 Nfkb1 Gsta4 Gstm2 mt-Nd4 mt-Nd5
0.0445913	9	162	2.62033	MicroRNAs in cancer	http://www.genome.jp/kegg-bin/show_pathway?mmu05206	Apc Timp3 Pdgfrb Vim Nfkb1 Hdac1 Casp3 Abcb1a Prkcb
0.0478207	8	136	2.77447	Apelin signaling pathway	http://www.genome.jp/kegg-bin/show_pathway?mmu04371	Prkacb Gna13 Adcy8 Mylk Map1lc3a Nos1 Itpr2 Slc8a3
0.0478699	5	60	3.9305	Long-term depression	http://www.genome.jp/kegg-bin/show_pathway?mmu04730	Gna13 Nos1 Itpr2 Gucy1a1 Prkcb
0.0512796	8	139	2.71459	Alcoholic liver disease	http://www.genome.jp/kegg-bin/show_pathway?mmu04936	Aldh3a2 Acadvl Cpt1a Nfkb1 Casp3 C1qa C1qb C4b
0.0514224	5	62	3.80371	Longevity regulating pathway	http://www.genome.jp/kegg-bin/show_pathway?mmu04213	Prkacb Adcy8 Hdac1 Cryab Hspa2
0.0514224	6	86	3.29065	Insulin secretion	http://www.genome.jp/kegg-bin/show_pathway?mmu04911	Prkacb Adcy8 Slc2a1 Atp1a1 Atp1b2 Prkcb
0.0520612	7	113	2.92178	Glutamatergic synapse	http://www.genome.jp/kegg-bin/show_pathway?mmu04724	Prkacb Slc1a2 Slc38a3 Pld2 Adcy8 Itpr2 Prkcb
0.0530961	9	171	2.48242	CGMP-PKG signaling pathway	http://www.genome.jp/kegg-bin/show_pathway?mmu04022	Gna13 Adcy8 Mylk Atp2b4 Itpr2 Atp1a1 Gucy1a1 Atp1b2 Slc8a3
0.0530961	3	22	6.43172	Proximal tubule bicarbonate reclamation	http://www.genome.jp/kegg-bin/show_pathway?mmu04964	Slc38a3 Atp1a1 Atp1b2
0.0560648	9	173	2.45372	Hepatocellular carcinoma	http://www.genome.jp/kegg-bin/show_pathway?mmu05225	Gstt3 Apc Gsto1 Gstm4 Smarcd3 Gsta4 Gstm2 Pbrm1 Prkcb
0.0567252	6	90	3.1444	GnRH signaling pathway	http://www.genome.jp/kegg-bin/show_pathway?mmu04912	Prkacb Pld2 Adcy8 Src Itpr2 Prkcb
0.0570045	6	91	3.10984	Complement and coagulation cascades	http://www.genome.jp/kegg-bin/show_pathway?mmu04610	Clu A2m C1qa C1qb Plg C4b
0.0570045	8	146	2.58444	Retrograde endocannabinoid signaling	http://www.genome.jp/kegg-bin/show_pathway?mmu04723	Prkacb Adcy8 Gabrd Itpr2 Daglb Prkcb mt-Nd4 mt-Nd5
0.0570045	6	91	3.10984	Hypertrophic cardiomyopathy	http://www.genome.jp/kegg-bin/show_pathway?mmu05410	Lama2 Itgb1 Des Lmna Lama1 Slc8a3
0.0602501	11	240	2.16177	Calcium signaling pathway	http://www.genome.jp/kegg-bin/show_pathway?mmu04020	Cacna1e Prkacb Adcy8 Mylk Pdgfrb Atp2b4 Cd38 Nos1 Itpr2 Prkcb Slc8a3
0.0605476	8	149	2.5324	Phospholipase D signaling pathway	http://www.genome.jp/kegg-bin/show_pathway?mmu04072	Agpat3 Kit Cyth1 Gna13 Pld2 Adcy8 Pdgfrb Agpat1
0.0610789	5	68	3.46808	Amphetamine addiction	http://www.genome.jp/kegg-bin/show_pathway?mmu05031	Prkacb Maoa Hdac1 Maob Prkcb
0.0656632	8	152	2.48242	Oxytocin signaling pathway	http://www.genome.jp/kegg-bin/show_pathway?mmu04921	Prkacb Adcy8 Mylk Src Cd38 Itpr2 Gucy1a1 Prkcb
0.0695163	3	26	5.44222	Histidine metabolism	http://www.genome.jp/kegg-bin/show_pathway?mmu00340	Aldh3a2 Maoa Maob
0.0695502	5	71	3.32155	Adherens junction	http://www.genome.jp/kegg-bin/show_pathway?mmu04520	Vcl Src Iqgap1 Ctnna1 Ctnna3
0.0734866	4	48	3.9305	Cocaine addiction	http://www.genome.jp/kegg-bin/show_pathway?mmu05030	Prkacb Maoa Nfkb1 Maob
0.0830626	4	50	3.77328	ABC transporters	http://www.genome.jp/kegg-bin/show_pathway?mmu02010	Abca2 Abcg2 Abcb1a Abca9
0.0875158	4	51	3.69929	Tryptophan metabolism	http://www.genome.jp/kegg-bin/show_pathway?mmu00380	Inmt Aldh3a2 Maoa Maob
0.0889266	7	133	2.48242	Purine metabolism	http://www.genome.jp/kegg-bin/show_pathway?mmu00230	Ampd3 Entpd5 Adcy8 Papss2 Nme7 Pgm2 Gucy1a1
0.0909085	4	52	3.62815	Cysteine and methionine metabolism	http://www.genome.jp/kegg-bin/show_pathway?mmu00270	Adi1 Psat1 Tst Phgdh
0.0964687	7	136	2.42766	Apoptosis	http://www.genome.jp/kegg-bin/show_pathway?mmu04210	Ctsz Lmna Nfkb1 Itpr2 Casp3 Parp2 Lmnb2
0.0970898	4	54	3.49377	Arginine and proline metabolism	http://www.genome.jp/kegg-bin/show_pathway?mmu00330	Aldh3a2 Maoa Nos1 Maob
0.0970898	3	31	4.56445	Propanoate metabolism	http://www.genome.jp/kegg-bin/show_pathway?mmu00640	Acss3 Abat Suclg2
0.0970898	6	108	2.62033	Parathyroid hormone synthesis, secretion and action	http://www.genome.jp/kegg-bin/show_pathway?mmu04928	Prkacb Gna13 Pld2 Adcy8 Itpr2 Prkcb
0.0970898	6	108	2.62033	Protein digestion and absorption	http://www.genome.jp/kegg-bin/show_pathway?mmu04974	Col6a1 Col15a1 Col4a2 Atp1a1 Atp1b2 Slc8a3
0.0997924	6	109	2.59629	Insulin resistance	http://www.genome.jp/kegg-bin/show_pathway?mmu04931	Cpt1a Nfkb1 Slc2a1 Slc27a1 Pygb Prkcb
0.102903	7	140	2.3583	Autophagy	http://www.genome.jp/kegg-bin/show_pathway?mmu04140	Stk11 Prkacb Sqstm1 Map1lc3a Ulk1 Wipi2 Gabarapl2
0.108589	3	33	4.28781	Starch and sucrose metabolism	http://www.genome.jp/kegg-bin/show_pathway?mmu00500	Pgm2 Pygb Gpi1
0.108589	3	33	4.28781	Base excision repair	http://www.genome.jp/kegg-bin/show_pathway?mmu03410	Fen1 Apex1 Parp2
0.114666	4	58	3.25282	Endometrial cancer	http://www.genome.jp/kegg-bin/show_pathway?mmu05213	Apc Ilk Ctnna1 Ctnna3
0.13843	13	357	1.71753	PI3K-Akt signaling pathway	http://www.genome.jp/kegg-bin/show_pathway?mmu04151	Col6a1 Lamb1 Stk11 Kit Lama5 Lama2 Pdgfrb Itgb1 Lamc1 Nfkb1 Col4a2 Lama1 Lamb2
0.145559	3	38	3.72363	Alanine, aspartate and glutamate metabolism	http://www.genome.jp/kegg-bin/show_pathway?mmu00250	Folh1 Gpt Abat
0.145559	3	38	3.72363	Biosynthesis of nucleotide sugars	http://www.genome.jp/kegg-bin/show_pathway?mmu01250	Pgm2 Fcsk Gpi1
0.145559	5	92	2.56337	Hematopoietic cell lineage	http://www.genome.jp/kegg-bin/show_pathway?mmu04640	Kit Cd34 Cd38 Cd9 Anpep
0.145559	3	38	3.72363	Aldosterone-regulated sodium reabsorption	http://www.genome.jp/kegg-bin/show_pathway?mmu04960	Atp1a1 Atp1b2 Prkcb
0.15408	2	17	5.54894	Selenocompound metabolism	http://www.genome.jp/kegg-bin/show_pathway?mmu00450	Inmt Papss2
0.156974	4	66	2.85854	Glycolysis / Gluconeogenesis	http://www.genome.jp/kegg-bin/show_pathway?mmu00010	Aldh3a2 Adpgk Pgm2 Gpi1
0.156974	4	66	2.85854	Long-term potentiation	http://www.genome.jp/kegg-bin/show_pathway?mmu04720	Prkacb Adcy8 Itpr2 Prkcb
0.158589	3	40	3.53745	Various types of N-glycan biosynthesis	http://www.genome.jp/kegg-bin/show_pathway?mmu00513	Hexb Rpn2 Alg2
0.16006	5	96	2.45656	Phosphatidylinositol signaling system	http://www.genome.jp/kegg-bin/show_pathway?mmu04070	Itpr2 Cdipt Prkcb Cds2 Bpnt2
0.162335	9	228	1.86181	Thermogenesis	http://www.genome.jp/kegg-bin/show_pathway?mmu04714	Prkacb Acsl1 Acsl6 Adcy8 Cpt1a Smarcd3 Acsl3 mt-Nd4 mt-Nd5
0.163779	7	163	2.02553	Tight junction	http://www.genome.jp/kegg-bin/show_pathway?mmu04530	Stk11 Prkacb Myh11 Llgl1 Itgb1 Src Arhgef2
0.163779	5	98	2.40643	Circadian entrainment	http://www.genome.jp/kegg-bin/show_pathway?mmu04713	Prkacb Adcy8 Nos1 Gucy1a1 Prkcb
0.163779	6	129	2.19377	Relaxin signaling pathway	http://www.genome.jp/kegg-bin/show_pathway?mmu04926	Prkacb Adcy8 Src Nfkb1 Nos1 Col4a2
0.163779	3	42	3.369	Fat digestion and absorption	http://www.genome.jp/kegg-bin/show_pathway?mmu04975	Abca1 Slc27a1 Agpat1
0.163779	4	69	2.73426	Leishmaniasis	http://www.genome.jp/kegg-bin/show_pathway?mmu05140	Itgb1 Stat1 Nfkb1 Prkcb
0.163779	9	231	1.83763	Coronavirus disease	http://www.genome.jp/kegg-bin/show_pathway?mmu05171	Rps5 Stat1 Nfkb1 C1qa C1qb Rpl27a Prkcb C4b Rps13
0.163779	4	69	2.73426	Central carbon metabolism in cancer	http://www.genome.jp/kegg-bin/show_pathway?mmu05230	Kit Pdgfrb Slc2a1 Idh2
0.165957	6	131	2.16027	Serotonergic synapse	http://www.genome.jp/kegg-bin/show_pathway?mmu04726	Prkacb Maoa Itpr2 Casp3 Maob Prkcb
0.168962	3	43	3.29065	Nucleotide excision repair	http://www.genome.jp/kegg-bin/show_pathway?mmu03420	Ercc1 Ercc4 Ercc5
0.168962	13	380	1.61357	Alzheimer disease	http://www.genome.jp/kegg-bin/show_pathway?mmu05010	Apoe Apc Rtn3 Nfkb1 Nos1 Ulk1 Wipi2 Itpr2 Casp3 Slc39a12 Adam10 mt-Nd4 mt-Nd5
0.170172	5	101	2.33495	AGE-RAGE signaling pathway in diabetic complications	http://www.genome.jp/kegg-bin/show_pathway?mmu04933	Stat1 Nfkb1 Col4a2 Casp3 Prkcb
0.172125	2	20	4.71659	Arginine biosynthesis	http://www.genome.jp/kegg-bin/show_pathway?mmu00220	Gpt Nos1
0.172125	2	20	4.71659	2-Oxocarboxylic acid metabolism	http://www.genome.jp/kegg-bin/show_pathway?mmu01210	Gpt Idh2
0.172125	3	44	3.21586	Vasopressin-regulated water reabsorption	http://www.genome.jp/kegg-bin/show_pathway?mmu04962	Prkacb Aqp4 Arhgdib
0.177621	7	169	1.95362	Influenza A	http://www.genome.jp/kegg-bin/show_pathway?mmu05164	Stat1 Nfkb1 Casp3 Nlrx1 Hnrnpul1 Prkcb Plg
0.178944	7	170	1.94213	Protein processing in endoplasmic reticulum	http://www.genome.jp/kegg-bin/show_pathway?mmu04141	Dnajb12 Rpn2 Sec62 Cryab Txndc5 Fbxo6 Hspa2
0.178944	5	104	2.26759	Glucagon signaling pathway	http://www.genome.jp/kegg-bin/show_pathway?mmu04922	Prkacb Cpt1a Slc2a1 Itpr2 Pygb
0.185294	6	138	2.05069	Insulin signaling pathway	http://www.genome.jp/kegg-bin/show_pathway?mmu04910	Prkacb Prkar1a Prkar1b Pygb Flot1 Flot2
0.19026	2	22	4.28781	Phenylalanine metabolism	http://www.genome.jp/kegg-bin/show_pathway?mmu00360	Maoa Maob
0.19026	3	47	3.01059	Ether lipid metabolism	http://www.genome.jp/kegg-bin/show_pathway?mmu00565	Pld2 Enpp6 Agps
0.19026	3	47	3.01059	Carbohydrate digestion and absorption	http://www.genome.jp/kegg-bin/show_pathway?mmu04973	Atp1a1 Atp1b2 Prkcb
0.19026	4	76	2.48242	Pancreatic cancer	http://www.genome.jp/kegg-bin/show_pathway?mmu05212	Pld2 Stat1 Nfkb1 Arhgef6
0.195601	9	247	1.7186	Human cytomegalovirus infection	http://www.genome.jp/kegg-bin/show_pathway?mmu05163	Prkacb Gna13 Adcy8 Src Nfkb1 Itpr2 Casp3 Prkcb B2m

## Sheet: d KEGG DOWN
Enrichment FDR	nGenes	Pathway Genes	Fold Enrichment	Pathway	URL	Genes
2.55698e-11	27	266	5.72528	Prion disease	http://www.genome.jp/kegg-bin/show_pathway?mmu05020	Atp5pb Ndufs3 Vdac1 Eif2s1 Sdha Ndufs6 Ppp3cb Prkcd Psmb5 Ndufb9 Ndufa6 Ndufa5 Ndufv3 Ndufv2 Stip1 Atp5c1 Ppp3ca Ndufs5 Itpr1 Tuba8 Ryr1 Uqcrc2 Cox6b1 Psmd7 Cox6a1 Uqcrq Ndufs8
2.55698e-11	36	469	4.32957	Pathways of neurodegeneration	http://www.genome.jp/kegg-bin/show_pathway?mmu05022	Atp5pb Braf Dvl3 Ndufs3 Grm1 Vdac1 Gria1 Atp2a3 Eif2s1 Sdha Ndufs6 Ppp3cb Psmb5 Ndufb9 Ndufa6 Ndufa5 Ndufv3 Ndufv2 Camk2a Gnaq Plcb3 Atp5c1 Ppp3ca Ndufs5 Itpr1 Tuba8 Ryr1 Uqcrc2 Pik3c3 Cox6b1 Psmd7 Cox6a1 Uqcrq Ndufs8 Septin5 Prkcg
2.55698e-11	24	204	6.63584	Diabetic cardiomyopathy	http://www.genome.jp/kegg-bin/show_pathway?mmu05415	Atp5pb Akt2 Ndufs3 Vdac1 Atp2a3 Sdha Ndufs6 Pdhb Prkcd Ndufb9 Ndufa6 Ndufa5 Ndufv3 Ndufv2 Camk2a Plcb3 Atp5c1 Ndufs5 Uqcrc2 Cox6b1 Cox6a1 Uqcrq Ndufs8 Prkcg
5.50238e-11	28	300	5.26443	Huntington disease	http://www.genome.jp/kegg-bin/show_pathway?mmu05016	Atp5pb Tfam Slc1a3 Ndufs3 Vdac1 Gria1 Sdha Ndufs6 Psmb5 Ndufb9 Ndufa6 Ndufa5 Ndufv3 Ndufv2 Gnaq Plcb3 Atp5c1 Ndufs5 Itpr1 Tuba8 Uqcrc2 Pik3c3 Cox6b1 Psmd7 Cox6a1 Kcnj10 Uqcrq Ndufs8
7.20025e-11	26	262	5.59741	Parkinson disease	http://www.genome.jp/kegg-bin/show_pathway?mmu05012	Atp5pb Txn2 Ndufs3 Vdac1 Eif2s1 Sdha Ndufs6 Psmb5 Ndufb9 Ndufa6 Ndufa5 Ndufv3 Ndufv2 Camk2a Atp5c1 Ndufs5 Itpr1 Tuba8 Uqcrc2 Gnai2 Cox6b1 Psmd7 Cox6a1 Uqcrq Ndufs8 Septin5
7.63862e-11	31	380	4.60143	Alzheimer disease	http://www.genome.jp/kegg-bin/show_pathway?mmu05010	Atp5pb Braf Dvl3 Akt2 Ndufs3 Vdac1 Atp2a3 Eif2s1 Sdha Ndufs6 Ppp3cb Psmb5 Ndufb9 Ndufa6 Ndufa5 Ndufv3 Ndufv2 Gnaq Plcb3 Atp5c1 Ppp3ca Ndufs5 Itpr1 Tuba8 Uqcrc2 Pik3c3 Cox6b1 Psmd7 Cox6a1 Uqcrq Ndufs8
9.22438e-11	19	133	8.05781	Oxidative phosphorylation	http://www.genome.jp/kegg-bin/show_pathway?mmu00190	Atp5pb Ndufs3 Ppa1 Sdha Ndufs6 Ndufb9 Ndufa6 Ndufa5 Ndufv3 Ndufv2 Atp5c1 Ppa2 Ndufs5 Uqcrc2 Lhpp Cox6b1 Cox6a1 Uqcrq Ndufs8
2.11344e-09	22	220	5.64046	Chemical carcinogenesis	http://www.genome.jp/kegg-bin/show_pathway?mmu05208	Atp5pb Braf Akt2 Ndufs3 Vdac1 Sdha Ndufs6 Prkcd Ndufb9 Ndufa6 Ndufa5 Ndufv3 Ndufv2 Atp5c1 Ndufs5 Uqcrc2 Cox6b1 Cox6a1 Uqcrq Foxo3 Ndufs8 Grb2
3.35124e-09	18	146	6.954	Retrograde endocannabinoid signaling	http://www.genome.jp/kegg-bin/show_pathway?mmu04723	Ndufs3 Grm1 Gria1 Ndufs6 Ndufb9 Ndufa6 Ndufa5 Ndufv2 Gnaq Plcb3 Gng13 Ndufs5 Itpr1 Gnai2 Dagla Rims1 Ndufs8 Prkcg
3.61396e-09	15	96	8.81322	Phosphatidylinositol signaling system	http://www.genome.jp/kegg-bin/show_pathway?mmu04070	Pip4k2b Mtmr6 Dgkg Plcb3 Pip4k2c Inpp1 Inpp4a Itpka Impa1 Itpr1 Pik3c3 Dgkh Mtmr7 Dgkz Prkcg
3.66178e-09	16	113	7.9865	Glutamatergic synapse	http://www.genome.jp/kegg-bin/show_pathway?mmu04724	Homer3 Slc1a6 Slc1a3 Grm1 Gria1 Ppp3cb Gnaq Plcb3 Gng13 Ppp3ca Itpr1 Gnai2 Shank2 Shank1 Grm4 Prkcg
1.75876e-08	21	228	5.19516	Thermogenesis	http://www.genome.jp/kegg-bin/show_pathway?mmu04714	Atp5pb Ndufs3 Sdha Ndufs6 Ndufb9 Ndufa6 Ndufa5 Ndufv3 Ndufv2 Atp5c1 Ndufs5 Rheb Uqcrc2 Cox6b1 Cox6a1 Uqcrq Prkg1 Ndufs8 Grb2 Ndufaf2 Ndufaf3
8.57959e-08	16	141	6.40053	Spinocerebellar ataxia	http://www.genome.jp/kegg-bin/show_pathway?mmu05017	Akt2 Slc1a6 Grm1 Vdac1 Gria1 Atp2a3 Psmb5 Gnaq Vldlr Plcb3 Itpr1 Ryr1 Pik3c3 Psmd7 Kcnc3 Prkcg
1.31662e-07	11	60	10.3409	Long-term depression	http://www.genome.jp/kegg-bin/show_pathway?mmu04730	Grm1 Gria1 Gnaq Plcb3 Itpr1 Ryr1 Gnai2 Lyn Prkg1 Grid2 Prkcg
1.64647e-07	25	365	3.86333	Amyotrophic lateral sclerosis	http://www.genome.jp/kegg-bin/show_pathway?mmu05014	Atp5pb Ndufs3 Vdac1 Gria1 Eif2s1 Sdha Ndufs6 Ppp3cb Psmb5 Ndufb9 Ndufa6 Ndufa5 Ndufv3 Ndufv2 Atp5c1 Ppp3ca Ndufs5 Tuba8 Uqcrc2 Pik3c3 Cox6b1 Psmd7 Cox6a1 Uqcrq Ndufs8
2.5051e-07	16	154	5.86022	Non-alcoholic fatty liver disease	http://www.genome.jp/kegg-bin/show_pathway?mmu04932	Akt2 Ndufs3 Eif2s1 Sdha Ndufs6 Ndufb9 Ndufa6 Ndufa5 Ndufv3 Ndufv2 Ndufs5 Uqcrc2 Cox6b1 Cox6a1 Uqcrq Ndufs8
2.06782e-06	58	1597	2.04851	Metabolic pathways	http://www.genome.jp/kegg-bin/show_pathway?mmu01100	Atp5pb Ndufs3 Aldoc Pip4k2b Pnpo Gyg Dld Gpld1 Sdha Ndufs6 Pdhb Mtmr6 Ndufb9 Ndufa6 Cpox Dgkg Ndufa5 Ndufv3 Ndufv2 Gldc Plcb3 Pip4k2c Atp5c1 Inpp1 Inpp4a Itpka Impa1 Ndufs5 Ppt1 Ak2 Nmnat1 Ldhb Bcat1 Uqcrc2 Nsdhl Prps1 Got2 Car7 Pik3c3 Dgkh Cox6b1 Smpd1 Setd7 Nme1 Mtmr7 Dgkz Car8 Cox6a1 Coq5 Uqcrq Glb1 Pde5a Idi1 Ndufs8 Ddo Ethe1 Mlycd Hmgcs1
3.28347e-06	10	66	8.54616	Long-term potentiation	http://www.genome.jp/kegg-bin/show_pathway?mmu04720	Braf Grm1 Gria1 Ppp3cb Camk2a Gnaq Plcb3 Ppp3ca Itpr1 Prkcg
7.19336e-06	10	72	7.83398	Inositol phosphate metabolism	http://www.genome.jp/kegg-bin/show_pathway?mmu00562	Pip4k2b Mtmr6 Plcb3 Pip4k2c Inpp1 Inpp4a Itpka Impa1 Pik3c3 Mtmr7
4.11677e-05	13	152	4.82408	Oxytocin signaling pathway	http://www.genome.jp/kegg-bin/show_pathway?mmu04921	Cacna2d2 Cacnb4 Ppp3cb Camk2a Gnaq Plcb3 Ppp3ca Itpr1 Camk1 Ryr1 Gnai2 Cacnb2 Prkcg
7.79861e-05	16	240	3.76031	Calcium signaling pathway	http://www.genome.jp/kegg-bin/show_pathway?mmu04020	Grm1 Vdac1 Atp2a3 Ppp3cb Camk2a Gnaq Plcb3 Itpka Casq2 Ppp3ca Itpr1 Camk1 Atp2b2 Ryr1 Orai2 Prkcg
0.000107854	10	98	5.75558	Circadian entrainment	http://www.genome.jp/kegg-bin/show_pathway?mmu04713	Gria1 Camk2a Gnaq Plcb3 Gng13 Itpr1 Ryr1 Gnai2 Prkg1 Prkcg
0.000129903	13	171	4.28807	CGMP-PKG signaling pathway	http://www.genome.jp/kegg-bin/show_pathway?mmu04022	Akt2 Vdac1 Atp2a3 Ppp3cb Gnaq Plcb3 Ppp3ca Itpr1 Atp2b2 Gnai2 Prkg1 Pde5a Kcnma1
0.000225021	9	86	5.90281	Gap junction	http://www.genome.jp/kegg-bin/show_pathway?mmu04540	Grm1 Gnaq Plcb3 Itpr1 Tuba8 Gnai2 Prkg1 Grb2 Prkcg
0.000238494	11	132	4.70039	Dopaminergic synapse	http://www.genome.jp/kegg-bin/show_pathway?mmu04728	Akt2 Gria1 Ppp3cb Camk2a Gnaq Plcb3 Gng13 Ppp3ca Itpr1 Gnai2 Prkcg
0.000938372	9	104	4.88117	Glucagon signaling pathway	http://www.genome.jp/kegg-bin/show_pathway?mmu04922	Akt2 Pdhb Ppp3cb Camk2a Gnaq Plcb3 Ppp3ca Itpr1 Ldhb
0.00112827	7	63	6.26718	GnRH secretion	http://www.genome.jp/kegg-bin/show_pathway?mmu04929	Akt2 Gabbr1 Gnaq Plcb3 Itpr1 Gabbr2 Prkcg
0.00125603	10	134	4.2093	Estrogen signaling pathway	http://www.genome.jp/kegg-bin/show_pathway?mmu04915	Akt2 Grm1 Prkcd Gabbr1 Gnaq Plcb3 Itpr1 Gnai2 Gabbr2 Grb2
0.00133937	8	87	5.18663	Cardiac muscle contraction	http://www.genome.jp/kegg-bin/show_pathway?mmu04260	Cacna2d2 Cacnb4 Atp2a3 Casq2 Uqcrc2 Cox6a1 Uqcrq Cacnb2
0.00191019	8	92	4.90475	Fc gamma R-mediated phagocytosis	http://www.genome.jp/kegg-bin/show_pathway?mmu04666	Akt2 Actr2 Prkcd Myo10 Lyn Cfl1 Actr3b Prkcg
0.00268033	10	149	3.78555	Adrenergic signaling in cardiomyocytes	http://www.genome.jp/kegg-bin/show_pathway?mmu04261	Akt2 Cacna2d2 Cacnb4 Atp2a3 Camk2a Gnaq Plcb3 Atp2b2 Gnai2 Cacnb2
0.00268033	7	75	5.26443	Renin secretion	http://www.genome.jp/kegg-bin/show_pathway?mmu04924	Ppp3cb Gnaq Plcb3 Ppp3ca Itpr1 Gnai2 Kcnma1
0.00268033	7	75	5.26443	Gastric acid secretion	http://www.genome.jp/kegg-bin/show_pathway?mmu04971	Camk2a Gnaq Plcb3 Itpr1 Gnai2 Kcnj10 Prkcg
0.00268033	8	98	4.60446	Choline metabolism in cancer	http://www.genome.jp/kegg-bin/show_pathway?mmu05231	Akt2 Dgkg Lypla1 Rheb Dgkh Dgkz Grb2 Prkcg
0.00330983	8	102	4.42389	Aldosterone synthesis and secretion	http://www.genome.jp/kegg-bin/show_pathway?mmu04925	Camk2a Gnaq Plcb3 Itpr1 Camk1 Atp2b2 Dagla Prkcg
0.00400213	11	189	3.28281	Chemokine signaling pathway	http://www.genome.jp/kegg-bin/show_pathway?mmu04062	Braf Akt2 Prkcd Gnaq Plcb3 Gng13 Gnai2 Prex1 Lyn Foxo3 Grb2
0.00489732	9	136	3.73266	Apelin signaling pathway	http://www.genome.jp/kegg-bin/show_pathway?mmu04371	Tfam Akt2 Gnaq Plcb3 Gng13 Itpr1 Ryr1 Gnai2 Pik3c3
0.0051282	7	85	4.64509	Salivary secretion	http://www.genome.jp/kegg-bin/show_pathway?mmu04970	Gnaq Plcb3 Itpr1 Atp2b2 Prkg1 Kcnma1 Prkcg
0.00552809	8	112	4.0289	Cholinergic synapse	http://www.genome.jp/kegg-bin/show_pathway?mmu04725	Akt2 Camk2a Gnaq Plcb3 Gng13 Itpr1 Gnai2 Prkcg
0.00616243	9	142	3.57494	Vascular smooth muscle contraction	http://www.genome.jp/kegg-bin/show_pathway?mmu04270	Braf Myh10 Prkcd Gnaq Plcb3 Itpr1 Prkg1 Kcnma1 Prkcg
0.00842751	9	149	3.40699	Phospholipase D signaling pathway	http://www.genome.jp/kegg-bin/show_pathway?mmu04072	Akt2 Grm1 Dgkg Plcb3 Rheb Dgkh Dgkz Grb2 Grm4
0.0118492	6	74	4.57335	Glioma	http://www.genome.jp/kegg-bin/show_pathway?mmu05214	Braf Akt2 Camk2a Camk1 Grb2 Prkcg
0.0172226	8	136	3.31792	Apoptosis	http://www.genome.jp/kegg-bin/show_pathway?mmu04210	Akt2 Endog Septin4 Eif2s1 Diablo Itpr1 Tuba8 Sptan1
0.0216711	7	112	3.52529	Pancreatic secretion	http://www.genome.jp/kegg-bin/show_pathway?mmu04972	Atp2a3 Gnaq Plcb3 Itpr1 Atp2b2 Kcnma1 Prkcg
0.0248169	5	61	4.62333	Endocrine and other factor-regulated calcium reabsorption	http://www.genome.jp/kegg-bin/show_pathway?mmu04961	Gnaq Plcb3 Calb1 Atp2b2 Prkcg
0.0251307	7	116	3.40373	Growth hormone synthesis, secretion and action	http://www.genome.jp/kegg-bin/show_pathway?mmu04935	Akt2 Gnaq Plcb3 Itpr1 Gnai2 Grb2 Prkcg
0.025304	11	247	2.51195	Human cytomegalovirus infection	http://www.genome.jp/kegg-bin/show_pathway?mmu05163	Akt2 Ppp3cb Gnaq Plcb3 Gng13 Ppp3ca Rheb Itpr1 Gnai2 Grb2 Prkcg
0.0262481	9	181	2.80465	Axon guidance	http://www.genome.jp/kegg-bin/show_pathway?mmu04360	Srgap1 Ppp3cb Camk2a Srgap2 Ppp3ca Ablim2 Gnai2 Sema7a Cfl1
0.0262481	6	90	3.76031	GnRH signaling pathway	http://www.genome.jp/kegg-bin/show_pathway?mmu04912	Prkcd Camk2a Gnaq Plcb3 Itpr1 Grb2
0.0262481	11	251	2.47192	Salmonella infection	http://www.genome.jp/kegg-bin/show_pathway?mmu05132	Snx9 Akt2 Txn2 Actr2 Kpna3 Tuba8 Dynlt3 Dync1li1 Pik3c3 Actr3b Exoc5
0.0262481	10	216	2.61133	Lipid and atherosclerosis	http://www.genome.jp/kegg-bin/show_pathway?mmu05417	Akt2 Eif2s1 Ppp3cb Camk2a Vldlr Plcb3 Hspd1 Ppp3ca Itpr1 Lyn
0.0263091	7	120	3.29027	Carbon metabolism	http://www.genome.jp/kegg-bin/show_pathway?mmu01200	Aldoc Dld Sdha Pdhb Gldc Prps1 Got2
0.0263091	6	91	3.71899	Taste transduction	http://www.genome.jp/kegg-bin/show_pathway?mmu04742	Grm1 Gabbr1 Plcb3 Gng13 Gabbr2 Grm4
0.0288404	8	154	2.93011	Biosynthesis of cofactors	http://www.genome.jp/kegg-bin/show_pathway?mmu01240	Pnpo Dld Cpox Ak2 Nmnat1 Bcat1 Nme1 Coq5
0.0288404	7	123	3.21002	Platelet activation	http://www.genome.jp/kegg-bin/show_pathway?mmu04611	Akt2 Gnaq Plcb3 Itpr1 Gnai2 Lyn Prkg1
0.0300926	8	156	2.89255	MTOR signaling pathway	http://www.genome.jp/kegg-bin/show_pathway?mmu04150	Braf Dvl3 Akt2 Wdr24 Rheb Depdc5 Grb2 Prkcg
0.0310545	5	68	4.1474	Amphetamine addiction	http://www.genome.jp/kegg-bin/show_pathway?mmu05031	Gria1 Ppp3cb Camk2a Ppp3ca Prkcg
0.0317427	3	23	7.35713	Terpenoid backbone biosynthesis	http://www.genome.jp/kegg-bin/show_pathway?mmu00900	Icmt Idi1 Hmgcs1
0.0317427	4	44	5.12769	Aminoacyl-tRNA biosynthesis	http://www.genome.jp/kegg-bin/show_pathway?mmu00970	Hars2 Wars Farsb Tarsl2
0.0356179	7	131	3.01399	FoxO signaling pathway	http://www.genome.jp/kegg-bin/show_pathway?mmu04068	Braf Homer3 Akt2 Grm1 Setd7 Foxo3 Grb2
0.0356179	7	131	3.01399	Serotonergic synapse	http://www.genome.jp/kegg-bin/show_pathway?mmu04726	Braf Gnaq Plcb3 Gng13 Itpr1 Gnai2 Prkcg
0.0356179	6	100	3.38428	Melanogenesis	http://www.genome.jp/kegg-bin/show_pathway?mmu04916	Dvl3 Camk2a Gnaq Plcb3 Gnai2 Prkcg
0.0356179	5	72	3.91699	Non-small cell lung cancer	http://www.genome.jp/kegg-bin/show_pathway?mmu05223	Braf Akt2 Foxo3 Grb2 Prkcg
0.0437298	5	76	3.71083	B cell receptor signaling pathway	http://www.genome.jp/kegg-bin/show_pathway?mmu04662	Akt2 Ppp3cb Ppp3ca Lyn Grb2
0.045396	5	77	3.66264	Arrhythmogenic right ventricular cardiomyopathy	http://www.genome.jp/kegg-bin/show_pathway?mmu05412	Itga3 Cacna2d2 Cacnb4 Atp2a3 Cacnb2
0.0465977	7	140	2.82023	Autophagy	http://www.genome.jp/kegg-bin/show_pathway?mmu04140	Akt2 Eif2s1 Prkcd Atg16l1 Rheb Itpr1 Pik3c3
0.0465977	6	108	3.13359	Parathyroid hormone synthesis, secretion and action	http://www.genome.jp/kegg-bin/show_pathway?mmu04928	Braf Gnaq Plcb3 Itpr1 Gnai2 Prkcg
0.0481095	5	79	3.56991	EGFR tyrosine kinase inhibitor resistance	http://www.genome.jp/kegg-bin/show_pathway?mmu01521	Braf Akt2 Foxo3 Grb2 Prkcg
0.0555483	6	113	2.99494	HIF-1 signaling pathway	http://www.genome.jp/kegg-bin/show_pathway?mmu04066	Akt2 Aldoc Pdhb Camk2a Ldhb Prkcg
0.0556902	9	217	2.33936	CAMP signaling pathway	http://www.genome.jp/kegg-bin/show_pathway?mmu04024	Braf Akt2 Gria1 Atp2a3 Gabbr1 Camk2a Atp2b2 Gnai2 Gabbr2
0.0570905	11	294	2.11038	MAPK signaling pathway	http://www.genome.jp/kegg-bin/show_pathway?mmu04010	Braf Akt2 Cacna2d2 Cacnb4 Ppp3cb Mapk8ip2 Ppp3ca Cacnb2 Grb2 Ecsit Prkcg
0.0571371	9	219	2.318	Regulation of actin cytoskeleton	http://www.genome.jp/kegg-bin/show_pathway?mmu04810	Itga3 Braf Pip4k2b Actr2 Myh10 Baiap2 Pip4k2c Cfl1 Actr3b
0.0571787	5	84	3.35742	ErbB signaling pathway	http://www.genome.jp/kegg-bin/show_pathway?mmu04012	Braf Akt2 Camk2a Grb2 Prkcg
0.0576896	3	31	5.45851	Propanoate metabolism	http://www.genome.jp/kegg-bin/show_pathway?mmu00640	Dld Ldhb Mlycd
0.0610273	5	86	3.27934	Insulin secretion	http://www.genome.jp/kegg-bin/show_pathway?mmu04911	Camk2a Gnaq Plcb3 Kcnma1 Prkcg
0.0611848	3	32	5.28793	Citrate cycle (TCA cycle)	http://www.genome.jp/kegg-bin/show_pathway?mmu00020	Dld Sdha Pdhb
0.061799	6	120	2.82023	Oocyte meiosis	http://www.genome.jp/kegg-bin/show_pathway?mmu04114	Ywhah Cdc27 Ppp3cb Camk2a Ppp3ca Itpr1
0.061799	10	264	2.13654	Endocytosis	http://www.genome.jp/kegg-bin/show_pathway?mmu04144	Actr2 Rabep1 Washc2 Psd2 Smap1 Arap1 Arap2 Rab11fip5 Actr3b Capza1
0.061799	4	58	3.88998	VEGF signaling pathway	http://www.genome.jp/kegg-bin/show_pathway?mmu04370	Akt2 Ppp3cb Ppp3ca Prkcg
0.061799	6	120	2.82023	Thyroid hormone signaling pathway	http://www.genome.jp/kegg-bin/show_pathway?mmu04919	Akt2 Atp2a3 Plcb3 Rheb Thra Prkcg
0.061799	4	58	3.88998	Endometrial cancer	http://www.genome.jp/kegg-bin/show_pathway?mmu05213	Braf Akt2 Foxo3 Grb2
0.0629913	6	121	2.79692	Neurotrophin signaling pathway	http://www.genome.jp/kegg-bin/show_pathway?mmu04722	Braf Akt2 Prkcd Camk2a Foxo3 Grb2
0.0629913	5	89	3.1688	GABAergic synapse	http://www.genome.jp/kegg-bin/show_pathway?mmu04727	Gabbr1 Gng13 Gnai2 Gabbr2 Prkcg
0.0640602	6	122	2.774	Sphingolipid signaling pathway	http://www.genome.jp/kegg-bin/show_pathway?mmu04071	Akt2 Gnaq Plcb3 Gnai2 Smpd1 Prkcg
0.0654522	5	91	3.09916	Morphine addiction	http://www.genome.jp/kegg-bin/show_pathway?mmu05032	Gabbr1 Gng13 Gnai2 Gabbr2 Prkcg
0.0654522	9	231	2.19758	Human immunodeficiency virus 1 infection	http://www.genome.jp/kegg-bin/show_pathway?mmu05170	Akt2 Ppp3cb Gnaq Gng13 Ppp3ca Itpr1 Gnai2 Cfl1 Prkcg
0.0654522	5	91	3.09916	Hypertrophic cardiomyopathy	http://www.genome.jp/kegg-bin/show_pathway?mmu05410	Itga3 Cacna2d2 Cacnb4 Atp2a3 Cacnb2
0.0703155	6	126	2.68594	Inflammatory mediator regulation of TRP channels	http://www.genome.jp/kegg-bin/show_pathway?mmu04750	Prkcd Camk2a Gnaq Plcb3 Itpr1 Prkcg
0.0715829	7	162	2.43724	Cushing syndrome	http://www.genome.jp/kegg-bin/show_pathway?mmu04934	Braf Dvl3 Camk2a Gnaq Plcb3 Itpr1 Gnai2
0.0715829	5	94	3.00025	Dilated cardiomyopathy	http://www.genome.jp/kegg-bin/show_pathway?mmu05414	Itga3 Cacna2d2 Cacnb4 Atp2a3 Cacnb2
0.0750443	3	37	4.57335	African trypanosomiasis	http://www.genome.jp/kegg-bin/show_pathway?mmu05143	Gnaq Plcb3 Prkcg
0.0757212	8	202	2.23385	NOD-like receptor signaling pathway	http://www.genome.jp/kegg-bin/show_pathway?mmu04621	Txn2 Vdac1 Prkcd Dnm1l Plcb3 Atg16l1 Nek7 Itpr1
0.0775591	4	66	3.41846	Glycolysis / Gluconeogenesis	http://www.genome.jp/kegg-bin/show_pathway?mmu00010	Aldoc Dld Pdhb Ldhb
0.0775591	5	97	2.90746	Glycerophospholipid metabolism	http://www.genome.jp/kegg-bin/show_pathway?mmu00564	Dgkg Lypla1 Lpgat1 Dgkh Dgkz
0.0775591	7	167	2.36427	Wnt signaling pathway	http://www.genome.jp/kegg-bin/show_pathway?mmu04310	Dvl3 Cacybp Ppp3cb Camk2a Plcb3 Ppp3ca Prkcg
0.0928046	7	174	2.26915	Cellular senescence	http://www.genome.jp/kegg-bin/show_pathway?mmu04218	Akt2 Vdac1 Ppp3cb Ppp3ca Rheb Itpr1 Foxo3
0.0960872	8	214	2.10858	Rap1 signaling pathway	http://www.genome.jp/kegg-bin/show_pathway?mmu04015	Krit1 Braf Akt2 Gnaq Plcb3 Gnai2 Magi2 Prkcg
0.0973267	8	215	2.09878	Kaposi sarcoma-associated herpesvirus infection	http://www.genome.jp/kegg-bin/show_pathway?mmu05167	Akt2 Ppp3cb Gng13 Ppp3ca Itpr1 Pik3c3 Prex1 Lyn
0.106399	3	44	3.84577	Pyruvate metabolism	http://www.genome.jp/kegg-bin/show_pathway?mmu00620	Dld Pdhb Ldhb
0.106399	4	74	3.0489	Thyroid hormone synthesis	http://www.genome.jp/kegg-bin/show_pathway?mmu04918	Gnaq Plcb3 Itpr1 Prkcg
0.116233	2	20	5.64046	2-Oxocarboxylic acid metabolism	http://www.genome.jp/kegg-bin/show_pathway?mmu01210	Bcat1 Got2
0.116233	5	111	2.54075	C-type lectin receptor signaling pathway	http://www.genome.jp/kegg-bin/show_pathway?mmu04625	Akt2 Ppp3cb Prkcd Ppp3ca Itpr1
0.116233	4	77	2.93011	Synaptic vesicle cycle	http://www.genome.jp/kegg-bin/show_pathway?mmu04721	Slc1a6 Slc1a3 Rims1 Unc13c
0.118976	4	78	2.89255	Biosynthesis of amino acids	http://www.genome.jp/kegg-bin/show_pathway?mmu01230	Aldoc Bcat1 Prps1 Got2
0.136922	4	82	2.75145	RNA degradation	http://www.genome.jp/kegg-bin/show_pathway?mmu03018	Dcp2 Hspd1 Exosc2 Wdr61
0.151267	3	52	3.25411	Cysteine and methionine metabolism	http://www.genome.jp/kegg-bin/show_pathway?mmu00270	Ldhb Bcat1 Got2
0.177025	3	56	3.02168	Valine, leucine and isoleucine degradation	http://www.genome.jp/kegg-bin/show_pathway?mmu00280	Dld Bcat1 Hmgcs1
0.177025	3	56	3.02168	Regulation of lipolysis in adipocytes	http://www.genome.jp/kegg-bin/show_pathway?mmu04923	Akt2 Gnai2 Prkg1
0.18174	5	129	2.18623	Relaxin signaling pathway	http://www.genome.jp/kegg-bin/show_pathway?mmu04926	Akt2 Plcb3 Gng13 Gnai2 Grb2
0.182625	4	92	2.45238	Progesterone-mediated oocyte maturation	http://www.genome.jp/kegg-bin/show_pathway?mmu04914	Braf Akt2 Cdc27 Gnai2

## Sheet: e
Fig.2 a & c		supplementary data		p-value cut off <0.05 (-log2 of 1.3)
				fold change < -0.25 and > 0.25
commonly up- and down-regulated proteins in 1- month and 3-months old ATG5 cKO cerebellum
e	upregulated proteins		downregulated proteins
	Gde1		Ppwd1
	Pygb		Mapk8ip2
	Acsl6		Tom1l1
	Vcl		Atg16l1
	Tln1		Pum3
	Ulk1		Ddo
	Snta1		Cdc27
	Gucy1a1		Igfbp5
	Suclg2		Ptpn4
	Arhgap1		Sez6l2
	Apoe		Zer1
	Mog		Cdk16
	Gpi		Akap2
	Enpp6		Cox6a1
	Cadm2		Zdhhc5
	Psat1		Garnl3
	Slc12a9		Eif3k
	Pgrmc2		Kif3c
	Reep5		Ksr2
	Prdx6		Bles03
	Fbxo6		Ndufs5
	Ap2a1		Psd2
	Map1lc3a		Rack1
	Cpe		Flii
	Stat1		Ppp4r4
	Pgrmc1		Vldlr
	Prkar1a		Sdcbp
	Sec62		Purg
	Gabarapl2		Lman2
	Cep131		Wdr24
	Ankh		Naa50
	Dusp3		Ciao2b
			Tcp11l1
			Naa10
			Golga4
			Fkbp1a
			Sbds

## Sheet: f
Fig.2 f	supplementary data		p-value cut off <0.05 (-log2 of 1.3)
			fold change < -0.5 and > 0.5
metabolomics data set 1-month old cerebellum
Metabolite	Log2FC	p.val	-LOG10 p-val	significant hits marked in red
1-methyladenosine	0.243528	0.128435	0.891317
1-methylnicotinamide	1.62739	0.319833	0.495077
1-oleoyl lysophosphatidic Acid	-0.13804	0.143161	0.844174
1-palmitoyl lysophosphatidic acid	0.216536	0.0249888	1.60225
2-aminoadenosine	0.237219	0.524737	0.280058
2-aminomuconic acid	-0.0634329	0.516492	0.286937
2-deoxy-2,3-dehydro-N-acetylneuraminic acid	0.0152919	0.977257	0.00999109
2-deoxyglucose-6-phosphate	0.0827473	0.654142	0.184328
2-hydroxybutyrate	-0.827778	0.11383	0.943743
2-hydroxyglutarate	-0.274866	0.103953	0.983162
2-keto-3-deoxy-gluconate	0.277868	0.223075	0.651549
2-methylcitrate	-0.104798	0.495504	0.304953
2-oxoglutarate	-0.398292	0.0308372	1.51092
2.3-phosphoglycerate	-0.610046	0.249839	0.602339
3-deoxy-D-manno-octulosonate 8-phosphate	-0.544325	0.489196	0.310517
3-hydroxy-3-methylglutarate	-0.127399	0.519385	0.284511
3-hydroxybutyrate	-1.60179	0.125768	0.90043
3-thiomorpholinecarboxylic acid	0.180326	0.251578	0.599327
4-acetamidobutyrate	0.175702	0.198803	0.701577
4-aminobutyrate	-0.14519	0.418268	0.378545
4-guanidinobutanal	-0.258263	0.22215	0.653354
4-guanidinobutyrate	0.166922	0.275655	0.559634
4-hydroxyphenyllactate	0.0674975	0.793361	0.100529
4-hydroxyproline	-0.0679543	0.49251	0.307585
4-imidazolone-5-propionate	0.204701	0.148125	0.829371
4-methyleneglutamine	0.0322941	0.859535	0.0657366
6-lactoyltetrahydropterin	0.2292	0.234295	0.630236
7-methylguanine	-0.0104459	0.93257	0.0303186
7,8-dihydrobiopterin	-0.271711	0.422948	0.373713
acetyl-CoA	0.304918	0.212868	0.671889
acetylarginine	0.288082	0.0707922	1.15001
acetylcarnitine	-0.105219	0.519266	0.28461
acetylcholine	0.0689547	0.885646	0.05274
aconitate	-0.0695439	0.640584	0.193424
adenine	0.165699	0.1242	0.905878
adenosine	0.0247405	0.8567	0.0671713
adenylosuccinate	0.213343	0.501287	0.299913
ADP	-0.0949442	0.791532	0.101532
ADP-ribose	-0.253248	0.687144	0.162953
AICAR	0.516358	0.190507	0.720089
alanine	0.0233338	0.667552	0.175515
allantoin	-0.125319	0.572769	0.242021
aminoadipate	0.360936	0.162391	0.789438
aminolauric acid	-0.555228	0.0573448	1.24151
AMP	0.140668	0.342804	0.464955
anserine	-0.434477	0.00247318	2.60674
arachidonoylcarnitine	-0.0272705	0.932933	0.0301494
arginic acid	0.321581	0.146935	0.832874
arginine	-0.297048	0.129648	0.887235
argininosuccinate	-0.673292	0.204898	0.688463
asparagine	0.186559	0.356573	0.447851
aspartate	0.16595	0.200176	0.698588
aspartylglucosamine	0.211393	0.271982	0.56546
ATP	-0.171613	0.834434	0.0786082
beta-citrylglutamate	-0.881149	0.373009	0.42828
betaine	0.516531	0.0798551	1.0977
butyrylcarnitine	-0.198135	0.201867	0.694935
c14:0	-0.469815	0.261033	0.583305
c16:0	0.477415	0.0955789	1.01964
c16:1	0.0504468	0.867107	0.0619272
c18:0	1.07598	0.0795829	1.09918
c18:1	0.37941	0.146473	0.834242
c18:2	-0.31018	0.453111	0.343795
c20:1	0.201383	0.483855	0.315285
c20:2	0.0837519	0.754998	0.122054
c20:3	0.0502239	0.883845	0.0536237
c20:4	0.63347	0.18335	0.736719
c22:4	0.334362	0.241936	0.6163
c22:5	0.567125	0.182178	0.739503
c22:6	0.254976	0.343222	0.464425
carbamoyl phosphate	0.0605019	0.588979	0.2299
carnitine	0.0771244	0.671916	0.172685
carnosine	-0.376833	0.00244214	2.61223
CDP-ethanolamine	0.073235	0.707554	0.15024
Cholesterol sulfate	-0.2981	0.639526	0.194142
choline	0.161343	0.379306	0.42101
citicoline	0.100387	0.335171	0.474733
citrate	-0.0390664	0.866824	0.0620691
citrulline	0.00455984	0.977458	0.00990211
CMP	-0.023685	0.881828	0.0546161
CMP-N-Acetylneuraminate	-0.172806	0.034079	1.46751
Coenzyme A	0.338072	0.120282	0.919798
corticosterone	0.502735	0.433653	0.362857
creatine	-0.0128994	0.749281	0.125355
creatinine	0.257783	0.0796176	1.09899
cyclic ADP-ribose	0.372658	0.332196	0.478606
cyclic AMP	-0.351764	0.425529	0.371071
cyclic GMP	-0.0880844	0.902374	0.0446134
cystathionine	-0.985704	0.0654412	1.18415
cysteinylglycine	-0.0532769	0.484292	0.314893
cytidine	0.168116	0.3104	0.508079
cytosine	0.183496	0.275486	0.559901
decanoylcarnitine	-1.64358	0.106284	0.97353
deoxyadenosine	0.150612	0.55632	0.254675
deoxycarnitine	0.744816	0.0478665	1.31997	+
deoxycytidine	0.140464	0.562897	0.249571
deoxyhexitol	2.41306	0.131343	0.881594
deoxypentitol	-1.69174	0.041231	1.38478	+
deoxyuridine	0.788255	0.00863923	2.06352	+
dephosphocoenzyme A	0.677759	0.0319002	1.49621	+
dihydroxyacetone phosphate	-0.707877	0.0934265	1.02953
dipalmitoylphosphatidylcholine	0.527082	0.127044	0.896045
dodecanoylcarnitine	-1.92679	0.0778045	1.109
dTDP-D-glucose	1.39424	0.485999	0.313364
dTTP	-0.330178	0.533028	0.27325
dyphylline	-0.0694703	0.817101	0.0877244
ergothioneine	-0.0132126	0.989422	0.00461858
erythritol	0.860517	0.00844154	2.07358	+
erythronate	0.164869	0.506627	0.295311
FAD	0.814389	0.015107	1.82082	+
fructose 6-phosphate	-0.351596	0.130893	0.883085
fumarate	-0.453864	0.135073	0.86943
gamma-glutamyl-GABA	-0.306333	0.327024	0.48542
gamma-glutamylglutamate	-0.0673705	0.887271	0.0519439
gamma-glutamylglycine	-0.391034	0.245089	0.610675
gamma-glutamylleucine	0.103431	0.705902	0.151256
gamma-glutamylvaline	-0.144409	0.679959	0.167517
GDP	0.236323	0.34692	0.459771
GDP-fucose	0.231776	0.117203	0.931063
GDP-glucose	0.290236	0.0756208	1.12136
gluconate	-0.0732322	0.466656	0.331003
gluconolactone	0.277843	0.223161	0.651383
glucose 6-phosphate	-0.0327541	0.922078	0.0352324
Glucosylglycerol-phosphate	0.00143474	0.991795	0.0035782
glucosylsphingosine	-0.486257	0.0485247	1.31404
glucuronate	-0.174144	0.430296	0.366233
glutamate	0.0302734	0.671891	0.172701
glutamine	0.060751	0.533917	0.272527
glutarylcarnitine	0.663437	0.201849	0.694974
glutathione reduced	-0.0590921	0.343857	0.463623
glyceraldehyde 3-phosphate	-0.219921	0.300138	0.522679
glycerol	0.598298	0.0967649	1.01428
glycerol 2-phosphate	0.369746	0.0483384	1.31571
glycerol 3-phosphate	0.156041	0.586358	0.231837
glycerophospho-N-palmitoyl ethanolamine	-0.0073465	0.951381	0.0216457
glycerophosphocholine	0.299523	0.0785872	1.10465
glycerophosphoglycerol	0.163595	0.147626	0.830837
glycerophosphorylethanolamine	0.369267	0.0705515	1.15149
glycine	-0.401813	0.493167	0.307006
GMP	0.147048	0.442462	0.354124
guanidinoacetate	-0.150098	0.553773	0.256668
guanidinosuccinate	-0.771552	0.408718	0.388576
guanine	0.344636	0.460614	0.336663
guanosine	0.291996	0.300977	0.521467
Hexadecanoylcarnitine	-0.304815	0.0757622	1.12055
Hexanoylcarnitine	-0.965846	0.053529	1.27141
hexitol	0.244378	0.464233	0.333264
hexosamine phosphate	0.146886	0.306881	0.51303
hexose phosphate	-0.0932572	0.754561	0.122305
histidine	-0.269157	0.007341	2.13424
homoarginine	-0.0180199	0.881202	0.0549245
Homocarnosine	-0.375481	0.0993012	1.00305
Hydroxybutyrylcarnitine	-0.749285	0.115556	0.937207
Hydroxycotinine	0.377928	0.0305007	1.51569
hypotaurine	-0.39904	0.495773	0.304717
hypoxanthine	0.324871	0.160939	0.793338
IMP	-0.105827	0.380699	0.419419
Indole-3-acrylate	-0.459385	0.0737217	1.1324
Indole-3-aldehyde	-0.483604	0.0916978	1.03764
Indole-3-lactic acid	-0.988406	0.126374	0.898342
Indole-3-propionate	-0.180828	0.139513	0.855385
indoxyl sulfate	-0.419394	0.367098	0.435218
inosine	0.335791	0.171309	0.766219
inositol	-0.0207378	0.869568	0.0606964
inositol cyclic phosphate	-0.133727	0.612277	0.213052
Isethionic acid	0.0773182	0.393596	0.404949
isoleucine	0.10411	0.383891	0.415792
isovalerylcarnitine	-0.228725	0.425809	0.370786
Kdo-4-phosphate	-0.544325	0.489196	0.310517
kynurenine	-0.817649	0.213579	0.670441
lactate	0.0895033	0.422573	0.374098
lauroylcarnitine	-1.92679	0.0778045	1.109
leucine	0.0690227	0.527229	0.278001
Linoleyl carnitine	-0.691018	0.0995538	1.00194
lysine	-0.277845	0.158895	0.798889
malate	-0.336464	0.154153	0.812049
maleamate	-0.0659707	0.509469	0.292882
malonylcarnitine	0.10976	0.571156	0.243245
methionine	-0.191479	0.199693	0.699637
methionine sulfoxide	0.32634	0.0972969	1.0119
methylhistidine	-0.817766	0.0562949	1.24953
methylimidazoleacetate	-0.0441567	0.909948	0.0409835
methylmalonylcarnitine	-0.0145176	0.953619	0.0206249
methylthioadenosine	0.265609	0.0912433	1.0398
Myristoylcarnitine	-1.0876	0.0395843	1.40248	+
N-acetylaminoadipate	0.344531	0.368469	0.433599
N-acetylasparagine	0.251507	0.129291	0.888432
N-acetylaspartate	-0.0739373	0.458256	0.338891
N-acetylaspartylglutamate	-0.491697	0.0942938	1.02552
N-acetylglutamate	-0.28498	0.361361	0.442058
N-acetylglutamine	0.165595	0.331107	0.480032
N-acetylhexosamine	0.302284	0.311379	0.506711
N-acetylhexosamine phosphate	0.122319	0.589166	0.229763
N-acetylhistidine	0.182983	0.122022	0.913562
N-acetyllactosamine	0.0447727	0.773088	0.111771
N-acetylmethionine	-0.00254299	0.991848	0.00355489
N-acetylneuraminate	-0.363704	0.624732	0.204306
N-acetylserine	-0.100962	0.593611	0.226498
N-acetyltaurine	0.268786	0.118244	0.927221
N-alpha-acetyllysine	0.160405	0.230439	0.637443
N-arachidonoyl taurine	0.515485	0.223479	0.650763
N-carbamoylaspartate	-0.446415	0.0131182	1.88213
N-carboxyethyl-gamma-aminobutyric acid	-0.0135385	0.939963	0.0268892
N-formylmethionine	0.135567	0.419354	0.37742
N-oleoyl phenylalanine	0.998751	0.0089038	2.05042	+
N(2)-succinylglutamate	-0.993927	0.0679892	1.16756
N(6)-Methyllysine	-0.235055	0.307782	0.511757
N(6)-OH-Me-Adenosine	0.00705808	0.965547	0.0152268
N,N-dimethylarginine	-0.21492	0.0673016	1.17197
N2-acetylornithine	0.498004	0.119465	0.922759
N2-gamma-glutamylglutamine	0.0718463	0.809187	0.091951
N2-Succinyl-L-glutamic acid 5-semialdehyde	-0.796009	0.118473	0.92638
N6-acetyllysine	0.102006	0.673266	0.171814
N6,N6,N6-trimethyllysine	0.0703381	0.769481	0.113802
NAD	0.349365	0.331748	0.479192
NADH	1.16795	0.0964638	1.01564
NADP	0.292107	0.518426	0.285313
NADPH	1.01277	0.219875	0.657824
nicotinamide	-0.24988	0.612531	0.212872
nicotinamide mononucleotide	0.25145	0.290628	0.536662
nicotinamide riboside	0.0759793	0.521525	0.282725
O-succinyl-homoserine	0.250646	0.241268	0.6175
Oleoylcarnitine	-0.328506	0.0876963	1.05702
ornithine	-0.690668	0.116435	0.933915
orotate	0.0671363	0.513373	0.289567
orotidine	0.124529	0.477018	0.321465
oxidized glutathione	0.392739	0.189286	0.722882
palmitoleoylcarnitine	-0.697833	0.0243001	1.61439	+
palmitoyl sphingomyelin	0.383903	0.0665567	1.17681
palmitoylcarnitine	-0.304865	0.0758137	1.12025
pantothenate	-0.147893	0.141123	0.850403
pentitol	0.513324	0.0683715	1.16512
phenylalanine	-0.19066	0.0576329	1.23933
phosphocreatine	-0.512517	0.515535	0.287742
phosphoenolpyruvate	0.0526829	0.914831	0.0386589
phosphoethanolamine	0.207887	0.557859	0.253476
Phosphoramidic acid	0.0643112	0.429549	0.366987
phosphorylcholine	0.0973414	0.387137	0.412136
pipecolate	0.258613	0.18514	0.7325
proline	0.0329446	0.675213	0.170559
propanoate	0.16403	0.338769	0.470097
propionylcarnitine	0.105905	0.596448	0.224427
Prostaglandin D2	1.43163	0.304436	0.516504
pseudouridine	0.020261	0.874761	0.0581105
pyridoxamine 5-phosphate	0.13288	0.250164	0.601776
pyroglutamate	0.0872529	0.559307	0.252349
pyruvate	-0.537406	0.118534	0.926158
retinol	0.404308	0.0907879	1.04197
ribose 5-phosphate	-0.13803	0.626911	0.202794
ribulose 5-phosphate	0.092786	0.678602	0.168385
S-(2-succinyl)cysteine	-0.048183	0.674595	0.170957
S-(Formylmethyl)glutathione	0.151999	0.299427	0.523708
S-(Hydroxyphenylacetothiohydroximoyl)-L-cysteine	0.472904	0.00612803	2.21268
S-adenosylhomocysteine	0.14926	0.418955	0.377832
S-adenosylmethionine	-0.323315	0.226867	0.644229
S-allylcysteine	0.179097	0.245988	0.609086
S-lactoylglutathione	0.0714426	0.920455	0.0359974
S-methylglutathione	0.120471	0.496777	0.303838
S-succinylglutathione	0.146448	0.473286	0.324876
saccharopine	-0.142763	0.519973	0.284019
sedoheptulose 7-phosphate	0.0399673	0.890361	0.0504339
serine	-0.35277	0.220161	0.657259
serotonin	-1.06712	0.29204	0.534558
sphingomyelin	0.40729	0.0783031	1.10622
sphingosine-1-phosphate	0.0471044	0.660647	0.18003
stearoylcarnitine	0.198173	0.379983	0.420235
streptidine	0.0857535	0.729377	0.137048
succinate	0.165488	0.316787	0.499233
succinic semialdehyde	0.077386	0.678279	0.168592
succinyl proline	-0.288197	0.364341	0.438492
succinyladenosine	-0.129865	0.809985	0.0915231
succinylcarnitine	-0.0466276	0.830697	0.0805574
Sulfoacetic acid	0.0822564	0.644961	0.190467
Sulfuric acid	-0.0760059	0.593234	0.226774
targinine	0.0368756	0.832316	0.079712
taurine	0.019176	0.845089	0.0730977
tetradecenoylcarnitine	-0.973219	0.0470723	1.32723	+
tetraglyceride	-0.035993	0.888708	0.051241
tetrahydrothiophene-2-carboxylic acid	-0.0876214	0.541632	0.266296
thiamine	0.0609911	0.777353	0.109382
thiamine pyrophosphate	0.233053	0.190532	0.720032
thioproline	-0.285601	0.216717	0.664106
threonine	-0.33536	0.0292842	1.53337
thymidine	0.966306	0.0133354	1.87499	+
trigonelline	0.577119	0.235277	0.628421
trimethylamine N-oxide	0.770946	0.249516	0.602902
tryptophan	-0.459552	0.0734754	1.13386
tyrosine	-0.212627	0.27954	0.553556
UDP	0.075446	0.652566	0.185376
UDP-GlcNAc	0.0914413	0.582639	0.2346
UDP-glucose	0.0921636	0.51443	0.288674
UDP-glucuronate	0.405514	0.156431	0.805677
UMP	-0.0226881	0.907686	0.0420642
uracil	0.437302	0.150913	0.821273
urate	-0.336938	0.083833	1.07659
Urate D-ribonucleotide	-0.189389	0.6772	0.169283
uridine	0.215478	0.198594	0.702035
urocanate	-0.456683	0.603708	0.219173
valine	-0.00392702	0.975404	0.0108156
xanthine	-0.00119572	0.99748	0.00109596
xanthosine	-0.483598	0.279123	0.554204
xanthosine monophosphate	0.17027	0.645021	0.190426

## Sheet: g,h
Fig.2 g&h	supplementary data			p-value cut off <0.05 (-log2 of 1.3)
				fold change < -0.5 and > 0.5
metabolomics data set 1-month old cerebellum
g										h
	Metabolite	log2FC	p.val	-LOG10 p-val	significant hits marked in red						upregulated metabolites		downregulated metabolitees
	1-methyladenosine	-0.211981	0.00288667	2.5396							1-oleoyl lysophosphatidic Acid		2-aminoadenosine
	1-methylnicotinamide	-0.323636	0.0971128	1.01272							2-oxoglutarate		3-thiomorpholinecarboxylic acid
	1-oleoyl lysophosphatidic Acid	0.526581	7.7598e-06	5.11015	+						2.3-phosphoglycerate		acetyl-CoA
	1-palmitoyl lysophosphatidic acid	0.286502	0.0142017	1.84766							3-deoxy-D-manno-octulosonate 8-phosphate		AICAR
	2.3-phosphoglycerate	1.4195	0.0010681	2.97139	+						ADP		betaine
	2-aminomuconic acid	-0.00550353	0.922807	0.0348893							anserine		c16:1
	2-deoxy-2,3-dehydro-N-acetylneuraminic acid	-0.127024	0.354998	0.449774							argininosuccinate		c18:0
	2-deoxyglucose-6-phosphate	-0.15358	0.565937	0.247232							cyclic AMP		c18:1
	2-hydroxybutyrate	-0.190029	0.381369	0.418654							cyclic GMP		c18:2
	2-hydroxyglutarate	-0.0348399	0.591985	0.227689							decanoylcarnitine		c20:1
	2-keto-3-deoxy-gluconate	0.322039	0.127973	0.892883							dihydroxyacetone phosphate		c20:2
	2-methylcitrate	-0.270223	0.191156	0.718612							fructose 6-phosphate		c20:3
	2-aminoadenosine	-0.630016	0.027603	1.55904	+						glucose 6-phosphate		c20:4
	2-oxoglutarate	0.881466	0.00707311	2.15039	+						glyceraldehyde 3-phosphate		c22:4
	3-deoxy-D-manno-octulosonate 8-phosphate	2.16753	0.000661081	3.17975	+						hexose phosphate		c22:5
	3-hydroxy-3-methylglutarate	-0.259646	0.106368	0.97319							hypotaurine		c22:6
	3-hydroxybutyrate	-0.326579	0.314672	0.502142							Kdo-4-phosphate		Cholesterol sulfate
	3-thiomorpholinecarboxylic acid	-0.822845	0.00723802	2.14038	+						Linoleyl carnitine		choline
	4-acetamidobutyrate	-0.113316	0.399373	0.398621							palmitoleoylcarnitine		cytidine
	4-aminobutyrate	-0.170888	0.0392637	1.40601							phosphoenolpyruvate		cytosine
	4-guanidinobutanal	0.215853	0.0127546	1.89433							pyruvate		deoxycarnitine
	4-guanidinobutyrate	-0.1759	0.188695	0.72424							S-lactoylglutathione		deoxypentitol
	4-hydroxyphenyllactate	-0.536006	0.204868	0.688526							sedoheptulose 7-phosphate		dephosphocoenzyme A
	4-hydroxyproline	-0.0209524	0.727236	0.138325							serotonin		FAD
	4-imidazolone-5-propionate	-0.308349	0.0370147	1.43163							tetradecenoylcarnitine		gamma-glutamylglutamate
	4-methyleneglutamine	0.0284548	0.791478	0.101561							Urate D-ribonucleotide		glycerol
	6-lactoyltetrahydropterin	-0.374209	0.00593268	2.22675									Hydroxycotinine
	7-methylguanine	0.18086	0.125077	0.902821									IMP
	7,8-dihydrobiopterin	0.266306	0.073904	1.13133									N-acetylasparagine
	acetyl-CoA	-0.69915	0.00373909	2.42723	+								N-acetyltaurine
	acetylarginine	-0.0749634	0.690406	0.160896									N-arachidonoyl taurine
	acetylcarnitine	-0.102733	0.444856	0.35178									N2-gamma-glutamylglutamine
	acetylcholine	0.503598	0.128919	0.889682									orotate
	aconitate	0.297889	0.0245649	1.60969									Prostaglandin D2
	adenine	-0.418111	0.000271621	3.56604									retinol
	adenosine	-0.445401	7.88837e-05	4.10301									S-(Hydroxyphenylacetothiohydroximoyl)-L-cysteine
	adenylosuccinate	-0.565031	0.0595845	1.22487									S-allylcysteine
	ADP	1.10402	0.000992166	3.00342	+								sphingomyelin
	ADP-ribose	-0.0247187	0.930343	0.031357									thymidine
	AICAR	-0.9244	0.0265119	1.57656	+								uridine
	alanine	0.0178133	0.778128	0.108949									xanthine
	allantoin	-0.00167492	0.995803	0.00182678
	aminoadipate	-0.138686	0.611749	0.213427
	aminolauric acid	0.0604997	0.686986	0.163052
	AMP	-0.189507	0.0214826	1.66791
	anserine	0.621289	0.00280049	2.55277	+
	arachidonoylcarnitine	-0.109518	0.588224	0.230457
	arginic acid	-0.137296	0.24654	0.608113
	arginine	0.194555	0.02254	1.64705
	argininosuccinate	0.533529	0.00716331	2.14489	+
	asparagine	-0.298331	0.05935	1.22658
	aspartate	0.0337253	0.723062	0.140824
	aspartylglucosamine	-0.102301	0.472408	0.325683
	ATP	0.984077	0.139246	0.856218
	beta-citrylglutamate	0.222968	0.349735	0.45626
	betaine	-0.88438	2.03009e-06	5.69248	+
	butyrylcarnitine	0.307128	0.183611	0.736102
	c14:0	-0.153872	0.236246	0.626635
	c16:0	-0.407607	0.0529227	1.27636
	c16:1	-0.741649	0.00113788	2.9439	+
	c18:0	-1.24747	0.000158918	3.79883	+
	c18:1	-1.37066	7.41824e-08	7.1297	+
	c18:2	-0.939729	0.000349927	3.45602	+
	c20:1	-1.15434	2.65627e-09	8.57573	+
	c20:2	-1.40245	7.92403e-07	6.10105	+
	c20:3	-1.23538	2.96119e-06	5.52853	+
	c20:4	-1.52935	1.54359e-07	6.81147	+
	c22:4	-1.21296	3.51748e-06	5.45377	+
	c22:5	-0.732217	0.00465383	2.33219	+
	c22:6	-1.28876	1.87927e-05	4.72601	+
	carbamoyl phosphate	-0.0455939	0.682051	0.166183
	carnitine	-0.180381	0.232473	0.633627
	carnosine	0.451704	0.000824485	3.08382
	CDP-ethanolamine	-0.0800657	0.379764	0.420487
	Cholesterol sulfate	-0.947991	7.04392e-05	4.15219	+
	choline	-0.652211	0.000220919	3.65577	+
	citicoline	-0.234929	0.00454935	2.34205
	citrate	0.0679394	0.727875	0.137943
	citrulline	0.0169146	0.860541	0.0652284
	CMP	0.0502946	0.672306	0.172433
	CMP-N-Acetylneuraminate	0.0259533	0.794004	0.100177
	Coenzyme A	-0.415771	0.0254701	1.59397
	corticosterone	-0.334	0.345318	0.46178
	creatine	0.0455209	0.555851	0.255042
	creatinine	0.00438678	0.949412	0.0225454
	cyclic ADP-ribose	0.285421	0.236175	0.626766
	cyclic AMP	2.91624	0.00422569	2.3741	+
	cyclic GMP	1.59311	0.00233252	2.63218	+
	cystathionine	0.56744	0.0827032	1.08248
	cysteinylglycine	0.120291	0.499128	0.301788
	cytidine	-0.868738	2.59274e-08	7.58624	+
	cytosine	-0.842338	1.64615e-07	6.78353	+
	decanoylcarnitine	1.00171	0.0096682	2.01465	+
	deoxyadenosine	-0.336985	0.107085	0.97027
	deoxycarnitine	-0.627918	1.34156e-05	4.87239	+
	deoxycytidine	-0.592617	0.0568877	1.24498
	deoxyhexitol	-1.88766	0.116939	0.93204
	deoxypentitol	-1.85541	0.00155839	2.80732	+
	deoxyuridine	-0.169329	0.334071	0.476161
	dephosphocoenzyme A	-1.29872	2.52233e-05	4.5982	+
	dihydroxyacetone phosphate	1.52864	1.51124e-05	4.82067	+
	dipalmitoylphosphatidylcholine	-0.360207	0.106029	0.974574
	dodecanoylcarnitine	0.441963	0.0532358	1.2738
	dTDP-D-glucose	1.93399	0.253091	0.596723
	dTTP	-0.0780374	0.884483	0.0533104
	dyphylline	0.441373	0.0388984	1.41007
	ergothioneine	0.666409	0.154126	0.812124
	erythritol	-0.306006	0.28904	0.539041
	erythronate	-0.578191	0.234116	0.630569
	FAD	-0.751171	0.00307202	2.51258	+
	fructose 6-phosphate	2.08691	0.000280926	3.55141	+
	fumarate	0.487364	0.000171296	3.76625
	gamma-glutamyl-GABA	0.187616	0.436882	0.359636
	gamma-glutamylglutamate	-1.55551	0.000537385	3.26971	+
	gamma-glutamylglycine	-0.00277536	0.98075	0.00844171
	gamma-glutamylleucine	-0.107657	0.367009	0.435323
	gamma-glutamylvaline	-0.117912	0.677804	0.168896
	GDP	0.185937	0.416604	0.380276
	GDP-fucose	-0.0684126	0.49525	0.305176
	GDP-glucose	0.00761602	0.945979	0.0241187
	gluconate	0.256777	0.0037012	2.43166
	gluconolactone	0.322038	0.127998	0.892798
	glucose 6-phosphate	0.889089	0.00557843	2.25349	+
	Glucosylglycerol-phosphate	-0.00473235	0.971285	0.0126534
	glucosylsphingosine	0.422365	0.103151	0.986529
	glucuronate	-0.0100093	0.949873	0.0223346
	glutamate	0.0643921	0.420147	0.376599
	glutamine	-0.102475	0.718402	0.143632
	glutarylcarnitine	-0.841879	0.0577509	1.23844
	glutathione reduced	0.0744854	0.679306	0.167935
	glyceraldehyde 3-phosphate	0.825283	0.000186784	3.72866	+
	glycerol	-1.0325	0.00941891	2.026	+
	glycerol 2-phosphate	-0.00601918	0.958948	0.0182048
	glycerol 3-phosphate	0.00279199	0.985432	0.00637324
	glycerophospho-N-palmitoyl ethanolamine	0.328998	0.0331831	1.47908
	glycerophosphocholine	0.013419	0.913021	0.0395194
	glycerophosphoglycerol	0.000786299	0.991868	0.00354625
	glycerophosphorylethanolamine	0.1277	0.20536	0.687483
	glycine	0.322091	0.244106	0.612421
	GMP	-0.465175	0.00017882	3.74758
	guanidinoacetate	0.405979	0.00654958	2.18379
	guanidinosuccinate	0.430309	0.258868	0.586921
	guanine	-0.477888	0.0915677	1.03826
	guanosine	-0.452932	0.072255	1.14113
	Hexadecanoylcarnitine	0.290067	0.0839124	1.07617
	Hexanoylcarnitine	0.856376	0.129565	0.887513
	hexitol	0.00749342	0.960105	0.0176813
	hexosamine phosphate	0.269165	0.155956	0.806997
	hexose phosphate	1.14754	0.00122545	2.9117	+
	histidine	0.250382	0.0224976	1.64786
	homoarginine	-0.184392	0.391183	0.40762
	Homocarnosine	0.461224	0.0102905	1.98756
	Hydroxybutyrylcarnitine	-0.0768772	0.779509	0.108179
	Hydroxycotinine	-0.815727	0.000856616	3.06721	+
	hypotaurine	2.45404	0.00894607	2.04837	+
	hypoxanthine	-0.363511	0.0184672	1.7336
	IMP	-0.705741	0.0254303	1.59465	+
	Indole-3-acrylate	0.1821	0.523507	0.281078
	Indole-3-aldehyde	0.203153	0.514546	0.288576
	Indole-3-lactic acid	-0.0173532	0.957541	0.0188428
	Indole-3-propionate	-0.0650046	0.748713	0.125685
	indoxyl sulfate	-0.0450536	0.937313	0.0281153
	inosine	-0.393963	0.0271304	1.56654
	inositol	0.396567	0.049606	1.30447
	inositol cyclic phosphate	-0.132977	0.569177	0.244753
	Isethionic acid	0.0575799	0.595733	0.224948
	isoleucine	0.0909752	0.421708	0.374989
	isovalerylcarnitine	-0.0696479	0.537687	0.269471
	Kdo-4-phosphate	2.16367	0.000629396	3.20108	+
	kynurenine	-0.641033	0.572122	0.242511
	lactate	0.266844	0.118911	0.924778
	lauroylcarnitine	0.441963	0.0532358	1.2738
	leucine	0.0877104	0.2172	0.66314
	Linoleyl carnitine	0.736161	0.0161188	1.79267	+
	lysine	0.217417	0.0526173	1.27887
	malate	0.409694	0.000703862	3.15251
	maleamate	-0.0120454	0.838936	0.0762714
	malonylcarnitine	-0.326192	0.115087	0.938972
	methionine	0.0132533	0.944432	0.0248293
	methionine sulfoxide	-0.0971215	0.861706	0.0646409
	methylhistidine	0.64513	0.145872	0.836027
	methylimidazoleacetate	0.0117324	0.945898	0.0241558
	methylmalonylcarnitine	-0.163984	0.29224	0.53426
	methylthioadenosine	-0.0857158	0.616839	0.209828
	Myristoylcarnitine	0.371366	0.0278173	1.55569
	N-acetylaminoadipate	-0.313106	0.172476	0.763272
	N(6)-Methyllysine	0.365822	0.00216497	2.66455
	N-acetylaspartate	-0.0262324	0.637819	0.195303
	N-acetylaspartylglutamate	0.0744089	0.348568	0.457712
	N-acetylglutamate	0.0881574	0.195066	0.709817
	N-acetylglutamine	-1.01483	0.27636	0.558524
	N-acetylhexosamine	-0.187343	0.223144	0.651414
	N-acetylhexosamine phosphate	0.0700754	0.514744	0.288409
	N-acetylhistidine	-0.917665	0.170207	0.769023
	N2-gamma-glutamylglutamine	-1.19622	0.000651284	3.18623	+
	N-acetylmethionine	-0.424523	0.101415	0.993897
	N-acetylneuraminate	0.018876	0.853466	0.0688138
	N-acetylasparagine	-0.973547	0.0375449	1.42545	+
	N-acetyllactosamine	0.468993	0.00018444	3.73415
	N-acetylserine	-0.342982	0.00472996	2.32514
	N-acetyltaurine	-0.604769	0.009747	2.01113	+
	N-carbamoylaspartate	-0.0609645	0.907857	0.0419827
	N-alpha-acetyllysine	-0.339055	0.00550813	2.259
	N-arachidonoyl taurine	-1.18375	0.00482676	2.31634	+
	N-oleoyl phenylalanine	-0.204709	0.278952	0.554471
	N(2)-succinylglutamate	0.320169	0.172353	0.763581
	N-carboxyethyl-gamma-aminobutyric acid	-0.181431	0.0150256	1.82317
	N(6)-OH-Me-Adenosine	-0.0553025	0.654684	0.183968
	N,N-dimethylarginine	0.153824	0.284543	0.545852
	N2-acetylornithine	0.153378	0.518559	0.285202
	N-formylmethionine	-0.49957	0.017113	1.76667
	N2-Succinyl-L-glutamic acid 5-semialdehyde	0.141405	0.610937	0.214003
	N6-acetyllysine	0.259267	0.126547	0.897748
	N6,N6,N6-trimethyllysine	-0.143714	0.113736	0.944101
	NAD	0.283812	0.219046	0.659464
	NADH	-1.15446	0.057215	1.24249
	NADP	0.111267	0.599588	0.222147
	NADPH	-0.102224	0.914457	0.0388365
	nicotinamide	-0.0642343	0.771151	0.112861
	nicotinamide mononucleotide	0.0848154	0.603803	0.219105
	nicotinamide riboside	-0.11512	0.0912347	1.03984
	O-succinyl-homoserine	0.0841653	0.718065	0.143836
	Oleoylcarnitine	0.244875	0.250289	0.601558
	ornithine	0.253535	0.181764	0.740493
	orotate	-0.666684	0.0078466	2.10532	+
	orotidine	-0.398248	0.000744715	3.12801
	oxidized glutathione	-0.19105	0.333634	0.47673
	palmitoleoylcarnitine	0.722905	0.0035515	2.44959	+
	palmitoyl sphingomyelin	0.305852	0.0939018	1.02733
	palmitoylcarnitine	0.29063	0.0832593	1.07957
	pantothenate	-0.0712726	0.493061	0.307099
	pentitol	-0.378379	0.00925026	2.03385
	phenylalanine	-0.0554111	0.796705	0.0987024
	phosphocreatine	1.35891	0.0602874	1.21977
	phosphoenolpyruvate	1.13024	0.00647467	2.18878	+
	phosphoethanolamine	0.183881	0.207809	0.682336
	Phosphoramidic acid	-0.0136376	0.879949	0.0555423
	phosphorylcholine	-0.166997	0.0690836	1.16063
	pipecolate	0.417609	0.0627921	1.2021
	proline	0.0158788	0.83562	0.0779911
	propanoate	-0.34302	0.0448902	1.34785
	propionylcarnitine	-0.433453	0.00285613	2.54422
	Prostaglandin D2	-1.27431	0.00207233	2.68354	+
	pseudouridine	-0.0740558	0.274688	0.56116
	pyridoxamine 5-phosphate	-0.0964812	0.180615	0.743247
	pyroglutamate	-0.415573	0.0771334	1.11276
	pyruvate	2.94008	0.0300691	1.52188	+
	retinol	-0.869255	0.000611599	3.21353	+
	ribose 5-phosphate	0.0410198	0.738272	0.131783
	ribulose 5-phosphate	-0.415716	0.00513776	2.28923
	S-(2-succinyl)cysteine	0.125758	0.400941	0.39692
	S-(Formylmethyl)glutathione	-0.385081	0.0284476	1.54595
	S-(Hydroxyphenylacetothiohydroximoyl)-L-cysteine	-0.886758	0.000127542	3.89435	+
	S-adenosylhomocysteine	-0.44621	0.00302375	2.51945
	S-adenosylmethionine	0.201131	0.0736566	1.13279
	S-allylcysteine	-0.824143	0.00363936	2.43897	+
	sedoheptulose 7-phosphate	1.14079	0.00919176	2.0366	+
	S-methylglutathione	-0.161282	0.306458	0.513629
	S-succinylglutathione	0.0466484	0.698678	0.155723
	saccharopine	-0.0105468	0.963481	0.0161571
	serotonin	0.834309	0.0205065	1.68811	+
	serine	0.0346053	0.649786	0.18723
	S-lactoylglutathione	0.93211	0.0436679	1.35984	+
	sphingomyelin	-0.785887	0.0486877	1.31258	+
	sphingosine-1-phosphate	0.485132	0.00533806	2.27262
	stearoylcarnitine	-0.352987	0.0370067	1.43172
	streptidine	0.124901	0.445281	0.351366
	succinate	-0.326142	0.0711914	1.14757
	succinic semialdehyde	-0.168629	0.272243	0.565044
	succinyl proline	0.226748	0.389995	0.408941
	succinyladenosine	-0.597991	0.267921	0.571993
	succinylcarnitine	-0.089906	0.677412	0.169147
	Sulfoacetic acid	0.0643147	0.79538	0.0994252
	Sulfuric acid	-0.0566435	0.451086	0.345741
	targinine	0.0465323	0.742385	0.129371
	taurine	-0.0429736	0.687337	0.16283
	tetradecenoylcarnitine	0.673255	0.00360194	2.44346	+
	tetraglyceride	0.0760369	0.690125	0.161072
	tetrahydrothiophene-2-carboxylic acid	0.164608	0.237703	0.623966
	thiamine	-0.198408	0.242653	0.615014
	thiamine pyrophosphate	-0.390169	0.000131464	3.88119
	thioproline	-0.0861119	0.557132	0.254042
	threonine	-0.0330381	0.691313	0.160325
	thymidine	-0.618421	0.0367017	1.43531	+
	trigonelline	0.157152	0.516956	0.286546
	trimethylamine N-oxide	-1.07024	0.0609483	1.21504
	tryptophan	0.15518	0.59331	0.226718
	tyrosine	-0.202547	0.466683	0.330978
	UDP	0.309594	0.0521844	1.28246
	UDP-GlcNAc	0.0858468	0.367791	0.434399
	UDP-glucose	0.184202	0.175982	0.754533
	UDP-glucuronate	-0.202343	0.120832	0.917818
	UMP	-0.0299843	0.854752	0.0681599
	uracil	-0.224983	0.134626	0.870871
	urate	0.232832	0.255849	0.592017
	Urate D-ribonucleotide	1.46026	0.000260352	3.58444	+
	uridine	-0.543728	0.00108516	2.96451	+
	urocanate	-0.386634	0.614678	0.211353
	valine	0.166855	0.0461198	1.33611
	xanthine	-0.514488	0.0178438	1.74851	+
	xanthosine	0.401722	0.445376	0.351273
	xanthosine monophosphate	0.151965	0.334219	0.475968

## Sheet: h UP
	total	expected	hits	Raw p	Holm p	FDR
Warburg Effect	58	1.87	11	5.46e-07	5.35e-05	5.35e-05
Gluconeogenesis	35	1.13	8	6.14e-06	0.000595	0.000301
Glycolysis	25	0.806	6	8.02e-05	0.0077	0.00262
Urea Cycle	29	0.935	6	0.000196	0.0186	0.0048
Citric Acid Cycle	32	1.03	6	0.000349	0.0328	0.00684
Arginine and Proline Metabolism	53	1.71	7	0.001	0.0932	0.0164
Pentose Phosphate Pathway	29	0.935	5	0.00174	0.16	0.0236
Glycine and Serine Metabolism	59	1.9	7	0.00193	0.176	0.0236
Amino Sugar Metabolism	33	1.06	5	0.00317	0.285	0.0319
Pyruvate Metabolism	48	1.55	6	0.00326	0.29	0.0319
Methylhistidine Metabolism	4	0.129	2	0.00581	0.511	0.0487
Galactose Metabolism	38	1.22	5	0.00596	0.519	0.0487
Histidine Metabolism	43	1.39	5	0.0102	0.875	0.0767
Starch and Sucrose Metabolism	31	0.999	4	0.0152	1	0.0996
Alanine Metabolism	17	0.548	3	0.0152	1	0.0996
Ammonia Recycling	32	1.03	4	0.017	1	0.104
Mitochondrial Electron Transport Chain	19	0.612	3	0.0208	1	0.112
Beta-Alanine Metabolism	34	1.1	4	0.0209	1	0.112
Aspartate Metabolism	35	1.13	4	0.0231	1	0.112
Nucleotide Sugars Metabolism	20	0.645	3	0.0239	1	0.112
Lactose Synthesis	20	0.645	3	0.0239	1	0.112
Carnitine Synthesis	22	0.709	3	0.0309	1	0.132
Transfer of Acetyl Groups into Mitochondria	22	0.709	3	0.0309	1	0.132
Pyruvaldehyde Degradation	10	0.322	2	0.0386	1	0.157
Cysteine Metabolism	26	0.838	3	0.0478	1	0.18
Inositol Phosphate Metabolism	26	0.838	3	0.0478	1	0.18
Glucose-Alanine Cycle	13	0.419	2	0.0629	1	0.22
Phospholipid Biosynthesis	29	0.935	3	0.063	1	0.22
Glutamate Metabolism	49	1.58	4	0.068	1	0.23
Phosphatidylcholine Biosynthesis	14	0.451	2	0.072	1	0.235
Fructose and Mannose Degradation	32	1.03	3	0.0801	1	0.253
Inositol Metabolism	33	1.06	3	0.0862	1	0.264
Phosphatidylinositol Phosphate Metabolism	17	0.548	2	0.101	1	0.301
Valine, Leucine and Isoleucine Degradation	60	1.93	4	0.122	1	0.352
Catecholamine Biosynthesis	20	0.645	2	0.133	1	0.365
Sphingolipid Metabolism	40	1.29	3	0.134	1	0.365
Propanoate Metabolism	42	1.35	3	0.149	1	0.396
Estrone Metabolism	24	0.773	2	0.179	1	0.462
Glycerolipid Metabolism	25	0.806	2	0.191	1	0.48
Oxidation of Branched Chain Fatty Acids	26	0.838	2	0.203	1	0.485
Phytanic Acid Peroxisomal Oxidation	26	0.838	2	0.203	1	0.485
Phenylalanine and Tyrosine Metabolism	28	0.902	2	0.227	1	0.523
Biotin Metabolism	8	0.258	1	0.231	1	0.523
Lysine Degradation	30	0.967	2	0.251	1	0.523
Thiamine Metabolism	9	0.29	1	0.256	1	0.523
Homocysteine Degradation	9	0.29	1	0.256	1	0.523
Lactose Degradation	9	0.29	1	0.256	1	0.523
De Novo Triacylglycerol Biosynthesis	9	0.29	1	0.256	1	0.523
Malate-Aspartate Shuttle	10	0.322	1	0.28	1	0.561
Glycerol Phosphate Shuttle	11	0.354	1	0.304	1	0.562
Trehalose Degradation	11	0.354	1	0.304	1	0.562
Cardiolipin Biosynthesis	11	0.354	1	0.304	1	0.562
Tryptophan Metabolism	60	1.93	3	0.304	1	0.562
Taurine and Hypotaurine Metabolism	12	0.387	1	0.326	1	0.582
Phosphatidylethanolamine Biosynthesis	12	0.387	1	0.326	1	0.582
Nicotinate and Nicotinamide Metabolism	37	1.19	2	0.337	1	0.589
Methionine Metabolism	43	1.39	2	0.408	1	0.699
Tyrosine Metabolism	72	2.32	3	0.413	1	0.699
Beta Oxidation of Very Long Chain Fatty Acids	17	0.548	1	0.43	1	0.705
Purine Metabolism	74	2.38	3	0.431	1	0.705
Spermidine and Spermine Biosynthesis	18	0.58	1	0.448	1	0.72
Ubiquinone Biosynthesis	20	0.645	1	0.484	1	0.733
Riboflavin Metabolism	20	0.645	1	0.484	1	0.733
Threonine and 2-Oxobutanoate Degradation	20	0.645	1	0.484	1	0.733
Glutathione Metabolism	21	0.677	1	0.501	1	0.733
Pantothenate and CoA Biosynthesis	21	0.677	1	0.501	1	0.733
Betaine Metabolism	21	0.677	1	0.501	1	0.733
Sulfate/Sulfite Metabolism	22	0.709	1	0.517	1	0.745
Androstenedione Metabolism	24	0.773	1	0.549	1	0.779
Plasmalogen Synthesis	26	0.838	1	0.578	1	0.798
Pyrimidine Metabolism	59	1.9	2	0.578	1	0.798
Selenoamino Acid Metabolism	28	0.902	1	0.605	1	0.819
Pterine Biosynthesis	29	0.935	1	0.618	1	0.819
Folate Metabolism	29	0.935	1	0.618	1	0.819
Androgen and Estrogen Metabolism	33	1.06	1	0.667	1	0.871
Porphyrin Metabolism	40	1.29	1	0.737	1	0.951
Steroid Biosynthesis	48	1.55	1	0.8	1	1
Bile Acid Biosynthesis	65	2.09	1	0.889	1	1

[truncated: 2 more sheets: h DOWN, i,j]
