# Supplementary material for: Autophagy regulator ATG5 preserves cerebellar function by safeguarding its glycolytic activity
Source: Nat Metab. 2025 Jan 15;7(2):297–320. doi: 10.1038/s42255-024-01196-4 (PMC11860254; doi:10.1038/s42255-024-01196-4)
Supplement: Supplementary file 9 — Excel file with source data and statistics. [file 42255_2024_1196_MOESM9_ESM.xlsx]

## Sheet: a
Fig.3 a		supplementary data
targeted metabolomics 1-month old cerebellum						glycolysis intermediates
														mean	SD	SEM	mean	SD	SEM
		abbreviation	WT	WT	WT	WT	WT	ATG5 cKO	ATG5 cKO	ATG5 cKO	ATG5 cKO	ATG5 cKO		WT			ATG5 cKO
(2+3)-Phosphoglycerate	Glycolysis	2PG+3PG	0.926451	0.934973	1.04484	1.09002	1.00371	0.776093	0.921542	0.938489	0.723753	0.820475		1	0.0702961	0.0314374	0.836071	0.0925346	0.0413827
6-Phosphogluconate		6PG	0.495577	0.2234	0.387647	2.6255	1.26788	0.552751	1.20033	2.81114	1.00789	0.136436		1	0.993294	0.444214	1.14171	1.02051	0.456387
Fructose-1-phosphate	F1P	F1P	0.950049	0.734512	0.753861	1.34616	1.21542	0.897514	1.04519	1.11793	1.36137	0.902796		1	0.273767	0.122432	1.06496	0.190651	0.0852619
Fructose-1,6-bisphosphate	Glycolysis	F16P	0.862064	0.719743	0.712753	1.51982	1.18562	0.792458	1.05138	2.33273	1.00789	0.988443		1	0.34812	0.155684	1.23458	0.621881	0.278113
Fructose-6-phosphate	Glycolysis	F6P	1.19035	0.672817	0.745073	1.42272	0.96904	1.45899	1.16364	1.85771	2.90838	1.43702		1	0.311416	0.13927	1.76515	0.685337	0.306492
Glucose-1-phosphate	Glycolysis	G1P	1.04989	0.609988	0.685561	1.39631	1.25825	1.3558	0.745364	1.16819	1.53299	0.79235		1	0.345407	0.154471	1.11894	0.345033	0.154303
Glucose-6-phosphate	Glycolysis	G6P	1.1163	0.632846	0.743382	1.46771	1.03976	1.50174	1.38656	2.12985	2.8182	1.4218		1	0.32959	0.147397	1.85163	0.6195	0.277049
Hexose		HEX	1.09332	0.95465	0.965916	1.01305	0.973067	0.92693	1.42934	1.00398	1.01908	1.1384		1	0.0566182	0.0253204	1.10355	0.197231	0.0882045
Mannose-6-phosphate		M6P	1.1566	0.788711	0.800015	1.24344	1.01123	1.39765	1.22587	1.69498	2.39472	1.41036		1	0.205275	0.0918019	1.62472	0.462179	0.206693
Pentose	PPP	PENT	1.34877	1.04265	0.866362	0.857736	0.884487	1.0305	1.20282	1.19698	1.06554	1.13895		1	0.209104	0.0935144	1.12696	0.0772651	0.034554
Pentose-5-phosphate	PPP	P5P	1.19045	1.18834	0.772403	0.939304	0.909502	1.28327	1.17523	1.18698	2.28549	1.26812		1	0.183996	0.0822853	1.43982	0.475154	0.212495
Phosphoenolpyruvate	Glycolysis	PEP	0.985024	1.01097	1.06216	1.03543	0.906411	0.800283	0.841752	0.835069	0.703097	0.71882		1	0.0596309	0.0266678	0.779804	0.0650271	0.029081
Pyruvate	Glycolysis	PYR	1.02905	1.55096	0.785722	0.90528	0.72898	0.505496	1.53988	1.19087	1.97837	0.838751		1	0.328916	0.147096	1.21067	0.577435	0.258237
Sedoheptulose-7-phosphate	PPP	S7P	1.04999	0.90159	0.850691	1.14275	1.05499	1.56954	1.27164	1.61967	1.77323	1.63388		1	0.120288	0.0537943	1.57359	0.184938	0.0827066
multiple t-test with linear Benjamini, Krieger and Yekutieli correction
	Discovery?	P value	Mean of WT	Mean of KO	Difference	SE of difference	t ratio	df	q value
(2+3)-Phosphoglycerate	No	0.449814	1	0.8361	0.1639	0.2161	0.7586	104	0.472305
Fructose-1-phosphate	No	0.764318	1	1.065	-0.06496	0.2161	0.3006	104	0.5556
Fructose-1,6-bisphosphate	No	0.2802	1	1.235	-0.2346	0.2161	1.086	104	0.392026
Fructose-6-phosphate	Yes	0.000598	1	1.765	-0.7651	0.2161	3.541	104	0.002828	**
Glucose-1-phosphate	No	0.583226	1	1.119	-0.1189	0.2161	0.5504	104	0.498353
Glucose-6-phosphate	Yes	0.000147	1	1.852	-0.8516	0.2161	3.941	104	0.001392	**
Hexose	No	0.632829	1	1.104	-0.1035	0.2161	0.4792	104	0.498353
Mannose-6-phosphate	Yes	0.004677	1	1.625	-0.6247	0.2161	2.891	104	0.014734	*
Pentose	No	0.558139	1	1.127	-0.127	0.2161	0.5875	104	0.498353
Pentose-5-phosphate	No	0.044368	1	1.44	-0.4398	0.2161	2.035	104	0.083855
Phosphoenolpyruvate	No	0.310586	1	0.7798	0.2202	0.2161	1.019	104	0.392026
Pyruvate	No	0.331874	1	1.211	-0.2107	0.2161	0.9749	104	0.392026
Sedoheptulose-7-phosphate	Yes	0.009196	1	1.574	-0.5736	0.2161	2.654	104	0.021724	*

## Sheet: b
Fig.3 b		supplementary data
targeted metabolomics 3-months old cerebellum						glycolysis intermediates
														mean	SD	SEM	mean	SD	SEM
		abbreviation	WT	WT	WT	WT	WT	ATG5 cKO	ATG5 cKO	ATG5 cKO	ATG5 cKO	ATG5 cKO		WT			ATG5 cKO
(2+3)-Phosphoglycerate	Glycolysis	2PG+3PG	0.746114	1.05699	0.90544	1.19689	1.09456	1.43782	1.68394	1.7228	1.50259	1.17098		1	0.176321	0.0788529	1.50363	0.221094	0.0988762
6-Phosphogluconate	PPP	6PG	0.816817	0.48048	1.02703	1.85285	0.822823	7.53754	3.93393	9.75976	12.9129	17.5075		1	0.515494	0.230536	10.3303	5.17737	2.31539
Fructose-1-phosphate	F1P	F1P	1.26665	1.03118	0.958103	0.76973	0.974342	2.16791	3.26405	1.98928	1.38032	2.23287		1	0.178542	0.0798465	2.20689	0.680138	0.304167
Fructose-1,6-bisphosphate	Glycolysis	F16P	1.03796	0.600673	0.807304	0.934647	1.61941	6.79962	13.0226	4.87746	2.31619	4.70927		1	0.382746	0.171169	6.34503	4.05763	1.81463
Fructose-6-phosphate	Glycolysis	F6P	0.75699	1.14799	0.749034	0.947943	1.39805	2.85292	2.10275	3.90998	3.54626	8.28597		1	0.276174	0.123509	4.13958	2.41875	1.0817
Glucose-1-phosphate	Glycolysis	G1P	1.00861	1.06641	0.863554	1.15594	0.905485	0.720762	0.666364	1.00748	0.946283	1.72257		1	0.118693	0.053081	1.01269	0.422356	0.188883
Glucose-6-phosphate	Glycolysis	G6P	1.34288	1.32243	0.691888	0.725971	0.916837	4.49898	15.0988	5.31697	3.78323	2.22904		1	0.31562	0.14115	6.18541	5.11055	2.28551
Hexose		HEX	0.928539	0.969504	0.959263	1.0924	1.0503	0.888712	0.975193	0.840919	0.991124	1.00478		1	0.0684898	0.0306296	0.940146	0.071582	0.0320125
Mannose-6-phosphate		M6P	0.968271	1.2035	1.13239	0.771335	0.924508	5.23523	1.64661	1.57549	2.56565	1.85996		1	0.171706	0.0767894	2.57659	1.53697	0.687354
Pentose	PPP	PENT	0.996873	0.989054	1.05551	1.00078	0.95778	0.770133	0.684128	0.824863	0.813135	0.641126		1	0.0353354	0.0158025	0.746677	0.0808291	0.0361479
Pentose-5-phosphate	PPP	P5P	0.804904	1.17271	0.879531	0.991471	1.15139	0.719616	0.471748	1.00213	0.772921	0.570362		1	0.162322	0.0725926	0.707356	0.203482	0.0910001
Phosphoenolpyruvate	Glycolysis	PEP	1.06557	1.21926	1.0707	0.845287	0.79918	1.19365	1.27049	1.08607	0.819672	1.51127		1	0.174384	0.0779867	1.17623	0.25333	0.113293
Pyruvate	Glycolysis	PYR	0.845436	1.13589	1.07884	1.14108	0.798755	1.46784	1.78423	1.34336	1.29668	1.26556		1	0.165057	0.0738156	1.43154	0.211673	0.094663
Sedoheptulose-7-phosphate	PPP	S7P	0.998303	0.981335	0.936086	1.25566	0.82862	0.890837	0.500566	0.786199	0.757919	0.548643		1	0.157454	0.0704157	0.696833	0.165708	0.0741069
	multiple t-test with linear Benjamini, Krieger and Yekutieli correction
		Discovery?	P value	Mean of WT	Mean of KO	Difference	SE of difference	t ratio	df	q value
	(2+3)-Phosphoglycerate	No	0.636878	1	1.504	-0.5038	1.064	0.4734	112	0.742932
	6-Phosphogluconate	Yes	<0.000001	1	10.33	-9.331	1.064	8.767	112	<0.000001	****
	Fructose-1-phosphate	No	0.259265	1	2.207	-1.207	1.064	1.134	112	0.453714
	Fructose-1,6-bisphosphate	Yes	2e-06	1	6.345	-5.345	1.064	5.022	112	1e-05	****
	Fructose-6-phosphate	Yes	0.003871	1	4.14	-3.14	1.064	2.95	112	0.010162	*
	Glucose-1-phosphate	No	0.990575	1	1.013	-0.0126	1.064	0.01184	112	0.742932
	Glucose-6-phosphate	Yes	4e-06	1	6.185	-5.185	1.064	4.872	112	1.3e-05	****
	Hexose	No	0.955293	1	0.9402	0.0598	1.064	0.05619	112	0.742932
	Mannose-6-phosphate	No	0.141325	1	2.577	-1.577	1.064	1.481	112	0.296782
	Pentose	No	0.812102	1	0.7466	0.2536	1.064	0.2383	112	0.742932
	Pentose-5-phosphate	No	0.783884	1	0.7074	0.2926	1.064	0.2749	112	0.742932
	Phosphoenolpyruvate	No	0.868807	1	1.176	-0.1762	1.064	0.1656	112	0.742932
	Pyruvate	No	0.685868	1	1.432	-0.4316	1.064	0.4055	112	0.742932
	Sedoheptulose-7-phosphate	No	0.776406	1	0.697	0.303	1.064	0.2847	112	0.742932

## Sheet: c-f
	Fig.3		supplementary data
	targeted metabolomics 3-months old cerebellum
	ECAR over time
c	time (min)	BEQ WT 1155					BEQ WT 1141						BEQ WT 1175				BEQ WT 1177					BEQ WT 1202				BEQ 1207
	1.4	0.12	0.13	0.1	0.17	0.14	0.108795	0.106406	0.128071	0.111677	0.18255	0.155334	0.25	0.36	0.35	0.32	0.28	0.24	0.28	0.31	0.28	0.16	0.16	0.3	0.12	0.17	0.14	0.19	0.15	0.22
	7.92	0.11	0.12	0.09	0.16	0.13	0.111385	0.103638	0.120947	0.0938361	0.191919	0.145956	0.26	0.37	0.35	0.34	0.32	0.28	0.3	0.33	0.29	0.17	0.18	0.28	0.11	0.17	0.17	0.2	0.13	0.2
	14.43	0.11	0.12	0.09	0.16	0.13	0.109035	0.102624	0.119202	0.0990838	0.197609	0.144728	0.19	0.3	0.28	0.28	0.25	0.22	0.24	0.27	0.23	0.19	0.17	0.27	0.1	0.18	0.14	0.18	0.12	0.2
	21.02	0.31	0.35	0.36	0.46	0.41	0.284989	0.312071	0.329179	0.295615	0.521142	0.36221	0.52	0.76	0.69	0.71	0.6	0.54	0.61	0.63	0.59	0.72	0.59	0.78	0.35	0.53	0.53	0.52	0.5	0.51
	27.55	0.32	0.37	0.38	0.44	0.41	0.32793	0.331066	0.352958	0.321344	0.553511	0.391339	0.51	0.72	0.69	0.7	0.59	0.51	0.6	0.63	0.57	0.79	0.6	0.8	0.4	0.6	0.56	0.52	0.53	0.57
	34.07	0.34	0.39	0.39	0.44	0.42	0.348596	0.340272	0.365627	0.330637	0.563048	0.401261	0.48	0.69	0.68	0.67	0.55	0.47	0.56	0.6	0.54	0.84	0.61	0.78	0.37	0.65	0.58	0.5	0.54	0.58
	40.66	0.49	0.53	0.54	0.52	0.61	0.52441	0.501482	0.56035	0.481943	0.872151	0.589745	0.82	1.27	1.2	1.14	0.9	0.74	0.89	0.99	0.88	1.61	1.05	1.3	0.64	1.02	0.92	0.75	0.78	0.73
	47.19	0.63	0.66	0.6	0.56	0.67	0.598737	0.557128	0.608924	0.519475	0.92238	0.655493	0.86	1.31	1.23	1.19	0.93	0.74	0.89	1.01	0.88	1.55	1.03	1.29	0.64	1.12	0.94	0.79	0.82	0.75
	53.71	0.63	0.65	0.6	0.55	0.68	0.604733	0.570051	0.615349	0.527912	0.936662	0.661258	0.84	1.32	1.2	1.18	0.93	0.74	0.9	1.01	0.88	1.51	1.01	1.27	0.6	1.11	0.96	0.82	0.82	0.75
	60.3	0.14	0.12	0.09	0.13	0.1	0.111139	0.112678	0.107128	0.077955	0.13934	0.109087	0.2	0.29	0.27	0.26	0.21	0.15	0.19	0.22	0.32	0.31	0.23	0.36	0.14	0.26	0.09	0.16	0.26	0.24
	66.82	0.11	0.12	0.12	0.13	0.16	0.10523	0.104356	0.126425	0.0971156	0.19606	0.144275	0.18	0.28	0.29	0.26	0.23	0.19	0.22	0.26	0.23	0.26	0.21	0.33	0.11	0.29	0.11	0.15	0.24	0.21
	73.35	0.15	0.15	0.11	0.12	0.14	0.132968	0.130512	0.117577	0.109076	0.191395	0.135151	0.17	0.25	0.27	0.23	0.19	0.14	0.17	0.21	0.17	0.21	0.17	0.29	0.11	0.26	0.09	0.13	0.2	0.18
	time (min)	BEQ 1146					BEQ 1140						BEQ KO 1172			BEQ KO 1205				BEQ KO 1206							WT			ATG5 cKO
	1.4	0.48	0.4	0.34	0.4	0.34	0.485282	0.341052	0.448407	0.46039	0.328998		0.28	0.28	0.27	0.01	0.19	0.08	0.26	0.2	0.12	0.19	0.16	0.29		time (min)	mean	SEM	N	mean	SEM	N
	7.92	0.45	0.38	0.31	0.39	0.34	0.448891	0.32108	0.423939	0.441717	0.332159		0.32	0.31	0.3	0.03	0.22	0.09	0.26	0.17	0.1	0.18	0.19	0.26		1.4	0.363571	0.0629693	29	0.431818	0.0757206	22
	14.43	0.44	0.37	0.3	0.38	0.33	0.439637	0.315939	0.416491	0.426835	0.325362		0.25	0.25	0.24	0.02	0.18	0.08	0.25	0.17	0.09	0.17	0.19	0.28		7.92	0.356071	0.0582149	29	0.42	0.0705483	22
	21.02	1.1	0.97	0.8	1.02	0.77	1.1272	0.895473	1.14741	1.14056	0.868079		0.6	0.51	0.54	0.25	0.55	0.44	0.75	0.48	0.46	0.51	0.55	0.71		14.43	0.331071	0.0583874	29	0.401364	0.0702478	22
	27.55	1.07	0.95	0.8	1	0.74	1.08683	0.860241	1.10529	1.08544	0.828638		0.59	0.5	0.52	0.3	0.58	0.49	0.77	0.51	0.53	0.56	0.56	0.72		21.02	0.985357	0.184807	29	1.06227	0.17256	22
	34.07	1.09	0.97	0.81	1.01	0.75	1.08996	0.851966	1.10327	1.07815	0.832699		0.55	0.47	0.49	0.31	0.6	0.52	0.78	0.52	0.54	0.59	0.54	0.76		27.55	1.01071	0.191432	29	1.05955	0.166538	22
	40.66	1.59	1.4	1.24	1.29	0.94	1.718	1.28148	1.62089	1.81677	1.19746		0.9	0.82	0.88	0.46	0.96	0.78	1.41	0.82	0.76	1.1	0.92	1.49		34.07	1.02179	0.198936	29	1.07273	0.169476	22
	47.19	1.93	1.75	1.49	1.72	1.41	1.89093	1.42497	1.87375	1.91429	1.28989		0.93	0.84	0.91	0.48	0.99	0.78	1.44	0.81	0.85	1.11	0.95	1.55		40.66	1.50143	0.266559	29	1.58636	0.228818	22
	53.71	1.91	1.74	1.48	1.78	1.45	1.88263	1.43708	1.86606	1.88556	1.30709		0.93	0.84	0.89	0.48	1	0.75	1.49	0.81	0.86	1.12	0.93	1.53		47.19	1.6575	0.317528	29	1.91182	0.307991	22
	60.3	0.38	0.33	0.29	0.35	0.28	0.372987	0.286935	0.355527	0.38761	0.277463		0.21	0.23	0.22	0.09	0.24	0.18	0.32	0.23	0.17	0.28	0.19	0.33		53.71	1.65179	0.317296	29	1.92045	0.310312	22
	66.82	0.51	0.48	0.42	0.51	0.43	0.463011	0.34986	0.459102	0.443543	0.324921		0.23	0.18	0.18	0.1	0.23	0.17	0.28	0.19	0.16	0.25	0.16	0.28		60.3	0.335	0.0563002	29	0.393636	0.0579877	22
	73.35	0.37	0.34	0.29	0.34	0.3	0.344563	0.257776	0.343145	0.328477	0.250827		0.19	0.18	0.19	0.07	0.2	0.13	0.24	0.15	0.13	0.22	0.13	0.25		66.82	0.350714	0.0630443	29	0.500909	0.0927383	22
																										73.35	0.341429	0.0694645	29	0.368636	0.0625168	22
	d	glycolysis			e	glycolytic capycity			f	glycolytic reserve
		WT	ATG5 cKO			WT	ATG5 cKO			WT	ATG5 cKO
		0.24	0.69			0.5	1.45			0.26	0.76
		0.24	0.58			0.47	1.11			0.23	0.53
		0.25	0.73			0.5	1.46			0.25	0.73
		0.23	0.71			0.43	1.49			0.2	0.77
		0.37	0.54			0.74	0.96			0.37	0.42
		0.26	0.56			0.52	1.39			0.26	0.83
		0.23	0.66			0.51	1.47			0.29	0.81
		0.27	0.6			0.54	1.37			0.26	0.77
		0.3	0.5			0.51	1.17			0.21	0.68
		0.28	0.64			0.4	1.4			0.12	0.76
		0.29	0.44			0.54	1.13			0.25	0.69
		0.33	0.26			0.66	0.59			0.33	0.33
		0.46	0.3			1.01	0.67			0.56	0.37
		0.42	0.29			0.95	0.45			0.53	0.16
		0.43	0.42			0.91	0.82			0.48	0.41
		0.35	0.44			0.67	0.67			0.33	0.23
		0.32	0.53			0.51	1.24			0.19	0.71
		0.37	0.35			0.65	0.64			0.28	0.28
		0.36	0.45			0.74	0.76			0.38	0.31
		0.36	0.42			0.65	0.94			0.29	0.53
		0.65	0.35			1.42	0.76			0.77	0.41
		0.44	0.48			0.88	1.27			0.44	0.79
		0.51				1.03				0.52
		0.28				0.54				0.26
		0.46				0.93				0.47
		0.43				0.81				0.38
		0.33				0.65				0.32
		0.41				0.7				0.28
		0.38				0.55				0.17
	mean	0.353448	0.497273			0.686897	1.055			0.333793	0.558182
	SD	0.0974414	0.139768			0.229239	0.339239			0.140698	0.21869
	SEM	0.0180944	0.0291436			0.0425687	0.0707363			0.0261269	0.0455999
		WT	ATG5 cKO			WT	ATG5 cKO			WT	ATG5 cKO
	Number of values	29	22		Number of values	29	22		Number of values	29	22
	Mean	0.353448	0.497273		Mean	0.6869	1.055		Mean	0.3338	0.5582
	Std. Deviation	0.0974414	0.139768		Std. Deviation	0.2292	0.3392		Std. Deviation	0.1407	0.2187
	Std. Error of Mean	0.0180944	0.0297986		Std. Error of Mean	0.04257	0.07233		Std. Error of Mean	0.02613	0.04662
	Unpaired t test				Unpaired t test				Unpaired t test
	P value	<0.0001			P value	<0.0001			P value	<0.0001
	P value summary	****			P value summary	****			P value summary	****
	Significantly different (P < 0.05)?	Yes			Significantly different (P < 0.05)?	Yes			Significantly different (P < 0.05)?	Yes
	One- or two-tailed P value?	Two-tailed			One- or two-tailed P value?	Two-tailed			One- or two-tailed P value?	Two-tailed
	t, df	t=4.331, df=49			t, df	t=4.622, df=49			t, df	t=4.450, df=49

## Sheet: g
Fig.3g		supplementary data
13C-glucose labeling of cerebellar acute slices at the age of 3 months
	Glucose (M+6)			Glucose-6-P (M+3)			Pentose-5-P (M+5)			Sedoheptulose-7-P (M+3)			Fructose-6-P (M+6)			Serine (M+3)			Glycine (M+3)			Lactate (M+3)
	WT	ATG5 cKO		WT	ATG5 cKO		WT	ATG5 cKO		WT	ATG5 cKO		WT	ATG5 cKO		WT	ATG5 cKO		WT	ATG5 cKO		WT	ATG5 cKO
	0.877453	0.894062		0.632994	1.44036		0.721026	1.07345		0.815174	1.22402		0.642895	1.41622		0.705142	0.564004		1.2867	7.68871		0.997173	0.751997
	1.08445	1.04711		1.40059	2.35927		0.829359	1.84986		1.07269	0.973524		0.898069	1.45615		0.953363	1.838		0.248989	26.892		1.05556	1.29727
	1.03809	1.16163		0.966418	1.24408		1.44962	3.69312		1.11214	1.29619		1.45904	1.90625		1.3415	3.46022		1.46431	33.6719		0.947264	1.19508
	1.20082	1.46861		0.893409	1.59196		0.993733	2.90981		1.0756	1.49273		1.35962	2.36285		1.34559	2.46745		1.32392	1.8435		1.19546	1.56566
	1.01402	1.92653		0.490203	2.72904		1.00627			0.241229	2.45146		0.409556	2.44654		1.47572	1.88064		1.54146	1.29236		0.868371	1.66233
	0.92548	1.4005		0.873214	1.03767					1.33121	0.577596		1.05714	0.406395		0.699559	1.77939		0.134619	0.343493		1.03242	1.19463
	0.859679	1.6303		1.74317	2.38654					1.35196	1.44941		1.17368	0.617741		0.479134	0.719393		0.535715			0.903747	1.24732
	0.717069	1.09083		0.713254	4.54877					0.679739	1.76004		0.903441	0.412522		0.461275	0.457777		1.73733			0.639897	0.907015
	1.10904			0.917009						1.22537			1.48678			1.57201			0.726953			1.18836
	1.17389			1.36974						1.09489			0.609775			0.96672						1.17174
mean	1	1.32745		1	2.16721		1	2.38156		1	1.40312		1	1.37808		1	1.64586		1	11.9553		1	1.22766
SD	0.153315	0.343464		0.388885	1.13765		0.278018	1.1537		0.338199	0.553706		0.373952	0.832593		0.412521	1.03628		0.596088	14.5856		0.172038	0.302286
SEM	0.0484824	0.121433		0.122976	0.40222		0.124334	0.57685		0.106948	0.195765		0.118254	0.294366		0.130451	0.366379		0.198696	5.95455		0.0544031	0.106874
N	10	8		10	8		5	4		10	8		10	8		10	8		9	6		10	8
p-value T.test	0.00770813			0.0038276			0.0170298			0.0372757			0.107738			0.044513			0.0195141			0.0304015
	**			**			*			*						*			*			*
	Alanine			Glycerol-3-P (M+3)			3-Phoshoglyceric acid (M+3)			Phoshpenolpyruvic acid
	WT	ATG5 cKO		WT	ATG5 cKO		WT	ATG5 cKO		WT	ATG5 cKO
	0.797375	0.646574		0.870229	0.478446		0.900737	0.85243		0.885471	0.824501
	1.05982	2.0465		1.17433	1.05923		1.09463	1.01902		1.10928	0.867629
	1.14281	1.74963		0.955437	1.21479		1.00464	1.129		1.00525	1.00676
	1.31534	2.30376		1.33885	2.21351		0.979027	1.58055		1.03069	1.53372
	1.08437	1.39998		0.787889	1.59181		0.126969	0.243137		0.023981	0.149756
	0.955666	1.46157		1.00326	1.51922		1.86759	0.747543		2.0184	0.807867
	0.644627	0.980813		0.87	0.965015		1.02642	0.151028		0.926932	0.057477
	0.468402	0.589425		0.528192	1.36593		0.826646	0.171235		0.685098	0.110722
	1.2991			1.47181			1.50562			1.54196
	1.2325						0.667735			0.772946
mean	1	1.39728		1	1.30099		1	0.736744		1	0.669803
SD	0.28401	0.628047		0.289644	0.510523		0.463197	0.516247		0.523403	0.520985
SEM	0.0898117	0.222048		0.096548	0.180497		0.146476	0.182521		0.165514	0.184196
N	10	8		9	8		10	8		10	8
p-value T.test	0.0458609			0.0748224			0.135666			0.100654
	*
