# Supplementary material for: Autophagy regulator ATG5 preserves cerebellar function by safeguarding its glycolytic activity
Source: Nat Metab. 2025 Jan 15;7(2):297–320. doi: 10.1038/s42255-024-01196-4 (PMC11860254; doi:10.1038/s42255-024-01196-4)
Supplement: Supplementary file 10 — Excel file with source data and statistics. [file 42255_2024_1196_MOESM10_ESM.xlsx]

## Sheet: b
Fig.4b		source data
2-NBDG uptake in cerebellar OTCs (DIV21)
1mM for 30 min
	WT	ATG5 cKO			Unpaired t test				WT	N=4
	54.2353	99.5054			P value	<0.0001			ATG5 cKO	N=4
	75.0099	85.5687			P value summary	****
	63.4195	193.603			Significantly different (P < 0.05)?	Yes
	102.627	118.374			One- or two-tailed P value?	Two-tailed
	69.1299	117.913			t, df	t=4.949, df=245
	92.6541	125.454
	129.341	172.383
	54.0517	185.439				WT	ATG5 cKO
	153.809	166.319			Number of values	108	139
	30.9079	107.7
	66.3659	112.951			Mean	72.75	96.77
	103.628	113.47			Std. Deviation	36.57	38.78
	72.5421	190.655			Std. Error of Mean	3.519	3.289
	87.177	98.7045
	91.1904	152.599
	65.9265	87.5777
	65.156	95.9807
	70.9179	99.9078
	76.9205	108.327
	56.7757	100.485
	62.1953	136.974
	68.323	113.853
	44.6477	189.964
		151.018
		185.042
		100.368
		122.087
		146.459
		112.751
		136.268
		138.895
		146.299
		127.813
		118.583
		75.2878
		122.384
		80.4813
		138.414
		46.5167
		57.4053
		68.7068
		97.0893
	63.8168	152.305
	66.5357	158.787
	81.5738	132.075
	77.6259	126.276
	94.2776	143.702
	72.2999	134.218
	75.3829	150.408
	78.3524	138.002
	67.9303	162.181
	74.3137	92.1779
	88.9434	46.5285
	77.3242	117.109
	145.442	109.346
	71.2048	72.4548
	89.0186	102.338
	94.3694	65.9539
	71.1889	67.8911
	75.1935	57.681
	98.462	90.2559
	131.014	88.0228
	134.975	86.9771
	139.871	99.5802
	165.23	110.583
	165.875	91.6198
	169.308	101.522
	129.818	61.571
	98.6398	70.8364
	106.634	67.2249
	81.3861	63.9841
	66.0861	57.2339
	86.071	40.8888
	81.9338	112.108
	106.416	110.263
	106.911	135.22
	143.713	133.754
	160.548	117.443
	151.934	115.877
	74.5089	129.184
	95.5531	83.3534
	82.6281	123.427
	114.06	109.758
	121.148	107.217
		91.3331
		109.029
		122.643
		141.598
		66.9584
		49.1196
		69.7923
		100.917
		77.7566
		52.7565
	39.296	24.537
	36.02	52.734
	41.724	61.466
	20.308	40.264
	19.857	46.11
	33.082	47.01
	46.915	36.117
	45.27	69.178
	60.575	63.895
	42.232	81.093
	51.144	74.008
	32.956	41.552
	47.447	44.317
	48.372	39.308
	50.06	37.593
		56.985
		40.576
		42.722
		44.085
		40.922
		36.034
	60.773	78.175
	58.571	94.25
	68.707	104.263
	63.722	88.833
	56.503	78.939
	52.141	110.046
	52.176	88.789
	44.267	73.608
	43.775	119.804
	59.972	74.579
	59.751	71.752
	62.678	101.183
	55.414	114.33
	43.148	149.954
	41.434	136.459
	38.551	75.245
	46.134	76.44
	36.663	53.03
	44.075	45.833
	41.672	36.073
	42.993	70.369
	40.605	77.001
	17.987	83.904
	15.606	62.494
	18.161
	17.734
	12.885
	11.346
	82.5057	57.2339
	74.4295	40.8888
	55.7829	112.108
	59.7568	110.263
	55.2298	135.22
	69.5472	133.754
	56.1299	117.443
	58.5938	115.877
	70.2637	129.184
	84.9249	83.3534
	74.3307	123.427
	84.9187	109.758
	88.873	107.217
	98.562	91.3331
	98.4351	109.029
	97.1918	122.643
	98.4909	141.598
	87.4065	66.9584
	100.655	49.1196
	81.3608	69.7923
	79.5136	100.917
	89.511	77.7566
	82.1922	52.7565
	90.0521
	88.7194
	85.9034
	92.3273
	47.2516
	75.9155
	114.684
	80.6107
	79.1266
	67.5029
	68.0453
	74.4119
	85.8435
	72.5218
	72.8543
	105.065
	113.047
	102.773
	92.5023
	90.8319
	101.799
	82.9

## Sheet: d
Fig.4 d		source data
Laconic ratio mTFP/mVenus
	Time (sec)	WT
baseline	1	0.430284	0.409488	0.146247	0.173058	0.422747	0.6427	0.661194	0.231751	0.176172	0.276579	0.23925	0.106981	0.604422	0.619142	0.616155	0.566958	0.612653	0.64579	0.614851	0.601508	0.604528	0.627515	0.562083	0.479406	0.605499	0.615699	0.597075	0.605647	0.628635	0.558576	0.591736	0.546166	0.581091													0.553721	0.585604	0.574076
	2	0.432741	0.414884	0.157171	0.174316	0.413941	0.63997	0.656386	0.232896	0.175305	0.277461	0.264289	0.109886	0.606867	0.623026	0.617201	0.586932	0.61218	0.623667	0.619529	0.612776	0.59045	0.618884	0.570966	0.483572	0.605955	0.615426	0.594355	0.578653	0.620595	0.566214	0.586038	0.577922	0.571296													0.549187	0.568594	0.580267
	3	0.416266	0.406008	0.143114	0.174001	0.416681	0.640254	0.631732	0.251834	0.168837	0.28281	0.247169	0.110652	0.593919	0.616563	0.618168	0.587191	0.605447	0.622823	0.61234	0.608713	0.604538	0.612117	0.559638	0.488337	0.617379	0.608992	0.602461	0.576121	0.63143	0.567262	0.589245	0.561231	0.543446													0.545868	0.585792	0.586802
	4	0.431294	0.410258	0.145622	0.173313	0.42533	0.655381	0.641806	0.25593	0.160809	0.28717	0.232153	0.110268	0.59264	0.616092	0.615726	0.564843	0.584463	0.629711	0.624619	0.593629	0.596252	0.619554	0.567122	0.480579	0.607498	0.594017	0.595448	0.580917	0.630924	0.55522	0.567531	0.564865	0.568231													0.544788	0.570959	0.5835
	5	0.426392	0.430853	0.14812	0.166356	0.431815	0.631484	0.64095	0.229223	0.175785	0.283625	0.2521	0.109627	0.591734	0.616756	0.625246	0.546198	0.620064	0.639875	0.623645	0.615045	0.593256	0.622582	0.566328	0.484787	0.604046	0.610404	0.598272	0.579225	0.637906	0.55827	0.563981	0.572148	0.552567													0.537828	0.569275	0.591086
	6	0.444198	0.417775	0.151952	0.164898	0.397887	0.664613	0.636606	0.217756	0.169604	0.274177	0.246755	0.110282	0.592711	0.625385	0.622119	0.582148	0.627882	0.625404	0.628898	0.608433	0.60113	0.623417	0.56476	0.489794	0.604789	0.584578	0.596958	0.5868	0.631183	0.56136	0.569461	0.570992	0.540535													0.543196	0.575205	0.583692
	7	0.426345	0.428675	0.150347	0.163766	0.411363	0.641495	0.636096	0.235295	0.165561	0.269416	0.256166	0.108928	0.584322	0.619516	0.61922	0.58453	0.620114	0.621715	0.653175	0.613455	0.608533	0.620414	0.563358	0.495317	0.600555	0.597893	0.595573	0.56966	0.61328	0.554228	0.575531	0.547662	0.575755													0.540286	0.564787	0.578564
	8	0.436164	0.41385	0.158549	0.162817	0.414274	0.638587	0.667642	0.243962	0.180197	0.28917	0.225923	0.105795	0.600198	0.610942	0.635864	0.586333	0.613033	0.639087	0.611864	0.61005	0.593591	0.623059	0.559969	0.481503	0.611841	0.603675	0.583729	0.567589	0.641464	0.548779	0.545522	0.569666	0.566319													0.555404	0.575837	0.592546
	9	0.426924	0.414806	0.159383	0.161805	0.431208	0.67062	0.643376	0.256782	0.174458	0.319686	0.257824	0.110342	0.604105	0.630799	0.629379	0.581137	0.613353	0.615698	0.634061	0.606601	0.591983	0.622298	0.566454	0.489013	0.610949	0.608284	0.594913	0.568262	0.603196	0.555549	0.569321	0.563812	0.521545													0.539511	0.564989	0.57972
	10	0.454097	0.401311	0.17004	0.162508	0.409892	0.65542	0.675771	0.225777	0.191473	0.317088	0.259166	0.104899	0.588576	0.626388	0.618713	0.570079	0.601028	0.636401	0.624733	0.592673	0.602988	0.624043	0.559694	0.478204	0.589759	0.595617	0.591985	0.564172	0.593497	0.552547	0.576363	0.551622	0.545076													0.535359	0.572301	0.579699
	11	0.421825	0.410673	0.175908	0.167125	0.397235	0.652887	0.652004	0.259409	0.169761	0.311734	0.261257	0.108636	0.585879	0.630565	0.627625	0.604368	0.619195	0.633199	0.61511	0.608044	0.593117	0.624524	0.55832	0.482795	0.613981	0.602895	0.588465	0.562304	0.61027	0.552686	0.568251	0.543223	0.543894													0.539401	0.577832	0.577452
	12	0.434273	0.406265	0.175751	0.147225	0.412044	0.671304	0.635759	0.256585	0.172626	0.293742	0.271815	0.104062	0.591416	0.615658	0.613775	0.584744	0.612969	0.642151	0.624194	0.599804	0.60108	0.62115	0.559634	0.491886	0.608113	0.599153	0.580202	0.575395	0.614412	0.554054	0.58933	0.555982	0.573311													0.544323	0.573476	0.587097
	13	0.425574	0.419275	0.18762	0.15189	0.440434	0.653312	0.647279	0.275457	0.177858	0.307513	0.250617	0.12075	0.588575	0.629879	0.631389	0.58544	0.617624	0.611205	0.627812	0.607648	0.59402	0.621758	0.555822	0.481842	0.618398	0.585743	0.582981	0.558787	0.609518	0.559686	0.571772	0.561819	0.538857													0.550682	0.564922	0.57538
	14	0.42754	0.42268	0.176122	0.155898	0.405987	0.655902	0.6202	0.259098	0.200182	0.356911	0.273606	0.110456	0.599903	0.614062	0.631335	0.592545	0.606378	0.626018	0.612539	0.619128	0.608228	0.610019	0.558769	0.47936	0.603581	0.594003	0.571427	0.557487	0.626086	0.561166	0.589045	0.57942	0.53848													0.547995	0.570043	0.594466
	15	0.452476	0.409195	0.189613	0.149084	0.416369	0.640169	0.650683	0.250444	0.194931	0.330204	0.251372	0.113655	0.589701	0.61282	0.623322	0.563464	0.592459	0.606695	0.622613	0.607199	0.610998	0.629171	0.56048	0.477654	0.609752	0.590368	0.59168	0.558138	0.609922	0.562552	0.562095	0.553724	0.546791													0.542637	0.567177	0.575578
	16	0.436626	0.401545	0.206683	0.143081	0.424429	0.64318	0.625595	0.256928	0.193585	0.321489	0.282241	0.102707	0.599037	0.618541	0.618202	0.576849	0.607147	0.615756	0.605091	0.605036	0.591547	0.627577	0.552571	0.485746	0.608046	0.600589	0.594075	0.55108	0.604573	0.564212	0.568517	0.577834	0.562571													0.541539	0.57796	0.582015
	17	0.440033	0.425688	0.209854	0.142065	0.408718	0.647344	0.658898	0.260637	0.208143	0.333907	0.282146	0.110554	0.583861	0.628871	0.612213	0.580861	0.609367	0.632864	0.632526	0.612554	0.612386	0.619023	0.555891	0.481149	0.598669	0.585389	0.589261	0.580724	0.613369	0.567561	0.551608	0.538492	0.541461													0.540411	0.566596	0.588383
	18	0.425012	0.413278	0.21031	0.149409	0.433578	0.665151	0.629219	0.244672	0.201677	0.309836	0.248744	0.108977	0.599006	0.615201	0.618076	0.57527	0.610093	0.62805	0.608748	0.602803	0.60318	0.621509	0.562349	0.470137	0.596507	0.594861	0.580835	0.549928	0.621364	0.550817	0.577427	0.561681	0.564511													0.549858	0.567694	0.568435
5 mM pyruvate	300	0.255807	0.163803	0.165339	0.157425	0.186506	0.185018	0.188445	0.262566	0.4167	0.137699	0.323101	0.134411	0.171196	0.356361	0.499647	0.426831	0.354899	0.337705	0.381173	0.28258	0.364765	0.158542	0.0699729	0.491854	0.511991	0.46458	0.520297	0.517907	0.527705	0.534609	0.4852	0.549763	0.511047	0.268149	0.33425	0.401107	0.335002	0.352961	0.418848	0.354954	0.42745	0.449306	0.429041	0.442052		0.477704	0.460535	0.527528
after 5 min incubation	301	0.250862	0.164207	0.170432	0.159157	0.19405	0.174126	0.194312	0.269219	0.433945	0.135941	0.307693	0.136196	0.170994	0.359273	0.517007	0.440251	0.335997	0.338618	0.420023	0.298463	0.348911	0.157788	0.0646051	0.495703	0.4957	0.458429	0.536416	0.478291	0.539335	0.538316	0.504399	0.567888	0.516714	0.270549	0.325087	0.393651	0.341533	0.357486	0.405811	0.352758	0.429129	0.442621	0.443842	0.451515		0.480944	0.465454	0.512375
	302	0.262461	0.171568	0.17051	0.152944	0.191236	0.185015	0.191144	0.27316	0.394659	0.143042	0.316816	0.134675	0.159452	0.365911	0.494977	0.431637	0.358397	0.336757	0.402374	0.299318	0.340625	0.160573	0.0692021	0.489233	0.511695	0.452017	0.529329	0.511626	0.535193	0.546808	0.51942	0.55272	0.516751	0.269227	0.313633	0.39537	0.335686	0.353981	0.405302	0.363525	0.430272	0.445714	0.433339	0.457323		0.474359	0.466017	0.520846
	303	0.265517	0.168586	0.166665	0.155986	0.191241	0.179869	0.190789	0.269159	0.44351	0.140906	0.314326	0.138311	0.169045	0.362244	0.494098	0.427024	0.354464	0.340917	0.402429	0.302318	0.319707	0.157236	0.0666667	0.490381	0.502931	0.461217	0.507242	0.496319	0.504745	0.53574	0.50146	0.567632	0.516644	0.269758	0.331165	0.397551	0.341989	0.354873	0.418513	0.365283	0.443432	0.440974	0.436184	0.434643		0.480201	0.469278	0.517927
	304	0.256172	0.159154	0.163935	0.157005	0.192357	0.188473	0.191353	0.266913	0.436632	0.134901	0.311862	0.134306	0.163205	0.365371	0.507879	0.419443	0.357691	0.32483	0.419024	0.311484	0.329974	0.152225	0.065909	0.492845	0.504974	0.474878	0.543209	0.507952	0.51974	0.528521	0.501025	0.560012	0.512488	0.2772	0.323731	0.392662	0.349366	0.35684	0.41367	0.35163	0.424221	0.443285	0.436795	0.459818		0.472465	0.4791	0.527846
	305	0.254306	0.164858	0.167082	0.162134	0.190197	0.188771	0.190486	0.260031	0.428041	0.142541	0.309421	0.130744	0.172038	0.363635	0.501915	0.451853	0.359573	0.333897	0.410341	0.334222	0.332425	0.152569	0.0652721	0.490628	0.504282	0.456723	0.535593	0.506105	0.539838	0.543334	0.491028	0.553131	0.530577	0.269854	0.321483	0.398196	0.331657	0.356271	0.414826	0.359974	0.418503	0.446077	0.443985	0.457821		0.481365	0.473027	0.513175
	306	0.255463	0.166238	0.16783	0.163882	0.193962	0.183277	0.197934	0.266947	0.417021	0.136102	0.315321	0.137119	0.178733	0.353927	0.506013	0.447249	0.35987	0.312178	0.401557	0.327302	0.320346	0.154745	0.0662388	0.508568	0.513164	0.461072	0.534625	0.50188	0.539669	0.537205	0.510206	0.553569	0.51729	0.265938	0.329597	0.379313	0.327315	0.356322	0.407849	0.347789	0.419981	0.456113	0.43827	0.459197		0.499371	0.467292	0.531068
	307	0.252022	0.164395	0.174836	0.164974	0.19781	0.186512	0.187535	0.255862	0.453242	0.139534	0.324304	0.131466	0.170542	0.375085	0.503937	0.432571	0.353271	0.327155	0.406378	0.307737	0.316253	0.15837	0.0726486	0.49029	0.506171	0.464985	0.522409	0.472955	0.570763	0.538535	0.500162	0.54809	0.514666	0.265969	0.337826	0.389028	0.354566	0.360202	0.407907	0.364946	0.432663	0.441937	0.428367	0.452964		0.47919	0.472762	0.536576
	308	0.262298	0.173444	0.166708	0.169037	0.187708	0.193003	0.194897	0.268514	0.430437	0.143171	0.310825	0.135705	0.174059	0.364844	0.50362	0.436011	0.371928	0.36599	0.409667	0.312083	0.335558	0.154841	0.0746676	0.48786	0.509667	0.449854	0.544529	0.493483	0.508922	0.540461	0.519822	0.55179	0.510155	0.262194	0.331597	0.387556	0.344068	0.353596	0.429227	0.37568	0.431132	0.452847	0.443692	0.448919		0.477283	0.470141	0.528445
	309	0.249117	0.167662	0.171796	0.160803	0.19569	0.18066	0.192236	0.24668	0.437248	0.148816	0.308425	0.132602	0.170024	0.34978	0.494666	0.429844	0.351123	0.337202	0.429493	0.316123	0.355446	0.151677	0.0677956	0.490891	0.513392	0.457633	0.533731	0.49401	0.532597	0.528346	0.493108	0.547465	0.50939	0.267278	0.317467	0.40076	0.325601	0.349446	0.428213	0.347347	0.415516	0.440367	0.436148	0.447028		0.47671	0.461359	0.520055
	310	0.261705	0.162339	0.17248	0.161816	0.192124	0.190707	0.195461	0.260998	0.414176	0.139335	0.316558	0.131083	0.17235	0.359744	0.50761	0.442405	0.359271	0.314768	0.397486	0.302535	0.324998	0.161424	0.0680292	0.499745	0.497646	0.457551	0.540514	0.488105	0.515389	0.544216	0.505157	0.55539	0.523147	0.263553	0.329015	0.385676	0.349595	0.357048	0.415645	0.355749	0.429707	0.445493	0.439847	0.453658		0.483469	0.462931	0.519016
	311	0.252575	0.168854	0.163599	0.168724	0.199804	0.183818	0.196715	0.249043	0.429808	0.139206	0.319863	0.135527	0.169386	0.359584	0.531045	0.43071	0.376678	0.325658	0.428414	0.278874	0.316413	0.159806	0.068099	0.489561	0.509511	0.471724	0.526737	0.509046	0.543026	0.538304	0.528961	0.549542	0.511847	0.258467	0.318702	0.391834	0.342826	0.346692	0.41378	0.362488	0.427359	0.449926	0.447561	0.450656		0.477576	0.467773	0.525345
	312	0.252507	0.167694	0.175111	0.166276	0.187084	0.18103	0.193008	0.277721	0.45216	0.141835	0.311245	0.136938	0.163671	0.35008	0.501276	0.436227	0.375551	0.342658	0.391297	0.286981	0.331573	0.155392	0.0711622	0.49955	0.516612	0.464819	0.533888	0.504761	0.518935	0.53845	0.482768	0.539079	0.51471	0.271292	0.329706	0.386903	0.345705	0.356496	0.416851	0.348544	0.434821	0.440278	0.445435	0.461843		0.490912	0.464927	0.523716
	313	0.256731	0.168718	0.167784	0.163192	0.20357	0.191087	0.183835	0.274886	0.424174	0.138552	0.31505	0.135724	0.169957	0.345907	0.511561	0.440375	0.355951	0.339271	0.401424	0.298567	0.350303	0.161724	0.063288	0.487082	0.506697	0.460161	0.537483	0.489579	0.542478	0.537565	0.488277	0.561768	0.528641	0.26837	0.344769	0.420908	0.336355	0.356947	0.461747	0.374963	0.431663	0.456321	0.44392	0.457113		0.481983	0.464374	0.525867
	314	0.251379	0.165593	0.167166	0.172901	0.194916	0.18706	0.191632	0.25609	0.447425	0.135096	0.312091	0.141012	0.160388	0.368853	0.490782	0.42875	0.338987	0.325644	0.403039	0.29944	0.331453	0.15475	0.0672623	0.487964	0.50646	0.454859	0.525303	0.487525	0.542548	0.536895	0.493323	0.568862	0.505904	0.264799	0.331524	0.382632	0.343076	0.355186	0.415173	0.355872	0.428977	0.454428	0.44791	0.458731		0.471628	0.45432	0.524093
	315	0.255166	0.168927	0.173154	0.159389	0.192098	0.182548	0.186906	0.269783	0.421173	0.137662	0.310272	0.135891	0.167968	0.350385	0.515519	0.445945	0.352298	0.310743	0.413143	0.315082	0.318898	0.152711	0.0664901	0.488667	0.510753	0.455916	0.521908	0.484345	0.530047	0.537344	0.5	0.549044	0.524256	0.274244	0.31445	0.393822	0.347946	0.350914	0.408994	0.353048	0.427975	0.454111	0.439576	0.455779		0.481502	0.467409	0.522977
	316	0.265928	0.169201	0.171685	0.164824	0.191638	0.177254	0.196833	0.261765	0.431456	0.137597	0.3243	0.138292	0.173008	0.352965	0.509051	0.420119	0.35862	0.361053	0.380253	0.326683	0.326839	0.155408	0.0678394	0.491117	0.497983	0.455588	0.549592	0.500115	0.533026	0.52841	0.513354	0.541522	0.48859	0.259811	0.324466	0.397445	0.318591	0.350465	0.410842	0.360525	0.42352	0.445152	0.444017	0.457063		0.483815	0.479852	0.519847
	317	0.254052	0.167674	0.168543	0.157364	0.190199	0.185721	0.188976	0.278161	0.430606	0.138306	0.317613	0.132415	0.170689	0.359474	0.493444	0.437448	0.364562	0.343521	0.399279	0.32632	0.334721	0.154356	0.0693523	0.490353	0.49866	0.455167	0.522672	0.498658	0.531412	0.529604	0.493698	0.552746	0.507197	0.267946	0.327453	0.385817	0.351064	0.356505	0.408967	0.357918	0.431158	0.445606	0.442402	0.455228		0.480574	0.471244	0.512333
	Time (sec)	WT			ATG5 cKO				WT	N=3
		mean	SEM	N	mean	SEM	N		ATG5 cKO	N=4
	1	0.546627	0.0221472	51	0.656712	0.00814458	84
	2	0.54732	0.0218595	51	0.65956	0.0111773	84
	3	0.54377	0.0217975	51	0.658154	0.0110408	84
	4	0.543076	0.0217922	51	0.655647	0.0112712	84
	5	0.544763	0.021827	51	0.653938	0.0114691	84
	6	0.544721	0.0221387	51	0.653044	0.0115089	84
	7	0.543766	0.0219069	51	0.65176	0.0115707	84
	8	0.5445	0.0218426	51	0.652071	0.0117771	84
	9	0.544627	0.0213323	51	0.650169	0.0116453	84
	10	0.54256	0.0213353	51	0.64978	0.0118902	84
	11	0.54506	0.0214887	51	0.646312	0.0118943	84
	12	0.543698	0.0214035	51	0.646377	0.0117805	84
	13	0.544353	0.0210109	51	0.645749	0.0118253	84
	14	0.545805	0.0208389	51	0.642436	0.0119408	84
	15	0.541364	0.0207864	51	0.642661	0.0118987	84
	16	0.54335	0.0207189	51	0.640025	0.011937	84
	17	0.543185	0.020429	51	0.638993	0.0121593	84
	18	0.542824	0.0209303	51	0.63986	0.0116298	84
	300	0.402427	0.020092	59	0.437923	0.0152997	70
	301	0.403413	0.0201286	59	0.438269	0.0162629	70
	302	0.404087	0.0202505	59	0.436782	0.0162031	70
	303	0.401961	0.019763	59	0.437216	0.016234	70
	304	0.404174	0.0202079	59	0.436358	0.015974	70
	305	0.403922	0.020015	59	0.435846	0.0163776	70
	306	0.403497	0.0200411	59	0.436727	0.0161091	70
	307	0.403175	0.0198144	59	0.435924	0.0162386	70
	308	0.405333	0.0197478	59	0.436493	0.0158093	70
	309	0.402116	0.019968	59	0.437666	0.0161367	70
	310	0.402537	0.0199162	59	0.436334	0.0162322	70
	311	0.403448	0.0199872	59	0.433253	0.0161526	70
	312	0.403311	0.0198449	59	0.433771	0.0160192	70
	313	0.406007	0.0199268	59	0.435402	0.0161048	70
	314	0.400301	0.0196889	59	0.431658	0.0158453	70
	315	0.401163	0.019901	59	0.431819	0.0159804	70
	316	0.402285	0.0197499	59	0.433098	0.0158219	70
	317	0.401105	0.0195301	59	0.433263	0.0161121	70
[truncated: 99 more columns]

## Sheet: e
Fig.4 e		source data
area under the curve of Lactate measurement in cerebellar OTCs (DIV21) of Purkinje cell soma										WT	ATG5 cKO	WT+Pyruvate	ATG5 cKO + pyruvate
											9.666	4.359	5.605
	WT	N=3								7.36	9.356	2.837	5.225
	ATG5 cKO	N=4								7.045	11.9	2.878	5.239
										2.884	10.24	2.76	5.187
		WT	ATG5 cKO	WT+Pyruvate	ATG5 cKO + pyruvate					2.721	9.471	3.284	6.643
	Number of values	51	84	59	70					7.086	9.66	3.139	4.977
										11.06	10.31	3.264	5.065
	Mean	9.25	11.03	6.853	7.402					10.97	12.71	4.497	6.652
	Std. Deviation	2.594	1.773	2.598	2.275					4.206	10.84	7.319	5.115
	Std. Error of Mean	0.3633	0.1934	0.3383	0.2719					3.068	12.19	2.372	4.726
										5.149	12.85	5.349	5.823
										4.359	12.46	2.299	9.704
	Two-way ANOVA									1.859	11.34	2.876	6.393
	Holm-Šídák's multiple comparisons test	Predicted (LS) mean diff.	Below threshold?	Summary	Adjusted P Value					10.1	10.21	6.106	6.107
										10.55	11.06	8.588	6.91
	Baseline:WT vs. Baseline:ATG5 cKO	-1.784	Yes	****	<0.0001					10.58	12.12	7.393	5.974
	Baseline:WT vs. Pyruvate:WT	2.398	Yes	****	<0.0001					9.849	11.86	6.079	7.191
	Baseline:WT vs. Pyruvate:ATG5 cKO	1.848	Yes	****	<0.0001					10.37	10.97	5.678	10.73
	Baseline:ATG5 cKO vs. Pyruvate:WT	4.182	Yes	****	<0.0001					10.66	10.34	6.907	7.862
	Baseline:ATG5 cKO vs. Pyruvate:ATG5 cKO	3.632	Yes	****	<0.0001					10.58	11.2	5.222	10.71
	Pyruvate:WT vs. Pyruvate:ATG5 cKO	-0.5496	No	ns	0.1729					10.32	11	5.649	8.289
										10.2	13.41	2.658	5.028
										10.56	8.786	1.155	3.521
										9.542	10.23	8.371	10.69
										8.226	9.893	8.613	3.615
										10.31	6.369	7.817	4.163
										10.18	21.5	9.044	4.628
										10.04	8.344	8.434	5.157
										9.693	11.87	9.046	5.612
										10.52	8.329	9.131	2.145
										9.496	13.99	8.542	2.232
										9.728	14.41	9.419	5.091
										9.544	8.406	8.751	5.022
										9.403	10.76	4.547	5.199
											12.64	5.555	5.666
											11.39	6.687	8.115
											12.34	5.779	8.069
											9.368	6.027	7.393
											10.92	7.088	8.727
											9.609	6.097	9.582
											9.22	7.278	7.799
											10.48	7.603	5.417
											8.961	7.485	6.005
											10.53	7.713
											12.22
											10.66	8.172
										9.25	9.999	7.952
										9.722	10.23	8.889
										9.908	12.34	8.265
										10.64	12.21	8.084
										10.06	13.07	7.993
										9.825	9.83
										9.759	11.99
										10.04	11.22
										10.07	10.9
											11.23	10.05
										11.18	12.92	9.907
										11.53		10.27
										11.8	10.13	10.74	9.14
										11.58	10.33	11.17	8.375
										11.31	10.18	10.42	9.274
										12.13	9.925	10.86	8.28
										12.27	9.995	9.779	7.834
										11.53	12.07	10.06	9.042
										10.95
											10.34		8.231
											10.64		8.387
											10.45		8.462
											11.2		8.668
											10.03		7.698
											10.45		8.304
											10.29		8.633
											9.44		7.506
											10.07		8.417
											11.75		9.587
											11.73		10.83
											11.41		9.238
											11.33		9.715
											12.01		10.56
											12.37		11.27
											11.56		10.23
											11.9		11
											11.18		10.47
											11.37		10.09
											11.13		9.915
											11.31		9.999
average	#DIV/0!	7.29337
SD	#DIV/0!	15.6518
SEM	#DIV/0!	1.62302
N	83	93
p-val T.test	#DIV/0!
	****

## Sheet: g
Fig. 4g
Ratometric analysis of Ateam of WT and ATG5 cKO PCs at baseline and after 30 min incubation with 1.5 µM oligomycin A
	Time (min)	WT
baseline	0.018	2.86175	2.85415	2.32933	2.36227	3.00176	2.76053	2.2582	2.44857	2.54245	2.39093	2.17111	2.07953	2.27562	2.56547	2.75174	2.79774	2.61893	2.57052	2.71736	2.64457	2.56754	2.12605	2.33536	2.4541	2.48371	2.25261	2.19327	2.05696	2.04639	2.23558	2.3046	2.15089	2.16855	2.13273	2.09189	2.10806	2.10281		3.36602	3.38491	3.2467	2.79109	3.40306	3.38447	3.1802	3.38407	3.67948
	0.036	2.97536	2.8859	2.35257	2.3613	2.97329	2.75677	2.24313	2.50803	2.55158	2.39217	2.16653	2.07938	2.24323	2.5077	2.78633	2.80052	2.63202	2.5491	2.69289	2.65089	2.50047	2.12118	2.33077	2.43971	2.55909	2.27993	2.19937	2.06285	2.08082	2.25979	2.31392	2.12803	2.22669	2.16852	2.10473	2.10908	2.1245		3.44535	3.53758	3.28201	2.7934	3.40883	3.68599	3.27679	3.64933	3.75392
	0.054	2.92822	2.81449	2.31162	2.31425	2.96574	2.74938	2.28287	2.39372	2.55554	2.40661	2.17193	2.0948	2.28307	2.51869	2.79686	2.72758	2.5933	2.58722	2.7146	2.63965	2.56485	2.1244	2.35025	2.42973	2.48663	2.29613	2.21294	2.08947	2.07037	2.26574	2.34605	2.15516	2.22595	2.18278	2.13185	2.13797	2.14705		3.3798	3.39622	3.29293	2.78552	3.37387	3.43014	3.30342	3.46042	3.71898
	0.072	2.84102	2.83057	2.29674	2.34933	2.93894	2.7053	2.2063	2.39291	2.53158	2.38968	2.16249	2.10685	2.26443	2.57085	2.82611	2.79472	2.63886	2.5629	2.74536	2.65361	2.64199	2.10016	2.35794	2.42793	2.48393	2.22007	2.14885	2.03815	2.0239	2.20631	2.2729	2.10832	2.14369	2.10096	2.0047	2.05212	2.08425		3.28155	3.35254	3.28153	2.75849	3.40769	3.45287	3.1606	3.43412	3.59731
	0.09	2.89275	2.77904	2.3367	2.33952	2.96041	2.71387	2.22737	2.47754	2.50208	2.43628	2.20323	2.10296	2.23433	2.5428	2.77644	2.75289	2.60422	2.55451	2.76618	2.67308	2.53153	2.09889	2.35171	2.45104	2.49538	2.24919	2.18854	2.06636	2.05565	2.23007	2.27784	2.14958	2.23789	2.18685	2.08225	2.12099	2.11687		3.45737	3.39962	3.24282	2.79146	3.44689	3.60883	3.33027	3.58112	3.59711
	0.108	2.92144	2.89346	2.2911	2.35104	3.00577	2.70345	2.23329	2.39351	2.55084	2.3909	2.1539	2.09391	2.2663	2.53944	2.81316	2.74171	2.60679	2.53069	2.72237	2.64311	2.53765	2.11624	2.30722	2.43801	2.52708	2.25173	2.18737	2.03818	2.04055	2.21694	2.30124	2.1531	2.19292	2.14178	2.03906	2.12189	2.08359		3.25376	3.25215	3.20499	2.73248	3.3804	3.33123	3.26052	3.35972	3.44962
	0.126	2.85658	2.73639	2.28489	2.29282	2.91538	2.69075	2.2395	2.43537	2.53517	2.40667	2.18101	2.07628	2.25575	2.53871	2.79009	2.75618	2.61707	2.56445	2.71446	2.64879	2.57413	2.09632	2.3338	2.43607	2.4832	2.25377	2.19858	2.05697	2.04436	2.23623	2.30967	2.12744	2.18171	2.17023	2.06637	2.11669	2.08449		3.54781	3.57026	3.35544	2.75279	3.55922	3.49121	3.43592	3.46619	3.88167
	0.144	2.86538	2.83952	2.26396	2.33646	2.99815	2.74896	2.21445	2.41545	2.56301	2.3941	2.17008	2.07786	2.26514	2.53762	2.82642	2.77915	2.62165	2.57067	2.71757	2.60184	2.54519	2.10767	2.34402	2.41993	2.49452	2.21623	2.18757	2.01015	2.01639	2.21555	2.2591	2.11197	2.13805	2.12708	2.01426	2.07177	2.07091		3.33387	3.37895	3.31272	2.7659	3.3603	3.42181	3.32539	3.40299	3.66205
	0.162	2.86751	2.82667	2.26728	2.30554	3.03822	2.69348	2.22537	2.36098	2.52575	2.39283	2.15425	2.08554	2.25128	2.52841	2.80662	2.76385	2.62736	2.5552	2.70731	2.60174	2.5388	2.10942	2.31715	2.42394	2.4734	2.24904	2.20938	2.05167	2.04655	2.24561	2.30836	2.15722	2.20569	2.21032	2.12061	2.10927	2.12951		3.5255	3.41032	3.31164	2.81155	3.33943	3.42231	3.33922	3.37941	3.72358
	0.18	2.81049	2.78779	2.29741	2.29797	2.87873	2.65578	2.2085	2.38512	2.51033	2.38652	2.16183	2.09462	2.25237	2.52088	2.79472	2.72291	2.58364	2.55271	2.72842	2.6487	2.51936	2.10542	2.31781	2.42532	2.46577	2.27412	2.18108	2.06089	2.06871	2.25289	2.34066	2.14479	2.23154	2.14211	2.08338	2.13214	2.15804		3.31044	3.41255	3.23287	2.69423	3.3539	3.2827	3.26649	3.27225	3.7092
	0.198	2.82654	2.77302	2.29345	2.27142	2.88569	2.67914	2.19587	2.34637	2.54557	2.38642	2.13829	2.07658	2.2303	2.5247	2.8084	2.71213	2.60628	2.53832	2.74635	2.65545	2.5309	2.10809	2.3362	2.43001	2.52373	2.24009	2.19508	2.0346	2.03477	2.21011	2.28502	2.13702	2.1588	2.11441	2.04284	2.10588	2.09921		3.36694	3.40596	3.32848	2.7764	3.36633	3.42567	3.37389	3.42763	3.56684
	0.216	2.7862	2.74698	2.26788	2.31945	2.83502	2.65473	2.18306	2.34433	2.55959	2.39999	2.18903	2.06778	2.26512	2.53766	2.81333	2.74464	2.60798	2.54812	2.71993	2.63037	2.52322	2.08995	2.37362	2.46363	2.50656	2.23208	2.20114	2.0425	2.03864	2.22452	2.31453	2.14565	2.20847	2.14157	2.10135	2.09958	2.08869		3.40335	3.39471	3.24048	2.79559	3.35629	3.42648	3.32493	3.43382	3.66498
	0.234	2.81633	2.83136	2.2793	2.31264	2.92635	2.65438	2.21913	2.37858	2.54836	2.41661	2.16871	2.10199	2.2391	2.55172	2.78774	2.69777	2.62518	2.58862	2.69466	2.6485	2.55414	2.10161	2.33779	2.40211	2.51771	2.24165	2.18481	2.04012	2.0584	2.23554	2.31832	2.15253	2.19049	2.16706	2.10463	2.10067	2.11889		3.32847	3.31628	3.30435	2.79634	3.47547	3.50298	3.23935	3.50608	3.47101
	0.252	2.78368	2.79978	2.28279	2.29059	2.89145	2.65186	2.20203	2.33897	2.54147	2.3924	2.1634	2.0765	2.22422	2.51267	2.82026	2.76942	2.6189	2.52657	2.71133	2.59608	2.53728	2.09913	2.32108	2.45911	2.51858	2.24655	2.19459	2.05064	2.03801	2.24034	2.33512	2.1571	2.26031	2.1606	2.11634	2.12626	2.12149		3.3021	3.35716	3.2799	2.80351	3.38317	3.50285	3.30258	3.45218	3.662
	0.27	2.78262	2.78339	2.26675	2.30199	2.90625	2.67166	2.19792	2.36711	2.54797	2.38467	2.19672	2.08444	2.25503	2.53797	2.81447	2.76275	2.60705	2.54216	2.69306	2.6579	2.55615	2.10621	2.3531	2.40925	2.49323	2.25078	2.18238	2.05748	2.05639	2.2318	2.27832	2.13025	2.19949	2.15628	2.0905	2.10911	2.08629		3.40492	3.40829	3.28691	2.79701	3.33091	3.54914	3.27851	3.54364	3.68604
	0.288	2.85213	2.76496	2.24166	2.28798	2.7919	2.65545	2.20521	2.36721	2.56136	2.39424	2.17687	2.07438	2.24658	2.54099	2.78402	2.74333	2.61639	2.55809	2.69822	2.65523	2.529	2.09579	2.33655	2.43353	2.47184	2.22971	2.18952	2.03965	2.0297	2.23828	2.3145	2.14191	2.2322	2.1302	2.06892	2.09935	2.1253		3.43483	3.44829	3.25724	2.76008	3.49677	3.51774	3.27686	3.46157	3.66091
	0.306	2.74942	2.77203	2.2752	2.26969	2.82078	2.53724	2.16133	2.32969	2.54177	2.39546	2.16947	2.09014	2.25992	2.55046	2.84916	2.7538	2.65391	2.52026	2.74578	2.63936	2.57158	2.09858	2.31937	2.38372	2.50298	2.20629	2.19152	2.03701	2.0396	2.20531	2.28377	2.1331	2.18946	2.1314	2.07996	2.08792	2.08144		3.38701	3.44419	3.35905	2.76215	3.49031	3.41991	3.37142	3.39196	3.47981
	0.324	2.77635	2.73729	2.26879	2.29494	2.78832	2.61815	2.19223	2.32833	2.53519	2.40192	2.17532	2.08138	2.25349	2.54608	2.81456	2.72331	2.61422	2.5363	2.67481	2.65557	2.5655	2.10185	2.31386	2.40863	2.50372	2.24334	2.18553	2.04076	2.04564	2.23448	2.29689	2.1286	2.20475	2.15622	2.07977	2.10932	2.10796		3.3243	3.38018	3.32518	2.76209	3.34349	3.3467	3.33725	3.37599	3.5381
	0.342	2.78007	2.76682	2.22736	2.28056	2.81946	2.62328	2.18992	2.3432	2.53086	2.37536	2.15678	2.08013	2.25898	2.51133	2.7886	2.77177	2.59184	2.52027	2.68053	2.63704	2.55926	2.09908	2.3046	2.41061	2.48351	2.24629	2.19239	2.04524	2.04639	2.23922	2.31962	2.15264	2.254	2.19989	2.10763	2.11607	2.15401		3.2109	3.41715	3.31694	2.74973	3.3691	3.43092	3.23573	3.43651	3.52744
	0.36	2.80169	2.72516	2.25965	2.28152	2.80103	2.64446	2.21645	2.35648	2.5831	2.41167	2.16828	2.08184	2.27734	2.6041	2.83089	2.76546	2.60627	2.52033	2.69603	2.66333	2.56559	2.09151	2.3232	2.4255	2.50527	2.27462	2.1837	2.05197	2.04595	2.24462	2.3301	2.16607	2.2214	2.16467	2.11693	2.12595	2.14424		3.50735	3.50538	3.37435	2.81541	3.59636	3.52129	3.37543	3.55106	3.58996
	0.378	2.78016	2.76297	2.23957	2.25093	2.96044	2.56925	2.197	2.31947	2.51976	2.41062	2.19641	2.07606	2.27302	2.53276	2.85813	2.77442	2.62475	2.60818	2.72883	2.65178	2.53968	2.09519	2.33697	2.42208	2.47162	2.22618	2.13726	2.01394	2.00638	2.21868	2.27418	2.10539	2.20221	2.11744	2.05872	2.07118	2.10834		3.21989	3.33633	3.16623	2.72746	3.29445	3.42133	3.14655	3.3707	3.30692
	0.396	2.74825	2.68441	2.25336	2.26574	2.77588	2.59789	2.18933	2.24749	2.51759	2.3823	2.20522	2.08448	2.23569	2.55699	2.79971	2.75641	2.63664	2.55697	2.69582	2.63496	2.49558	2.09853	2.3151	2.40898	2.48767	2.21196	2.16898	2.02478	2.00528	2.22501	2.28156	2.11436	2.22274	2.15777	2.08242	2.112	2.11801		3.26844	3.33315	3.28866	2.76312	3.32491	3.41282	3.25146	3.3259	3.57526
	0.414	2.79188	2.8685	2.2337	2.27548	2.91307	2.58981	2.20141	2.28106	2.53889	2.35363	2.18749	2.0876	2.25346	2.56141	2.82611	2.70272	2.57755	2.52362	2.6709	2.61237	2.54652	2.09574	2.32695	2.42574	2.45616	2.21345	2.17076	2.02669	2.02382	2.20963	2.2808	2.1117	2.22897	2.16665	2.07741	2.13829	2.13205		3.37587	3.40815	3.27235	2.80525	3.40806	3.54348	3.2947	3.55414	3.66633
	0.432	2.80856	2.69993	2.23648	2.24255	2.9488	2.54233	2.20388	2.30861	2.51366	2.37187	2.16495	2.06963	2.24545	2.53939	2.77595	2.72304	2.60903	2.56532	2.71258	2.6429	2.50722	2.08345	2.32849	2.37208	2.48747	2.20076	2.1262	2.01717	2.01139	2.2047	2.25511	2.11055	2.19827	2.12637	2.05222	2.09373	2.0637		3.23738	3.32464	3.28056	2.75158	3.42985	3.39495	3.26167	3.38858	3.49647
	0.45	2.73886	2.69016	2.21923	2.25644	2.82252	2.57523	2.17705	2.31279	2.53856	2.39995	2.17826	2.09257	2.26234	2.54387	2.79856	2.788	2.59066	2.56081	2.70677	2.58438	2.52582	2.09306	2.27996	2.39533	2.50793	2.21071	2.15835	2.02238	2.03574	2.23027	2.29764	2.12936	2.18157	2.14685	2.07725	2.1076	2.0852		3.12231	3.28478	3.27322	2.74958	3.33244	3.29202	3.15674	3.26005	3.39277
	0.468	2.73948	2.69614	2.24334	2.23653	2.97707	2.56146	2.19748	2.25521	2.56723	2.39453	2.16358	2.09498	2.24377	2.58713	2.80832	2.74849	2.64964	2.50603	2.67602	2.65487	2.52372	2.09583	2.29582	2.41335	2.52707	2.22872	2.16437	2.03111	2.022	2.22583	2.28907	2.12585	2.22961	2.19327	2.11925	2.09619	2.17559		3.39612	3.30718	3.22199	2.77918	3.34301	3.37368	3.2466	3.40745	3.4693
	0.486	2.7095	2.67784	2.18424	2.19531	2.71667	2.54133	2.14917	2.25392	2.52227	2.38292	2.17624	2.08186	2.26306	2.56185	2.86516	2.74735	2.57867	2.55076	2.69132	2.64012	2.52378	2.09358	2.2902	2.40411	2.47418	2.18261	2.15073	2.01475	2.00949	2.20399	2.29335	2.11569	2.18468	2.15678	2.05898	2.12915	2.11142		3.23162	3.21158	3.25191	2.741	3.27771	3.28321	3.18736	3.26744	3.42051
	0.504	2.71714	2.69126	2.20729	2.23897	2.95084	2.53362	2.1628	2.35293	2.50551	2.3974	2.20628	2.08395	2.28425	2.53714	2.84628	2.71805	2.63819	2.51215	2.71694	2.65529	2.56759	2.08594	2.2941	2.39351	2.46173	2.19975	2.16871	2.00172	1.99684	2.21076	2.25211	2.13659	2.18884	2.12382	2.06077	2.11038	2.08383		3.27283	3.24746	3.21704	2.69994	3.32534	3.37494	3.15528	3.35883	3.36981
	0.522	2.7684	2.69078	2.2227	2.24279	2.76553	2.52909	2.13059	2.2856	2.52925	2.43034	2.19176	2.08551	2.27988	2.55927	2.85811	2.72138	2.64238	2.52461	2.69038	2.65033	2.55155	2.08327	2.30909	2.39883	2.4912	2.19243	2.15203	2.0131	2.01621	2.22482	2.28647	2.12129	2.19372	2.16198	2.07406	2.1269	2.12899		3.2946	3.38746	3.29285	2.80095	3.29405	3.50965	3.31346	3.4735	3.54201
	0.54	2.70553	2.66901	2.19912	2.22699	2.63339	2.50708	2.16753	2.24431	2.51856	2.37262	2.18359	2.09298	2.30087	2.58252	2.84019	2.76765	2.61784	2.53158	2.70899	2.58797	2.49169	2.0844	2.30473	2.39826	2.4672	2.20824	2.15943	2.01697	2.01357	2.19122	2.28415	2.12001	2.1716	2.14046	2.08967	2.09952	2.11094		3.412	3.39583	3.28418	2.77386	3.38011	3.34913	3.32919	3.3433	3.50786
Oligomycin A	30	2.7208	2.76077	2.16021	2.2805	2.95909	2.57134	2.0873	2.10744	2.54651	2.44156	2.29867	2.14226	2.65083	2.88024	3.16602	2.84707	2.3345	2.34636	1.5343	0.821972	2.02534	2.15171	1.86579	2.23465	1.65955	1.59179	1.88711	1.95589	2.02633	1.83041	2.05961	1.98293	1.93427	1.56085	1.99142	1.60732	1.93272		1.86985	2.13864	1.95857	1.86297	2.14215	1.99033	2.2114	2.02926	3.37761
	30.018	2.73313	2.73323	2.13304	2.24654	2.86701	2.42307	2.09444	2.09562	2.54397	2.40841	2.29543	2.17106	2.6553	2.83093	3.31542	2.83616	2.30119	2.31579	1.53632	0.82814	2.00869	2.13449	1.88623	2.24304	1.66088	1.63053	1.93048	1.9549	2.02306	1.85	2.05359	1.99075	1.91171	1.55748	1.99253	1.5944	1.95103		1.8685	2.10539	1.97508	1.86805	2.1991	2.04815	2.21173	2.08518	3.3161
	30.036	2.75281	2.89079	2.13303	2.25343	2.95273	2.47107	2.0845	2.09201	2.55585	2.4387	2.34088	2.16132	2.69023	2.90234	3.2541	2.82764	2.29603	2.33525	1.57611	0.815211	2.02235	2.13657	1.87352	2.24232	1.64962	1.62723	1.92941	1.97975	2.02683	1.86772	2.07368	2.01037	1.94193	1.60033	2.04744	1.58721	1.92884		1.8795	2.12932	1.95787	1.8587	2.14682	2.0038	2.21634	2.03759	3.28579
	30.054	2.72289	2.80109	2.1152	2.24889	2.90909	2.5088	2.07031	2.07595	2.51376	2.451	2.26378	2.15707	2.61715	2.8035	3.1952	2.84732	2.33014	2.35529	1.52829	0.814053	2.01051	2.12192	1.85423	2.22369	1.65481	1.63017	1.89869	1.95796	2.02102	1.83616	2.049	1.96989	1.96127	1.56142	2.02394	1.58598	1.9292		1.86388	2.13875	1.95645	1.85824	2.13533	2.00591	2.26054	2.0564	3.28902
	30.072	2.72916	2.743	2.11563	2.22963	2.91173	2.49916	2.08534	2.04672	2.53239	2.39465	2.29043	2.13442	2.65378	2.85051	3.21407	2.82884	2.28059	2.32016	1.5187	0.80425	1.97416	2.09854	1.84406	2.23213	1.63859	1.62659	1.92468	1.97497	2.03238	1.86941	2.08075	2.02797	1.94561	1.57046	2.03562	1.60128	1.94019		1.86129	2.08059	1.95357	1.85572	2.14359	2.05367	2.20966	2.08099	3.23423
	30.09	2.75658	2.82154	2.1242	2.2189	2.85591	2.44938	2.03382	2.06134	2.53038	2.4008	2.28956	2.15686	2.62623	2.84185	3.19443	2.79099	2.32278	2.31439	1.55857	0.822101	2.02431	2.11228	1.84158	2.22141	1.62344	1.65636	1.90701	1.97015	2.02327	1.84495	2.07513	1.99078	1.93346	1.62134	2.02378	1.56494	1.94992		1.83927	2.10565	1.93721	1.84516	2.0977	1.98243	2.14056	2.01216	3.33077
	30.108	2.64451	2.70893	2.1164	2.21988	2.95039	2.46174	2.0598	2.05657	2.50608	2.3945	2.28024	2.14967	2.64905	2.8925	3.22672	2.87407	2.34034	2.31113	1.56486	0.815796	2.02908	2.11744	1.84331	2.25943	1.65024	1.66085	1.91277	1.97705	2.03205	1.88227	2.08019	2.00442	1.92742	1.64445	2.06377	1.57427	1.96219		1.83027	2.10086	1.91638	1.85106	2.08222	1.98656	2.212	2.01647	3.2598
	30.126	2.72453	2.74114	2.12098	2.19355	2.8893	2.40675	2.05827	2.04562	2.53256	2.4134	2.27964	2.15852	2.66244	2.86689	3.31336	2.87146	2.26052	2.31567	1.53809	0.82256	1.97398	2.05095	1.85267	2.22505	1.61633	1.64143	1.9171	1.96363	2.02347	1.85173	2.07573	1.94886	1.89726	1.57148	1.98263	1.56276	1.93455		1.81023	2.05715	1.9473	1.86195	2.11545	2.00079	2.17175	2.04277	3.28802
	30.144	2.71299	2.73449	2.11108	2.2139	2.9823	2.4909	2.07777	2.02011	2.52312	2.39016	2.30239	2.13675	2.64777	2.84653	3.19168	2.78609	2.31658	2.37844	1.5602	0.821011	2.02428	2.09791	1.82794	2.23017	1.62072	1.61629	1.88708	1.93965	2.01149	1.79745	2.06539	2.00015	1.93423	1.59413	2.01479	1.56591	1.93882		1.88274	2.08213	1.90954	1.84991	2.11972	1.98359	2.20679	2.02241	3.31267
	30.162	2.66966	2.74392	2.10591	2.22786	2.99679	2.39786	2.05939	2.13558	2.48586	2.4139	2.26953	2.1395	2.67403	2.90861	3.20877	2.87843	2.29696	2.29639	1.52021	0.818532	1.92596	2.08689	1.8388	2.23394	1.61922	1.63122	1.89748	1.97039	2.03453	1.84038	2.04047	1.9846	1.94802	1.58377	2.03311	1.56107	1.90767		1.87496	2.12118	1.96187	1.84713	2.20349	2.00694	2.22914	2.02848	3.33267
	30.18	2.71161	2.68454	2.11164	2.20383	2.85158	2.42458	2.04611	1.99877	2.4949	2.37223	2.28438	2.14992	2.6455	2.85457	3.27584	2.86774	2.23484	2.3427	1.53911	0.806295	1.98387	2.07926	1.80931	2.1715	1.62295	1.61486	1.90827	1.95432	2.03718	1.84463	2.07584	1.99636	1.92666	1.61845	2.01467	1.57437	1.94645		1.83888	2.07643	1.92736	1.84776	2.12993	2.03444	2.17186	2.03831	3.25459
	30.198	2.66426	2.67468	2.09155	2.20713	2.90485	2.40035	2.04764	2.01495	2.50873	2.41589	2.29338	2.13711	2.66739	2.79048	3.14878	2.77526	2.29816	2.30888	1.56359	0.812968	1.99597	2.05779	1.83124	2.22517	1.63486	1.65209	1.89587	1.95218	2.02865	1.83224	2.07359	2.00156	1.91946	1.59821	2.0193	1.57015	1.89762		1.89587	2.12563	1.93541	1.86266	2.22581	2.05718	2.25022	2.08575	3.26675
	30.216	2.67062	2.69411	2.09246	2.21296	2.78597	2.39273	2.06703	2.04052	2.47065	2.40572	2.26066	2.14238	2.66274	2.85494	3.18376	2.77788	2.2712	2.33124	1.54808	0.828148	1.97175	2.08228	1.84531	2.20551	1.63645	1.65882	1.90624	1.94119	2.00605	1.81458	2.08241	1.98126	1.92129	1.60534	2.01763	1.54857	1.92637		1.82679	2.10762	1.91967	1.83118	2.16761	1.99405	2.22977	2.04399	3.16229
	30.234	2.64118	2.64293	2.08192	2.18111	2.79122	2.42347	2.03603	2.03632	2.48138	2.41008	2.25945	2.146	2.65144	2.88099	3.20946	2.79868	2.27144	2.3302	1.50361	0.810869	1.97892	2.04898	1.84951	2.19572	1.6264	1.62062	1.88802	1.94066	1.9979	1.82192	2.05873	1.97408	1.91085	1.60094	1.9971	1.54537	1.91681		1.89775	2.07946	1.94557	1.84798	2.12504	1.98915	2.2241	2.02895	3.2793
	30.252	2.67235	2.72162	2.13135	2.17065	2.81768	2.41181	2.03702	2.08901	2.51497	2.3683	2.28855	2.13546	2.67979	2.81643	3.18996	2.79377	2.24121	2.29089	1.53413	0.819433	1.97217	2.08903	1.82499	2.22723	1.63265	1.57227	1.87771	1.95931	2.01836	1.82005	2.05959	1.94586	1.90878	1.56174	1.95625	1.56328	1.88617		1.87486	2.11701	1.90835	1.84328	2.10796	2.01459	2.15356	2.04559	3.24598
	30.27	2.65217	2.71012	2.05584	2.1744	2.89312	2.40184	2.04513	2.00709	2.46461	2.36125	2.29952	2.11774	2.64682	2.867	3.17058	2.80428	2.22304	2.30501	1.49569	0.81837	1.98696	2.04969	1.79126	2.22121	1.59598	1.62048	1.88258	1.93582	2.00335	1.81095	2.04128	1.96918	1.92004	1.56999	1.99684	1.58154	1.89226		1.86525	2.08106	1.92513	1.8335	2.13108	1.97498	2.17312	1.99982	3.23476
	30.288	2.63692	2.6334	2.07158	2.18092	2.81142	2.3242	2.0263	2.01137	2.52274	2.40782	2.27458	2.15339	2.63743	2.86582	3.20673	2.84602	2.22264	2.29777	1.53445	0.812847	1.92747	2.01176	1.83057	2.18168	1.61479	1.64043	1.87153	1.94759	2.00035	1.83438	2.02004	2.0135	1.92447	1.62141	2.01867	1.55903	1.90445		1.89147	2.10651	1.94722	1.84504	2.15518	2.0026	2.2382	2.02259	3.33547
	30.306	2.64857	2.82403	2.08683	2.19182	2.93117	2.40374	2.03624	2.03564	2.5221	2.35402	2.28185	2.13908	2.63274	2.82021	3.19827	2.80188	2.30537	2.33241	1.52034	0.826223	1.97772	2.08526	1.83993	2.22014	1.64854	1.60417	1.88392	1.92846	1.99967	1.82352	2.01804	1.96163	1.90576	1.57732	2.00267	1.53995	1.91808		1.80806	2.07683	1.90971	1.84788	2.10099	1.99503	2.13745	2.00272	3.21453
	30.324	2.62892	2.74029	2.07594	2.18636	2.84915	2.43533	2.04555	2.04873	2.48103	2.40192	2.24817	2.14006	2.63584	2.80278	3.14755	2.78567	2.26971	2.31709	1.52821	0.819015	2.01419	2.06156	1.84027	2.21328	1.65186	1.64198	1.89706	1.92384	2.01357	1.81455	2.08458	1.95712	1.87947	1.61799	2.03927	1.55768	1.89135		1.83276	2.05364	1.92673	1.83589	2.10034	1.97152	2.19077	2.00785	3.17596
	30.342	2.61962	2.66643	2.07736	2.17392	2.75352	2.31907	1.99621	1.97618	2.47504	2.34976	2.24841	2.13768	2.56768	2.8425	3.2118	2.81047	2.31239	2.29697	1.52335	0.827073	1.99909	2.08853	1.81698	2.19322	1.58638	1.63167	1.87291	1.93625	2.01235	1.8159	2.04305	2.00251	1.9474	1.61462	1.98234	1.5425	1.89289		1.87489	2.08067	1.92706	1.84192	2.16246	1.98288	2.23463	1.99308	3.25877
	30.36	2.61846	2.71472	2.06432	2.16277	2.78262	2.44798	2.01954	1.9907	2.46394	2.3919	2.26627	2.11643	2.66441	2.8351	3.1917	2.80231	2.2644	2.30942	1.51803	0.815234	1.96901	2.08626	1.8452	2.18561	1.65937	1.59683	1.85847	1.92446	1.97807	1.80779	2.02362	1.93931	1.88397	1.57208	1.95482	1.55614	1.86357		1.88102	2.10453	1.94371	1.84013	2.16672	2.01918	2.21903	2.05599	3.27116
	30.378	2.59984	2.64944	2.08666	2.18709	2.83565	2.34534	2.0353	1.97743	2.47583	2.3461	2.26797	2.14848	2.64606	2.83318	3.12758	2.83085	2.23562	2.31161	1.56317	0.806107	1.91448	2.03319	1.83672	2.16312	1.63192	1.63508	1.88195	1.93001	1.99036	1.82606	2.06104	1.95489	1.86287	1.62003	1.97764	1.56257	1.91767		1.82101	2.08486	1.93432	1.85285	2.09582	2.00153	2.19452	2.02466	3.32269
	30.396	2.59817	2.67134	2.06911	2.17618	2.80926	2.32377	2.03143	1.94814	2.49018	2.38252	2.25358	2.1179	2.63299	2.81124	3.16535	2.85602	2.29439	2.28549	1.51528	0.823011	1.98552	2.10927	1.82203	2.18002	1.63398	1.59491	1.87274	1.89962	1.9887	1.7814	1.9834	1.93784	1.86473	1.51573	1.91327	1.53451	1.86711		1.8617	2.09885	1.9408	1.84181	2.14959	1.9939	2.19797	2.02114	3.26577
	30.414	2.63141	2.62748	2.08032	2.14928	2.76122	2.33803	2.04669	1.96093	2.47866	2.36228	2.2382	2.12048	2.63089	2.82511	3.14501	2.81217	2.29273	2.30272	1.52816	0.832399	1.97399	2.01585	1.84602	2.20161	1.62555	1.61179	1.87863	1.941	2.01253	1.81683	2.05894	2.00272	1.87993	1.61542	1.99942	1.53693	1.89938		1.81266	2.08897	1.92272	1.85045	2.10891	1.99587	2.21028	2.01727	3.27008
	30.432	2.63428	2.67895	2.0712	2.1632	2.82743	2.35705	2.02716	1.99727	2.45974	2.38176	2.24296	2.14229	2.60084	2.85104	3.15133	2.81391	2.25422	2.27648	1.51357	0.829145	1.95486	2.05069	1.8375	2.17311	1.61353	1.64152	1.88137	1.93796	1.99326	1.82631	2.05343	1.96992	1.901	1.60194	2.02539	1.5711	1.89397		1.86814	2.06726	1.91938	1.85757	2.08007	1.9868	2.21001	1.9978	3.28767
	30.45	2.61452	2.68479	2.0431	2.15482	2.78521	2.40299	1.99783	1.97097	2.43559	2.35762	2.27213	2.12763	2.6015	2.83527	3.12601	2.71568	2.25672	2.3274	1.52353	0.826474	1.91671	2.06265	1.86829	2.21414	1.63209	1.6031	1.86906	1.91338	1.99518	1.80181	2.02246	1.97469	1.88861	1.58276	1.9783	1.51527	1.87803		1.85845	2.11957	1.93326	1.84386	2.13094	1.96218	2.16766	1.98441	3.27729
	30.468	2.5799	2.6548	2.03222	2.16091	2.84215	2.36684	1.99859	1.95732	2.43972	2.36522	2.28085	2.12634	2.62762	2.8849	3.11179	2.7781	2.27628	2.26477	1.5157	0.819966	1.96543	2.02393	1.84098	2.2343	1.6962	1.56506	1.84242	1.91438	1.96587	1.81476	1.99077	1.91178	1.85433	1.51483	1.97904	1.50899	1.85613		1.84453	2.04915	1.90752	1.84081	2.08548	1.97075	2.16114	2.0008	3.22422
	30.486	2.57074	2.692	2.03693	2.15879	2.69247	2.3504	2.00826	1.97886	2.45224	2.35058	2.21448	2.11122	2.65988	2.83053	3.14287	2.79924	2.28458	2.25004	1.52717	0.832223	1.94087	2.006	1.83846	2.17606	1.63873	1.59331	1.8538	1.89172	1.95978	1.79327	2.00778	1.92436	1.86901	1.5713	1.94635	1.51381	1.8599		1.81433	2.10149	1.90285	1.84103	2.09905	1.99757	2.15449	2.02314	3.14563
	30.504	2.65397	2.63148	2.06308	2.14687	2.91155	2.31723	1.9802	1.92094	2.44042	2.40377	2.25602	2.15036	2.64467	2.81889	3.13823	2.76829	2.29398	2.29902	1.54084	0.824284	1.95623	2.056	1.88125	2.16004	1.66328	1.6225	1.90046	1.92947	1.99272	1.80156	2.04723	1.95661	1.88358	1.59047	1.97245	1.53126	1.86242		1.84055	2.06997	1.92525	1.82619	2.12155	1.9819	2.21692	1.99951	3.21686
	30.522	2.59414	2.6587	2.0063	2.13945	2.7814	2.31533	1.98312	1.96992	2.46566	2.35599	2.25898	2.12848	2.62975	2.81272	3.21829	2.81229	2.26854	2.29296	1.53986	0.830279	1.97778	2.0387	1.85944	2.1861	1.61761	1.5986	1.86773	1.90057	1.97326	1.80632	1.99395	1.94416	1.8825	1.50365	1.95998	1.52575	1.85725		1.92294	2.1177	1.97248	1.85175	2.14491	2.01228	2.27051	2.03641	3.25003
		WT			ATG5 cKO
	Time (min)	mean	SEM	N	mean	SEM	N
	0.018	2.57899	0.0662418	46	2.84249	0.0487445	35
	0.036	2.60764	0.072254	46	2.84233	0.0490115	35
	0.054	2.5915	0.0668186	46	2.85065	0.0496292	35
	0.072	2.56416	0.0673115	46	2.84248	0.0492519	35
	0.09	2.59179	0.0693854	46	2.84901	0.0502407	35
	0.108	2.56012	0.0634805	46	2.844	0.0487801	35
	0.126	2.59493	0.073907	46	2.84711	0.0497128	35
	0.144	2.56787	0.0687245	46	2.83308	0.0489453	35
	0.162	2.58161	0.0687685	46	2.84986	0.0505001	35
	0.18	2.55909	0.0643014	46	2.83033	0.047194	35
	0.198	2.56229	0.0679871	46	2.82315	0.0484479	35
	0.216	2.56647	0.067167	46	2.84808	0.051113	35
	0.234	2.57074	0.0663936	46	2.85592	0.0521399	35
	0.252	2.57005	0.0670347	46	2.84464	0.0512526	35
	0.27	2.57379	0.0689389	46	2.86256	0.0526665	35
	0.288	2.57036	0.0692371	46	2.84884	0.0523626	35
	0.306	2.55943	0.0682234	46	2.83493	0.0501515	35
	0.324	2.55384	0.0651737	46	2.87731	0.0553052	35
	0.342	2.55563	0.0648344	46	2.84617	0.0527887	35
	0.36	2.58941	0.0711433	46	2.82562	0.0496204	35
	0.378	2.5376	0.0627531	46	2.83763	0.0504654	35
	0.396	2.5413	0.0646662	46	2.86441	0.0527686	35
	0.414	2.56544	0.0697374	46	2.85852	0.0535562	35
	0.432	2.5376	0.0661286	46	2.84419	0.0509427	35
	0.45	2.52578	0.060849	46	2.82297	0.0499397	35
	0.468	2.55005	0.0645898	46	2.84734	0.0524139	35
	0.486	2.51651	0.0613454	46	2.88231	0.0572942	35
	0.504	2.52858	0.0627924	46	2.86435	0.0551157	35
	0.522	2.54855	0.0670373	46	2.85986	0.0532379	35
	0.54	2.53447	0.066262	46	2.86337	0.0552166	35
	30	2.16383	0.068638	46	2.67347	0.0893756	35
	30.018	2.1612	0.0675021	46	2.66747	0.0897301	35
	30.036	2.17141	0.0684997	46	2.66622	0.0885178	35
	30.054	2.15616	0.0673123	46	2.66952	0.0902305	35
	30.072	2.15378	0.0667956	46	2.66718	0.0897576	35
	30.09	2.14882	0.0670755	46	2.6613	0.0896291	35
	30.108	2.15435	0.0667031	46	2.67461	0.0917525	35
	30.126	2.14348	0.068405	46	2.63979	0.0878653	35
	30.144	2.14739	0.0677284	46	2.65766	0.0897446	35
	30.162	2.15198	0.0684872	46	2.65717	0.0898079	35
	30.18	2.13911	0.0670063	46	2.62657	0.0860923	35
	30.198	2.14385	0.0652577	46	2.64389	0.0864191	35
	30.216	2.13321	0.0645188	46	2.64399	0.0910863	35
	30.234	2.12995	0.0661368	46	2.6508	0.0894639	35
	30.252	2.1285	0.0661603	46	2.62567	0.0887081	35
	30.27	2.12178	0.0664485	46	2.6501	0.0893035	35
	30.288	2.12923	0.0664172	46	2.65616	0.0926111	35
	30.306	2.12871	0.0669294	46	2.63287	0.0885992	35
	30.324	2.1257	0.0647068	46	2.64289	0.0893532	35
	30.342	2.12001	0.065125	46	2.64197	0.0903182	35
	30.36	2.12275	0.0662235	46	2.63015	0.088112	35
	30.378	2.11829	0.0655391	46	2.62683	0.0869505	35
	30.396	2.11112	0.0663452	46	2.62671	0.0878081	35
	30.414	2.11648	0.0647484	46	2.63287	0.0887514	35
	30.432	2.11903	0.0653001	46	2.62754	0.0893733	35
	30.45	2.10987	0.0649496	46	2.6412	0.0913482	35
	30.468	2.10103	0.0656908	46	2.62793	0.0876142	35
	30.486	2.09582	0.0641714	46	2.62451	0.0899602	35
	30.504	2.11327	0.0651084	46	2.61889	0.0858654	35
	30.522	2.11162	0.0657583	46	2.62159	0.0882882	35
	62	2.11352	0.065363	46	2.63529	0.0927496	35
[truncated: 35 more columns]

## Sheet: h
Fig. 4h
Ratometric analysis of Ateam of WT and ATG5 cKO PCs at baseline and after 30 min incubation with 1.5 µM oligomycin A and 10 mM 2-DG
	Time (min)	WT																															ATG5 cKO
baseline	0.018	2.23578	2.63159	2.58769	2.97426	3.1068	2.86707	2.88786	2.82496	2.98589	2.58528	2.51799	2.4338	1.92184	1.98502	2.03818	1.87203	2.87681	2.73624	2.70543	2.43502	2.61967	2.89474	2.76984	2.64057	2.50829	2.59354	2.28133	2.16698	2.17779	2.30952		2.09455	2.25688	2.91939	3.03763	3.01772	2.91242	3.14272	3.09885	2.37689	2.97668	2.77212	2.73716	2.80668	3.2235	2.27073	2.5885	3.09442
	0.036	2.22172	2.59814	2.56126	2.98087	3.09978	2.81804	2.82346	2.82752	2.91747	2.53776	2.38402	2.37864	1.87818	1.94057	1.99001	1.80235	2.87628	2.74204	2.71116	2.40095	2.59877	2.87969	2.76324	2.63759	2.48808	2.54707	2.25673	2.18078	2.18036	2.27596		2.11888	2.30298	3.04198	3.05199	3.12412	3.05161	3.33546	3.15293	2.38922	2.92665	2.73557	2.72559	2.76875	3.24427	2.27414	2.59382	3.06045
	0.054	2.24361	2.68048	2.6172	2.98262	3.13662	2.86875	2.88297	2.81007	2.97202	2.51465	2.46068	2.43131	1.89552	1.96694	2.00626	1.8255	2.8501	2.75918	2.71702	2.41219	2.60483	2.88594	2.78109	2.59587	2.46611	2.55235	2.22945	2.1792	2.2014	2.28712		2.12627	2.30724	2.98273	3.03292	3.15637	2.9928	3.24259	3.05495	2.37936	2.96441	2.77752	2.71293	2.7442	3.24218	2.23279	2.58953	3.06175
	0.072	2.1928	2.62523	2.5781	2.94218	3.07463	2.85853	2.82083	2.7813	2.93791	2.52234	2.46897	2.46874	1.88054	1.95271	1.98829	1.82141	2.85785	2.71871	2.73422	2.40671	2.63365	2.89913	2.78076	2.6114	2.42355	2.50088	2.22992	2.14538	2.16958	2.25653		2.09078	2.29388	2.91973	2.97408	2.98105	2.88901	3.11311	2.99852	2.37952	2.93146	2.76915	2.69145	2.75122	3.21574	2.26564	2.56487	3.08263
	0.09	2.21913	2.64422	2.62102	2.9684	3.16011	2.90587	2.89236	2.80719	2.97696	2.51307	2.40478	2.43579	1.87966	1.93393	1.97018	1.77699	2.76365	2.68887	2.64989	2.39405	2.60481	2.90556	2.78767	2.65594	2.49104	2.58001	2.24455	2.18642	2.20731	2.3248		2.08403	2.28993	2.95518	3.00503	3.04124	2.93527	3.20723	3.09639	2.40865	2.93632	2.76326	2.71207	2.74733	3.26574	2.26704	2.61358	3.09585
	0.108	2.18176	2.66547	2.62044	2.92477	3.11787	2.88191	2.86532	2.82306	2.90981	2.63041	2.45589	2.55366	1.89155	1.97265	2.01676	1.82033	2.8096	2.74698	2.66037	2.39528	2.57727	2.90531	2.76805	2.64289	2.49943	2.56569	2.25805	2.19139	2.18621	2.2681		2.14386	2.32692	2.99886	3.08755	3.16848	3.03906	3.32577	3.16061	2.36488	2.92998	2.78078	2.72161	2.73789	3.20491	2.24863	2.57064	3.03399
	0.126	2.20389	2.66189	2.60486	2.95259	3.17311	2.8626	2.86828	2.82543	2.87932	2.51487	2.40622	2.34765	1.85223	1.92308	1.96353	1.7788	2.83041	2.71627	2.67036	2.39599	2.59072	2.83682	2.77208	2.63656	2.46485	2.57799	2.23893	2.1862	2.19681	2.28196		2.05162	2.23594	2.87475	2.89854	2.90026	2.79791	2.99158	2.99521	2.3509	2.91846	2.75434	2.72569	2.71741	3.21593	2.22602	2.57392	3.06275
	0.144	2.18615	2.61332	2.58465	2.92016	3.05782	2.82873	2.84244	2.77198	2.87442	2.42245	2.33365	2.32025	1.86006	1.89176	1.90191	1.74736	2.92719	2.83	2.74116	2.42345	2.6812	3.00985	2.85993	2.66575	2.51996	2.59139	2.27589	2.17847	2.20358	2.30801		2.08878	2.27767	2.93223	3.05774	3.05719	2.96127	3.21323	3.01069	2.36173	2.96195	2.73922	2.72138	2.76645	3.24169	2.24669	2.56989	3.07187
	0.162	2.17454	2.60327	2.59447	2.91682	3.08048	2.83155	2.83777	2.80329	2.88	2.51209	2.38267	2.39508	1.85403	1.91381	1.95906	1.76701	2.90094	2.83664	2.72962	2.44658	2.65373	2.97555	2.8543	2.64431	2.50277	2.57105	2.25884	2.18817	2.19959	2.30612		2.09841	2.283	2.87381	2.94953	2.99991	2.87769	3.16927	2.97737	2.35312	2.90783	2.74479	2.73713	2.71905	3.18253	2.22148	2.54015	3.01646
	0.18	2.14841	2.64932	2.57295	2.91936	3.09164	2.82988	2.81851	2.79038	2.83769	2.5045	2.38633	2.35901	1.84015	1.90942	1.94138	1.77518	2.8188	2.75457	2.70928	2.43288	2.61884	2.90923	2.84373	2.63904	2.50026	2.56914	2.24146	2.17684	2.22833	2.29938		2.11999	2.29148	2.97167	3.06532	3.11977	3.05812	3.32344	3.09185	2.37682	2.92083	2.77372	2.71512	2.71516	3.20234	2.19494	2.55587	3.04815
	0.198	2.15529	2.60667	2.58639	2.9428	3.08301	2.87489	2.84006	2.82996	2.87773	2.52379	2.42835	2.39434	1.85653	1.90596	1.97993	1.76152	2.88137	2.74577	2.73862	2.43777	2.62121	2.95145	2.82729	2.67256	2.48344	2.60096	2.24503	2.17277	2.21108	2.31103		2.12968	2.26311	3.00151	3.08361	3.06268	3.05468	3.26697	3.02721	2.36816	2.95283	2.74543	2.71466	2.73091	3.21205	2.23189	2.55967	3.08839
	0.216	2.1733	2.63293	2.63007	2.9692	3.09946	2.86091	2.81713	2.81909	2.88602	2.40663	2.35058	2.33551	1.82345	1.87126	1.91354	1.75884	2.80856	2.69567	2.6763	2.38619	2.57957	2.87633	2.75015	2.67355	2.48461	2.57086	2.2515	2.19724	2.21197	2.30104		2.10601	2.26704	2.88285	2.98062	2.9907	2.93552	3.16673	2.93974	2.35648	2.90823	2.74501	2.71414	2.71524	3.21679	2.22682	2.56255	2.99175
	0.234	2.15269	2.67206	2.60771	2.93285	3.14378	2.89227	2.87532	2.82766	2.87974	2.45808	2.37274	2.41796	1.82376	1.87628	1.95665	1.75032	2.8445	2.75198	2.71672	2.43943	2.64619	2.93123	2.83735	2.66163	2.5017	2.63522	2.28798	2.20063	2.213	2.33011		2.09021	2.26238	2.8615	2.97061	3.02123	2.89848	3.16195	2.93683	2.3604	2.92868	2.73596	2.73849	2.71769	3.20994	2.22291	2.56138	3.04643
	0.252	2.14319	2.64134	2.6132	2.90794	3.11801	2.87117	2.81942	2.77461	2.93176	2.5328	2.37178	2.42921	1.83823	1.91391	1.9385	1.7365	2.86411	2.7339	2.7158	2.43175	2.66378	2.90452	2.80931	2.6725	2.51364	2.61392	2.27636	2.2005	2.21726	2.31651		2.10604	2.25913	2.91565	3.00575	3.06303	2.95469	3.16476	2.95019	2.37079	2.93903	2.71075	2.71706	2.6875	3.20496	2.22838	2.53797	3.04486
	0.27	2.12761	2.60446	2.58283	2.94503	3.0611	2.8363	2.83153	2.82055	2.91284	2.3782	2.2895	2.25902	1.7979	1.8511	1.86868	1.71255	2.87376	2.74481	2.75484	2.40181	2.6182	2.92755	2.78272	2.63741	2.45919	2.58012	2.26538	2.16722	2.20075	2.26968		2.09613	2.26707	2.82833	3.02785	2.97871	2.90519	3.16106	2.9441	2.36627	2.89339	2.72208	2.70003	2.69112	3.15687	2.19571	2.5369	3.04561
	0.288	2.15102	2.64354	2.59678	2.96037	3.08885	2.88856	2.87231	2.80349	2.88194	2.4297	2.2989	2.29089	1.7948	1.85763	1.88348	1.72839	2.85473	2.71421	2.66192	2.39347	2.56539	2.8648	2.72711	2.68817	2.50917	2.5754	2.2486	2.18295	2.20831	2.32661		2.10097	2.24553	2.80908	2.98811	2.94295	2.86735	3.12041	2.90888	2.33422	2.8803	2.69822	2.68465	2.70411	3.11988	2.20322	2.53273	3.02912
	0.306	2.14683	2.66344	2.61094	2.95389	3.12887	2.90737	2.85912	2.84824	2.9143	2.34813	2.26207	2.1821	1.79469	1.82461	1.87603	1.74093	2.8545	2.68931	2.69133	2.40029	2.58414	2.87225	2.7431	2.65684	2.51183	2.56865	2.25742	2.16904	2.19333	2.28884		2.14656	2.29919	2.93828	3.05455	3.07131	3.01056	3.24161	2.96019	2.37204	2.90112	2.7369	2.68985	2.68772	3.13529	2.18526	2.56291	3.01715
	0.324	2.1409	2.68299	2.60837	2.95544	3.14444	2.90808	2.85348	2.8273	2.90829	2.42108	2.26488	2.28173	1.80903	1.86452	1.87846	1.72786	2.79097	2.67723	2.72729	2.38439	2.58343	2.83287	2.75433	2.66991	2.50098	2.5388	2.26389	2.1706	2.21291	2.29836		2.13385	2.31019	2.96789	3.07698	3.07843	2.97604	3.28404	3.02455	2.34414	2.89351	2.73661	2.69404	2.70151	3.14235	2.20161	2.53887	3.0266
	0.342	2.09135	2.61774	2.58223	2.92382	3.14467	2.83505	2.83531	2.82099	2.89624	2.35553	2.24061	2.19247	1.78557	1.83115	1.86322	1.70707	2.81413	2.7608	2.73449	2.45362	2.60846	2.85793	2.78222	2.6559	2.50987	2.59511	2.28293	2.19405	2.21459	2.32503		2.125	2.31022	2.95343	3.12885	3.08895	3.06218	3.25523	2.95187	2.34203	2.90644	2.74329	2.7171	2.69936	3.19588	2.18613	2.53486	3.01814
	0.36	2.12478	2.63239	2.62308	2.86766	3.11327	2.85438	2.80833	2.80541	2.95443	2.3324	2.23816	2.22548	1.77144	1.80654	1.83607	1.67868	2.79108	2.73245	2.65394	2.48601	2.57076	2.84213	2.75972	2.67372	2.52522	2.55756	2.27365	2.18023	2.20707	2.3288		2.09238	2.25022	2.86884	2.95141	2.99444	2.77619	3.0457	2.93525	2.35789	2.91988	2.73722	2.75453	2.72139	3.16019	2.20488	2.57302	3.11948
	0.378	2.12403	2.63433	2.63726	2.90617	3.11152	2.88702	2.83792	2.81326	2.90877	2.35147	2.22193	2.22039	1.78408	1.85606	1.86497	1.68704	2.83145	2.73223	2.67192	2.41081	2.57794	2.91403	2.76156	2.6877	2.50925	2.60563	2.29396	2.2005	2.22147	2.31017		2.10517	2.28184	2.87914	2.99246	3.04572	2.94102	3.21922	2.9199	2.35054	2.90293	2.74121	2.65003	2.71347	3.17283	2.18466	2.52275	3.04519
	0.396	2.1167	2.59883	2.62325	2.88885	3.12109	2.85632	2.81382	2.79786	2.89116	2.29293	2.23076	2.15619	1.76219	1.79758	1.83461	1.6781	2.85624	2.79982	2.7162	2.41726	2.61974	2.87846	2.82469	2.67829	2.51847	2.58553	2.27106	2.17994	2.22523	2.31247		2.10106	2.27175	2.8487	3.02428	3.01042	2.90604	3.25742	2.90403	2.33822	2.86712	2.68761	2.67808	2.6546	3.16588	2.18024	2.51136	3.02113
	0.414	2.14431	2.64323	2.62153	2.91164	3.06992	2.85127	2.81813	2.82185	2.89288	2.43671	2.26581	2.31891	1.79161	1.81936	1.89345	1.66926	2.78763	2.69159	2.68882	2.3621	2.57706	2.8687	2.75504	2.72151	2.55609	2.62325	2.30419	2.18687	2.2431	2.34577		2.12063	2.24792	2.83976	2.99656	2.9529	2.90103	3.14391	2.8751	2.36935	2.90026	2.72311	2.68103	2.68708	3.12695	2.18891	2.52926	3.02454
	0.432	2.12568	2.66311	2.61162	2.9413	3.09491	2.85971	2.88057	2.84778	2.92163	2.22797	2.12765	2.07958	1.76484	1.74926	1.78855	1.66149	2.80375	2.7317	2.69439	2.3837	2.5746	2.83826	2.78452	2.68177	2.49925	2.59163	2.27235	2.1802	2.23229	2.2827		2.09053	2.22818	2.84013	2.93916	2.90524	2.81869	3.06672	2.84275	2.35349	2.85802	2.71219	2.70147	2.66732	3.12152	2.16667	2.53882	3.04166
	0.45	2.09145	2.62667	2.59252	2.91496	3.09101	2.87812	2.78466	2.80628	2.86889	2.39609	2.25875	2.30085	1.75875	1.79001	1.84082	1.67426	2.89803	2.71894	2.72957	2.41751	2.64229	2.92274	2.80651	2.70353	2.53116	2.60929	2.26954	2.19835	2.21281	2.29719		2.10643	2.25823	2.83513	2.9495	3.03903	2.89132	3.18459	2.86334	2.35007	2.87691	2.66687	2.68865	2.6843	3.11789	2.1689	2.51972	3.02355
	0.468	2.0976	2.5881	2.57877	2.89784	3.07683	2.84128	2.79487	2.80365	2.874	2.34139	2.18731	2.16663	1.74825	1.7755	1.84001	1.67975	2.85886	2.73493	2.66974	2.38864	2.60436	2.89059	2.77837	2.69164	2.51681	2.58714	2.27077	2.1885	2.22513	2.30704		2.13112	2.28875	2.85143	3.00568	2.96782	2.88925	3.21082	2.87769	2.34641	2.86689	2.76045	2.6798	2.69665	3.11248	2.14893	2.52337	3.05984
	0.486	2.09791	2.59907	2.58948	2.91316	3.06092	2.87963	2.77728	2.77778	2.95446	2.30454	2.18687	2.25423	1.76175	1.78641	1.82013	1.67838	2.82966	2.68238	2.68221	2.37133	2.51671	2.88579	2.779	2.74502	2.56358	2.62624	2.29043	2.19637	2.23591	2.32363		2.08146	2.20379	2.78988	2.93459	2.9248	2.84355	3.08357	2.82995	2.35755	2.88417	2.69614	2.68306	2.71072	3.13293	2.16202	2.52197	3.0726
	0.504	2.10282	2.60737	2.61952	2.86255	3.09464	2.89129	2.8594	2.82538	2.89271	2.33693	2.22685	2.26797	1.73803	1.77033	1.83147	1.65394	2.83289	2.7177	2.692	2.39589	2.57382	2.88377	2.75476	2.69627	2.53643	2.62383	2.27545	2.20326	2.23219	2.3008		2.15295	2.28436	2.85139	3.08114	3.02934	2.97211	3.18737	2.89053	2.35642	2.86247	2.69311	2.6675	2.68925	3.13639	2.158	2.49788	3.03056
	0.522	2.09163	2.61134	2.61587	2.89008	3.05173	2.89391	2.81079	2.86014	2.89065	2.27136	2.11587	2.21426	1.73754	1.76847	1.82586	1.63925	2.84208	2.75924	2.70225	2.39086	2.57919	2.88429	2.77814	2.71717	2.54278	2.6385	2.2892	2.1798	2.22936	2.31992		2.09183	2.23264	2.80899	3.01044	2.95072	2.91062	3.09446	2.85012	2.34551	2.86128	2.70208	2.72262	2.67984	3.12562	2.1652	2.53668	3.00659
	0.54	2.10309	2.63046	2.61446	2.92909	3.10097	2.88057	2.82979	2.83409	2.83521	2.28787	2.15935	2.21488	1.73395	1.78714	1.84612	1.63695	2.79567	2.67934	2.65891	2.36064	2.54613	2.83022	2.77901	2.67763	2.48223	2.59922	2.26241	2.16515	2.22648	2.26827		2.11345	2.30392	2.90835	3.05002	3.06339	2.99366	3.21435	2.91546	2.3638	2.84769	2.72016	2.67495	2.6612	3.14392	2.18673	2.52455	3.02884
after 30 min incubation	30	1.57575	1.7884	1.72135	1.94082	1.87506	1.89288	1.92468	2.82174	2.9768	2.06527	1.66352	1.70065	1.54686	1.57989	1.5415	1.48481	1.69178	1.62138	1.63675	1.58128	1.99162	2.47285	2.26228	1.71958	1.67816	1.71999	1.70723	1.64813	1.60274	1.60567		1.6179	1.70609	1.95837	2.37862	2.65344	2.76214	3.13029	1.84528	1.69873	2.00886	1.92202	1.90263	1.89895	1.77759	2.62859	1.99691	3.04417
	30.018	1.56278	1.76918	1.73359	1.94965	1.89524	1.90306	1.90884	2.90495	3.00786	2.03534	1.6735	1.64023	1.56063	1.57492	1.53557	1.49071	1.70653	1.62784	1.66193	1.58114	1.98335	2.44513	2.26153	1.67443	1.67004	1.6759	1.68432	1.62831	1.58724	1.59767		1.65739	1.74233	1.99436	2.4569	2.71306	2.79768	3.15027	1.8646	1.67943	2.00799	1.90032	1.91495	1.91488	1.79011	2.62645	2.03757	3.0463
	30.036	1.57514	1.76932	1.74846	2.01743	1.9216	1.89959	1.8891	2.89609	3.00082	2.1128	1.71418	1.81022	1.57684	1.57108	1.62556	1.5187	1.69312	1.63999	1.65017	1.59483	1.94371	2.45549	2.24621	1.68419	1.67334	1.68699	1.68501	1.63028	1.58078	1.58768		1.60031	1.66929	1.89488	2.41585	2.58639	2.65912	2.94556	1.81639	1.68864	2.04407	1.94821	1.93217	1.98704	1.83372	2.67451	2.06074	3.08891
	30.054	1.58362	1.82088	1.73388	2.03247	1.94433	1.89935	1.95825	2.89803	3.11732	2.13904	1.70967	1.76345	1.54528	1.55854	1.60959	1.53048	1.70354	1.6079	1.63776	1.59164	1.97435	2.45144	2.24695	1.69545	1.68223	1.69372	1.71089	1.64658	1.5856	1.59531		1.67675	1.78851	1.99699	2.50197	2.68235	2.82439	3.11001	1.85653	1.68125	2.04662	1.94339	1.99838	1.92029	1.83618	2.68177	2.08241	3.15568
	30.072	1.57527	1.74076	1.70954	1.94882	1.84274	1.87196	1.87262	2.8377	2.86521	1.98358	1.59305	1.66402	1.53418	1.53093	1.53094	1.46327	1.67338	1.58615	1.6567	1.55956	1.97721	2.42605	2.26636	1.67331	1.66521	1.69331	1.66881	1.61532	1.58786	1.60662		1.61182	1.67378	1.87194	2.32942	2.5576	2.58733	3.05018	1.81896	1.68529	2.02752	1.95738	1.95037	1.97243	1.81811	2.64658	2.06241	3.11303
	30.09	1.60077	1.7987	1.74364	2.04216	1.92342	1.94259	1.94281	2.89647	3.02599	2.09459	1.69468	1.69004	1.56432	1.58823	1.60024	1.51769	1.69375	1.58809	1.63532	1.58331	1.96872	2.40899	2.25371	1.70623	1.69985	1.70606	1.68229	1.61769	1.58504	1.60075		1.61851	1.75405	1.96256	2.4543	2.69453	2.81099	3.12056	1.81433	1.70608	2.02345	1.97997	1.98311	1.94193	1.84999	2.66948	2.06866	3.19127
	30.108	1.57825	1.76805	1.714	1.93287	1.86946	1.82343	1.89251	2.84887	2.96325	1.97687	1.65896	1.63363	1.53748	1.54363	1.56347	1.46121	1.63328	1.60687	1.60789	1.57121	1.93831	2.39143	2.19495	1.69732	1.70092	1.70906	1.70493	1.65251	1.58906	1.60917		1.65104	1.73147	1.94125	2.38073	2.59736	2.65741	3.03283	1.82145	1.70153	1.99889	1.94305	1.94744	1.94886	1.83539	2.67772	2.08656	3.19071
	30.126	1.56962	1.77881	1.7263	1.96534	1.86175	1.88465	1.9001	2.85518	3.02876	1.97881	1.66167	1.65635	1.52328	1.53617	1.542	1.46214	1.65675	1.61493	1.62465	1.57225	1.95346	2.3839	2.22699	1.72903	1.7093	1.71711	1.71159	1.64417	1.59556	1.60994		1.5989	1.67996	1.86984	2.36077	2.58448	2.64697	2.99605	1.79582	1.68758	1.98565	1.89992	1.94204	1.91935	1.8157	2.66739	2.03763	3.1654
	30.144	1.6075	1.78998	1.73099	2.00816	1.95661	1.92193	1.921	2.86561	2.98616	2.02828	1.68122	1.69822	1.55676	1.54035	1.57362	1.50978	1.68587	1.62667	1.62655	1.6036	1.94378	2.3963	2.22884	1.70105	1.66945	1.68886	1.69039	1.61704	1.58103	1.59308		1.62661	1.73102	1.94723	2.37861	2.61924	2.73747	3.09244	1.83457	1.67484	2.00218	1.9012	1.93879	1.85792	1.79535	2.58676	2.01708	3.00942
	30.162	1.55693	1.75257	1.69145	1.97116	1.8249	1.87542	1.89378	2.799	2.98704	2.05979	1.70676	1.77632	1.55378	1.57363	1.57181	1.49633	1.68098	1.61395	1.61162	1.59547	1.92501	2.38137	2.24649	1.70975	1.68275	1.69929	1.69437	1.60243	1.58255	1.58943		1.64177	1.72712	1.87534	2.43698	2.60844	2.70501	3.05655	1.84934	1.6955	2.02279	1.96403	1.95303	1.9403	1.82333	2.63919	2.09303	3.08025
	30.18	1.56161	1.79364	1.75728	2.01902	1.94027	1.88903	1.93516	2.84524	3.06971	2.01883	1.70625	1.73343	1.55177	1.55215	1.50504	1.49183	1.64155	1.594	1.60386	1.56486	1.91079	2.42604	2.23866	1.6864	1.68645	1.69866	1.68706	1.6038	1.57499	1.59189		1.5827	1.67985	1.89529	2.36414	2.57723	2.61814	2.98709	1.80158	1.68808	2.02937	1.95348	1.95765	1.92826	1.82837	2.60228	2.0576	3.12347
	30.198	1.53622	1.73883	1.67654	1.846	1.8483	1.84672	1.87884	2.79597	2.8658	1.96083	1.65965	1.72796	1.54207	1.54011	1.53711	1.48094	1.6747	1.5923	1.6238	1.56791	1.91866	2.39143	2.23364	1.67561	1.67319	1.68581	1.66425	1.62517	1.57936	1.58487		1.59062	1.62518	1.83441	2.30447	2.5376	2.55033	2.92805	1.7893	1.67937	1.99907	1.88076	1.92141	1.89674	1.80324	2.54069	1.98381	3.00041
	30.216	1.57752	1.7779	1.72005	1.95685	1.89473	1.85143	1.91505	2.86458	3.00188	2.06215	1.71455	1.72653	1.54865	1.55418	1.55197	1.56732	1.66232	1.62178	1.62506	1.56975	1.91673	2.43656	2.22937	1.69522	1.67587	1.69514	1.67866	1.62468	1.57993	1.59805		1.61345	1.75182	1.90952	2.41455	2.62814	2.75344	3.13812	1.82893	1.69895	2.02648	1.92659	1.97548	1.92241	1.83102	2.63658	2.02153	3.09068
	30.234	1.5753	1.73969	1.70566	1.92195	1.85304	1.86163	1.90829	2.77804	2.95879	1.95707	1.64377	1.73474	1.52092	1.534	1.56018	1.47961	1.67733	1.58012	1.62523	1.59208	1.91988	2.35948	2.1978	1.70265	1.65853	1.67537	1.68502	1.60137	1.58573	1.60546		1.64613	1.7082	1.90224	2.41519	2.68467	2.7479	3.173	1.8212	1.68243	2.0051	1.936	1.96603	1.91266	1.79739	2.59686	1.99759	3.02746
	30.252	1.54004	1.7401	1.69429	1.93142	1.80946	1.87519	1.86682	2.7865	2.90341	1.94596	1.65312	1.74359	1.53609	1.55457	1.53477	1.46355	1.65817	1.60679	1.58469	1.58482	1.88795	2.40138	2.20829	1.70518	1.6834	1.69251	1.68746	1.62846	1.5837	1.59375		1.61817	1.69441	1.89112	2.47107	2.53796	2.66119	3.04672	1.82535	1.6836	1.99461	1.89363	1.91792	1.92169	1.81184	2.57601	2.0113	3.07768
	30.27	1.54597	1.7537	1.70617	1.97181	1.91002	1.96712	1.90772	2.79809	3.03307	1.99418	1.7227	1.68521	1.5315	1.47135	1.53517	1.47538	1.68027	1.5997	1.61912	1.58501	1.89367	2.35566	2.25913	1.67731	1.65974	1.69408	1.68089	1.62017	1.57551	1.57828		1.60136	1.65083	1.86759	2.33989	2.54358	2.60541	2.98594	1.77923	1.67793	1.98747	1.91875	1.92961	1.90694	1.78038	2.57686	2.06517	3.06705
	30.288	1.55414	1.75109	1.71534	1.99008	1.84261	1.88951	1.88847	2.76933	2.9257	2.07809	1.71757	1.78255	1.58344	1.55426	1.5852	1.51147	1.69411	1.59706	1.6239	1.56237	1.88658	2.4097	2.24507	1.71445	1.70454	1.71323	1.68719	1.64476	1.59495	1.60464		1.61902	1.71638	1.85215	2.37178	2.55115	2.63875	2.96926	1.78017	1.69267	2.00465	1.9165	1.93868	1.89677	1.82151	2.55133	2.04272	3.05135
	30.306	1.58435	1.77963	1.74886	1.99071	1.92965	1.90216	1.93495	2.80845	2.9929	2.01432	1.71408	1.77305	1.54895	1.56011	1.59808	1.48931	1.6721	1.59128	1.6223	1.56964	1.89799	2.39632	2.24091	1.6791	1.65631	1.69449	1.65493	1.60705	1.56729	1.57818		1.62051	1.68687	1.87602	2.35649	2.5647	2.66662	2.9927	1.81631	1.65835	1.98835	1.91696	1.9345	1.92441	1.78789	2.53575	1.97847	3.00101
	30.324	1.58245	1.77181	1.74076	1.99332	1.90937	1.91688	1.9182	2.85279	2.94941	1.98366	1.67895	1.67052	1.54776	1.57157	1.55101	1.45012	1.67227	1.58658	1.61942	1.57365	1.87038	2.41791	2.2311	1.70147	1.6543	1.67266	1.65922	1.60388	1.57573	1.59634		1.62567	1.77096	1.91838	2.42726	2.72275	2.83527	3.18174	1.83891	1.6559	1.97297	1.89887	1.92729	1.90391	1.79203	2.467	1.99454	2.93952
	30.342	1.53326	1.71243	1.67403	1.86525	1.80044	1.80338	1.83544	2.7554	2.85702	1.90098	1.65141	1.66265	1.53047	1.50226	1.48664	1.45654	1.64031	1.59585	1.59053	1.55149	1.85915	2.33053	2.20712	1.69086	1.68012	1.72302	1.66974	1.60834	1.58752	1.5879		1.57491	1.64555	1.84538	2.34223	2.54587	2.60576	2.98372	1.78905	1.66781	1.96134	1.89344	1.89773	1.90302	1.76449	2.5181	1.98846	2.94481
	30.36	1.55714	1.75114	1.72271	1.94005	1.89621	1.87721	1.89588	2.7627	2.92947	1.94546	1.65056	1.66969	1.52783	1.51385	1.55768	1.46235	1.66579	1.60732	1.60259	1.55335	1.83342	2.37402	2.19181	1.71384	1.67463	1.70199	1.69454	1.64417	1.58944	1.5799		1.59249	1.64235	1.79005	2.28869	2.50375	2.53044	2.94426	1.78978	1.68765	2.02786	1.94884	1.93319	1.92058	1.81283	2.52737	2.02687	3.0086
	30.378	1.58272	1.82895	1.74989	2.07211	1.92958	1.9215	1.94652	2.90351	3.17821	1.93215	1.70398	1.71459	1.52757	1.52348	1.5503	1.47856	1.6634	1.56798	1.61852	1.57027	1.83774	2.37978	2.20948	1.67244	1.65112	1.65877	1.65097	1.60251	1.57408	1.58793		1.64631	1.71546	1.9006	2.43094	2.63569	2.74377	3.06702	1.85302	1.66282	1.98157	1.90831	1.94989	1.93174	1.78093	2.49388	2.0554	2.94344
	30.396	1.5575	1.75286	1.71093	1.9061	1.84241	1.87641	1.86803	2.80333	2.919	1.89614	1.63552	1.75265	1.53828	1.50951	1.54799	1.44914	1.67248	1.57048	1.61008	1.56174	1.86425	2.40355	2.22267	1.67502	1.63909	1.7034	1.68216	1.62516	1.58476	1.57593		1.59307	1.6601	1.85586	2.30643	2.52552	2.60789	3.06215	1.81701	1.68706	1.9927	1.90956	1.88635	1.89138	1.80212	2.46385	2.06155	2.9152
	30.414	1.55496	1.74708	1.71869	1.93346	1.90349	1.85372	1.88939	2.8087	2.99981	1.91223	1.64147	1.73358	1.57091	1.54679	1.53953	1.45752	1.62903	1.57457	1.60754	1.5711	1.79714	2.43566	2.19714	1.68742	1.66141	1.70101	1.67365	1.6292	1.58509	1.59801		1.62238	1.70485	1.9078	2.3382	2.53605	2.67995	3.02124	1.82231	1.66536	1.97301	1.85938	1.89503	1.87128	1.77076	2.42797	1.97445	2.89028
	30.432	1.5365	1.7527	1.71091	1.92453	1.85578	1.84699	1.87504	2.77609	2.9909	2.00667	1.61879	1.70348	1.5136	1.52883	1.54659	1.51468	1.66279	1.61583	1.62358	1.58308	1.79592	2.36621	2.19661	1.69368	1.65912	1.66259	1.67117	1.60769	1.58572	1.59752		1.60611	1.68615	1.84207	2.30609	2.5677	2.66017	3.07566	1.79856	1.67779	2.0177	1.93441	1.93205	1.94424	1.80736	2.44292	2.06708	2.98226
	30.45	1.58452	1.80283	1.75476	2.01531	1.97424	1.92715	1.96173	2.83892	3.01448	1.94718	1.64959	1.72598	1.56143	1.52151	1.53935	1.46804	1.63996	1.56767	1.61137	1.5569	1.79675	2.37896	2.21173	1.67898	1.63669	1.70473	1.67104	1.62428	1.58639	1.59872		1.66242	1.73788	1.90543	2.36984	2.65206	2.71599	3.13485	1.82777	1.67849	2.01346	1.96364	1.94423	1.91851	1.80174	2.44577	2.06404	2.99391
	30.468	1.53951	1.74278	1.66354	1.92244	1.82508	1.82946	1.86193	2.71578	2.85964	1.93287	1.64725	1.67669	1.54487	1.47686	1.53895	1.43735	1.69787	1.62053	1.62952	1.57927	1.79848	2.35989	2.2016	1.69507	1.69331	1.71047	1.6755	1.62723	1.57547	1.59113		1.60257	1.67094	1.82809	2.27125	2.50593	2.59511	2.91159	1.79858	1.68976	2.05962	1.98958	1.97686	1.92649	1.84524	2.49077	2.07783	3.06961
	30.486	1.56266	1.74822	1.73656	1.96173	1.8908	1.88925	1.89522	2.80923	2.89946	1.87685	1.5847	1.70572	1.50593	1.48637	1.53547	1.45295	1.67094	1.59817	1.62766	1.56636	1.77403	2.38177	2.24377	1.67169	1.67831	1.66995	1.66441	1.60584	1.57776	1.58692		1.65934	1.7012	1.90576	2.35437	2.57811	2.64902	3.05954	1.83216	1.68437	2.00198	1.9311	1.96937	1.92081	1.78909	2.41389	2.03187	2.98276
	30.504	1.57847	1.76035	1.73227	1.96196	1.91172	1.8898	1.94937	2.7882	2.99645	1.92923	1.63715	1.6802	1.51541	1.54635	1.53591	1.47067	1.67541	1.58976	1.63038	1.56463	1.7809	2.35844	2.20413	1.6886	1.6558	1.68603	1.688	1.60725	1.57229	1.58749		1.62866	1.69572	1.86537	2.374	2.64537	2.74714	3.03746	1.85058	1.67156	1.99986	1.9351	1.92726	1.90596	1.77819	2.31699	2.01652	2.92875
	30.522	1.54476	1.73749	1.6921	1.89993	1.84628	1.85719	1.88613	2.74118	2.8257	1.93441	1.62728	1.70002	1.52063	1.50635	1.53163	1.51166	1.62812	1.57958	1.62345	1.56625	1.73033	2.31166	2.17739	1.68758	1.66197	1.67473	1.65078	1.60593	1.57331	1.59442		1.66625	1.68658	1.9014	2.29893	2.57652	2.73381	3.13246	1.82222	1.68006	1.98466	1.94582	1.94228	1.93438	1.80521	2.34144	2.00931	3.02844
		WT			WT
	Time (min)	mean	SEM	N	mean	SEM	N
	0.018	2.53906	0.0616131	30	2.76059	0.057677	35
	0.036	2.50995	0.0630153	30	2.77725	0.059492	35
	0.054	2.52723	0.06335	30	2.76551	0.0586081	35
	0.072	2.50943	0.0627939	30	2.74312	0.0549307	35
	0.09	2.51981	0.0645779	30	2.76546	0.0570627	35
	0.108	2.52688	0.0622132	30	2.77252	0.0596423	35
	0.126	2.50714	0.0644545	30	2.7408	0.0574927	35
	0.144	2.51243	0.0669792	30	2.76807	0.0578577	35
	0.162	2.51914	0.0653498	30	2.73859	0.0557169	35
	0.18	2.50386	0.0640012	30	2.77161	0.0594662	35
	0.198	2.51825	0.0651683	30	2.7688	0.0593699	35
	0.216	2.49371	0.0652587	30	2.75133	0.0575026	35
	0.234	2.52125	0.0666852	30	2.74352	0.0568326	35
	0.252	2.51718	0.0654279	30	2.74571	0.0561327	35
	0.27	2.48542	0.0686092	30	2.74099	0.0565864	35
	0.288	2.48972	0.0671902	30	2.71385	0.0544223	35
	0.306	2.48475	0.0694417	30	2.75319	0.0572906	35
	0.324	2.48943	0.0679169	30	2.75701	0.0578271	35
	0.342	2.48374	0.0691822	30	2.75056	0.0576082	35
	0.36	2.47516	0.0689881	30	2.73035	0.054898	35
	0.378	2.48583	0.0690554	30	2.74742	0.0581999	35
	0.396	2.47812	0.0710319	30	2.73352	0.0570494	35
	0.414	2.48939	0.0671641	30	2.72552	0.0551563	35
	0.432	2.46323	0.0733091	30	2.71873	0.0554292	35
	0.45	2.48772	0.0704808	30	2.73361	0.0565254	35
	0.468	2.46681	0.0700979	30	2.71719	0.054879	35
	0.486	2.47234	0.0700603	30	2.71165	0.0543062	35
	0.504	2.47668	0.0707438	30	2.73759	0.0569765	35
	0.522	2.47138	0.0722474	30	2.71945	0.0551317	35
	0.54	2.45851	0.0707976	30	2.74035	0.0572324	35
	30	1.83465	0.0663837	30	2.02235	0.0757258	35
	30.018	1.83105	0.0684998	30	2.03382	0.0781722	35
	30.036	1.84662	0.067447	30	2.02928	0.0741039	35
	30.054	1.85558	0.070239	30	2.04541	0.0783877	35
	30.072	1.80735	0.0651313	30	2.01892	0.0739989	35
	30.09	1.84654	0.0680081	30	2.04815	0.0793338	35
	30.108	1.81243	0.06558	30	2.02468	0.0761251	35
	30.126	1.82268	0.067194	30	2.00935	0.075573	35
	30.144	1.83429	0.0663711	30	2.0115	0.0746272	35
	30.162	1.82354	0.0651593	30	2.02436	0.0750601	35
	30.18	1.82931	0.0689558	30	2.01398	0.0738074	35
	30.198	1.79909	0.0631476	30	1.9881	0.0706858	35
	30.216	1.82982	0.0668441	30	2.03314	0.0765677	35
	30.234	1.80662	0.0639745	30	2.01486	0.0758061	35
	30.252	1.80285	0.0635313	30	2.01205	0.0733859	35
	30.27	1.81626	0.0672241	30	1.9942	0.0731975	35
	30.288	1.82738	0.0633127	30	2.00541	0.0715188	35
	30.306	1.82658	0.0658652	30	1.99257	0.0711123	35
	30.324	1.81745	0.0663487	30	2.01281	0.0757966	35
	30.342	1.77834	0.0620008	30	1.98094	0.0700429	35
	30.36	1.80289	0.063452	30	1.98699	0.0708957	35
	30.378	1.82629	0.0719472	30	2.00129	0.0725882	35
	30.396	1.79855	0.0645939	30	1.98732	0.0699175	35
	30.414	1.80531	0.0662108	30	1.98629	0.0697265	35
	30.432	1.80079	0.0648824	30	1.9928	0.0721265	35
	30.45	1.81837	0.0672713	30	2.00813	0.0733965	35
	30.468	1.78901	0.0611977	30	2.00408	0.0695161	35
	30.486	1.79529	0.0648107	30	1.98655	0.0703665	35
	30.504	1.80575	0.0654324	30	1.99662	0.0706985	35
	30.522	1.78094	0.0604752	30	1.99417	0.0728566	35
[truncated: 18 more columns]

## Sheet: i
Fig. 4i
Area under the curve (AUC) analysis of Ateam signal
		WT
	Baseline	62.34	76.34	75.49	84.94	89.99	83.13	82.3	81.6	84.23	70.25	66.96	67	52.6	54.01	55.21	50.19	82.39	79.32	78.32	69.86	75.45	83.9	80.78	77.37	72.62	74.98	65.7	63.33	64.12	66.79	81.5	80.32	65.67	66.36	83.79	76.48	63.87	68.23	73.6	69.46	63.08	60.47	65.46	73.78	81.56	79.75	75.84	73.89
	1.5 µM oligomycinA	79.72	81.28	62.6	65.74	85.61	72.07	61.17	60.57	74.76	71.64	68.17	64.18	79.28	85.33	95.74	84.41	68.4	69.33	45.99	24.6	59.33	62.21	55.25	66.23	49.04	48.65	56.67	58.24	60.21	54.78	61.44	59.23	57.24	47.56	59.99	46.71	57.2										55.74	62.87
	1.5 µM oligomycinA & 10 mM 2-DG	45.41	51.2	49.88	56.91	54.67	54.61	55.22	81.84	86.23	57.7	48.37	49.64	44.73	44.61	45.03	43.01	48.44	46.39	47.04	45.66	54.71	69.5	64.56	49.08	48.51	49.11	48.74	47.02	45.9	46.21
		WT			ATG5 cKO
		mean	SEM	N	mean	SEM	N
	Baseline	73.5436	1.3925	76	81.0921	1.10906	70		N=10
	1.5 µM oligomycinA	63.9465	1.98436	46	79.3066	2.67011	35		N=5
	1.5 µM oligomycinA & 10 mM 2-DG	52.6643	1.90265	30	58.2529	2.12453	35		N=5
	Two-way ANOVA
	Tukey's multiple comparisons test	Predicted (LS) mean diff.	95.00% CI of diff.	Below threshold?	Summary	Adjusted P Value
Baseline:WT vs. Baseline:ATG5 cKO		-7.549	-13.32 to -1.778	Yes	**	0.0029
Baseline:WT vs. 1.5 µM oligomycinA:WT		9.597	3.090 to 16.10	Yes	***	0.0004
Baseline:WT vs. 1.5 µM oligomycinA:ATG5 cKO		-5.763	-12.88 to 1.352	No	ns	0.1879
Baseline:WT vs. Row 3:WT		20.88	13.37 to 28.39	Yes	****	<0.0001
Baseline:WT vs. Row 3:ATG5 cKO		15.29	8.176 to 22.41	Yes	****	<0.0001
Baseline:ATG5 cKO vs. 1.5 µM oligomycinA:WT		17.15	10.53 to 23.76	Yes	****	<0.0001
Baseline:ATG5 cKO vs. 1.5 µM oligomycinA:ATG5 cKO		1.786	-5.425 to 8.996	No	ns	0.9806
Baseline:ATG5 cKO vs. Row 3:WT		28.43	20.83 to 36.03	Yes	****	<0.0001
Baseline:ATG5 cKO vs. Row 3:ATG5 cKO		22.84	15.63 to 30.05	Yes	****	<0.0001
1.5 µM oligomycinA:WT vs. 1.5 µM oligomycinA:ATG5 cKO		-15.36	-23.17 to -7.547	Yes	****	<0.0001
1.5 µM oligomycinA:WT vs. Row 3:WT		11.28	3.108 to 19.46	Yes	**	0.0013
1.5 µM oligomycinA:WT vs. Row 3:ATG5 cKO		5.694	-2.119 to 13.51	No	ns	0.2949
1.5 µM oligomycinA:ATG5 cKO vs. Row 3:WT		26.64	17.98 to 35.31	Yes	****	<0.0001
1.5 µM oligomycinA:ATG5 cKO vs. Row 3:ATG5 cKO		21.05	12.73 to 29.38	Yes	****	<0.0001
Row 3:WT vs. Row 3:ATG5 cKO		-5.589	-14.25 to 3.078	No	ns	0.4353
	Row 3= 1.5 µM Oligomycin A & 10 mM 2-DG
[truncated: 98 more columns]

## Sheet: l
Fig.4 l				source data
GLUT2 mean grey value in Purkinje cell soma (n)
																														3 months
				1 month
					BKC WT 425			BKC KO 424			BKC WT 496			BKC Ko 495			BKC WT 754			BKC KO 757			BKC WT 947			BKC KO 944					BKC WT 271			BKC KO 268			BKC WT 62			BKC KO 61			BKC WT 173			BKC KO 174			BKC KO 889
					cell	MGV		cell	MGV		cell	MGV		cell	MGV		cell	MGV		cell	MGV		cell	MGV		cell	MGV				cell	MGV		cell	MGV		cell	MGV		cell	MGV		cell	MGV		cell	MGV		cell
					1	74.722		1	132.673		1	88.228		1	120.374		1	65.997		1	125.992		1	55.42		1	170.774				1	79.298		1	125.881		1	25.95		1	46.678		1	21.702		1	35.862		1
					2	27.039		2	166.042		2	69.684		2	95.411		2	60.49		2	113.715		2	75.34		2	108.759				2	72.137		2	132.639		2	16.007		2	40.676		2	16.259		2	36.249		2
	summary				3	25.021		3	197.187		3	61.786		3	96.123		3	55.031		3	117.662		3	65.257		3	120.106				3	55.197		3	131.245		3	26.3		3	47.734		3	21.387		3	36.63		3
					4	58.635		4	150.154		4	116.327		4	94.351		4	55.91		4	114.74		4	62.394		4	104.341				4	54.237		4	77.832		4	16.441		4	40.191		4	22.79		4	28.868		4
	1 month				5	57.786		5	195.53		5	109.766		5	97.143		5	56.918		5	91.588		5	76.851		5	95.495				5	49.825		5	91.361		5	18.49		5	54.997		5	21.731		5	30.349		5
					6	74.511		6	170.647		6	107.329		6	114.55		6	36.314		6	91.853		6	84.271		6	76.862				6	48.098		6	120.546		6	12.818		6	50.587		6	15.529		6	43.184		6
	WT	ATG5 cKO			7	58.192		7	189.904		7	117.407		7	100.498		7	59.226		7	119.207		7	95.147		7	78.282				7	45.342		7	79.402		7	14.92		7	60.685		7	19.278		7	34.503		7
	52.1645	121.799			8	74.933		8	166.775		8	105.175		8	116.475		8	49.629		8	119.133		8	101.867		8	83.836				8	42.905		8	68.777		8	13.912		8	45.734		8	16.523		8	27.666		8
	75.1856	95.4497			9	71.867		9	174.923		9	58.434		9	114.431		9	53.286		9	104.109		9	75.726		9	62.092				9	46.671		9	90.736		9	16.733		9	59.184		9	13.881		9	37.005		9
	56.9468	83.5558			10	81.145		10	162.832		10	103.759		10	115.386		10	46.391		10	132.029		10	56.092		10	59.326				10	48.084		10	115.522		10	14.001		10	62.118		10	21.338		10	40.604		10
	72.6953	80.2355			11	73.532		11	203.683		11	75.814		11	84.988		11	29.807		11	110.73		11	72.107		11	56.687				11	40.379		11	67.703		11	12.929		11	54.122		11	13.161		11	31.886		11
					12	79.986		12	192.082		12	66.115		12	73.813		12	6.959		12	112.699		12	62.2		12	61.782				12	47.515		12	84.927		12	13.678		12	54.559		12	16.476		12	59.844		12
average	64.248	95.26			13	84.961		13	196.793		13	86.522		1	89.969		13	35.815		13	106.14		13	44.389		1	90.156				13	28.544		13	90.165		13	9.336		13	57.347		13	15.876		1	89.338		13
SD	11.4063	18.8599			14	26.996		14	106.146		14	66.82		2	108.885		14	52.491		14	106.254		14	57.682		2	76.022				14	36.779		14	101.659		14	11.852		14	66.003		14	18.62		2	42.568		14
SEM	5.70313	9.42996			15	90.694		15	161.099		15	89.93		3	81.828		1	53.856		15	118.632		1	36.153		3	87.148				1	69.153		15	120.716		15	17.509		1	119.741		15	19.151		3	68.433		1
N	4	4			16	84.561		1	192.304		16	112.277		4	95.562		2	37.336		1	12.841		2	53.324		4	138.178				2	47.873		16	116.28		16	8.507		2	138.998		1	13.576		4	74.669		2
					17	38.81		2	36.45		17	131.074		5	94.469		3	44.034		2	17.61		3	53.378		5	143.429				3	54.278		17	138.307		17	12.647		3	141.323		2	46.834		5	60.279		3
	3 months				18	46.664		3	135.506		1	49.096		6	103.205		4	58.164		3	77.747		4	50.913		6	149.306				4	36.485		18	125.824		1	17.367		4	92.964		3	22.57		6	76.688		4
					19	82.55		4	52.337		2	54.702		7	108.361		5	42.372		4	23.09		5	58.298		7	61.644				5	61.79		19	125.85		2	14.018		5	118.675		4	32.23		7	82.348		5
	WT	ATG5 cKO			1	62.715		5	44.668		3	46.118		8	75.332		6	50.028		5	47.509		6	48.291		8	59.24				6	56.227		1	103.849		3	14.685		6	114.802		5	15.313		8	74.42		6
	53.5245	77.4802			2	37.167		6	35.433		4	43.812		9	72.925		7	59.104		6	86.993		7	49.752		9	51.431				7	24.96		2	32.673		4	13.246		7	117.011		6	23.836		9	66.984		7
	21.3168	64.2812			3	75.533		7	40.001		5	47.571		10	102.996		8	58.27		7	15.169		8	47.206		10	47.837				8	47.132		3	34.662		5	15.284		8	112.911		7	16.292		10	43.575		8
	14.7942	55.5871			4	59.833		8	46.045		6	51.537		11	104.295		9	57.161		8	71.416		9	55.489		11	46.189				9	35.878		4	70.864		6	8.844		9	99.034		8	17.862		11	47.037		9
		54.1576			5	56.455		9	63.814		7	45.173		12	88.658		10	64.027		9	12.229		10	54.75		12	36.588				10	46.902		5	55.519		7	13.897		1	34.353		9	20.667		12	41.805		10
		128.511			6	67.992		10	66.275		8	97.263		13	92.764		11	49.25		10	79.088		11	52		13	35.375				11	62.978		6	103.986		8	16.468		2	41.656		10	6.06		1	66.095		11
	18.5854	39.8031			7	71.729		11	57.559		9	100.273		14	100.001		12	54.015		11	43.22		1	100.606		1	91.468				12	52.58		7	67.039		9	9.186		3	38.481		11	5.158		2	41.201		12
					8	60.768		12	58.268		10	96.599		15	84.134		13	61.223		12	69.407		2	71.232		2	85.13				13	57.49		8	82.928		10	18.188		4	27.137		12	10.948		3	29.678		1
average	27.0552	69.9701			9	70.582		13	63.08		11	113.532		16	90.051		14	62.617		13	59.146		3	104.41		3	81.921				14	44.278		9	79.131		11	14.298		5	33.818		1	18.586		4	48.129		2
SD	17.8477	31.25			10	76.364		14	68.938		12	96.78		17	80.715		15	61.54		14	43.856		4	90.191		4	95.21				15	45.743		10	139.227		12	15.939		6	38		2	15.851		5	80.261		3
SEM	8.92387	12.7577			11	70.739		15	62.302		13	100.233		18	87.31		16	48.086		15	61.335		5	92.972		5	74.392				16	69.282		1	63.975		13	13.668		7	27.846		3	22.467		6	80.295		4
N	4	6			12	45.468		16	59.105		14	116.322		1	72.175		17	52.75		16	54.074		6	84.077		6	88.084				17	73.831		2	66.283		14	10.987		8	27.562		4	13.094		7	76.729		5
					13	67.64		17	69.823		1	73.447		2	67.709		1	46.366		1	105.116		7	98.621		7	89.906				18	50.766		3	40.593		15	12.142		9	25.753		5	17.518		8	98.533		6
					14	77.601		18	68.125		2	71.248		3	82.639		2	49.932		2	84.36		8	92.99		8	67.776				1	82.056		4	72.736		16	8.916		10	30.599		6	8.532		9	68.988		7
Two-way ANOVA					1	85.227		19	69.998		3	59.859		4	81.651		3	58.126		3	101.707		9	106.585		9	85.659				2	81.388		5	59.454		17	10.388					7	5.656		10	89.26		1
					2	74.977		20	86.857		4	74.693		5	89.025		4	61.599		4	85.489		10	109.1		10	69.276				3	70.694		6	43.04		18	9.549					8	9.867					2
mixed-effect model with Holm-Sidaks correction					3	38.694		21	86.683		5	58.414		6	73.211		5	73.443		5	99.134		11	58.131		11	56.611				4	71.814		7	61.55		1	55.659					9	17.311					3
					4	26.833		22	124.957		6	66.889		7	85.04		6	56.006		6	79.206		12	96.451		12	63.282				5	70.676		8	55.249		2	65.736					10	15.038					4
Holm-Šídák's multiple comparisons test	Predicted (LS) mean diff.	Below threshold?	Summary	Adjusted P Value	5	74.611		1	23.148		7	64.386		8	83.175		7	59.809		7	94.693		13	77.628		13	51.512				6	52.956		9	51.553		3	47.674					11	17.078					5
					6	75.119		2	144.234		8	60.636		9	76.933		8	59.881		8	87.527		14	107.827		14	48.307				7	46.11		10	55.681		4	66.395					12	14.65					6
ATG5 cKO - WT					7	84.405		3	97.618		1	85.439		10	97.23		9	58.026		9	76.368					15	60				8	52.099		11	48.503		5	63.395					13	14.287					7
1 M	31.01	Yes	*	0.0311	8	67.797		4	84.486		2	65.503		11	104.807		10	64.767		10	73.367										9	62.395		12	47.755		6	52.637					14	12.375					8
3 M	38.69	Yes	*	0.0221	9	82.393		5	31.753		3	63.032		12	73.813		11	70.036		11	76.3										10	52.099		13	41.876		7	47.497					15	6.744					9
					10	75.183		6	162.27		4	84.509		13	111.346		12	58.355		12	58.481										11	52.69		14	28.453		8	55.091					16	10.786					10
					11	88.583		7	153.903		5	53.678		14	90.278		13	51.248		13	85.307										12	61.11		15	59.439		9	42.991					17	15.385					11
					12	81.224		8	178.925		6	60.331		15	102.913		1	57.762		14	82.021										13	60.479		16	55.926		10	55.879					18	12.517					12
					13	73.622		9	147.745		7	60.424		1	106.711		2	75.779		15	73.687										14	46.789		17	38.913		11	57.501					19	13.642					13
					14	68.3		10	143.949		8	65.563		2	78.593		3	69.588		16	60.83										15	44.515		18	31.443		12	46.629					20	14.178					14
					15	74.317		11	129.071		9	55.332		3	97.266		4	70.796		17	68.899										16	55.18		19	21.377		13	43.39					21	14.255
					1	47.644		12	23.807		10	56.791		4	114.428		5	76.233		18	58.892										17	50.497					1	12.612					22	13.45
					2	65.279		13	38.954		11	62.263		5	78.201		6	66.047		19	54.624										18	55.026					2	10.75					23	14.007
					3	35.452		1	131.57		12	53.432		6	77.005		7	67.448		20	64.405										19	50.059					3	12.071
					4	20.724		2	154.462		13	63.631		7	110.408		8	59.36		21	64.899										20	37.946					4	7.829
					5	16.797		3	126.391		14	58.194		8	91.089		9	46.183		22	45.976										21	43.623					5	11.632
					6	56.421		4	125.695		15	52.633		9	88.87		10	71.099		23	62.772										22	57.487					6	11.341
					7	16.418		5	149.482		16	44.355		10	96.154		11	63.124		24	64.514																7	10.739
					8	20.329		6	124.77		17	56.073		11	101.945		1	61.457		1	126.456																8	11.856
					9	50.242		7	132.61		1	81.507		12	101.998		2	69.741		2	125.758																9	9.566
					10	64.746		8	131.735		2	108.293		13	91.921		3	79.997		3	121.183																10	12.389
					11	57.984		9	121.509		3	68.384		14	114.453		4	72.608		4	113.745																11	8.859
					12	49.772		10	108.186		4	72.699		1	91.527		5	49.395		5	139.908																12	8.828
					13	21.935		11	144.603		5	78.82		2	106.681		6	65.383		6	113.49																13	9.544
					14	13.35		12	120.406		6	88.875		3	98.901		7	18.061		7	121.987																14	9.069
					15	60.737		13	129.153		7	63.949		4	112.176		8	75.018		8	123.872																15	13.387
					16	60.796		14	145.996		8	69.734		5	116.307		9	63.115		9	133.212																16	13.569
					17	55.988		1	166.524		9	59.495		6	89.841		10	50.721		10	111.051																17	11.974
					18	65.329		2	166.28		10	66.992		7	99.98		11	72.06		11	109.2
					1	18.58		3	130.593		11	78.275		8	97.863		12	51.209		12	107.019
					2	37.182		4	116.854		12	80.504		9	105.039		13	75.976		13	106.552										average	53.5245		average	77.4802		average	21.3168		average	64.2812		average	16.4464		average	55.5871		average
					3	18.274		5	147.342		13	65.225		10	104.731		14	55.476		14	96.69
					4	19.737		6	144.138		14	76.07		11	106.587					15	95.495
					5	47.133		7	145.199		15	83.144		12	104.12					16	94.079
					6	16.093		8	178.114					13	112.633					17	78.114
					7	11.287		9	173.955											18	107.53
					8	14.74		10	168.813											19	110.731
					9	12.834		11	160.394											1	83.469
					10	37.463		12	176.28											2	64.309
					11	43.808		13	163.02											3	56.47
					12	35.036		14	101.403											4	54.481
					13	12.38														5	59.477
					14	10.592														6	71.583
					15	10.121														7	64.243
					16	11.608														8	58.888
					17	8.364														9	43.096
																				10	58.537
																				11	79.222
																				12	71.983
																				13	58.307
																				14	92.454
																				15	114.24
																				16	80.223
																				17	88.735
					average	52.1645		average	121.799		average	75.1856
														average	95.4497		average	56.9468		average	83.5558		average	72.6953		average	80.2355
[truncated: 7 more columns]

## Sheet: m
Fig.4 m				source data
GLUT2 mean grey value in Purkinje cell dendrites
					1 month
						BKC WT 425			BKC KO 424			BKC WT 496			BKC Ko 495			BKC WT 754			BKC KO 757			BKC WT 947			BKC KO 944
						image	MGV		image	MGV		image	MGV		image	MGV		image	MGV		image	MGV		image	MGV		image	MGV
						5	35.417		5	58.386		5	58.353		5	36.24		5	17.541		5	37.95		3	24.575		3	24.233
	summary					4	43.542		4	41.578		4	36.279		4	31.029		4	17.49		4	22.864		2	32.43		2	23.412
						3	41.612		3	41.483		3	35.619		3	25.831		3	33.867		3	26.725		1	45.467		1	19.923
	1 month					2	24.782		2	27.622		2	40.656		2	38.119		2	26.17		2	43.14
						1	21.453		1	52.941		1	53.279		1	45.778		1	32.695		1	19.343
	WT	ATG5 cKO
	33.3612	44.402				average	33.3612		average	44.402		average	44.8372		average	35.3994		average	25.5526		average	30.0044		average	34.1573		average	22.5227
	44.8372	35.3994
	25.5526	30.0044
	34.1573	44.8597
average	34.4771	38.6664
SD	7.92309	7.23319
SEM	3.96154	3.6166			3 months
N	4	4
						BKC WT 62			BKC KO 61			BKC WT 173			BKC KO 174			BKC KO 889			BKC KO 892			BKC WT 893			BKC KO 891
	3 months					image	MGV		image	MGV		image	MGV		image	MGV		image	MGV		image	MGV		image	MGV		cell	MGV
						4	10.496		3	39.247		3	10.706		3	24.314		4	56.55		3	37.565		4	6.503		4	21.466
	WT	ATG5 cKO				3	7.441		2	83.574		2	15.534		2	31.79		3	14.664		2	29.898		3	8.512		3	16.55
	16.0635	50.095				2	37.505		1	27.464		1	15.127		1	36.304		2	31.019		1	43.532		2	10.407		2	21.178
	13.789	30.8027				1	8.812											1	20.76					1	5.648		1	17.802
		30.7483
		36.9983
	7.7675	19.249				average	16.0635		average	50.095		average	13.789		average	30.8027		average	30.7483		average	36.9983		average	7.7675		average	19.249
average	12.54	33.5786
SD	4.28671	11.2421
SEM	2.47493	5.02762
N	3	5
Two-way ANOVA		mixed effects analysis
Holm-Šídák's multiple comparisons test
	Predicted (LS) mean diff.	Below threshold?	Summary	Adjusted P Value
WT - ATG5 cKO
1 month	-4.189	No	ns	0.4375
3 months	-20.98	Yes	*	0.022

## Sheet: o
Fig.4 o		source data
relative surface expression of GLUT2 in cerebellar acute slices at the age of 3 months
	N=1										N=2									N=3
			GLUT2	b-actin	Norm	Suface GLUT2 in %							GLUT2	b-actin	Norm	Suface GLUT2 in %						GLUT2	b-actin	Norm	Suface GLUT2 in %	in %
	WT 1356	input	19977.3	18820.5	1.06146	10.3295					WT 1274	input	34860.5	28283.9	1.23252	7.78754				WT 1271	input	28171.3	28171.3	1	3.91655
		biotinylated	2063.55		0.109644							biotinylated	2714.77		0.095983						biotinylated	1103.34		0.0391655
		non-biotinylated										non-biotinylated									non-biotinylated
	KO 1359	input	20177.6	26589	0.758871	13.3941					KO 1289	input	20692.7	28128.4	0.735652	55.098				KO 1288	input	47664.5	20359.2	2.34118	37.2938
		biotinylated	2702.62		0.101644							biotinylated	11401.3		0.40533						biotinylated	17775.9		0.873117
		non-biotinylated										non-biotinylated									non-biotinylated
	N=4
			GLUT2	b-actin	Norm	Suface GLUT2 in %
	WT 1580	input	13173.4	10682	1.23323	16.675
		biotinylated	2196.66		0.205641
		non-biotinylated
	KO 1581	input	13218.2	7297.18	1.81141	33.0616
		biotinylated	4370.15		0.598882
		non-biotinylated
	WT	ATG5 cKO
	10.329	13.394
	7.78754	55.098
	3.9165	37.294
	16.675	33.0616
		WT	ATG5 cKO
	Number of values	4	4
	Mean	9.677	34.71
	Std. Deviation	5.359	17.12
	Std. Error of Mean	2.679	8.561
	Unpaired t test
	P value	0.0315
	P value summary	*
	Significantly different (P < 0.05)?	Yes
	One- or two-tailed P value?	Two-tailed
	t, df	t=2.791, df=6

## Sheet: q
Fig.4 q		source data			MGV=mean greay value
Relative surface GLUT2 expression in 3 month Purkinje cell soma (MGV)
					BKC WT 980			BKC Ko 1008			BKC WT 975			BKC KO 994			BKC WT 915			BKC KO 889
					cell	MGV		cell	MGV		cell	MGV		cell	MGV		cell	MGV		cell	MGV
					1	4.022		1	45.742		1	22.055		1	41.072		1	22.33		1	39.268
	WT	ATG5 cKO			2	10.199		2	49.432		2	12.729		2	79.187		2	14.674		2	37.051
	10.6334	25.3448			3	6.988		3	46.977		3	21.653		1	37.349		3	25.195		3	41.22
	14.5924	33.0087			4	13.392		4	40.197		4	11.73		2	53.001		4	11.414		4	38.173
	16.322	21.5713			5	14.703		5	43.767		5	12.245		3	52.743		5	13.372		1	17.493
					6	8.57		6	31.126		6	4.42		4	37.628		6	4.131		2	13.038
					7	9.087		7	38.694		7	15.618		1	62.3		7	17.095		3	14.966
					8	2.554		1	25.211		8	19.791		2	44.821		8	21.477		4	10.971
					9	7.463		2	35.832		9	19.572		3	37.886		9	20.331		5	12.013
					1	8.381		3	29.354		10	20.353		4	34.429		10	18.832		1	30.089
					2	9.408		4	29.131		1	22.737		1	24.08		1	23.01		2	22.287
					3	9.848		5	26.663		2	14.227		2	34.183		2	13.393		3	21.164
					4	7.393		6	30.014		3	13.12		3	51.128		3	12.489		4	23.999
					5	6.198		7	28		4	16.91		4	45.077		4	17.059		5	25.068
	Unpaired t test				6	9.236		8	33.754		5	15.608		5	32.714		5	16.115		6	9.419
	P value	0.0273			7	16.966		9	37.044		6	17.374		6	46.012		6	17.207		1	22.031
	P value summary	*			1	6.91		1	13.273		1	21.583		1	54.505		1	20.391		2	21.208
	Significantly different (P < 0.05)?	Yes			2	7.097		2	19.807		2	24.889		2	43.589		2	17.55		3	23.702
	One- or two-tailed P value?	Two-tailed			3	6.491		3	17.841		3	22.573		3	35.983		3	16.139		4	24.288
	t, df	t=3.400, df=4			4	7.851		4	25.006		4	20.76		4	39.877		4	9.423		5	25.491
					5	4.732		5	25.241		5	14.01		5	38.493		5	15.93		6	17.618
					6	3.839		6	27.493		6	21.659		6	40.995		6	14.388		7	20.32
	WT	ATG5 cKO			7	8.982		7	23.973		7	19.598		7	30.612		1	16.354		1	6.617
Number of values	3	3			1	8.092		8	23.875		1	13.38		8	33.266		2	14.656		2	6.644
					2	15.183		9	35.089		2	11.441		9	33.501		3	20.988		3	6.031
Mean	13.85	26.64			3	15.165		1	14.955		3	17.577		10	32.631		4	14.454		1	23.966
Std. Deviation	2.916	5.828			4	10.601		2	17.034		4	11.938		11	31.93		5	11.146		2	24.887
Std. Error of Mean	1.684	3.365			5	19.925		3	17.564		5	8.853		1	13.22		6	12.833		3	23.599
					6	8.567		4	16.491		6	9.592		2	13.024		7	7.077		4	25.407
					7	20.262		5	16.242		7	4.851		3	13.483		8	10.265		5	19.112
					8	11.915		6	15.932		8	6.616		4	14.266		1	21.745
					1	17.056		7	16.892		1	11.844		5	17.773		2	15.599
					2	12.64		8	15.364		2	6.775		6	15.559		3	23.009
					3	17.742		9	12.665		3	12.789		7	11.343		4	16.069
					4	12.184		10	14.674		4	6.956		8	13.257		5	20.84
					5	17.968		1	14.57		5	10.827		9	8.313		6	15.974
					6	16.044		2	14.652		6	7.296		10	12.774		7
					7	10.414		3	18.575		7	8.561		11	13.135
								4	13.461					12
								5	19.556
								6	25.676
								7	23.697
								8	19.752
								9	24.885
					average	10.6334		average	25.3448		average	14.5924		average	33.5563		average	16.1932		average	21.5713
