# Supplementary material for: Autophagy regulator ATG5 preserves cerebellar function by safeguarding its glycolytic activity
Source: Nat Metab. 2025 Jan 15;7(2):297–320. doi: 10.1038/s42255-024-01196-4 (PMC11860254; doi:10.1038/s42255-024-01196-4)
Supplement: Supplementary file 11 — Excel file with source data and statistics. [file 42255_2024_1196_MOESM11_ESM.xlsx]

## Sheet: c
Fig.5 c
GLUT2 mean grey value in Purkinje cell soma of WT animals
same values as in source data for Fig.4n
				1 month													3 months
	summary				BKC WT 425			BKC WT 496			BKC WT 754			BKC WT 947				BKC WT 271			BKC WT 62			BKC WT 173			BKC WT 893
					cell	MGV		cell	MGV		cell	MGV		cell	MGV			cell	MGV		cell	MGV		cell	MGV		cell	MGV
	1 month	3 months			1	74.722		1	88.228		1	65.997		1	55.42			1	79.298		1	25.95		1	21.702		1	12.528
					2	27.039		2	69.684		2	60.49		2	75.34			2	72.137		2	16.007		2	16.259		2	13.837
	WT	WT			3	25.021		3	61.786		3	55.031		3	65.257			3	55.197		3	26.3		3	21.387		3	13.07
	52.1645	53.5245			4	58.635		4	116.327		4	55.91		4	62.394			4	54.237		4	16.441		4	22.79		4	13.413
	75.1856	21.3168			5	57.786		5	109.766		5	56.918		5	76.851			5	49.825		5	18.49		5	21.731		5	14.595
	56.9468	14.7942			6	74.511		6	107.329		6	36.314		6	84.271			6	48.098		6	12.818		6	15.529		6	11.155
	72.6953	18.5854			7	58.192		7	117.407		7	59.226		7	95.147			7	45.342		7	14.92		7	19.278		7	16.401
					8	74.933		8	105.175		8	49.629		8	101.867			8	42.905		8	13.912		8	16.523		8	10.165
average	64.248	27.0552			9	71.867		9	58.434		9	53.286		9	75.726			9	46.671		9	16.733		9	13.881		9	9.365
SD	11.4063	17.8477			10	81.145		10	103.759		10	46.391		10	56.092			10	48.084		10	14.001		10	21.338		10	13.97
SEM	5.70313	7.28631			11	73.532		11	75.814		11	29.807		11	72.107			11	40.379		11	12.929		11	13.161		11	12.72
N	4	4			12	79.986		12	66.115		12	6.959		12	62.2			12	47.515		12	13.678		12	16.476		12	11.713
p-val.	0.0126427				13	84.961		13	86.522		13	35.815		13	44.389			13	28.544		13	9.336		13	15.876		1	21.027
	*				14	26.996		14	66.82		14	52.491		14	57.682			14	36.779		14	11.852		14	18.62		2	22.03
Two-tailed unpaired T-test					15	90.694		15	89.93		1	53.856		1	36.153			1	69.153		15	17.509		15	19.151		3	17.683
					16	84.561		16	112.277		2	37.336		2	53.324			2	47.873		16	8.507		1	13.576		4	17.633
					17	38.81		17	131.074		3	44.034		3	53.378			3	54.278		17	12.647		2	46.834		5	22.025
					18	46.664		1	49.096		4	58.164		4	50.913			4	36.485		1	17.367		3	22.57		6	12.629
					19	82.55		2	54.702		5	42.372		5	58.298			5	61.79		2	14.018		4	32.23		7	18.827
					1	62.715		3	46.118		6	50.028		6	48.291			6	56.227		3	14.685		5	15.313		8	20.306
					2	37.167		4	43.812		7	59.104		7	49.752			7	24.96		4	13.246		6	23.836		9	20.297
					3	75.533		5	47.571		8	58.27		8	47.206			8	47.132		5	15.284		7	16.292		10	19.028
					4	59.833		6	51.537		9	57.161		9	55.489			9	35.878		6	8.844		8	17.862		11	20.2
					5	56.455		7	45.173		10	64.027		10	54.75			10	46.902		7	13.897		9	20.667		1	24.324
					6	67.992		8	97.263		11	49.25		11	52			11	62.978		8	16.468		10	6.06		2	23.465
					7	71.729		9	100.273		12	54.015		1	100.606			12	52.58		9	9.186		11	5.158		3	16.053
					8	60.768		10	96.599		13	61.223		2	71.232			13	57.49		10	18.188		12	10.948		4	20.381
					9	70.582		11	113.532		14	62.617		3	104.41			14	44.278		11	14.298		1	18.586		5	19.167
					10	76.364		12	96.78		15	61.54		4	90.191			15	45.743		12	15.939		2	15.851		6	19.09
					11	70.739		13	100.233		16	48.086		5	92.972			16	69.282		13	13.668		3	22.467		7	22.27
					12	45.468		14	116.322		17	52.75		6	84.077			17	73.831		14	10.987		4	13.094		8	20.713
					13	67.64		1	73.447		1	46.366		7	98.621			18	50.766		15	12.142		5	17.518		9	22.05
					14	77.601		2	71.248		2	49.932		8	92.99			1	82.056		16	8.916		6	8.532		10	21.792
					1	85.227		3	59.859		3	58.126		9	106.585			2	81.388		17	10.388		7	5.656		1	25.09
					2	74.977		4	74.693		4	61.599		10	109.1			3	70.694		18	9.549		8	9.867		2	24.318
					3	38.694		5	58.414		5	73.443		11	58.131			4	71.814		1	55.659		9	17.311		3	26.043
					4	26.833		6	66.889		6	56.006		12	96.451			5	70.676		2	65.736		10	15.038		4	22.106
					5	74.611		7	64.386		7	59.809		13	77.628			6	52.956		3	47.674		11	17.078		5	17.908
					6	75.119		8	60.636		8	59.881		14	107.827			7	46.11		4	66.395		12	14.65		6	21.44
					7	84.405		1	85.439		9	58.026						8	52.099		5	63.395		13	14.287		7	16.333
					8	67.797		2	65.503		10	64.767						9	62.395		6	52.637		14	12.375		8	10.941
					9	82.393		3	63.032		11	70.036						10	52.099		7	47.497		15	6.744		9	27.833
					10	75.183		4	84.509		12	58.355						11	52.69		8	55.091		16	10.786		10	11.266
					11	88.583		5	53.678		13	51.248						12	61.11		9	42.991		17	15.385		11	20.859
					12	81.224		6	60.331		1	57.762						13	60.479		10	55.879		18	12.517		12	15.835
					13	73.622		7	60.424		2	75.779						14	46.789		11	57.501		19	13.642		13	25.139
					14	68.3		8	65.563		3	69.588						15	44.515		12	46.629		20	14.178		14	27.755
					15	74.317		9	55.332		4	70.796						16	55.18		13	43.39		21	14.255		15	22.425
					1	47.644		10	56.791		5	76.233						17	50.497		1	12.612		22	13.45		16	24.428
					2	65.279		11	62.263		6	66.047						18	55.026		2	10.75		23	14.007		17	15.276
					3	35.452		12	53.432		7	67.448						19	50.059		3	12.071					18	16.99
					4	20.724		13	63.631		8	59.36						20	37.946		4	7.829					19	18.225
					5	16.797		14	58.194		9	46.183						21	43.623		5	11.632					20	24.88
					6	56.421		15	52.633		10	71.099						22	57.487		6	11.341					21	16.427
					7	16.418		16	44.355		11	63.124									7	10.739					22	17.307
					8	20.329		17	56.073		1	61.457									8	11.856					23	17.288
					9	50.242		1	81.507		2	69.741									9	9.566					24	19.331
					10	64.746		2	108.293		3	79.997									10	12.389
					11	57.984		3	68.384		4	72.608									11	8.859
					12	49.772		4	72.699		5	49.395									12	8.828
					13	21.935		5	78.82		6	65.383									13	9.544
					14	13.35		6	88.875		7	18.061									14	9.069
					15	60.737		7	63.949		8	75.018									15	13.387
					16	60.796		8	69.734		9	63.115									16	13.569
					17	55.988		9	59.495		10	50.721									17	11.974
					18	65.329		10	66.992		11	72.06
					1	18.58		11	78.275		12	51.209
					2	37.182		12	80.504		13	75.976
					3	18.274		13	65.225		14	55.476
					4	19.737		14	76.07
					5	47.133		15	83.144
					6	16.093
					7	11.287
					8	14.74
					9	12.834
					10	37.463
					11	43.808
					12	35.036
					13	12.38
					14	10.592
					15	10.121
					16	11.608
					17	8.364
					average	52.1645		average	75.1856		average	56.9468		average	72.6953			average	53.5245		average	21.3168		average	16.4464		average	18.5854

## Sheet: e
Fig.5 e		source data
LC3 density (#/µm²) in WT Purkinje cell soma
				1 month																										3 months
summary						BKC WT 939					BKC WT 947						BKC WT 1032						BKC WT 1037								BKC WT 975						BKC WT 62						BKC WT 980
						cell	area	# LC3B puncta	normalized			cell	area	# LC3B puncta	normalized			cell	area	# LC3B puncta	normalized			cell	area	# LC3B puncta	normalized					cell	area	# LC3B puncta	normalized			cell	area	# LC3B puncta	normalized			cell	area	# LC3B puncta	normalized
	1 month	3 months			image 5	1	184.214	10	0.0542847		image 5	1	313.639	12	0.0382605		image 5	1	269.131	8	0.0297253		image 6	1	417.882	15	0.0358953				image 5	1	476.25	14	0.0293963		image 5	1	355.675	13	0.0365502		image 5	1	268.676	9	0.0334976
	0.036304	0.05914				2	214.862	8	0.0372332			2	239.329	10	0.0417835			2	212.357	6	0.0282543			2	255.401	16	0.0626466					2	354.829	14	0.0394556			2	270.042	14	0.0518438			2	297.86	9	0.0302155
	0.038794	0.051287				3	216.945	10	0.0460946			3	330.428	8	0.024211			3	243.916	9	0.0368979			3	268.676	23	0.085605					3	218.376	8	0.0366341			3	227.161	9	0.0396195			3	287.937	6	0.0208379
	0.038823	0.047645				4	150.736	6	0.0398047			4	405.128	14	0.034557			4	278.762	16	0.0573966			4	247.528	19	0.076759					4	289.205	16	0.0553241			4	328.41	15	0.0456746			4	201.328	7	0.0347691
	0.029528					5	240.11	13	0.0541419			5	329.874	11	0.0333461			5	231	5	0.021645			5	294.769	27	0.0915971					5	230.675	8	0.0346808			5	204.451	10	0.0489115			5	237.637	5	0.0210405
						6	220.784	7	0.0317052			6	309.084	13	0.0420598		image 4	1	232.366	16	0.0688569			6	238.483	19	0.0796702				image 4	1	220.719	23	0.104205		image 4	1	273.035	19	0.0695881			6	140.389	6	0.0427384
average	0.0358622	0.0526907				7	195.341	6	0.0307155			7	278.306	10	0.0359317			2	231.781	10	0.0431442			7	240.76	11	0.0456887					2	220.198	13	0.0590378			2	271.409	22	0.0810585			7	238.223	11	0.0461752
SD	0.00438479	0.00587465				8	278.762	11	0.0394602			8	297.632	6	0.0201591			3	244.6	7	0.0286182		image 5	1	270.335	11	0.0406903					3	161.049	14	0.0869301			3	218.767	17	0.0777082		image 4	1	191.567	6	0.0313206
SEM	0.00219239	0.00339173				9	284.097	9	0.0316793		image 4	1	399.272	15	0.0375684			4	160.431	7	0.0436325			2	311.622	6	0.0192541					4	258.46	18	0.0696433			4	195.602	15	0.0766863			2	181.742	8	0.0440184
N	4	3				10	219.548	10	0.0455481			2	297.242	11	0.0370069			5	247.853	12	0.0484158			3	258.134	12	0.0464875					5	192.218	17	0.0884412			5	227.746	13	0.0570811			3	202.694	5	0.0246677
p-val T-test	0.00717466					11	267.179	9	0.0336853			3	417.231	14	0.0335546			6	186.72	9	0.0482005			4	341.229	16	0.0468893					6	203.215	18	0.0885761		image 3	1	151.614	9	0.0593613			4	305.961	10	0.0326839
	**					12	252.864	10	0.039547			4	194.951	5	0.0256475			7	191.567	12	0.0626413			5	357.692	14	0.0391398				image 3	1	163.327	15	0.0918403			2	264.576	12	0.0453556			5	114.914	4	0.0348086
two-tailed unpaired T-Test					image 3	1	261.518	4	0.0152953			5	288.457	11	0.0381339			8	262.169	11	0.0419577			6	244.209	15	0.0614228					2	280.388	15	0.0534973			3	171.395	7	0.0408413			6	192.543	5	0.0259682
						2	230.219	5	0.0217185			6	319.366	13	0.0407056		image 3	1	195.667	13	0.0664394			7	232.236	10	0.0430596					3	224.168	11	0.0490703			4	198.53	13	0.0654813		image 3	1	218.441	7	0.0320453
						3	246.747	6	0.0243164			7	281.462	10	0.0355288			2	319.984	9	0.0281264		image 4	1	279.282	16	0.0572898					4	201.621	16	0.0793568			5	262.234	9	0.0343205			2	237.702	11	0.0462764
						4	233.277	6	0.0257205		image 3	1	352.291	11	0.0312242			3	257.809	8	0.0310307			2	270.042	8	0.029625					5	204.907	5	0.0244013			6	192.739	13	0.0674487			3	178.228	9	0.0504971
						5	237.897	4	0.016814			2	338.366	11	0.0325092			4	223.452	5	0.0223762			3	197.944	9	0.0454674					6	160.659	12	0.0746924			7	194.43	10	0.0514324			4	161.505	5	0.0309588
						6	320.927	11	0.0342757			3	280.844	13	0.046289			5	212.52	5	0.0235272			4	220.979	6	0.0271519					7	262.169	11	0.0419577		image 2	1	202.89	8	0.0394302			5	185.386	7	0.0377591
						7	295.42	6	0.0203101			4	227.486	11	0.0483546			6	208.128	11	0.0528521		image 3	1	202.468	15	0.0740858				image 2	1	215.904	8	0.0370535			2	240.76	10	0.0415351		image 2	1	367.941	9	0.0244604
						8	368.168	7	0.0190131			5	322.814	11	0.0340753			7	286.31	15	0.0523908			2	191.514	12	0.0626586					2	177.772	8	0.0450015			3	202.141	12	0.0593645			2	274.272	10	0.0364602
					image 2	1	272.124	6	0.0220488			6	392.472	18	0.0458631			8	227.161	6	0.026413			3	204.144	11	0.0538835					3	195.341	5	0.0255963			4	288.457	14	0.0485341			3	243.884	9	0.0369028
						2	317.804	5	0.015733			7	280.649	8	0.0285054			9	216.815	8	0.0368978			4	191.932	17	0.088573					4	292.589	11	0.0375954			5	178.293	8	0.04487			4	297.177	15	0.050475
						3	270.693	5	0.0184711		image 2	1	257.288	5	0.0194335			10	148.23	6	0.0404776			5	146.761	12	0.0817656					5	171.526	9	0.0524702		image 1	1	232.822	8	0.034361			5	338.822	17	0.0501738
						4	307.49	3	0.00975641			2	159.683	5	0.031312			11	184.149	6	0.0325823		image 1	1	176.564	7	0.0396457					1	235.88	19	0.0805494			2	238.158	10	0.0419889		image 1	1	247.528	3	0.0121198
						5	317.804	6	0.0188796			3	224.753	5	0.0222466		image 2	1	187.663	13	0.0692731			2	182.363	11	0.0603193					2	204.256	14	0.0685414			3	283.121	8	0.0282565			2	206.078	6	0.0291152
						6	284.293	8	0.02814			4	193.389	9	0.0465383			2	203.605	10	0.0491147			3	261.946	8	0.0305406					3	124.154	6	0.0483271			4	151.614	7	0.0461699			3	175.95	10	0.0568343
						7	276.419	7	0.0253239			5	247.007	6	0.0242908			3	250.391	10	0.0399375			4	233.013	10	0.0429161					4	138.535	14	0.101057									4	137.038	12	0.087567
						8	297.762	5	0.0167919			6	288.457	9	0.0312005			4	315.071	14	0.0444344			5	204.144	8	0.039188					5	283.837	22	0.0775093									5	165.734	12	0.0371995
						9	349.818	10	0.0285863			7	241.411	6	0.0248539			5	249.87	8	0.0320166			6	213.294	13	0.0609487					6	263.112	9	0.034206									6	279.282	8	0.0373366
						10	280.844	6	0.0213642		image 1	1	202.792	5	0.0246558			6	249.675	9	0.0360469																			11.7308	0.0512874			7	202.499	8	0.0376004
						11	210.698	9	0.0427152			2	203.605	6	0.0294688			7	206.501	9	0.0435833					13	0.0540988
					image 1	1	191.047	5	0.0261716			3	85.47	5	0.0585001			8	203.54	9	0.0442174																									8.3	0.0372175
						2	220.719	4	0.0181226			4	75.482	7	0.0927373			9	221.565	6	0.0270801
						3	224.428	5	0.0222789			5	235.88	6	0.0254367		image 1	1	222.411	11	0.049458													12.8621	0.0591396
						4	268.871	7	0.0260348			6	130.596	6	0.0459432			2	232.497	6	0.0258068
						5	179.659	11	0.0612271			7	216.034	7	0.0324023			3	208.746	5	0.0239526
												8	244.925	12	0.0489946			4	270.823	7	0.0258471
								7.22222	0.029528			9	219.548	10	0.0363051			5	217.791	1	0.00459156
												10	212.78	9	0.0362523			6	227.356	6	0.0263903
																		7	225.892	10	0.0442689
														9.33333	0.0363038			8	251.432	8	0.0318177
																		9	230.642	9	0.0390215
																				8.83333	0.0387942

## Sheet: g
Fig. 5 g		source data
GLUT2 levels in WT cerebellar acute slices ctreated with vehicle (DMSO) or chloroquine (CQ)
AM 16459
	Raw plot data										GLU2	Cortex
			GLUT2	b-actin						N	DMSO	CQ		Norm	DMSO	CQ
	Cb	cntr	4409.19	13463										0.576616
		CQ	6028.37	12660						15314	0.664104	0.784638			115.173	136.076
	Cx	cntr	2224.88	12512.1						15313	1.00912	0.594649			175.006	103.127
		CQ	2066.18	10576.3						1336	0.332039	0.392955			57.5841	68.1484
										16459	0.301207	0.188363			52.2369	32.667
BEQ 1336
	Raw plot data
			GLUT2	b-actin								Cerebellum
	Cb	cntr	8682.72	17584.8						N	DMSO	CQ		Norm	DMSO	CQ
		CQ	12645.6	16344.4						15187	0.492335	0.80791		0.517834	95.0757	156.017
	Cx	cntr	7917.5	23845.1						15149	0.312981	0.464772			60.4404	89.753
		CQ	7640.02	19442.5						407	0.6086	0.582353			117.528	112.459
										15314	0.711345	1.03827			137.369	200.503
am 15314										15313	0.487983	0.699526			94.2354	135.087
	Raw plot data									1336	0.493762	0.7737			95.3513	149.411
			GLUT2	b-actin
	Cb	cntr	16533.9	21902.2
		CQ	33824.7	32488.6
	Cx	cntr	22087.5	33259.1
		CQ	26414.3	33664.3							Cerebellum							Cortex
									Vehicle		95.0757	60.4404	117.528	137.369	94.2354	95.3513		115.173	175.006	57.5841	52.2369
am 15313	Raw plot data								CQ		156.017	89.7531	112.459	200.503	135.087	149.411		136.076	103.127	68.1484	32.667
			GLUT2	a-tubulin
	Cb	cntr	14746.4	30219.1							Cerebellum			Cortex
		CQ	18497.6	26443							mean	SEM	N	mean	SEM	N
	Cx	cntr	28455.2	28198.2					Vehicle		100	10.5637	6	100	28.7759	4
		CQ	23936.2	40252.7					CQ		140.538	15.6113	6	85.0047	22.2862	4
	Raw plot data								Two-way ANOVA
			GLUT2	a-tubulin					Holm-Šídák's multiple comparisons test	Predicted (LS) mean diff.	Below threshold?	Summary	Adjusted P Value
am15187	Cb control		7249.41	14724.6
	Cb CQ		7973.65	9869.48					Vehicle - CQ
	Cb 30 mM		8889.24	14270					Cerebellum	-40.54	Yes	*	0.0317
am15149	Cb control		3532.73	11287.4					Cortex	15	No	ns	0.3848
	Cb CQ		12000.8	25820.9
	Cb 30 mM		2717.37	3947.54
ATW407	Cb control		11587.2	19039.1
	Cb CQ		6335.8	10879.7
	Cb 30 mM		4250.8	12887.5

## Sheet: i
Fig. 5 i		source data
GLUT2 levels in WT cerebellar acute slices incbated in control medium or starvation medium (ACSF)
	BEQ 1336		b-actin	GLUT2					N	DMSO	CQ		Norm	DMSO	CQ
			Plot data	Plot data					15187	0.492335	0.80791		0.517834	95.0757	156.017
	Cb	cntr	17584.8	8682.72		0.493762			15149	0.312981	0.464772			60.4404	89.753
		ACSF	7969.2	1650.52		0.207112			407	0.6086	0.582353			117.528	112.459
									15314	0.711345	1.03827			137.369	200.503
	BEQ 16459		b-actin	GLUT2					15313	0.487983	0.699526			94.2354	135.087
			Plot data	Plot data					1336	0.493762	0.7737			95.3513	149.411
	Cb	cntr	13463	4409.19		0.327504
		ACSF	11275.9	663.234		0.0588186
	am 1314/15									control media	ACSF
			b-actin	GLUT2					Number of values	5	5
			Plot data	Plot data
	Cb	cntr	18453.6	16533.9		0.895971			Mean	104	61.74
		ACSF	29384.5	31401.7		1.06865			Std. Deviation	23.78	53.15
									Std. Error of Mean	10.63	23.77
	am 1312/13
			a-tubulin	GLUT2					Ratio paired t test
			Plot data	Plot data					P value	0.0427
	Cb	cntr	30219.1	14746.4		0.487983			P value summary	*
		ACSF	23748.2	7098.97		0.298926			Significantly different (P < 0.05)?	Yes
									One- or two-tailed P value?	Two-tailed
									t, df	t=2.934, df=4
	Bl6		b-actin	GLUT2					Number of pairs	5
			Plot data	Plot data
	Cb	cntr	30963.9	30963.9		1
		ACSF	37778.8	8500.74		0.225014

## Sheet: k
Fig.5 k		source data
% of LC3 and GLUT2 overlap in WT Purkinje cells at the age of 3 months
performed with AMIRA
	Soma (PC layer)	area	mgv	in %		Dendrites (MCL)		area	mgv	in %				summary
1	BEQ 87 WT 12w 63x Cb.lif - Series001_Processed001:LC3:c:3/4 - Series001_Processed001	20.492	103.659	100		1	BEQ 87 WT 12w 63x Cb.lif - Series005_Processed001:0003-0137-0138:c:3/4 - Series005_Processed001	10.851	74.545	100				soma	dendrites
2	BEQ 87 WT 12w 63x Cb.lif - Series001_Processed001:Overlap:c:3/4 - Series001_Processed001	4.118	115.667	20.0956		2	BEQ 87 WT 12w 63x Cb.lif - Series005_Processed001:0003-0122-0139:c:3/4 - Series005_Processed001	1.013	80.258	9.33555				20.0956	9.33554
1	BEQ 87 WT 12w 63x Cb.lif - Series002_Processed001:0003-0308-0128:c:3/4 - Series002_Processed001	23.826	131.145	100		1	BEQ 87 WT 12w 63x Cb.lif - Series004_Processed001:0003-0133-0122:c:3/4 - Series004_Processed001	8.171	99.876	100				22.2236	27.5976
2	BEQ 87 WT 12w 63x Cb.lif - Series002_Processed001:0003-0306-0119:c:3/4 - Series002_Processed001	5.295	141.105	22.2236		2	BEQ 87 WT 12w 63x Cb.lif - Series004_Processed001:0003-0136-0119:c:3/4 - Series004_Processed001	2.255	104.739	27.5976				24.9602	9.17427
1	BEQ 87 WT 12w 63x Cb.lif - Series003_Processed001:0003-0115-0361:c:3/4 - Series003_Processed001	21.342	148.224	100		1	BEQ 87 WT 12w 63x Cb.lif - Series003_Processed001:0003-0143-0138:c:3/4 - Series003_Processed001	21.375	90.604	100				18.6469	9.22434
2	BEQ 87 WT 12w 63x Cb.lif - Series003_Processed001:0003-0133-0382:c:3/4 - Series003_Processed001	5.327	163.724	24.9602		2	BEQ 87 WT 12w 63x Cb.lif - Series003_Processed001:0003-0139-0131:c:3/4 - Series003_Processed001	1.961	105.033	9.17427				49.2778	21.0234
1	BEQ 87 WT 12w 63x Cb.lif - Series005_Processed001:0003-0409-0132:c:3/4 - Series005_Processed001	15.949	113.619	100		1	BEQ 87 WT 12w 63x Cb.lif - Series002_Processed001:0003-0173-0165:c:3/4 - Series002_Processed001	8.857	118.849	100				12.0919	23.0803
2	BEQ 87 WT 12w 63x Cb.lif - Series005_Processed001:0003-0408-0131:c:3/4 - Series005_Processed001	2.974	128.022	18.6469		2	BEQ 87 WT 12w 63x Cb.lif - Series002_Processed001:0002-0165-0236:c:3/4 - Series002_Processed001	0.817	121.4	9.22434				15.9821	14.9603
1	BEQ 87 WT 12w 63x Cb.lif - Series004_Processed001:0003-0470-0168:c:3/4 - Series004_Processed001	15.786	163.168	100		1	BEQ 87 WT 12w 63x Cb.lif - Series001_Processed001:0003-0195-0178:c:3/4 - Series001_Processed001	17.257	89.42	100				8.93684	15.0825
2	BEQ 87 WT 12w 63x Cb.lif - Series004_Processed001:0003-0470-0147:c:3/4 - Series004_Processed001	7.779	169.105	49.2778		2	BEQ 87 WT 12w 63x Cb.lif - Series001_Processed001:0003-0194-0174:c:3/4 - Series001_Processed001	3.628	98.387	21.0234				29.2961	22.8472
1	BEQ 323 WT 12w 63x Cb.lif - Series006_Processed001:0003-0123-0369:c:3/4 - Series006_Processed001	17.028	116.595	100		1	BEQ 323 WT 12w 63x Cb.lif - Series006_Processed001-1:0003-0173-0177:c:3/4 - Series006_Processed001	6.798	119.25	100				13.2228	8.77036
2	BEQ 323 WT 12w 63x Cb.lif - Series006_Processed001:0003-0117-0390:c:3/4 - Series006_Processed001	2.059	124.111	12.0918		2	BEQ 323 WT 12w 63x Cb.lif - Series006_Processed001-1:0003-0179-0177:c:3/4 - Series006_Processed001	1.569	125.208	23.0803				20.9539	5.99541
1	BEQ 323 WT 12w 63x Cb.lif - Series005_Processed001:0003-0127-0462:c:3/4 - Series005_Processed001	7.158	122.539	100		1	BEQ 323 WT 12w 63x Cb.lif - Series005_Processed001-1:0003-0170-0179:c:3/4 - Series005_Processed001	4.151	103.685	100				11.8656	8.82671
2	BEQ 323 WT 12w 63x Cb.lif - Series005_Processed001:0003-0119-0466:c:3/4 - Series005_Processed001	1.144	135.514	15.9821		2	BEQ 323 WT 12w 63x Cb.lif - Series005_Processed001-1:0003-0101-0147:c:3/4 - Series005_Processed001	0.621	104.579	14.9603				26.0152	9.655
1	BEQ 323 WT 12w 63x Cb.lif - Series003_Processed001:0003-0147-0400:c:3/4 - Series003_Processed001	47.914	139.947	100		1	BEQ 323 WT 12w 63x Cb.lif - Series003_Processed001-1:0003-0165-0151:c:3/4 - Series003_Processed001	19.937	121.418	100				15.3355	10.0912
2	BEQ 323 WT 12w 63x Cb.lif - Series003_Processed001:0003-0134-0388:c:3/4 - Series003_Processed001	4.282	164.412	8.93685		2	BEQ 323 WT 12w 63x Cb.lif - Series003_Processed001-1:0003-0166-0149:c:3/4 - Series003_Processed001	3.007	130.217	15.0825				18.8166	18.2723
1	BEQ 323 WT 12w 63x Cb.lif - Series002_Processed001:0003-0141-0428:c:3/4 - Series002_Processed001	38.599	178.698	100		1	BEQ 323 WT 12w 63x Cb.lif - Series002_Processed001-1:0003-0182-0175:c:3/4 - Series002_Processed001	22.029	180.654	100
2	BEQ 323 WT 12w 63x Cb.lif - Series002_Processed001:0003-0146-0424:c:3/4 - Series002_Processed001	11.308	187.882	29.2961		2	BEQ 323 WT 12w 63x Cb.lif - Series002_Processed001-1:0003-0177-0175:c:3/4 - Series002_Processed001	5.033	193.149	22.8472				PC soma	PC dendrites
1	BEQ 323 WT 12w 63x Cb.lif - Series001_Processed001:0003-0126-0427:c:3/4 - Series001_Processed001	7.419	182.899	100		1	BEQ 323 WT 12w 63x Cb.lif - Series001_Processed001-1:0003-0188-0167:c:3/4 - Series001_Processed001	15.655	124.522	100			Number of values	15	15
2	BEQ 323 WT 12w 63x Cb.lif - Series001_Processed001:0003-0069-0394:c:3/4 - Series001_Processed001	0.981	212.5	13.2228		2	BEQ 323 WT 12w 63x Cb.lif - Series001_Processed001-1:0003-0176-0162:c:3/4 - Series001_Processed001	1.373	128.19	8.77036
1	BEQ 677 WT 12w 63x Cb.lif - Series004_Processed002:0003-0139-0403:c:3/4 - Series004_Processed002	19.185	147.545	100		1	BEQ 677 WT 12w 63x Cb.lif - Series004_Processed002-1:0003-0191-0194:c:3/4 - Series004_Processed002	21.8	114.421	100			Mean	20.51	14.26
2	BEQ 677 WT 12w 63x Cb.lif - Series004_Processed002:0003-0135-0402:c:3/4 - Series004_Processed002	4.02	151.691	20.9539		2	BEQ 677 WT 12w 63x Cb.lif - Series004_Processed002-1:0003-0195-0173:c:3/4 - Series004_Processed002	1.307	114.975	5.99541			Std. Deviation	9.8	6.732
1	BEQ 677 WT 12w 63x Cb.lif - Series004_Processed001:0003-0137-0396:c:3/4 - Series004_Processed001	39.939	133.614	100		1	BEQ 677 WT 12w 63x Cb.lif - Series004_Processed001-1:0003-0201-0185:c:3/4 - Series004_Processed001	46.28	95.475	100			Std. Error of Mean	2.53	1.738
2	BEQ 677 WT 12w 63x Cb.lif - Series004_Processed001:0003-0137-0390:c:3/4 - Series004_Processed001	4.739	138.283	11.8656		2	BEQ 677 WT 12w 63x Cb.lif - Series004_Processed001-1:0003-0203-0185:c:3/4 - Series004_Processed001	4.085	100.336	8.82671
1	BEQ 677 WT 12w 63x Cb.lif - Series003_Processed001:0003-0137-0396:c:3/4 - Series004_Processed001	55.529	139.994	100		1	BEQ 677 WT 12w 63x Cb.lif - Series003_Processed001-1:0003-0159-0154:c:3/4 - Series003_Processed001	65.334	106.71	100
2	BEQ 677 WT 12w 63x Cb.lif - Series003_Processed001:0003-0137-0390:c:3/4 - Series004_Processed001	14.446	153.609	26.0152		2	BEQ 677 WT 12w 63x Cb.lif - Series003_Processed001-1:0003-0155-0155:c:3/4 - Series003_Processed001	6.308	117.378	9.655
1	BEQ 677 WT 12w 63x Cb.lif - Series002_Processed001:0003-0107-0425:c:3/4 - Series002_Processed001	21.31	134.397	100		1	BEQ 677 WT 12w 63x Cb.lif - Series002_Processed001-1:0003-0184-0172:c:3/4 - Series002_Processed001	28.5	100.427	100
2	BEQ 677 WT 12w 63x Cb.lif - Series002_Processed001:0003-0090-0430:c:3/4 - Series002_Processed001	3.268	137.04	15.3355		2	BEQ 677 WT 12w 63x Cb.lif - Series002_Processed001-1:0003-0187-0174:c:3/4 - Series002_Processed001	2.876	107.455	10.0912
1	BEQ 677 WT 12w 63x Cb.lif - Series001_Processed001:0003-0124-0446:c:3/4 - Series001_Processed001	28.14	123.301	100		1	BEQ 677 WT 12w 63x Cb.lif - Series001_Processed001-1:0003-0150-0145:c:3/4 - Series001_Processed001	16.276	118.155	100
2	BEQ 677 WT 12w 63x Cb.lif - Series001_Processed001:0003-0134-0474:c:3/4 - Series001_Processed001	5.295	135.42	18.8166		2	BEQ 677 WT 12w 63x Cb.lif - Series001_Processed001-1:0003-0151-0143:c:3/4 - Series001_Processed001	2.974	134.253	18.2723

## Sheet: m
Fig.5 m		source data
Colocalization of cathepsin D and GLUT2 in Purkinje cell soma at the age of 3 months
		KO84			WT87						WT	ATG5 cKO
		voxels	area	density	voxels	area	density	each image>3 cells			0.038569	0.026324
	1	713	26165	0.0272501	4481	217141	0.0206364				0.031937	0.023895
	2	2263	140990	0.0160508	3243	110319	0.0293966				0.033501	0.02278
	3	12714	434654	0.0292509	4352	108254	0.0402017
	4	7999	244296	0.0327431	4074	62942	0.0647263					WT	ATG5 cKO
	5				4974	131294	0.0378844			Number of values		3	3
	mean			0.0263237			0.0385691			Mean		0.03467	0.02433
	in %			68.2508			100			Std. Deviation		0.003467	0.001812
										Std. Error of Mean		0.002002	0.001046
		K674			WT323
		voxels	area	density	voxels	area	density
	1	7948	414225	0.0191876	8542	264378	0.0323098			Unpaired t test
	2	6719	434654	0.0154583	11343	374286	0.0303057			P value	0.0102
	3	4011	125317	0.0320068	6216	164699	0.0377416			P value summary	*
	4	4372	163715	0.0267049	9474	320082	0.0295987			Significantly different (P < 0.05)?	Yes
	5	13362	511618	0.0261171	8051	270802	0.0297302			One- or two-tailed P value?	Two-tailed
	mean			0.023895			0.0319372			t, df	t=4.576, df=4
	in %			74.8186			100
		K675			WT677
		voxels	area	density	voxels	area	density
	1	8687	318572	0.0272686	7478	221411	0.0337743
	2	5605	206006	0.0272079	4030	123706	0.0325772
	3	5580	306416	0.0182105	11131	328406	0.033894
	4	1726	106375	0.0162256	9569	306634	0.0312066
	5	8495	339966	0.0249878	7494	207852	0.0360545
	mean			0.0227801			0.0335013
	in %			67.9976			100

## Sheet: p
Fig.5 p		source data
Immunofluorescence analysis of mCherry/GFP ratio in WT and ATG5 cKO PCs in cerebellar OTCs
			WT 6						WT 5						WT 2_20260625						WT 3_20260625								WT	ATG5 cKO
			image	cell	MGV green	MGV reed	red/green		image	cell	MGV green	MGV reed	red/green		image	cell	MGV green	MGV reed	red/green		image	cell	MGV green	MGV reed	red/green			Number of values	4	4
			3_2	1	33.388	29.278	0.876902		2_3	1	47.862	43.344	0.905604		1_1	1	16.271	20.429	1.25555		1_3	1	38.357	20.323	0.529838
				2	60.106	44.642	0.742721			2	44.661	35.968	0.805356			2	11.822	26.986	2.28269			2	29.821	22.578	0.757117			Mean	1.283	0.6283
			3_1	1	32.346	29.033	0.897576		2_2	1	31.025	30.337	0.977824			3	15.172	27.063	1.78375			3	45.681	26.879	0.588407			Std. Deviation	0.2437	0.169
				2	38.648	36.06	0.933037			2	49.743	41.433	0.832941			4	17.025	20.496	1.20388			4	48.489	37.678	0.777042			Std. Error of Mean	0.1218	0.08452
				3	30.092	41.467	1.37801		2_1	1	23.59	30.688	1.30089			5	12.276	14.25	1.1608			5	33.48	27.786	0.829928
				4	34.472	33.354	0.967568			2	18.303	22.736	1.2422			6	24.493	38.737	1.58155			6	29.424	19.931	0.677372
				5	26.35	30.093	1.14205			3	19.026	32.152	1.6899		1_2	1	14.249	38.449	2.69836			7	29.519	16.966	0.574748			Unpaired t test
				6	30.708	34.084	1.10994			4	23.885	35.554	1.48855			2	13.506	18.772	1.3899		1_2	1	16.389	19.602	1.19605			P value	0.0045
				7	29.867	19.179	0.642147			5	36.347	38.367	1.05558			3	13.782	18.044	1.30924			2	16.121	27.604	1.7123			P value summary	**
				8	29.219	23.242	0.795441			6	37.634	67.851	1.80292			4	17.063	24.796	1.4532			3	17.963	21.622	1.2037			Significantly different (P < 0.05)?	Yes
				9	30.667	29.528	0.962859			7	53.209	52.986	0.995809			5	13.044	18.516	1.4195		1_1	1	17.966	22.613	1.25866			One- or two-tailed P value?	Two-tailed
			2_1	1	32.55	34.804	1.06925		1_3	1	18.736	35.545	1.89715			6	14.165	22.253	1.57098			2	18.867	19.652	1.04161			t, df	t=4.415, df=6
				2	52.867	44.257	0.837138			2	18.103	34.029	1.87974		1_3	1	14.875	27.927	1.87745			3	15.056	20.163	1.3392
				3	29.728	27.248	0.916577			3	14.848	20.329	1.36914			2	20.242	27.196	1.34354			4	15.849	16.005	1.00984
			1_3	1	21.296	40.623	1.90754			4	11.28	24.231	2.14814			3	21.2	23.045	1.08703			5	11.431	13.876	1.21389
				2	17.788	33.56	1.88667			5	8.867	21.208	2.39179		2_1	1	20.27	35.171	1.73513
				3	18.755	40.738	2.17211									2	17.556	28.362	1.61552						0.980646
				4	30.069	22.564	0.750407						1.42397			3	18.985	28.099	1.48006
				5	18.121	33.909	1.87125									4	22.568	29.005	1.28523
				6	18.168	35.308	1.94342									5	20.479	34.232	1.67157
				7	19.835	23.327	1.17605								3_2	1	21.122	23.672	1.12073
				8	15.375	30.035	1.9535									2	18.439	35.311	1.91502
			1_2	1	32.863	25.674	0.781243									3	18.396	16.479	0.895793
				2	29.733	32.017	1.07682
																			1.52767
							1.19959
			BEQ 1613 KO						BEQ 1612 KO						BEQ 1637 KO						BEQ 1635 KO
			image	cell	MGV green	MGV reed	red/green		image	cell	MGV green	MGV reed	red/green		image	cell	MGV green	MGV reed	red/green		image	cell	MGV green	MGV reed	red/green
			2_4	1	47.929	20.501	0.427737		2_1	1	65.647	13.568	0.206681		2_2	1	25.684	20.791	0.809492		1_4	1	25.371	16.857	0.66442
				2	40.778	23.721	0.581711			2	64.876	14.533	0.224012			2	31.54	25.145	0.797242			2	33.679	22.635	0.672081
				3	48.006	44.376	0.924384		1_2	1	31.691	13.196	0.416396			3	40.098	30.397	0.758068			3	28.975	21.01	0.725108
				4	62.538	36.91	0.590201			2	29.855	14.245	0.47714			4	33.908	30.495	0.899345			4	28.455	7.337	0.257846
				5	51.322	32.873	0.640525			3	31.74	11.266	0.354946			5	32.204	19.828	0.6157			5	30.536	20.17	0.660532
				6	62.563	39.975	0.638956			4	26.009	10.626	0.408551			6	21.688	15.538	0.716433			6	21.587	13.674	0.633437
			2_3	1	73.732	29.641	0.40201			5	23.144	14.869	0.642456			7	32.233	20.927	0.649241			7	19.795	16.118	0.814246
				2	48.361	21.964	0.454168		1_1	1	67.268	35.368	0.525777			8	39.049	20.743	0.531204			8	16.97	10.783	0.635415
				3	59.028	26.59	0.450464			2	33.971	16.444	0.48406								1_3	1	16.243	13.989	0.861233
				4	58.847	32.885	0.558822			3	52.942	28.416	0.536738									2	20.779	27.683	1.33226
				5	71.519	36.024	0.503698			4	39.828	20.578	0.516672									3	26.145	28.021	1.07175
			2_2	1	39.908	21.9	0.548762			5	80.912	48.082	0.594251									4	24.5	33.378	1.36237
				2	44.856	23.378	0.521179			6	67.483	35.86	0.531393		2_1	1	29.911	21.083	0.704858			5	28.491	32.622	1.14499
				3	52.772	29.03	0.550102			7	52.995	26.06	0.491745			2	32.772	25.857	0.788997			6	26.982	28.218	1.04581
				4	62.458	27.254	0.436357			8	76.38	41.131	0.538505			3	33.591	19.363	0.576434		1_2	1	26.341	18.13	0.688281
				5	61.735	34.098	0.552329			9	78.118	43.036	0.55091			4	31.967	16.079	0.502987			2	23.535	22.595	0.960059
				6	72.064	35.843	0.497377									5	25.594	12.943	0.505704			3	21.402	18.325	0.856228
			1_2	1	47.851	34.241	0.715575						0.468765			6	34.189	16.966	0.496241			4	14.712	10.003	0.679921
				2	64.372	28.918	0.449233									7	53.596	32.89	0.613665			5	14.51	18.506	1.2754
			1_1	1	70.427	34.809	0.494256									8	28.024	14.987	0.534792			6	16.483	13.013	0.78948
				2	55.114	30.111	0.54634									9	37.592	17.578	0.467599
				3	43.633	20.934	0.479774									10	41.705	20.4	0.48915						0.856543
				4	74.108	39.801	0.537068									11	29.161	16.131	0.55317
				5	73.989	40.119	0.542229									12	29.021	14.322	0.493505
				6	41.299	20.299	0.491513									13	43.902	23.288	0.530454
				7	70.167	35.462	0.505394									14	37.209	19.177	0.515386
																15	46.18	19.982	0.432698
							0.540006								1_3	1	30.565	16.084	0.526223
																2	31.857	23.436	0.735662
																3	30.124	20.906	0.693998
																4	30.982	19.695	0.635692
																5	23.847	17.993	0.754518
																6	29.729	15.886	0.53436
																7	24.392	16.762	0.687193
															1_2	1	39.394	23.338	0.592425
																2	33.917	24.083	0.710057
																3	22.95	14.586	0.635556
															1_1	1	21.169	22.553	1.06538
																2	28.269	22.062	0.780431
																3	40.97	30.97	0.755919
																4	28.498	25.044	0.878799

## Sheet: r
Fig.5 r		source data
	BEQ WT 1326 + mDLX-EGFP				BEQ WT 1333 + mDLX-ATG5-EGFP				BEQ KO 1329 + mDLX-EGFP			BEQ KO 1329 + mDLX-EGFP		BEQ KO 1335 + mDLX-ATG5-EGFP				BEQ KO 1340 + mDLX-ATG5-EGFP				BEQ 1391 WT + mDLX-ATG5 -EGFP				BEQ 1383 KO + mDLX-ATG5-EGFP				BEQ 1387 WT + mDLX-EGFP					BEQ 1430 KO + mDLX-EGFP				BEQ 1429 KO + mDLX-EGFP			BEQ 1428 WT + mDLX-EGFP			BEQ 1458 WT + mDLX-EGFP				BEQ 1463 WT + mDLX-EGFP
	GFP positive Purkinje cells				GFP positive Purkinje cells				GFP positive Purkinje cells			GFP negative Purkinje cells		GFP positive Purkinje cells				GFP positive Purkinje cells				GFP positive Purkinje cells				GFP positive Purkinje cells				GFP positive Purkinje cells					GFP positive Purkinje cells				GFP positive Purkinje cells			GFP positive Purkinje cells			GFP positive Purkinje cells				GFP positive Purkinje cells
	image	cell	MGV		image	cell	MGV		image	cell	MGV	image		image	cell	MGV		image	cell	MGV		image	cell	MGV		image	cell	MGV		image	cell	MGV			cell	MGV			cell	MGV		cell	MGV		cell	area			cell
	8	1	101.098		11	1	59.618		4	1	135.009	7		13	1	107.972		2	1	116.819		7	1	8.558		5	1	27.425		10	1	16.889			1	44.739			1	24.17		1	26.071		1	MGV			1
	7	1	124.674		10	1	63.919		1	1	183.539	5			2	104.018		1	1	161.967		6	1	13.797		4	1	21.274		9	1	24.172			1	58.842			2	34.113		2	28.917		1	54.702			1
	6	1	116.769		9	1	47.945								3	74.666						5	1	26.135		3	1	24.28		8	1	17.047			1	35.639			3	37.609		3	27.049			55.257			1
	5	1	109.13		8	1	109.814			average	159.274				4	109.06			average	139.393		5	2	19.053		2	1	16.653		7	1	24.899			2	42.608			4	50.306		4	24.853		average
	4	1	91.525		7	2	111.714					4			5	119.022						4	1	16.1		1	1	37.607		6	1	13.644			3	35.532			1	72.14		5	30.837			54.9795			average
	2	1	122.67			1	119.031					3			6	89.64						3	1	22.884						5	1	26.897			4	41.856						1	24.479
		1	102.028		6	1	126.273					2			7	128.046						2	1	13.31						4	1	15.602							average	43.6676		1	37.039
						2	100.805					1			8	140.123						1	1	14.648						3	1	41.251			average		43.2027					1	28.32
		average	109.699		5	1	70.619								9	98.766		normalized values		1.0649										2	1	40.84										1	40.004
					4	1	62.901		normalized values		1.23072			12	1	146.445				1.47647		average		16.8106		average		25.4478		1	1	41.787										2	41.225		averages
					3	1	56.795				1.67311				2	154.316																										1	47.039
						2	62.403								3	153.132														average		26.3028										2	43.18			EGFP	ATG5-EGFP
					2	1	86.327								4	161.571																										3	41.495		WT	54.9795	44.1392	0.723417
					1	1	74.484							11	1	106.597						normalized values	BEQ 1391	BEQ 1383	BEQ 1387																	1	44.014		WT	67.0503
														10	1	95.618							0.325365	1.04266	0.642099
	normalized values		0.921593			average	82.332							9	1	93.045							0.524545	0.808811	0.91899										EGFP							average	34.6087			61.0149
			1.13651												2	130.439							0.99362	0.923096	0.648106									WT	34.6087
			1.06445												3	104.19							0.724372	0.633127	0.946629									KO	43.2027
			0.994812												4	116.34							0.612102	1.42977	0.518728										43.6676
			0.834327		normalized values		0.543468								5	117.916							0.870021		1.02259																				single cells normalized values
			1.11824				0.582675								6	124.734							0.50603		0.593169
			0.930071				0.437059								7	134.703							0.556899		1.56831																			BEQ 1329	BEQ 1458	BEQ 1463	BEQ 1454
							1.00105								8	139.823									1.55269									BEQ 1430	BEQ 1429	BEQ 1428								1.09734	0.994953	1.09466	0.633714
							1.01837								9	126.664									1.58869									1.29271	0.698379	0.753307								0.897371	1.00505	1.01225	0.83714
							1.08507								10	141.743																		1.70021	0.985677	0.835541								1.19549		0.89309	0.985759
							1.15108								11	132.83																		1.02977	1.08669	0.781566								1.52392			0.71276
							0.918922								12	147.881																		1.23114	1.45356	0.718114											0.818751
							0.643752								13	120.733																		1.02668	2.08445	0.891018											0.787447
							0.573396							8	1	99.972																		1.20941		0.707307											0.585332
							0.517734								2	105.827																				1.07022											0.510072
							0.568856								3	109.256																				0.818291											0.697305
							0.786943								4	99.347																				1.15589											0.673507
							0.678984								5	91.24																				1.19117											0.682194
															6	107.747																				1.35917											0.990528
															7	126.05																				1.24766											0.677179
	WT EGFP	WT ATG5-EGFP	ATG5 cKO EGFP	ATG5 cKO ATG5-EGFP										7	1	52.545																				1.19898											0.581612
	0.921593	0.543468	1.23072	0.984256			WT			ATG5 cKO					2	111.102																				1.27176											0.820275
	1.13651	0.582675	1.67311	0.948212			mean	SEM	N	mean	SEM	N			3	83.803																															0.742753
	1.06445	0.437059	1.29271	0.680643		EGFP	1	0.0440513	36	1.2598	0.0824012	17			4	122.907																															0.658052
	0.994812	1.00105	1.70021	0.994174		ATG5-EGFP	0.717143	0.0256907	47	1.08791	0.0493427	27			5	134.484																															0.646317
	0.834327	1.01837	1.02977	1.08499											6	111.82																															0.708564
	1.11824	1.08507	1.23114	0.817144											7	73.29																															0.656118
	0.930071	1.15108	1.02668	1.16725		Two-way ANOVA									8	113.357																															0.767878
	0.642099	0.918922	1.20941	1.27734										6	1	189.991																															0.697993
	0.91899	0.643752	0.698379	0.900335		Holm-Šídák's multiple comparisons test		Predicted (LS) mean diff.	Below threshold?	Summary	Adjusted P Value				2	195.19																															0.696567
	0.648106	0.573396	0.985677	1.33497										5	1	188.034																															0.736869
	0.946629	0.517734	1.08669	1.40672		EGFP:WT vs. EGFP:ATG5 cKO		-0.2598	Yes	**	0.0014			4	1	188.74																															0.780744
	0.518728	0.568856	1.45356	1.39593		EGFP:WT vs. ATG5-EGFP:WT		0.2829	Yes	****	<0.0001			3	1	191.213
	1.02259	0.786943	2.08445	1.47286		EGFP:WT vs. ATG5-EGFP:ATG5 cKO		-0.08791	No	ns	0.1625				2	183.277
	0.593169	0.678984	1.09734	0.971721		EGFP:ATG5 cKO vs. ATG5-EGFP:WT		0.5427	Yes	****	<0.0001			2	1	183.402
	1.56831	0.325365	0.897371	0.871639		EGFP:ATG5 cKO vs. ATG5-EGFP:ATG5 cKO		0.1719	No	ns	0.0506			1	1	156.898
	1.55269	0.524545	1.19549	0.848183		ATG5-EGFP:WT vs. ATG5-EGFP:ATG5 cKO		-0.3708	Yes	****	<0.0001				2	121.372
	1.58869	0.99362	1.52392	1.18906											3	145.716
	0.753307	0.724372		1.47647
	0.835541	0.612102		1.04266											average	126.54
	0.781566	0.870021		0.808811
	0.718114	0.50603		0.923096
	0.891018	0.556899		0.633127										normalized values		0.984256
	0.707307	0.633714		1.42977												0.948212
	1.07022	0.83714		1.09734												0.680643
	0.818291	0.985759		0.897371												0.994174
	1.15589	0.71276		1.19549												1.08499
	1.19117	0.818751		1.52392												0.817144
	1.35917	0.787447														1.16725
	1.24766	0.585332														1.27734
	1.19897	0.510072														0.900335
	1.27176	0.697305														1.33497
	0.994953	0.673507														1.40672
	1.00505	0.682194														1.39593
	1.09465	0.990528														1.47286
	1.01225	0.677179														0.971721
	0.89309	0.581612														0.871639
		0.820275														0.848183
		0.742753														1.18906
		0.658052														0.94978
		0.646317														1.06054
		0.708564														1.0749
		0.656118														1.13706
		0.767878														1.22793
		0.697993														1.2746
		0.696567														1.15465
		0.736869														1.29211
		0.780744														1.21086
																1.34806
																1.10058
																0.911329
																0.964702
																0.99596
																0.905632
																0.831729
																0.982205
																1.14905
																0.478992
																1.01279
																0.763935
																1.1204
																1.22593
																1.01933
																0.6681
																1.03334
																1.73193
																1.77932
																1.71409
																1.72052
																1.74307
																1.67072
																1.67186
																1.43026
																1.10641
																1.32832
[truncated: 8 more columns]
