# Supplementary material for: Autophagy regulator ATG5 preserves cerebellar function by safeguarding its glycolytic activity
Source: Nat Metab. 2025 Jan 15;7(2):297–320. doi: 10.1038/s42255-024-01196-4 (PMC11860254; doi:10.1038/s42255-024-01196-4)
Supplement: Supplementary file 12 — Excel file with source data and statistics. [file 42255_2024_1196_MOESM12_ESM.xlsx]

## Sheet: c
Fig. 6c		source data
d mean greay value of methylglyoxal-modified proteins in Purkinje cell soma
	1 month																									3 months
		BKC WT 1037			BKC KO 1038			BKC WT 1032			BKC KO 1033			BKC WT 953			BKC KO 952			BKC WT 947			BKC KO 953				BKC WT 980			BKC KO 1008			BKC WT 975			BKC KO 994			BKC WT 893			BKC KO 891			BKC WT 915			BKC KO 889
		cell	MGV		cell	MGV		cell	MGV		cell	MGV		cell	MGV		cell	MGV		cell	MGV		cell	MGV			cell	MGV		cell	MGV		cell	MGV		cell	MGV		cell	MGV		cell	MGV		cell	MGV		cell	MGV
		1	55.565		1	61.116		1	39.401		1	70.708		1	24.281		1	55.025		1	45.967		1	78.721			1	77.451		1	92.668		1	110.1		1	122.574		1	40.882		1	106.304		1	114.907		1	127.491
		2	71.765		2	69.67		2	49.676		2	79.86		2	68.857		2	47.265		2	53.883		2	90.369			2	81.181		2	77.972		2	89.847		2	115.322		2	45.057		2	118.082		2	124.415		2	101.768
		3	50.386		3	59.209		3	45.018		3	59.448		3	44.661		3	60.744		3	60.725		3	50.487			3	76.845		3	67.397		3	83.262		3	112.414		3	90.573		3	123.78		3	118.182		3	127.515
		4	40.613		4	57.97		4	32.546		4	60.757		4	58.057		4	52.831		4	60.617		4	99.08			4	79.33		4	46.484		4	110.651		4	124.64		4	75.606		4	154.91		4	91.251		4	20.573
		5	46.823		5	53.325		5	34.927		5	49.683		5	24.175		5	57.472		5	64.603		5	90.418			5	67.176		5	73.922		5	110.947		5	92.796		5	80.199		5	137.802		1	124.669		5	77.348
		6	32.075		6	54.709		6	36.847		6	59.323		6	20.087		6	51.765		6	74.481		6	101.381			6	72.09		6	56.166		6	87.781		6	77.601		1	85.901		1	138.173		2	121.048		6	98.872
		7	81.541		1	86.19		7	34.66		1	44.877		1	65.032		7	46.911		1	51.622		7	76.984			7	63.477		7	68.798		1	97.452		7	126.381		2	46.981		2	108.226		3	109.431		7	65.774
		1	28.328		2	54.558		1	48.801		2	56.744		2	61.254		8	55.436		2	52.56		8	80.128			8	78.871		1	56.483		2	61.233		8	100.28		3	84.451		3	133.335		4	109.577		8	76.656
		2	34.052		3	62.483		2	60.063		3	73.918		3	53.439		9	54.307		3	65.016		9	92.347			1	60.149		2	55.793		3	96.934		9	84.566		4	94.952		4	64.031		5	104.063		1	101.685
		3	42.089		4	50.505		3	47.796		4	48.103		4	54.011		1	43.108		4	66.994		10	109.096			2	40.7		3	51.811		4	83.55		10	88.793		5	78.018		5	111.599		6	114.853		2	91.986
		4	26.058		5	46.819		4	46.912		5	59.326		1	21.586		2	46.224		5	72.356		11	112.953			3	32.82		4	48.713		5	90.056		11	73.935		6	105.156		6	101.961		7	99.16		3	125.998
		5	29.051		6	24.18		5	46.247		6	56.073		2	38.97		3	46.791		6	77.822		1	48.797			4	36.7		5	102.447		6	82.359		1	103.474		7	113.705		7	117.311		8	81.454		4	127.035
		6	21.244		1	70.384		6	48.793		7	55.93		3	32.172		4	36.012		1	78.808		2	62.06			5	54.976		6	80.57		7	111.556		2	69.272		8	74.835		1	128.553		9	148.916		5	131.4
		7	38.45		2	69.688		7	46.173		8	64.607		4	66.391		5	44.484		2	75.78		3	44.036			6	48.01		7	93.166		8	89.061		1	100.24		9	95.465		2	121.817		1	86.595		6	106.231
		8	36.287		3	69.016		8	45.06		1	69.237		5	33.956		6	38.611		3	62.59		4	47.258			7	37.079		8	98.359		1	62.498		2	109.32		1	78.017		3	124.99		2	117.378		1	99.716
		9	40.17		4	63.501		9	46.57		2	63.513		6	23.682		1	48.603		4	63.617		5	30.611			8	41.925		1	93.034		2	120.234		3	85.713		2	74.002		4	92.513		3	74.472		2	107.21
		1	116.861		5	68.669		1	63.517		3	52.798		1	59.598		2	54.741		5	80.321		6	26.95			9	59.165		2	83.045		3	85.685		4	98.907		3	80.932		5	85.642		4	85.136		3	126.519
		2	122.145		6	64.764		2	60.043		4	60.503		2	59.48		3	30.268		6	65.33		1	57.272			10	66.8		3	72.285		4	24.245		5	105.859		4	66.691		6	100.226		5	83.368		4	155.806
		3	96.428		7	58.669		3	57.248		5	53.328		3	32.787		4	46.767		1	58.958		2	72.28			11	45.267		4	80.627		5	84.679		1	99.504		5	72.261		1	99.39		6	24.279		5	100.545
		4	82.842		1	57.651		4	78.732		6	62.769		4	58.44		5	39.456		2	39.351		3	64.761			12	62.874		5	73.963		6	90.556		2	101.629		1	59.307		2	81.844		1	9.342		1	152.919
		5	77.187		2	57.541		5	70.122		1	32.385		5	45.752		6	44.911		3	39.505		4	51.456			13	82.412		6	70.505		7	78.29		3	102.473		2	71.548		3	97.692		2	98.421		2	126.546
		6	84.421		3	58.448		6	70.793		2	41.11		6	46.745		7	16.995		4	46.346		5	68.934			1	61.887		7	96.849		8	80.008		4	75.88		3	67.763		4	86.308		3	91.717		3	127.08
		7	102.279		4	61.295		7	66.496		3	33.543					1	66.349		1	101.488		6	54.061			2	61.662		8	72.633		1	50.086		5	98.905		4	82.93		5	91.708		4	94.3		1	124.945
		8	86.259		5	57.709		1	40.614		4	32.971					2	65.91		2	72.832		7	58.466			3	62.271		1	80.361		2	63.021		6	119.745		5	51.315		1	93.027		5	92.386		2	150.247
		1	47.676		6	65.159		2	39.797		5	34.066					3	62.66		3	69.274		8	54.094			4	64.488		2	89.129		3	82.76		7	97.453		6	52.837		2	90.154		6	72.526		3	143.813
		2	46.807		7	59.089		3	35.253		6	37.716					4	63.137		4	64.178		9	46.505			5	77.913					4	77.622		8	87.409		7	51.983		3	50.256		7	63.371		4	125.317
		3	44.342		8	62.611		4	25.833		1	47.947					5	67.016		5	63.829		10	47.867			6	77.259		4	75.3272		5	54.525		9	107.584		1	82.656		4	84.161
		4	36.297		9	48.644		5	26.519		2	39.666					6	74.006		6	74.657		1	125.497			7	74.663					6	79.907		1	65.972		2	62.35					1	94.4314			112.346
		5	43.722		10	62.535		6	22.281		3	45.818					1	33.744		7	86.701		2	98.678			8	75.545					7	22.933		2	95.913		3	75.947			105.326
		6	82.394		1	48.345		7	33.193		4	47.875					2	39.589		8	84.958		3	98.66			9	99.049					1	61.522		3	88.935		4	76.643
		7	38.571		2	41.272		8	31.484		5	36.951					3	34.526		9	67.864		4	97.206									2	59.484		4	76.847		5	66.138
		8	41.107		3	44.394		1	54.928		6	37.125					4	19.607		10	68.759		5	23.286			average	64.0012					3	103.308		5	98.084		6	68.97
		1	37.876		4	43.296		2	55.611								5	39.186					6	98.636									4	86.311		6	71.228
		2	37.391		5	48.654		3	51.73								6	33.166					7	97.451									5	101.523		7	87.523			70.0096
		3	39.704		6	45.076		4	54.104								7	33.732					8	72.241									6	96.726		8	92.174
		4	15.989					5	47.596								8	39.647					1	30.413									7	85.753		9	99.283
		5	30.497					6	44.897								9	22.452					2	93.986									8	86.368		10	90.434
		6	37.652					7	42.158														3	29.689									9	59.495
		7	39.238																				4	83.492
		8	41.433																				5	68.68									average	81.6402		average	95.9206
		9	36.713																				6	27.595
		10	43.825																				7	21.991
		average	52.0036		average	57.347		average	46.9063		average	52.1462		average	45.1551		average	46.3096		average	65.9935		average	68.6875
	Two-Way ANOVA followed ba Holm-Sidaks multiple comparisons test
	Holm-Šídák's multiple comparisons test	Mean Diff.	Below threshold?	Summary	Adjusted P Value
	WT - ATG5 cKO
	1 M	-1.53	No	ns	0.7365
	3 M	-19.71	Yes	**	0.0078
		WT			ATG5 cKO
	1 M	52.5146	4.7219	4	54.0442	6.36704	4
	3 M	77.5206	6.72147	4	97.2299	8.03887	4

## Sheet: e
Fig. 6e		source data
Normalized GLUT2 levels in 3 months old cerebellar tissue from WT and ATG5 cKO mice
			Vinculin	methylglyoxal
			Plot data	Plot data		Norm to Actin			WT	KO		WT Norm	KO Norm
	Exp1	WT	24570.5	22179.4		0.902687			0.902687	1.02234		111.506	126.286
		KO	25766.8	26342.5		1.02234			1.12002	1.32794		138.352	164.036
	Exp2	WT	11233	12581.3		1.12002			0.395475	1.59897		48.8516	197.515
		KO	11979.4	15907.9		1.32794			0.819989	1.22731		101.29	151.605
	Exp3	WT	9188.48	3633.81		0.395475
		KO	11989.2	19170.4		1.59897			0.809544
	Exp4	WT	25099.2	20581.1		0.819989
		KO	26592.4	32637.2		1.22731
		WT	ATG5 cKO
	Number of values	4	4
	Mean	100	159.9
	Std. Deviation	37.51	29.61
	Std. Error of Mean	18.76	14.81
	Unpaired t test
	P value	0.0462
	P value summary	*
	Significantly different (P < 0.05)?	Yes
	One- or two-tailed P value?	Two-tailed
	t, df	t=2.505, df=6

## Sheet: g
Fig. 6g		source data
D-serine levels in WT and ATG5 cKO Purkinje cells of 3-month-old animals																																																3 months
	BKC WT 1032					BKC KO 1033						BKC WT 1037						BKC KO 1038						BKC WT 1202						BKC KO 1201						BKC WT 1203						BKC KO 1204
1 month		Purkinje cell soma					Purkinje cell soma						Purkinje cell soma						Purkinje cell soma						Purkinje cell soma						Purkinje cell soma						Purkinje cell soma						Purkinje cell soma
		image	cell	area	MGV		image	cell	area	MGV			image	cell	area	MGV			image	cell	area	MGV			image	cell	area	MGV			image	cell	area	MGV			image	cell	area	MGV			image	cell	area	MGV
		5	1	307.881	27.795		5	1	326.653	29.903			4	1	263.665	26.982			4	1	239.199	42.062			4	1	190.006	28.493			5	1	241.346	54.174			5	1	385.737	30.85			5	1	264.576	38.571			BKC WT 1182 -Purkinje cell soma
			2	242.778	28.813			2	289.563	30.506				2	338.757	24.274				2	216.815	38.076				2	210.21	29.297				2	325.645	53.264				2	406.072	31.316				2	297.242	44.232			image
			3	245.413	30.222			3	198.725	31.328				3	262.169	24.04				3	340.839	41.564				3	149.141	30.935				3	335.666	52.186				3	263.405	25.718				3	323.4	39.877			5
			4	182.457	27.494			4	233.342	29.602				4	255.336	21.92				4	210.698	38.467				4	228.657	31.066				4	282.861	48.048				4	366.054	20.1				4	254.913	39.379
			5	159.943	26.163			5	176.243	28.586				5	259.501	23.957				5	351.348	38.333				5	91.489	32.664				5	348.517	49.408				5	189.55	24.713				5	270.042	37.62
			6	250.391	22.179			6	414.759	29.004				6	208.616	20.179				6	253.905	34.825			3	1	236.596	14.964				6	301.536	47.457				6	245.576	18.881				6	275.736	35.176
		4	1	96.304	28.857		4	1	257.093	27.928				7	263.405	20.336			3	1	242.68	50.996				2	359.449	29.361				7	266.366	51.734				7	351.771	24.178				7	145.367	30.723
			2	216.815	28.13			2	243.363	31.434				8	171.526	21.214				2	359.644	46.486				3	345.133	27.97			4	1	281.625	38.399				8	351.901	23.532				8	216.392	31.932
			3	168.728	26.855			3	348.81	29.441			3	1	176.243	24.645				3	344.222	41.938				4	360.36	25.748				2	192.218	37.576			4	1	297.079	30.217				9	162.253	34.612
			4	124.805	25.975			4	277.07	29.689				2	171.623	26.203				4	428.424	45.849				5	105.349	18.237				3	260.282	36.698				2	311.622	27.468				10	225.892	33.568			4
			5	188.737	27.735			5	245.673	26.745				3	154.087	23.531				5	216.815	44.142				6	148.491	27.686				4	305.636	35.893				3	153.664	33.156			4	1	191.6	30.547
			6	212.357	28.372			6	205.72	27.495				4	182.457	21.231				6	103.722	24.213				7	295.68	26.307				5	189.55	27.594				4	306.351	27.559				2	174.974	34.927
			7	171.395	28.603		3	1	157.405	25.928				5	168.142	21.412				7	312.859	48.983				8	218.441	24.327				6	258.46	32.671				5	250.391	31.748				3	213.626	32.251
			8	174.779	23.992			2	209.136	29.476				6	91.326	25.121			2	1	134.435	36.271				9	195.667	24.388				7	313.9	35.678				6	220.101	32.804				4	186.101	30.865
			9	141.365	31.454			3	119.599	23.586				7	91.489	18.032				2	342.921	33.401				10	163.815	21.192				8	276.647	38.555				7	158.512	31.092				5	294.899	33.13
		3	1	193.65	23.724			4	284.488	25.191				8	195.341	23.252				3	214.57	36.59				11	205.232	21.527				9	219.548	39.282			3	1	164.628	31.147				6	173.868	32.336
			2	265.064	26.802			5	182.783	26.198			2	1	163.587	21.246				4	255.076	38.495				12	222.996	14.835			3	1	313.9	37.928				2	167.784	23.153				7	245.576	44.095			3
			3	303.749	24.988		2	1	312.24	28.377				2	240.11	21.195				5	165.409	39.129				13	211.609	19.966				2	202.499	37.025				3	195.862	25.782			3	1	232.497	27.04
			4	136.257	27.655			2	242.452	28.615				3	175.3	21.483			1	1	157.47	12.852				14	197.944	19.602				3	273.491	36.468				4	232.789	25.864				2	331.339	31.933
			5	223.387	27.767			3	236.075	27.643				4	219.905	18.645				2	279.022	23.497				15	204.842	22.96				4	185.386	36.892				5	205.395	21.661				3	179.041	31.482
			6	140.032	25.777			4	289.498	25.977				5	240.272	16.257				3	143.415	23.122				16	226.575	25.09				5	243.428	36.217				6	292.849	29.754				4	207.021	26.311
			7	169.378	27.169			5	331.794	25.353				6	209.657	13.616				4	312.468	21.497			2	1	299.584	38.128				6	201.848	32.825				7	140.747	26.786				5	239.329	31.431
		2	1	154.445	25.096			6	263.665	26.314				7	206.956	17.622				5	277.07	18.555				2	143.838	36.461				7	183.629	32.711			2	1	243.428	26.813				6	145.237	20.369
			2	119.86	34.669		1	1	216.945	25.095				8	255.466	16.916				6	320.407	20.934				3	365.143	39.065				8	222.541	27.498				2	106.325	30.994			2	1	260.444	30.745
			3	210.21	29.381			2	226.64	22.644				9	154.737	15.057				7	310.646	19.593				4	389.186	42.319			2	1	303.749	25.53				3	198.074	31.556				2	190.006	32.008			2
			4	186.622	36.427			3	167.231	24.739			1	1	225.241	29.805										5	383.004	39.053				2	323.335	28.619				4	274.727	33.464				3	229.341	31.009
			5	123.081	28.817			4	195.667	23.278				2	206.664	24.397				average		34.3948				6	386.648	40.143				3	358.733	27.546				5	305.31	29.58				4	204.451	27.807
			6	147.58	20.807			5	167.882	22.124				3	129.1	25.189									1	1	227.616	31.465				4	323.27	26.344				6	106.846	31.293			1	1	186.557	37.228
			7	156.559	25.78			6	255.466	22.919				4	171.916	28.704										2	338.366	31.281				5	234.904	22.631			1	1	272.775	35.08				2	277.265	37.846
			8	169.964	25.826			7	99.818	31.339				5	212.78	28.988										3	370.316	33.873			1	1	246.747	26.767				2	167.882	31.775				3	206.273	34.653
			9	134.891	22.884			8	103.917	34.122				6	180.635	19.212										4	202.89	33.527				2	267.439	25.197				3	327.955	36.386				4	271.409	38.854
			10	204.711	24.232									7	172.957	19.726										5	195.049	33.829				3	309.345	25.105				4	252.603	34.735				5	213.236	36.834
		1	1	239.199	26.296			average		27.438				8	150.443	32.1										6	114.133	18.592				4	310.646	25.685				5	189.095	29.7				6	292.426	33.961			1
			2	122.202	25.903																											5	34115.6	16.935				6	230.349	36.736				7	165.864	36.15
			3	187.11	25.092									average		22.3178										average		28.3137				6	269.424	28.893				7	195.569	36.323				8	204.484	34.05
			4	118.135	20.958																																							9	191.828	33.901
			5	187.793	24.892																											average		35.2981				average		29.1975				10	222.834	26.207
			6	135.867	27.917																																							11	231.488	32.475
			7	144.326	25.842
			8	141.268	28.277																																							average		33.5825

			average		26.8904
	WT			ATG5 cKO					WT					ATG5 cKO
	mean	SEM	N	mean	SEM	N		1 M	26.8904	22.3178	28.3137	29.1975		27.438	34.3948	35.2981	33.5825
1 M	26.6799	1.52971	4	32.6784	1.78156	4		3 M	22.6006	23.5367	22.3806	22.1829	21.0003	21.7263	29.0789	29.7844	24.139	29.6114
3 M	22.3402	0.407503	5	26.868	1.65535	5
	Two-way ANOVA
	Holm-Šídák's multiple comparisons test	Predicted (LS) mean diff.	Below threshold?	Summary	Adjusted P Value
	WT - ATG5 cKO
	1 M	-5.998	Yes	*	0.0257
	3 M	-4.528	Yes	*	0.0307
[truncated: 41 more columns]

## Sheet: i
Fig. 6i		source data
Purkinje cell density of WT cerebellar OTCs cultured in medium with vehicle or D-Serine
	DJW 144	control					5 µM					DJW 143	control					5 µM
		image	# PC	area	#PC / µm²		image	# PC	area	#PC / µm²			image	# PC	area	#PC / µm²		image	# PC	area	#PC / µm²
		#3	2	4171.99	0.000479388		#5	5	15117.5	0.000330743			#3	18	50876.9	0.000353795		#5	8	66997.1	0.000119408
		#2	2	6552.78	0.000305214		#4	1	3426.12	0.000291875			#2	19	122181	0.000155508		#4	5	52032.6	9.60937e-05
		#1	3	4100.09	0.000731692		#3	9	26570.4	0.000338722			#1	39	155906	0.000250151		#3	5	34936.1	0.000143118
							#2	2	7859.01	0.000254485									5	21292.1	0.000234829
			2.33333		0.000505431		#1	2	10652.9	0.000187742				25.3333		0.000253151		#2	9	50100.1	0.00017964
																		#1	11	86971.9	0.000126478
								3.8		0.000280714
																			7.16667		0.000149928
	summary				normalized values to WT
		control	D-serine (5 µM)		control	D-serine (5 µM)						WT	control					5 µM
		0.000479388	0.000330743		0.948473	0.654378							image	# PC	area	#PC / µm²		image	# PC	area	#PC / µm²
		0.000305214	0.000291875		0.603868	0.577478			cntr	5 µM D-Serine			10	14	181702	7.70494e-05		10	24	194429	0.000123438
		0.000731692	0.000338722		1.44766	0.670165		Number of values	16	21			9	19	109284	0.00017386		9	16	91394.3	0.000175066
		0.000353795	0.000254485		1.39756	0.503501							8	36	151286	0.000237961		8	19	119222	0.000159367
		0.000155508	0.000187742		0.614287	0.37145		Mean	1	0.6173			7	54	207455	0.000260298		7	7	104961	6.66915e-05
		0.000250151	0.000119408		0.988149	0.471688		Std. Deviation	0.3253	0.2515			6	48	218488	0.000219692		6	24	81672.3	0.000293857
		7.70494e-05	9.60937e-05		0.37575	0.37959		Std. Error of Mean	0.08132	0.05488			5	60	238179	0.000251912		5	19	151210	0.000125653
		0.00017386	0.000143118		0.847869	0.565348							4	34	210650	0.000161405		4	19	167141	0.000113676
		0.000237961	0.000234829		1.16047	0.927624							3	28	198539	0.000141031		3	9	177408	5.07305e-05
		0.000260298	0.00017964		1.26941	0.709617		Unpaired t test					2	26	111718	0.000232728		2	28	196352	0.000142601
		0.000219692	0.000126478		1.07138	0.499613		P value	0.0003				1	51	173108	0.000294613		1	17	155700	0.000109184
		0.000251912	0.000123438		1.22851	0.601977		P value summary	***
		0.000161405	0.000175066		0.787131	0.85375		Significantly different (P < 0.05)?	Yes					37		0.000205055			18.2		0.000136026
		0.000141031	0.000159367		0.68777	0.777192		One- or two-tailed P value?	Two-tailed
		0.000232728	6.66915e-05		1.13495	0.325237		t, df	t=4.040, df=35
		0.000294613	0.000293857		1.43675	1.43307
			0.000125653			0.612777
			0.000113676			0.55437
			5.07305e-05			0.2474
			0.000142601			0.69543
			0.000109184			0.532463
				average	1	0.617339
				SD	0.325288	0.251478
				SEM	0.0813221	0.054877
				N	16	21
				p-val T-test	0.000278341

## Sheet: k
Fig. 6k		source data
Purkinje cell density of WT cerebellar OTCs treated with vehicle or LPA (100 nM)
												normalized values				summary
	BEQ 1399	control					100 nM
		image	# PC	area	#PC / µm²		image	# PC	area	#PC / µm²		cntr	100 nM			cntr	100 nM			Unpaired t test
		#3	39	307749	0.000126727		#3	18	184960	9.73184e-05		0.934821	0.717886			0.934821	0.717886			P value	0.0071
		#2	32	244329	0.000130971		#2	18	223281	8.06159e-05		0.966127	0.594677			0.966127	0.594677			P value summary	**
		#1	36	241627	0.00014899		#1	21	252615	8.31304e-05		1.09905	0.613225			1.09905	0.613225			Significantly different (P < 0.05)?	Yes
																0.753028	0.760447			One- or two-tailed P value?	Two-tailed
			35.6667		0.000135563			19		8.70216e-05						0.678712	0.833856			t, df	t=2.956, df=23
																1.18533	1.13577
												normalized values				1.07307	0.790788				cntr	LPA
	DJW 147	control					100 nM									1.30986				Number of values	14	11
		image	# PC	area	#PC / µm²		image	# PC	area	#PC / µm²		cntr	100 nM			1.05136	0.661447
		#5	24	253883	9.45316e-05		#4	19	199030	9.54629e-05		0.753028	0.760447			1.04312	1.04628			Mean	1	0.7809
		#4	18	211262	8.52023e-05		#3	24	229274	0.000104678		0.678712	0.833856			1.30828	0.771716			Std. Deviation	0.1929	0.1716
		#3	33	221773	0.000148801		#2	25	175341	0.000142579		1.18533	1.13577			0.847471	0.664212			Std. Error of Mean	0.05154	0.05173
		#2	42	311786	0.000134708		#1	26	261907	9.92718e-05		1.07307	0.790788			0.959343
		#1	20	121629	0.000164434							1.30986				0.790424
			31.6667		0.000149314			25.5		0.000120925					average	1	0.780936
															SD	0.192854	0.171584
												normalized values			SEM	0.0515423	0.0517347
	DJW 147	control					100 nM								N	14	11
		image	# PC	area	#PC / µm²		image	# PC	area	#PC / µm²		cntr	100 nM		P-val t-test	0.00707806
		#6	23	219716	0.000104681		#4	17	258130	6.58582e-05		1.05136	0.661447			**
		#5	18	173310	0.00010386		#3	21	201584	0.000104175		1.04312	1.04628
		#4	14	107476	0.000130262		#2	14	182203	7.68374e-05		1.30828	0.771716
		#3	18	213320	8.43802e-05		#1	17	257055	6.61336e-05		0.847471	0.664212
		#2	15	157037	9.55189e-05							0.959343
		#1	11	139771	7.87001e-05							0.790424
			14.6667		9.9567e-05			17		7.8251e-05

## Sheet: m
Fig. 6m		source data
Purkinje cell density of WT cerebellar OTCs treated with vehicle or RSL3 or RSL3+Fer-1 for 24 h
																	normalized values					summary
	DJW 149	control					RSL 24h					RSL + Fer1 24h
		image	# PC	area	#PC / µm²		image	# PC	area	#PC / µm²		image	# PC	area	#PC / µm²		cntr	RSL3	RSL3+Fer-1			cntr	RSL3	RSL3+Fer-1
		#7	8	29424.8	0.000271879		#8	7	14631	0.000478436		#5	5	17090.1	0.000292567		0.564593	0.993536	0.607555			0.564593	0.993536	0.607555
		#6	10	19552.9	0.000511432		#7	10	24989.3	0.000400171		#4	5	22942.8	0.000217933		1.06206	0.831009	0.452568			1.06206	0.831009	0.452568
		#5	8	11169.7	0.000716224		#6	4	10959.7	0.000364974		#3	10	31755.1	0.00031491		1.48733	0.757918	0.653953			1.48733	0.757918	0.653953
		#4	8	10877	0.000735499		#5	9	13649.2	0.000659381		#2	6	13069.9	0.000459071		1.52736	1.36929	0.953322			1.52736	1.36929	0.953322
		#3	12	26259.8	0.000456972		#4	10	24768.3	0.000403742		#1	8	14735.8	0.000542894		0.948964	0.838424	1.12739			0.948964	0.838424	1.12739
		#2	3	8758.48	0.000342525		#3	6	20735.6	0.000289357							0.7113	0.600889				0.7113	0.600889
		#1	4	11893.8	0.000336309		#2	2	8624.76	0.000231891							0.69839	0.481552				0.69839	0.481552
							#1	2	9849.06	0.000203065								0.421692					0.421692
																						1.03687	1.24058	0.697377
			7.57143		0.000481549			6.25		0.000378877			6.8		0.000365475							0.916112	0.609594	0.903847
																						0.716197	0.807625	0.811595
																						1.20575	0.608845	1.17973
	DJW 146	control					RSL 24h					RSL + Fer1 24h										1.20489	1.02169	0.95301
		image	# PC	area	#PC / µm²		image	# PC	area	#PC / µm²		image	# PC	area	#PC / µm²		cntr	RSL3	RSL3+Fer-1			0.920186	0.617225	0.778583
		#6	12	22487.2	0.000533638		#8	2	3132.42	0.000638483		#6	8	22289.4	0.000358915		1.03687	1.24058	0.697377				0.539667
		#5	11	23330.3	0.00047149		#7	4	12749.6	0.000313736		#5	10	21497.2	0.000465177		0.916112	0.609594	0.903847				0.753261
		#4	11	29842.6	0.000368601		#6	9	21652.5	0.000415656		#4	5	11970.4	0.000417699		0.716197	0.807625	0.811595			0.600825	0.873153	0.90458
		#3	11	17726	0.000620557		#5	5	15956.6	0.000313351		#3	12	19764	0.000607166		1.20575	0.608845	1.17973			1.39097	1.05104	0.594652
		#2	10	16126.1	0.000620113		#4	7	13312.4	0.000525827		#2	8	16310.5	0.00049048		1.20489	1.02169	0.95301			1.00821	0.229266	0.996993
		#1	6	12669.3	0.000473587		#3	4	12591.9	0.000317664		#1	5	12477.9	0.000400708		0.920186	0.617225	0.778583			1.11253	0.857467	1.08774
							#2	2	7200.79	0.000277747								0.539667				0.887475	0.733275	0.99808
			10.1667		0.000514664		#1	12	30953.7	0.000387676			8		0.000456691			0.753261				0.37575	0.700199	0.473382
																						0.847869	0.535677	1.10678
								5.625		0.000398767												1.16047	0.471837	0.935435
																						1.26941	0.60366	0.715831
																						1.07138	0.612826	0.729958
	Bl6	control					RSL 24h					RSL + Fer1 24h										1.22851	0.566728	0.66269
		image	# PC	area	#PC / µm²		image	# PC	area	#PC / µm²		image	# PC	area	#PC / µm²		cntr	RSL3	RSL3+Fer-1			0.787131	0.78528	0.693101
		#5	11	37140.3	0.000296174		#5	4	9293.3	0.000430417		#5	14	31396.5	0.000445909		0.600825	0.873153	0.90458			0.68777	0.624928	0.940183
		#4	10	14584.2	0.000685673		#4	1	1930.11	0.000518104		#4	11	37525.8	0.000293131		1.39097	1.05104	0.594652			1.13495	0.450971
		#3	15	30181.6	0.000496992		#3	1	8848.31	0.000113016		#3	14	28486.3	0.000491464		1.00821	0.229266	0.996993			1.43675
		#2	70	979497	7.14652e-05		#2	53	962219	5.5081e-05		#2	88	1.25943e+06	6.98728e-05		1.11253	0.857467	1.08774
		#1	59	1.03493e+06	5.70087e-05		#1	42	891657	4.71033e-05		#1	65	1.01382e+06	6.41136e-05		0.887475	0.733275	0.99808
																					average	1	0.719637	0.831597
																					SD	0.293347	0.245352	0.205397
																					SEM	0.0554373	0.0447949	0.0419265
	Bl6	control					RSL3					RSL3 + Fer1									N	28	30	24
		image	# PC	area	#PC / µm²		image	# PC	area	#PC / µm²		image	# PC	area	#PC / µm²		cntr	RSL3	RSL3+Fer-1
		10	14	181702	7.70494e-05		9	18	125366	0.000143579		8	9	92717.3	9.70693e-05		0.37575	0.700199	0.473382		One-way ANOVA followed by Holm-Sidaks comparisons test
		9	19	109284	0.00017386		8	14	127454	0.000109843		7	27	118969	0.000226951		0.847869	0.535677	1.10678
		8	36	151286	0.000237961		7	19	196378	9.67524e-05		6	27	140760	0.000191815		1.16047	0.471837	0.935435		Holm-Šídák's multiple comparisons test	Mean Diff.	Below threshold?	Summary	Adjusted P Value
		7	54	207455	0.000260298		6	29	234280	0.000123783		5	28	190756	0.000146785		1.26941	0.60366	0.715831		cntr vs. RSL3	0.2804	Yes	***	0.0007
		6	48	218488	0.000219692		5	23	183029	0.000125663		4	30	200426	0.000149681		1.07138	0.612826	0.729958		cntr vs. RSL3 + Fer1	0.0993	No	ns	0.199
		5	60	238179	0.000251912		4	15	129076	0.00011621		3	37	272283	0.000135888		1.22851	0.566728	0.66269		RSL3 vs. RSL3 + Fer1	-0.1811	Yes	*	0.0372
		4	34	210650	0.000161405		3	28	173886	0.000161025		2	36	253301	0.000142124		0.787131	0.78528	0.693101
		3	28	198539	0.000141031		2	33	257522	0.000128144		1	45	233416	0.000192789		0.68777	0.624928	0.940183
		2	26	111718	0.000232728		1	15	162208	9.24738e-05							1.13495	0.450971
		1	51	173108	0.000294613												1.43675
			37		0.000205055			21.5556		0.000121942			29.875		0.000160388

## Sheet: n
Fig. 6n		source data
Purkinje cell density of WT cerebellar OTCs treated with vehicle or LPA or LPA and Fer1
																								cntr	LPA	LPA+Fer1
	WT1		cntr							LPA 100 nM 5 days							LPA 100 nM 5 days + 1 µM Fer-1 3 days
		image	area	# cells	density		normalized		image	area	# cells	density		normalized		image	area	# cells	density		normalized			0.647216	0.401032	0.984566
		6	253089	22	8.69261e-05		0.647216		6	185661	10	5.38617e-05		0.401032		6	204182	27	0.000132235		0.984566			1.02058	0.690766	1.26699
		5	262636	36	0.000137072		1.02058		5	172460	16	9.27752e-05		0.690766		5	240941	41	0.000170166		1.26699			1.22438	0.454363	1.34531
		4	194596	32	0.000164443		1.22438		4	213029	13	6.10245e-05		0.454363		4	166034	30	0.000180686		1.34531			0.959903	0.986444	1.18541
		3	294751	38	0.000128922		0.959903		3	173602	23	0.000132487		0.986444		3	238678	38	0.00015921		1.18541			1.1682	1.17375	0.8713
		2	248569	39	0.000156898		1.1682		2	171272	27	0.000157644		1.17375		2	205089	24	0.000117022		0.8713			0.979723	0.915662	1.54072
		1	182392	24	0.000131584		0.979723		1	211416	26	0.000122981		0.915662		1	256125	53	0.00020693		1.54072
					0.000134308
	WT2		cntr							LPA 100 nM 5 days							LPA 100 nM 5 days + 1 µM Fer-1 3 days
		image	area	# cells	density		normalized		image	area	# cells	density		normalized		image	area	# cells	density		normalized
		6	223825	36	0.00016084		0.867507		6	253008	25	9.88111e-05		0.532948		8	194164	44	0.000226613		1.22226			0.867507	0.532948	1.22226
		5	241325	35	0.000145033		0.782251		5	174280	30	0.000172137		0.928438		7	131239	30	0.000228591		1.23293			0.782251	0.928438	1.23293
		4	202477	38	0.000187675		1.01225		4	233510	23	9.84968e-05		0.531253		6	112051	25	0.000223113		1.20338			1.01225	0.531253	1.20338
		3	253302	35	0.000138175		0.745262		3	124279	24	0.000193114		1.04158		5	137111	30	0.000218801		1.18013			0.745262	1.04158	1.18013
		2	139554	41	0.000293793		1.58461		2	214887	29	0.000134955		0.727894		4	122781	28	0.000228049		1.23001			1.58461	0.727894	1.23001
		1	144453	27	0.000186911		1.00813		1	172351	31	0.000179866		0.970127		3	320715	74	0.000230734		1.24449			1.00813	0.970127	1.24449
																1	113456	25	0.00022035		1.18848					1.18848
					0.000185405
	DJW 248		cntr							LPA 100 nM 5 days							LPA 100 nM 5 days + 1 µM Fer-1 3 days
		image	area	# cells	density		normalized		image	area	# cells	density		normalized		image	area	# cells	density		normalized
		3	138619	9	6.4926e-05		0.67426		5	180037	17	9.44252e-05		0.98061		4	191236	19	9.93535e-05		1.03179			0.67426	0.98061	1.03179
		2	144457	20	0.000138449		1.4378		4	171556	5	2.91451e-05		0.302673		3	216768	24	0.000110718		1.14981			1.4378	0.302673	1.14981
		1	233914	20	8.55015e-05		0.887937		3	133334	9	6.74997e-05		0.700988		2	250519	13	5.18922e-05		0.538903			0.887937	0.700988	0.538903
									2	131817	6	4.55175e-05		0.472701		1	202653	13	6.4149e-05		0.66619				0.472701	0.66619
					9.62923e-05				1	154336	13	8.4232e-05		0.874753											0.874753
								One-way ANOVA
			cntr	LPA	LPA +Fer-1			Holm-Šídák's multiple comparisons test	Mean Diff.	Below threshold?	Summary	Adjusted P Value
		Number of values	15	17	17			cntr vs. LPA	0.2538	Yes	*	0.0151	A-B
								cntr vs. LPA +Fer-1	-0.1225	No	ns	0.184	A-C
		Mean	1	0.7462	1.123			LPA vs. LPA +Fer-1	-0.3763	Yes	***	0.0003	B-C
		Std. Deviation	0.2656	0.2603	0.2439
		Std. Error of Mean	0.06858	0.06314	0.05916

## Sheet: o
Fig. 6o		source data
Purkinje cell density of WT cerebellar OTCs treated with vehicle orD-serine or D-serine and Fer1
																								summary
	WT1		cntr							D-serine 10 µM 7 days							D-serine 10 µM 7 days + 1 µM Fer-1 3 days							cntr	d-serine	d-serine+Fer-1
		image	area	# cells	density		normalized		image	area	# cells	density		normalized		image	area	# cells	density		normalized			0.662301	0.551222	0.432945
		6	224414	23	0.000102489		0.662301		5	234467	20	8.52998e-05		0.551222		7	179113	12	6.69967e-05		0.432945			1.22581	0.713568	1.04953
		5	121250	23	0.000189691		1.22581		4	235460	26	0.000110422		0.713568		6	227816	37	0.000162412		1.04953			0.775906	0.760576	1.19975
		4	174900	21	0.000120069		0.775906		3	220907	26	0.000117697		0.760576		5	166974	31	0.000185658		1.19975			1.45911	0.512839	0.962926
		3	177154	40	0.000225793		1.45911		2	252015	20	7.93602e-05		0.512839		4	147641	22	0.00014901		0.962926			0.631673	0.328961	0.916663
		2	265987	26	9.77493e-05		0.631673		1	196442	10	5.09056e-05		0.328961		3	105745	15	0.000141851		0.916663			1.24519		0.762229
		1	176450	34	0.00019269		1.24519									2	169560	20	0.000117952		0.762229					1.05463
																1	196078	32	0.0001632		1.05463
				27.8333	0.000154747						20.4	8.87369e-05
																		24.1429	0.000141011
	WT2		cntr							D-serine 10 µM 7 days							D-serine 10 µM 7 days + 1 µM Fer-1 3 days
		image	area	# cells	density		normalized		image	area	# cells	density		normalized		image	area	# cells	density		normalized
		3	199754	32	0.000160197		0.94191		5	135697	16	0.00011791		0.693273		4	143585	17	0.000118396		0.696134			0.94191	0.693273	0.696134
		2	282927	42	0.000148448		0.87283		4	152518	15	9.8349e-05		0.578261		3	243030	33	0.000135786		0.798378			0.87283	0.578261	0.798378
		1	218270	44	0.000201586		1.18526		3	194244	28	0.000144149		0.847551		2	223605	17	7.6027e-05		0.447015			1.18526	0.847551	0.447015
									2	207695	32	0.000154072		0.905894		1	228806	23	0.000100522		0.591038				0.905894	0.591038
				39.3333	0.000170077				1	136615	15	0.000109798		0.645577											0.645577
									1	103393	14	0.000135406		0.796144				22.5	0.000107683						0.796144
											20	0.000126614
	BFD 744 WT		cntr							D-serine 10 µM 7 days							D-serine 10 µM 7 days + 1 µM Fer-1 3 days
		image	area	# cells	density		normalized		image	area	# cells	density		normalized		image	area	# cells	density		normalized
		3	257670	35	0.000135833		1.28293		5	204204	17	8.32503e-05		0.786291		3	133675	16	0.000119693		1.13049			1.28293	0.786291	1.13049
		2	249459	24	9.62081e-05		0.908676		4	134245	14	0.000104287		0.984983		2	173314	16	9.23181e-05		0.871935			0.908676	0.984983	0.871935
		1	163569	14	8.55907e-05		0.808396		3	124201	9	7.24634e-05		0.68441		1	116913	12	0.000102641		0.969431			0.808396	0.68441	0.969431
									2	183349	21	0.000114535		1.08178											1.08178
				24.3333	0.000105877				1	199598	19	9.51911e-05		0.899071				14.6667	0.000104884						0.899071
											16	9.39455e-05
	BFD 743 WT		cntr							D-serine 10 µM 7 days							D-serine 10 µM 7 days + 1 µM Fer-1 3 days
		image	area	# cells	density		normalized		image	area	# cells	density		normalized		image	area	# cells	density		normalized
		2	115068	14	0.000121667		0.710463		6	102874	7	6.80441e-05		0.397336		3	86246.8	8	9.27571e-05		0.541644			0.710463	0.397336	0.541644
		1	90565.6	20	0.000220834		1.28954		5	179652	16	8.90612e-05		0.520063		2	211047	21	9.95039e-05		0.581042			1.28954	0.520063	0.581042
									4	221049	24	0.000108573		0.634001		1	87465.8	20	0.000228661		1.33524				0.634001	1.33524
				17	0.000171251				3	79861.2	2	2.50435e-05		0.146238											0.146238
									2	186675	16	8.57102e-05		0.500495				16.3333	0.000140307						0.500495
									1	63451.4	5	7.88005e-05		0.460146											0.460146
											11.6667	7.58721e-05
	Holm-Šídák's multiple comparisons test	Mean Diff.	Below threshold?	Summary	Adjusted P Value
	cntr vs. D-Serine	0.3442	Yes	***	0.0006	A-B
	cntr vs. D-Serine +Fer-1	0.1564	No	ns	0.0917	A-C
	D-Serine vs. D-Serine +Fer-1	-0.1877	Yes	*	0.0499	B-C
		cntr	D-Serine	D-Serine +Fer-1
	Number of values	14	22	17
	Mean	1	0.6558	0.8436
	Std. Deviation	0.2729	0.224	0.2686
	Std. Error of Mean	0.07295	0.04776	0.06514

## Sheet: q
Fig. 6m		source data
GCaMP7f fluorescence of WT Purkinje cells treated with vehicle or LPA
	values normalized to baseline (fluorescence before stimulation)
Time (sec)	WT + vehicle
1	1.02265	1.00504	1.00429	1.00614	1.00722	0.997328	1.00899	1.02249	1.01927	0.985176	0.984358	0.991936	0.987087	0.989413	0.992893	0.992165	0.995934	0.997872	0.986689	1.00405	1.00059	0.99805	1.00322	0.9939	0.994018	0.998551	0.996248	0.981536	0.99039	0.99826	1.00929	0.99191	0.993788	0.999093	0.983221	0.994398	0.996036	0.997622	1.0008	1.00528	0.994391	1.02042	1.00225	0.992465	1.00657	1.00746	1.00333	0.996776	1.00018
2	0.99346	1.00098	0.999185	0.997394	0.989806	0.993491	1.00164	0.987082	0.99812	1.0039	1.00486	1.00538	1.017	1.01075	1.0046	1.01571	1.00858	1.0043	1.01529	1.00817	0.995765	0.995357	0.999094	0.996306	0.9949	0.990968	0.989342	0.998477	0.995363	1.00034	0.988925	1.01006	1.00185	1.00771	0.990385	0.994016	0.998739	0.998532	1.00329	0.991214	1.00339	1.0143	1.00881	1.00986	1.00815	1.0126	1.00999	0.999463	1.00111
3	0.984899	0.998528	0.994187	0.990933	0.995272	0.98329	0.993645	0.988444	0.988252	0.983221	0.986868	0.989294	0.98882	0.985015	0.985574	0.990988	0.986211	0.994454	0.992715	1.01152	0.993868	1.00281	0.994362	0.99621	0.99005	0.990448	0.992519	0.998858	1.00249	0.994214	0.997142	0.999297	0.998224	1.00643	0.982774	1.00155	0.995496	1.00015	1.01053	0.993242	0.990519	1.00088	1.00673	0.991904	1.00259	0.998869	1.00066	0.990127	0.995446
4	0.989958	0.999906	0.999519	0.994313	0.996131	0.983103	0.999986	0.990585	0.985197	0.989989	0.99133	1.00825	0.997164	1.0009	1.00148	1.00254	1.0031	0.998535	1.00744	1.00497	0.997145	1.00043	0.994664	0.998808	0.997457	0.99263	1.0131	0.988865	0.987299	1.00994	1.00768	1.00879	0.991949	0.997732	0.992533	0.994112	0.994492	1.00308	0.989254	0.995269	0.996693	1.0058	1.00673	0.998636	0.99611	0.995348	1.01157	0.997716	1.00361
5	0.98237	0.996306	0.988633	0.988548	0.991446	0.989092	0.983499	0.999341	0.983083	0.996307	0.9967	1.00188	0.990879	0.989983	0.999958	0.992165	0.996592	0.994862	0.994819	0.999093	0.993753	1.00457	1.00544	0.997557	0.998427	1.00426	1.00274	1.00609	0.998051	0.998029	1.01268	1.00288	0.992382	0.985106	0.984923	0.994302	0.992098	1.0049	0.987103	0.988299	0.996483	1.003	1.00695	1.00761	0.997771	1.00209	1.00142	0.996709	1.00464
6	0.991515	0.998681	1.00418	1.00346	0.998161	1.0051	1.00493	1.02191	0.993186	0.989764	0.991888	0.988984	0.991313	0.988028	0.990157	0.989918	0.994399	0.990526	0.987359	0.996348	0.999789	1.0024	0.999597	0.994478	0.997281	0.994811	1.00675	1.00076	1.00544	0.998606	0.990711	1.00183	0.995357	0.989189	0.985191	0.992682	0.992407	0.993401	0.987443	0.986399	0.985707	1.00699	1.0052	1.00887	1.01779	0.998869	1.00459	1.00678	1.01308
7	0.988791	0.995694	0.990077	0.993219	0.998083	1.01183	1.00189	0.995449	0.988957	1.00736	1.00939	1.00577	1.00789	1.01653	1.00308	1.01432	1.01348	1.00328	1.01137	0.999627	1.00295	0.993596	0.994866	0.998904	1.00028	1.0026	0.9939	0.99724	1.0002	0.998029	1.00089	0.972283	1.00466	1.00801	0.987072	1.00088	0.995264	1.00782	1.00035	0.999451	0.991252	0.996626	0.987395	1.00046	0.998187	1.0009	0.997042	0.994224	1.00445
8	1.01272	1.00803	1.00896	1.00813	1.00644	1.02409	1.0081	1.01043	1.01151	0.995103	0.998861	0.997531	1.00128	1.0079	1.00142	0.996659	1.0001	1.00001	1.00257	1.00214	0.99542	0.999603	1.00544	0.994189	0.998075	0.998344	1.01628	1.00533	0.994691	0.994907	1.00375	1.00964	1.00033	1.0034	0.989758	1.00021	0.999511	0.993077	0.994234	1.01048	0.986962	1.00234	1.00684	1.01196	1.00168	1.00185	1.01151	0.998925	1.00454
9	1.00552	1.00228	1.00241	0.993816	0.996599	1.00425	1.00519	1.00226	0.996711	1.0018	0.998512	0.998152	0.996081	0.998941	1.00301	0.996659	0.99842	0.998076	1.00505	0.996119	0.99634	1.00437	0.996678	0.998423	0.997105	0.997513	0.999977	0.997335	0.994422	0.998375	0.99732	0.993598	1.00493	1.00249	0.991459	0.99964	0.999434	1.00308	0.99163	0.998817	1.00611	1.00805	1.00455	1.00046	1.00059	0.995825	0.999771	0.992881	0.993961
10	0.990153	0.997762	0.984411	0.9963	0.992773	0.992181	0.984641	0.989806	0.986607	1.00503	1.01441	1.00585	1.01624	0.996172	1.00365	1.00832	1.00653	1.00603	1.00477	1.00458	1.00404	0.998567	1.00453	1.00506	1.00478	1.0158	0.981331	0.994575	1.00276	0.986932	1.00536	0.986634	1.0052	1.00121	0.988236	0.992777	0.999357	0.994635	0.994007	0.99831	1.0014	0.993968	0.997554	0.98405	1.00151	0.994154	0.99444	0.992679	0.992383
11	1.00961	1.00075	0.995964	1.00306	1.00855	1.00753	1.00379	0.993503	1.00235	0.985402	0.987565	0.978882	0.979176	0.985422	0.986338	0.976114	0.98029	0.986853	0.982959	0.993145	1.00082	0.995046	1.0003	1.00564	0.994018	0.999279	0.995419	1.00057	1.00786	0.997219	1.00179	0.996764	1.00288	1.00333	1.00381	1.00145	0.99843	1.00509	1.00216	0.999324	1.00161	1.00659	1.00116	1.00845	1.00226	1.01361	1.00339	1.01316	1.00566
12	1.01058	0.997838	1.02073	1.00276	1.00652	1.01137	1.00988	1.01199	1.01386	1.00293	1.00193	1.01128	1.00974	1.00399	1.00861	1.01357	1.00244	1.00027	1.00333	0.997797	0.997662	1.0025	0.99255	1.00189	1.00389	1.00292	1.00094	0.997145	1.00517	1.01259	1.00036	1.00584	0.997899	1.00937	1.04742	1.00526	0.999665	0.994895	1.00997	1.00452	1.00831	0.991708	1.00083	1.00354	1.00242	1.00233	0.996471	1.00416	1.0051
13	0.982759	0.990561	0.98319	0.984572	0.997458	0.984413	0.982611	0.975408	0.988252	1.02759	1.02152	1.01494	1.02415	1.02223	1.02007	1.01581	1.01597	1.01343	1.02504	0.995814	1.001	0.994011	0.994564	1.00314	1.00054	1.00458	1.00288	1.0079	0.996573	1.00011	0.999821	1.01618	0.998548	1.00832	1.06094	1.00164	0.996654	1.00223	1.00272	1.00655	0.994914	0.995297	0.996571	1.0027	0.996027	1.00436	1.00187	1.00437	0.998231
14	0.999103	0.996153	0.999296	1.00624	1.00652	0.992461	1.00011	1.01491	1	1.00721	1.0059	1.00041	1.00681	1.01327	1.00626	0.997087	1.00317	1.00527	1.00381	0.994136	1.00358	0.998878	1.00725	0.99977	1.00592	0.995123	1.00453	1.00799	1.00074	1.00439	0.980886	1.00774	0.999739	1.0127	1.02701	1.00612	1.01171	0.999506	1.01167	1.00591	1.01438	0.98719	0.99679	0.992325	0.995695	0.99881	0.990188	1.0004	0.994704
15	1.00825	1.00803	1.00785	1.01101	1.00534	1.01539	1.01343	0.996033	1.02044	0.996006	1.00256	0.996676	0.984161	0.976464	0.991302	0.983497	0.990232	0.993433	0.984681	0.998026	1.00652	1.00126	0.99849	1.0017	1.00513	1.00208	0.993347	1.00923	1.00491	0.986816	1.00607	1.00204	0.999143	0.998715	1.00337	1.00765	1.01055	1.0049	1.0137	1.00123	1.00757	1.00181	0.995807	1.00298	0.996277	1.00018	0.993488	1.00457	0.998881
16	1.02089	1.00558	1.01674	1.00813	1.00659	1.01174	1.00506	1.01841	1.02397	1.01691	1.00876	1.01027	1.01244	1.01897	1.01199	1.01956	1.01216	1.00843	1.01357	1.0023	1.00289	1.00447	1.00936	0.999963	1.00301	0.998967	1.0142	1.00362	0.998186	1.0015	1.00339	0.994865	1.01375	0.985635	0.999517	1.00202	1.00183	1.00399	0.996837	1.01276	1.00653	0.991708	0.989471	0.991343	0.993536	0.991408	0.993932	0.999194	0.999067
17	1.00299	0.998145	1.00696	1.00614	0.997146	0.992181	0.989713	0.983775	0.997415	1.01308	1.00214	1.00297	1.00572	1.00798	0.997794	1.01239	1.00529	1.00772	1.00142	0.997111	1.00232	1.00644	0.997181	1.00285	1.00795	1.00541	0.994728	0.999048	1.00168	1.0186	1.00196	1.00964	1.00174	0.99123	0.990922	1.00707	1.00947	0.997103	1.01019	1.00541	1.00914	0.98493	0.990782	1.00411	0.993702	0.998153	0.991584	1.00282	0.99229
18	1.00377	0.999753	0.993409	1.00584	0.999957	1.00117	1.0029	0.998173	1.00282	0.993223	0.992446	0.991548	0.984052	0.988028	0.991811	0.982534	0.987089	0.996647	0.977125	0.995052	1.00554	0.997635	1.00242	1.01122	1.00716	1.00572	1.00177	1.00543	1.01378	1.00115	0.991961	0.990011	0.997629	0.990323	0.991459	1.00422	1.00885	0.995999	0.994121	0.99755	1.00464	0.988386	0.995588	0.988257	0.989134	0.983171	0.994757	1.00504	0.992662
19	1.01389	1.00879	1.01596	1.00048	1.01175	1.01249	1.00924	0.996227	1.0047	1.00586	0.997955	0.98945	0.996623	1.00155	1.00117	0.998264	0.99725	1.00134	0.995202	0.991467	1.0068	1.00758	1.00282	1.00728	1.01659	1.01476	1.01047	0.999619	1.00517	1.01456	1.00196	0.994865	0.991949	0.98125	0.973014	0.999831	1.01024	0.996129	1.00046	1.00743	1.01343	0.997822	0.975161	0.994429	0.997688	0.998571	0.993932	0.996172	0.999995
20	1.01194	1.01201	1.00341	1.00336	1.00909	1.09718	1.19174	1.16745	1.29864	1.09182	1.20477	1.1109	1.06381	1.06149	1.18898	1.17119	1.05186	1.07965	1.03949	0.987883	1.01152	1.08007	1.09212	1.13699	1.17048	1.09922	1.23892	1.09241	1.16672	1.13674	1.18846	1.2057	0.950025	0.934301	0.941586	1.0168	0.998198	0.980218	1.00227	1.00921	1.01438	1.31599	1.15879	1.17059	1.1745	1.10082	1.0784	1.06112	1.06182
21	1.03529	1.01477	1.02562	1.00574	1.00683	1.13452	1.22053	1.23478	1.32707	1.07685	1.14536	1.08456	1.0572	1.06483	1.14735	1.15032	1.05128	1.11143	1.02829	0.987502	1.02014	1.14087	1.1793	1.16585	1.22912	1.14326	1.26268	1.10679	1.2264	1.18448	1.209	1.16602	1.01846	0.971195	0.982595	1.06226	0.993102	0.95684	1.02038	0.994129	0.945215	1.24621	1.1211	1.15615	1.18979	1.09998	1.10988	1.08758	1.09059
22	1.00105	1.00236	0.994853	0.992921	1.00706	1.07407	1.11717	1.11453	1.1257	1.02157	1.06573	1.03599	1.00345	1.00586	1.06398	1.05455	1.01736	1.04618	0.992428	0.974156	1.01301	1.07065	1.0743	1.09253	1.13635	1.05933	1.14652	1.06091	1.11431	1.08149	1.10486	1.06852	1.01992	0.991986	1.02253	1.04768	1.02623	0.991583	1.01665	1.02327	0.998471	1.14335	1.07358	1.09556	1.11296	1.04656	1.07644	1.05219	1.05105
23	1.00883	1.00864	0.996631	1.00584	1.00964	1.03907	1.06238	1.04954	1.04276	1.04489	1.0628	1.03895	1.0287	1.03266	1.06805	1.07424	1.02993	1.04608	1.01978	0.975376	1.01813	1.04072	1.04581	1.05183	1.08159	1.06566	1.08312	1.0316	1.06955	1.03883	1.0736	1.0337	1.02868	0.993196	1.01008	1.04339	1.02615	0.993206	1.01563	1.01567	1.01207	1.08341	1.03196	1.0546	1.0633	1.01391	1.03772	1.02284	1.02469
24	1.0205	1.01163	1.0053	1.00216	1.00331	1.01951	1.036	1.03728	1.03384	1.04045	1.05262	1.04384	1.03271	1.0338	1.04788	1.06204	1.03139	1.03955	1.0238	0.98285	1.01146	1.02125	1.02658	1.03922	1.05354	1.03927	1.03423	1.01856	1.04523	1.0245	1.0284	1.00837	1.01651	0.985257	0.993877	1.02862	1.02878	0.999181	1.00827	1.01707	1.01751	1.03158	1.00651	1.01841	1.02601	1.00794	1.01234	1.01128	0.996746
25	1.01603	1.01002	1.00629	1.00286	1.01284	1.02587	1.03664	1.04293	1.0148	1.03511	1.04314	1.02931	1.02772	1.03103	1.04139	1.03047	1.0254	1.0347	1.0107	0.977206	1.0141	1.01742	1.00775	1.02883	1.02682	1.01985	1.01862	1.01018	1.02775	1.00913	1.00143	1.01555	1.00645	0.987752	0.981252	1.01842	1.02746	1.00568	1.0068	1.00769	1.00747	1.02892	0.99821	1.02711	1.00981	1.00096	1.00847	1.00087	1.0128
26	1.00397	1.00565	0.994187	1.00087	1.0005	1.00397	1.02636	1.00421	0.994361	1.02661	1.02759	1.00841	1.01353	1.02647	1.02408	1.02073	1.01136	1.01415	1.00333	0.980867	1.01508	1.00872	1.01379	1.01363	1.01721	1.00863	1.0113	1.01133	1.02238	1.00335	1.00857	1.00035	1.01883	0.988055	0.988683	1.02328	1.02314	1.00678	1.01461	1.01098	1.02107	0.999948	0.991	1.00481	1.01006	0.990991	0.997676	1.00208	1.00566
27	1.00008	1.00274	1.00118	0.995307	1.0023	0.991151	1.00202	0.997395	0.984258	1.02541	1.03108	1.02123	1.01743	1.02525	1.02567	1.0233	1.01692	1.02205	1.0063	0.984375	1.01715	1.00954	1.0144	1.02094	1.024	1.03055	1.01089	1.01142	1.01351	1.02092	1.00393	1.01597	1.01516	0.974068	0.993608	1.0187	1.02569	1.01133	1.02061	1.02213	1.01239	0.999815	0.993513	1.01084	1.01123	0.989737	1.00009	0.993485	1.00092
28	1.02615	1.01523	1.01018	1.01081	1.01362	1.01661	1.02015	1.02405	1.02044	1.023	1.01887	1.01797	1.00963	1.00985	1.01453	1.01913	1.01041	1.01466	0.994437	0.984146	1.01002	1.00447	1.01117	1.00901	1.0203	1.0185	1.0102	1.00105	1.01122	1.01687	1.00036	1.0031	1.01337	0.988584	0.986624	1.02347	1.02275	0.98957	1.01506	1.01909	1.01741	0.993702	0.98532	0.997935	0.990048	0.991766	0.999771	1.00208	1.00027
29	1.01	1.00151	0.997519	1.00266	1.00355	0.993116	1.00176	1.0116	0.995066	1.03504	1.02361	1.0168	1.02653	1.0364	1.02446	1.02865	1.01772	1.01476	1.00457	0.97591	1.00761	1.00395	1.00181	1.0143	1.02603	1.02805	1.01172	1.00933	1.01512	1.0045	1.01572	1.00795	1.00888	0.982007	0.986624	1.01832	1.02051	0.999506	1.00374	1.00275	1.02128	0.988386	0.985975	1.00509	0.996443	0.993318	0.988664	0.993821	0.994982
30	1.02673	1.01469	1.02107	1.01469	1.01549	0.996017	1.01723	1.02794	1.01433	1.01511	1.00102	0.996832	0.98687	1.00521	1.00257	0.978575	0.991256	0.997464	0.971673	0.974309	1.00812	1.00747	1.00312	1.01815	1.02232	1.00094	0.998458	1.01399	1.01767	1.00843	1.00554	0.986845	1.0177	0.986543	0.995757	1.01356	1.02013	0.99983	1.01744	1.01985	1.02651	0.968451	0.995588	0.998917	0.997938	0.982216	0.990632	1.00396	0.986907
31	1.02595	1.00849	1.01729	1.01389	1.01034	0.98825	1.01457	1.03125	1.01903	1.02007	1.01511	1.00359	1.00909	1.02329	1.01237	1.00222	1.0061	1.00828	0.983437	0.986892	1.01203	1.00923	1.01258	1.01257	1.01739	1.0211	0.998872	1.01447	1.00665	1.01641	1.00107	1.0204	1.02094	0.99244	0.987161	1.01327	1.02515	0.9947	1.01472	1.01719	1.01678	0.980412	0.998974	0.996813	0.98548	0.99499	0.995963	0.992813	0.998324
32	1.02187	1.0114	1.01196	1.00395	1.01315	0.984226	1.01292	1.02619	1.01433	1.02368	1.02013	0.995044	1.01006	1.01311	1.0116	1.00597	1.00756	1.01078	0.992237	0.985138	1.0045	1.00468	1.01017	1.01247	1.01589	1.01559	1.00647	1.01942	1.00961	1.01063	0.998392	0.990644	1.01429	0.979512	0.984385	1.01451	1.02368	0.993206	1.012	1.01162	1.01856	0.987323	0.98816	0.988818	0.987971	0.98532	0.984412	0.99006	0.996653
33	1.01545	1.00894	1.01574	1.00346	1.01315	0.981044	0.999225	1.01452	1.00376	1.03872	1.03414	1.01727	1.03791	1.03127	1.02682	1.03133	1.01838	1.01231	1.01089	0.986129	1.01692	1.01555	1.01148	1.02075	1.01783	0.995227	1.00426	1.01837	1.00679	0.996179	0.993569	0.994865	1.00904	0.981628	0.98743	1.0146	1.02237	1.00042	1.01167	1.00971	1.01678	0.980678	0.969043	0.988818	0.983653	0.98353	0.988157	0.988985	0.990991
34	1.00844	1.00695	1.00729	0.993418	1.0055	0.973464	1.00417	1.02503	0.982378	1.02143	1.0119	1.00056	1.00724	1.01189	1.0172	0.996873	1.00653	0.999759	0.989367	0.983155	1.00956	1.00986	1.00503	1.01286	1.01959	1.0051	1.00854	1.01628	1.00921	0.999994	1.00357	1.00267	1.01256	0.988584	0.99701	1.01842	1.02762	0.996778	1.02264	1.01352	1.02745	0.984266	0.978765	0.986013	0.983819	0.99111	0.982381	0.989724	0.990805
35	1.02167	1.01063	1.01474	1.00306	1.00667	0.969627	1.01558	0.998951	0.996476	1.01639	1.01532	1.00569	0.991746	1.02174	1.009	0.992058	0.994692	0.999861	0.977794	0.985443	1.01761	1.00685	1.01711	1.01449	1.02083	1.01923	1.00937	1.0157	1.02144	1.0097	1.00804	0.979036	1.01099	0.971195	0.983311	1.00812	1.02438	0.993531	1.01212	1.00389	1.01961	0.973767	0.973413	0.975073	0.97759	0.976785	0.99133	0.982403	0.979017
36	0.983927	0.993319	0.96575	0.979503	0.996833	0.952126	0.983626	0.977743	0.954417	1.0503	1.03944	1.02659	1.04203	1.04455	1.03382	1.03572	1.02861	1.01568	1.026	0.980409	1.01784	1.00778	1.01047	1.01853	1.01853	1.0211	1.01462	1.01761	1.00396	1.01918	0.995534	0.989588	1.02235	0.983141	0.992802	1.01136	1.02013	0.991843	1.00714	1.01631	1.02264	0.980412	0.981059	0.98966	0.980663	0.985738	0.993361	0.993149	0.987092
37	1.01681	1.0019	0.993631	0.999978	1.00698	0.960549	0.996435	1.0044	0.988722	1.02436	1.01922	1.00351	0.997056	1.01629	1.01256	0.994305	0.995642	1.00211	0.986211	0.983079	1.0118	1.014	1.01067	1.02104	1.0143	1.01538	1.00826	1.01789	1.00733	1.01051	1.00661	0.9898	1.00899	0.981477	0.988325	1.01289	1.02422	0.993726	1.01133	1.01985	1.01982	0.980943	0.994277	0.991904	0.990048	0.991946	0.985999	0.995769	1.00018
38	0.996768	1.01002	1.00296	0.992921	1.00152	0.962046	0.991616	0.981245	0.976739	1.02338	1.00786	0.994889	0.995214	1.00635	1.01326	1.00479	0.993083	1.00256	0.98095	0.983002	1.01399	1.01286	1.01097	1.02123	1.02656	1.02338	1.01379	1.02351	1.02103	0.993405	1.00393	0.998663	1.02284	0.987299	0.996921	1.01804	1.03279	1.00931	1.01913	1.02201	1.03017	0.974564	0.980841	0.986153	0.983404	0.981679	0.982445	0.987105	0.979481
39	1.02109	1.00795	1.00429	1.00684	1.00917	0.972341	1.00823	1.01043	0.992011	1.0112	1.0089	0.99349	0.99749	1.01197	1.00314	0.988527	0.991694	0.997412	0.983915	0.972631	1.00623	0.998153	1.00544	1.01247	1.00645	1.02972	0.995005	1.01285	1.00652	1.00265	0.994641	0.983679	1.01288	0.977848	0.997458	1.01298	1.02831	1.00035	1.01585	1.02378	1.02714	0.970178	0.976362	0.977177	0.970448	0.981381	0.971148	0.991	0.982915
40	0.996184	1.00067	0.994853	0.986262	0.998629	0.956618	0.986162	0.988444	0.97063	1.0203	1.01476	1.00856	1.00833	1.01596	1.01491	1.00929	1.00653	1.01139	0.991663	0.970801	1.00841	0.995564	0.993658	1.00506	1.00778	1.00956	0.986994	1.00095	0.990525	0.99144	0.99875	0.96764	1.0217	0.990474	1.01205	1.01308	1.0304	0.998661	1.01913	1.02213	1.02787	0.965527	0.964783	0.96259	0.975597	0.988364	0.97521	0.987642	0.982544
41	1.01117	1.00963	1.00618	0.999382	1.00316	0.967849	1.0081	1.00887	0.985667	1.02977	1.01887	1.01051	1.00963	1.0237	1.01835	1.01185	1.00456	1.00466	0.989941	0.975605	1.01393	1.0023	1.00644	1.01007	1.01509	1.02203	1.00412	1.01856	1.01324	1.00808	0.985709	0.98579	1.02235	0.992591	1.05422	1.01279	1.02221	1.00106	1.01631	1.02365	1.02358	0.970178	0.977455	0.979561	0.975846	0.97583	0.972735	0.989388	0.994147
42	1.01097	1.01055	0.993742	1.00246	1.01151	0.97075	1.00671	1.00421	0.981438	1.03669	1.02633	1.00724	1.01429	1.02468	1.00976	0.99591	1.00113	1.01017	0.989367	0.981935	1.01359	1.0083	0.998289	1.01834	1.01642	1.01455	1.01158	1.02351	1.02157	1.00392	1.00697	0.99191	1.02343	0.98556	1.01447	1.01346	1.03194	0.994635	1.01812	1.01808	1.02996	0.975893	0.982152	0.972969	0.975431	0.979113	0.988918	0.992142	0.99062
43	1.01973	1.01454	1.00385	1.00783	1.01331	0.96972	1.01102	1.0188	1.01081	1.03316	1.0278	1.0262	1.01927	1.04829	1.02051	1.03336	1.00712	1.01624	1.00764	0.978655	1.02296	1.00758	1.00997	1.01699	1.02153	1.02016	1.00371	1.01675	1.01848	1.01074	1.01268	1.00668	1.02408	0.97679	1.00417	1.01422	1.01943	1.00009	1.02242	1.02213	1.03237	0.967653	0.984337	0.983348	0.970365	0.964788	0.982001	0.993888	0.982173
44	1.00105	0.999983	0.999519	0.999978	0.996365	0.960268	0.994913	0.980661	0.976974	1.03947	1.03317	1.01369	1.0197	1.02989	1.02872	1.01453	1.00376	1.01654	1.00486	0.981401	1.0141	1.00861	1.01571	1.03345	1.02259	1.0131	1.00219	1.01666	1.02036	1.01595	0.99607	1.00795	1.02619	0.989794	1.00928	1.02128	1.03604	0.999246	1.01891	1.01782	1.0399	0.956623	0.957137	0.964133	0.970614	0.973502	0.979906	0.985828	0.99786
45	1.01525	1.0117	0.994076	0.989343	1.00495	0.965228	1.00379	0.998368	0.981908	1.00556	1.01058	1.0046	0.99283	1.01002	0.998685	0.987349	0.984384	0.992413	0.967847	0.982926	1.01198	1.00685	1.01993	1.02007	1.02074	1.0266	1.00675	1.02198	1.01082	1.00462	1.01304	0.986634	1.02138	0.992289	0.991459	1.02738	1.04337	1.01217	1.02457	1.02125	1.03143	0.962869	0.969371	0.977738	0.974268	0.979889	0.976289	0.988985	0.981523
46	1.0242	1.01706	1.01729	1.01012	1.01346	0.969814	1.01914	1.01491	1.00329	1.04308	1.04105	1.02978	1.0287	1.04878	1.03833	1.0187	1.0088	1.01634	1.00792	0.974614	1.01359	1.00406	1.0145	1.01671	1.02744	1.03086	1.00964	1.01028	1.01042	1.00069	1.00947	1.00141	1.02684	0.986391	1.00274	1.01823	1.03488	1.00568	1.02921	1.02517	1.03907	0.963666	0.971774	0.968621	0.9648	0.968548	0.973623	0.991	0.982451
47	1.02615	1.015	1.01963	1.01002	1.01214	0.97468	1.00848	1.01568	1.00023	1.04045	1.02961	1.02574	1.02653	1.03836	1.03585	1.02491	1.01085	1.01215	1.00831	0.970877	1.00979	1.011	1.00795	1.01921	1.027	1.01746	0.999425	1.02018	1.0127	1.00728	1.01465	1.00647	1.02127	0.978378	1.00014	1.01718	1.02754	1.00119	1.02106	1.02226	1.03802	0.96566	0.962598	0.958663	0.972192	0.974756	0.976923	0.986769	0.975582
48	1.0316	1.01262	0.994076	1.00992	1.01409	0.962514	1.01191	1.01997	1.00376	1.04158	1.03282	1.02667	1.01992	1.03575	1.03197	1.01613	1.00887	1.01175	1.00926	0.980562	1.00922	1.00913	1.02144	1.02334	1.01862	1.03294	1.00675	1.00714	1.02036	1.00612	1.005	0.995498	1.02208	0.971271	0.993518	1.02109	1.02654	0.986582	1.00623	1.02657	1.03572	0.966059	0.972976	0.965255	0.967873	0.960669	0.971592	0.985358	0.976046
49	1.017	1.01553	1.01429	1.01598	1.01479	0.975242	1.00519	1.01432	1.00306	1.03271	1.02417	1.01191	1.02501	1.02867	1.02561	1.01196	1.0107	1.0117	1.00018	0.98346	1.01474	1.00395	1.02366	1.0195	1.02735	1.02546	0.998458	1.02218	1.01673	1.00716	0.998392	0.984734	1.02484	0.983065	0.993966	1.01136	1.03287	1.00145	1.0197	1.02872	1.03938	0.977488	0.981387	0.983208	0.977922	0.971353	0.974131	0.990933	0.989413
50	1.00552	1.00473	1.0084	1.00117	1.00815	0.954653	1.00734	0.994282	0.988487	1.01345	1.00367	0.997375	0.996298	1.0057	1.01345	0.968944	0.995569	0.997259	0.986689	0.97652	1.01405	1.01089	1.01399	1.00939	1.02603	1.0238	1.02539	1.02513	1.02184	1.00161	1.01447	1.00373	1.02473	0.975807	1.0014	1.01756	1.02893	0.997298	1.02332	1.02087	1.042	0.965793	0.967077	0.979561	0.980248	0.980187	0.979779	0.991269	0.987649
51	1.02284	1.00933	1.00385	1.00326	1.00948	0.972902	1.00303	1.02405	0.997885	1.02458	1.01776	1.00825	1.00919	1.02012	1.01205	0.993235	1.00368	1.00022	0.991089	0.978808	1.01773	1.00633	1.01409	1.01911	1.01792	1.02161	1.02042	1.01218	1.02359	1.00358	0.998928	1.00394	1.02332	0.986921	0.993608	1.02309	1.04183	1.0073	1.01744	1.02695	1.04022	0.960211	0.965111	0.972689	0.966877	0.963355	0.977812	0.98744	0.983194
52	1.0063	1.01017	1.01485	1.00803	1.01487	0.972341	1.00316	1.00985	0.975564	1.01977	1.01037	1.00763	0.992613	1.00757	1.01491	0.983069	1.00229	1.00042	0.983437	0.981935	1.02192	1.01048	1.02396	1.02046	1.04049	1.0267	1.01117	1.01942	1.02292	1.01248	1.01322	0.993387	1.02224	0.975505	1.00104	1.02252	1.04484	1.00295	1.02683	1.02226	1.04953	0.974298	0.969699	0.975915	0.969368	0.978456	0.970259	0.998522	0.983843
53	1.02362	1.01867	1.01285	1.00773	1.01823	0.9744	1.01381	1.02249	1.00235	1.02564	1.02299	1.0168	1.01006	1.02582	1.02217	1.01817	1.01026	1.00608	1.00075	0.976978	1.00864	1.00002	1.01379	1.02027	1.02338	1.02463	1.01337	1.02703	1.01888	1.00658	1.00911	1.00542	1.02711	0.986618	1.00686	1.02823	1.04082	1.0034	1.02015	1.0305	1.0488	0.975362	0.968606	0.972128	0.971444	0.975352	0.979081	0.987575	0.976046
54	1.02284	1.01875	1.01474	1.00515	1.02002	0.98329	1.01508	1.02619	1.00587	1.01797	1.00221	0.991315	0.980151	0.990309	1.00174	0.986814	0.98453	0.995984	0.978655	0.970648	1.0137	1.00768	1.01309	1.01382	1.03114	1.01694	1.01393	1.01504	1.02426	1.00473	1.02019	0.986423	1.0197	0.984199	0.986445	1.01813	1.0375	1.00632	1.02785	1.0324	1.04315	0.959945	0.957901	0.974372	0.956163	0.970398	0.975971	0.989119	0.98013
55	0.999103	1.00688	0.989299	0.993219	1.00737	0.968878	1.00595	0.991168	0.96828	1.02714	1.03066	1.02302	1.01168	1.01645	1.01479	1.01164	1.00939	1.00573	0.995776	0.97286	1.01433	1.01068	1.02376	1.01911	1.02929	1.0133	1.01351	1.02027	1.02923	1.01097	1.00661	1.00225	1.01791	0.979738	0.996652	1.0249	1.03511	0.991778	1.03283	1.02137	1.05037	0.973368	0.971556	0.978299	0.971029	0.978755	0.985872	0.996507	0.993404
56	0.98451	1.00565	0.999074	0.992424	1.00495	0.966351	0.98984	0.978521	0.961231	1.02594	1.02041	1.02069	1.0222	1.00407	1.02497	1.01132	1.01377	1.00751	0.998262	0.967979	1.01709	1.00095	1.01178	1.00997	1.02629	1.02359	0.992795	1.00866	1.00988	1.0082	1.00643	0.980091	1.02224	0.979058	1.0005	1.02661	1.03573	0.991063	1.01053	1.03443	1.04639	0.958749	0.964565	0.963432	0.968205	0.958759	0.97394	0.980993	0.971498
57	1.02401	1.01791	1.0184	1.00564	1.01058	0.983477	1.01432	1.00849	1.00023	1.02015	1.02341	1.00476	0.996731	1.00619	1.0123	1.0003	0.998859	0.999606	0.98535	0.971106	1.02244	1.00965	1.03091	1.02469	1.02753	1.02421	1.02111	1.01694	1.02748	1.01213	1.01215	0.995076	1.02338	0.969986	0.999697	1.01861	1.03789	1.00918	1.02389	1.03126	1.04336	0.959413	0.959431	0.95684	0.957492	0.967533	0.96588	0.99053	0.977439
58	1.01661	1.01055	1.00741	1.00773	1.00698	0.977862	1.01457	1.0223	0.987782	1.0209	1.02822	1.01229	0.99944	1.00301	1.00511	0.995375	1.00558	0.996137	0.99128	0.971334	1.0198	1.00768	1.00675	1.01584	1.02964	1.02961	1.03326	1.01789	1.02184	1.01363	1.01679	1.01428	1.0316	0.981931	0.996025	1.02633	1.03797	1.00516	1.02163	1.03341	1.0579	0.959945	0.946322	0.959925	0.961561	0.973562	0.97705	0.984284	0.970291
59	0.991126	0.997225	0.991299	0.993021	1.00363	0.966071	0.997957	0.980272	0.953242	1.03241	1.0301	1.01237	1.01017	0.999104	1.01746	1.01121	1.01341	1.00211	0.999601	0.960734	1.02014	1.01431	1.03433	1.01969	1.02903	1.032	1.00909	1.01961	1.0295	1.0104	1.00875	0.998241	1.02884	0.974371	1.00364	1.03491	1.03974	1.01009	1.02355	1.03202	1.05351	0.96566	0.967405	0.970725	0.959485	0.975472	0.978637	0.981328	0.9844
60	1.02303	1.01048	0.999296	1.00634	1.02174	0.980576	1.00544	1.00596	0.990836	1.03609	1.0294	1.01517	1.01407	1.01376	1.02707	1.02609	1.01121	1.00547	1.00094	0.974919	1.01502	1.01296	1.0143	1.03172	1.03511	1.04187	1.02125	1.02037	1.0248	1.01988	1.01054	1.00795	1.02749	0.977168	0.997816	1.01975	1.03997	0.998467	1.01947	1.02099	1.05037	0.948914	0.957137	0.957681	0.950765	0.965862	0.976923	0.977164	0.974283
Time (sec)	WT + LPA
1	1.03435	1.00689	1.02967	1.03134	1.02413	1.01606	1.01652	0.996819	1.00553	0.990354	0.997965	1.0047	1.00712	1.01303	1.00708	0.992075	1.00064	0.994929	1.00683	0.996069	0.991858	1.0183	1.00747	0.976522	0.970063	1.01618	1.00073	0.983122	0.982329	0.989274	0.996178	1.00757	1.04748	1.04118	1.0096	1.07202	0.99798	1.00113	1.00756	0.99124	1.00598	1.01126	1.0072	1.00408	1.0047	0.999157	1.01266	1.00243	0.994132
2	0.956776	0.968091	0.971576	0.988001	0.98885	0.993612	0.989355	0.997314	0.998767	0.997818	1.00473	1.00079	1.00429	1.00999	0.994878	1.00093	1.00456	0.993962	1.0011	0.990271	0.993503	1.00621	0.996775	0.979398	0.97144	0.997014	0.985558	0.978181	0.976712	0.985889	0.997584	1.00193	1.03059	1.02314	1.01444	1.04267	0.997753	1.00049	1.00872	0.98788	1.00727	1.00511	1.01249	0.997245	0.998438	1.00205	1.01208	1.0093	0.994621
3	0.991589	0.98897	1.01457	1.00449	0.996381	1.00123	1.0009	1.00412	1.00295	1.00253	1.00191	1.00048	0.995064	0.99809	1.0008	0.997732	0.997607	0.994822	1.00696	0.996461	0.991767	1.00893	1.01511	0.995646	0.987138	1.02661	1.00021	0.985368	0.987042	0.99672	1.0042	1.0127	1.03933	1.02033	1.02201	1.04349	1.00412	0.993745	1.00537	0.99572	1.00618	1.0062	1.01127	1.00428	1.00618	1.00368	1.00563	1.00031	0.997922
4	1.04696	1.02777	1.0469	1.01847	1.02836	1.02033	1.02289	1.00337	1.00354	1.00118	1.00598	1.0019	1.00848	0.999016	1.00394	1.01052	0.990989	1.00514	1.00861	0.995991	1.00136	0.998713	0.999503	0.986151	0.979151	0.995266	0.995225	0.985742	0.984201	0.991229	0.990638	1.01232	1.01296	1.02092	1.00501	1.05735	0.975485	0.976033	0.992482	0.973817	0.984762	0.989163	0.98657	0.985371	0.992073	0.976202	1.0029	1.00455	0.997922
5	0.997196	1.0065	1.00497	1.00328	0.992814	0.994617	0.997081	1.00622	1.00021	1.00185	1.00592	0.998659	0.997156	1.00311	1.00261	0.983097	0.99413	1.00052	1.00606	0.993013	0.998985	1.00365	1.00158	0.982808	0.993288	1.01397	0.997511	0.988812	0.992465	0.99138	1.00147	0.997489	1.00999	1.02629	1.01581	1.02978	1.00412	1.00745	1.00614	0.998832	1.00251	1.00858	1.0111	0.99943	1.00883	0.998976	1.00329	1.01195	0.994621
6	0.99486	0.991727	1.00373	1.00711	1.00418	0.998218	0.989865	0.995335	0.998568	1.00071	0.994489	1.003	1.00195	0.995974	0.993187	0.999207	0.994579	0.993532	1.00301	1.00061	0.996883	0.994795	0.992846	0.98809	0.984659	1.00164	0.988884	0.991208	0.98588	1.00296	0.995103	1.00976	1.01205	1.01329	0.997691	1.02621	1.01139	1.00956	1.01078	0.992858	1.0043	1.00412	1.00382	0.99867	1.003	1.00657	0.998014	1.00067	0.998655
7	0.928505	0.952925	0.957541	0.982069	0.969691	0.970999	0.970933	1.00461	1.00305	1.00656	0.997839	1.00304	1.00208	1.0014	1.00394	1.00191	0.991438	0.996865	1.00263	0.998028	1.00145	0.998713	0.990663	0.987555	0.982548	0.989768	0.998031	0.990983	0.984717	1.00146	1.00089	1.00444	1.00035	1.00747	0.999428	1.01689	1.00616	1.00387	1.00086	1.00032	1.0043	1.00947	1.00954	1.00931	1.00629	0.999157	1.00192	0.995024	0.994621
8	1.02664	1.0455	1.0334	1.01253	1.01699	1.01396	1.00897	0.993109	0.996777	0.997079	1.00498	0.999884	1.0022	0.994784	0.994758	0.988139	1.00479	1.00611	1.00314	1.00077	0.994873	1.01064	0.995138	0.997853	1.00091	1.01993	0.997407	0.997421	1.01132	1.00191	0.999816	1.00193	1.00579	1.00461	1.01097	1.01977	1.00548	1.00323	1.00653	0.995098	1.00489	1.00046	0.992377	0.997055	1.00491	1.00386	1.007	1.00208	0.994132
9	1.00911	1.00512	1.01919	1.0054	1.01012	1.00174	1.01143	1.00065	0.998021	0.994053	1.00053	0.998896	1.00294	0.99042	0.991133	1.00708	1.0003	1.00783	0.998677	0.998106	1.00154	0.98713	1.0054	1.01263	1.00256	1.06094	0.99325	1.00161	0.992981	0.99153	0.994689	0.997677	0.989717	1.00062	0.994217	1.01044	1.00593	1.01188	0.994931	0.996094	0.998744	0.998674	0.991944	1.00104	1.00236	1.00657	0.998405	0.999785	1.00782
10	1.02009	1.02285	1.0167	1.0055	1.00365	1.0081	0.998269	1.0077	1.00001	1.00575	0.996117	0.999963	1.01512	0.989892	1.00044	1.00499	1.00445	0.998155	0.999568	0.999987	1.00328	0.996669	0.999503	1.00815	0.998429	1.00087	0.997095	1.00199	1.00454	0.999202	1.00164	0.999492	1.00702	1.00175	0.991735	0.998507	0.97753	0.984678	0.99274	0.990369	0.995273	0.998476	0.992204	0.991071	0.993664	0.987589	1.00798	0.998727	0.99291
11	1.04089	1.04235	1.03873	1.01716	1.02492	1.01053	1.02085	0.996943	0.993842	1.00535	0.998654	1.00123	0.999494	0.991611	0.995966	1.00154	0.992784	0.994284	0.997148	1.00273	1.00182	0.989344	1.00419	0.997251	1.01091	1.00734	1.00676	0.997197	0.997823	0.998675	1.008	0.995987	0.984855	0.993427	0.992604	0.987534	1.00162	1.00893	1.00872	1.0053	1.00529	0.997881	0.997231	1.00238	1.00788	1.0053	0.99274	1.00243	1.00452
12	1.02664	1.02167	1.00249	1.00771	1.01237	1.0071	1.0037	0.999663	1.00145	0.999567	0.994614	0.993011	0.997525	1.00536	1.00793	0.996379	0.996149	0.996327	0.988613	1.00414	1.00666	1.00655	1.00354	1.01176	1.0155	0.98802	1.00707	1.00708	1.00809	1.0089	1.0061	1.00531	0.991201	0.988795	1.00576	1.0018	1.00684	1.00492	1.00395	1.01725	0.999636	0.999664	1.00824	1.0095	1.0048	1.00422	0.991177	1.00525	0.994743
13	1.00257	1.00709	0.989341	0.991621	0.995324	1.00735	1.00523	0.998674	1.00404	1.00279	0.997088	1.00269	1.00011	0.997164	1.00056	1.0056	1.00288	1.00643	0.993199	0.997715	1.00328	1.00076	1.00605	1.00795	1.0089	0.971987	1.00583	1.00955	1.01106	1.00409	1.00412	0.994235	0.986174	0.989633	0.998063	0.967097	0.980484	0.983835	0.979337	0.997712	0.991803	0.98738	0.984836	0.99411	0.991224	0.986504	0.994888	1.0019	1.0055
14	0.977103	0.997636	0.974773	0.988303	0.994663	0.99001	0.994279	1.00016	0.997076	0.998491	0.991921	1.00131	0.993587	0.996371	1.00019	1.0024	1.00187	1.00783	1.00339	1.00289	0.992315	1.0028	0.997539	1.01009	1.01303	1.01197	1.00978	1.01225	1.0179	1.00176	0.99502	0.997802	0.982548	0.984606	0.988509	0.960377	1.00957	1.01884	1.00382	1.01725	1.0041	1.00006	1.00373	1.01102	0.999817	1.01181	0.995084	0.995553	1.0044
15	0.970561	0.968091	0.981524	0.98046	0.972994	0.990345	0.992666	0.998303	0.994488	0.997818	1.00351	0.99463	0.987557	0.9969	0.99512	0.994042	0.996822	0.99751	0.992308	1.00304	1.00675	1.00689	1.00354	1.00949	1.01954	0.993776	1.01383	1.01846	1.01861	1.00958	1.01148	0.995361	0.972824	0.981256	0.995706	0.957359	1.01207	0.996064	1.00408	1.01165	0.999537	0.997584	0.996711	0.99772	0.993982	1.01163	0.986879	0.995553	1.00318
16	0.973131	0.969667	0.970332	0.980259	0.975637	0.986995	0.990289	0.996448	1.0025	0.992237	1.00044	0.998264	1.00282	1.0088	1.00297	1.00302	1.00793	1.00117	0.992817	1.00304	1.0031	0.985086	0.984007	1.00527	1.01486	0.97358	0.995848	1.0115	1.01125	1.0071	0.99502	0.989478	0.969115	0.975589	0.972752	0.930339	0.984347	0.975822	0.979208	0.997338	0.98149	0.989956	0.988823	0.991166	0.982736	0.981805	1.00309	0.992556	1.00648
17	1.01355	0.995273	0.982413	0.992425	1.00563	0.996794	0.99742	0.999787	1.0024	0.999567	1.00329	0.996131	0.99371	1.00007	1.00394	1.00302	1.0123	0.994177	0.996002	1.00735	1.00163	0.988152	1.00354	1.01671	1.02156	0.969263	0.999694	1.01546	1.01603	1.00492	0.996674	0.990104	0.9809	0.970809	0.993844	0.937883	1.00934	1.01715	0.992482	1.01227	0.998546	0.994513	0.999918	1.00066	0.995149	1.00819	0.993521	0.994319	1.00611
18	0.989486	0.981879	0.96216	0.983879	0.9833	0.99202	0.989355	1.00078	0.996777	1.00629	1.00003	1.00142	0.988788	1.00801	1.00056	1.00831	1.00579	1.01041	0.99995	1.00978	1.00894	0.996669	0.99361	1.02667	1.02551	0.961863	1.00728	1.02407	1.01706	1.01342	1.00139	0.986411	0.977109	0.956272	0.991859	0.940489	1.0098	1.00239	1.00228	1.01899	1.00539	1.00145	1.002	1.00589	1.00395	1.00675	0.99274	0.98762	1.0077
19	1.02079	1.00591	0.994848	1.01515	1.01897	1.00157	1.00633	1.0056	1.0014	1.00669	1.00608	0.999173	1.00934	1.0047	0.995845	0.994903	1.01208	1.00815	0.993581	1.00445	1.00474	0.999054	0.995574	1.02032	1.03552	0.980466	1.0078	1.02317	1.01971	1.0156	1.00097	0.984095	0.979993	0.958933	0.987517	0.922384	1.01889	0.999227	1.00215	1.01601	1.00469	0.999664	1.00599	1.00143	1.00088	1.01307	0.985317	0.994848	1.01577
20	0.994393	0.987	0.952389	0.994939	0.988586	0.990262	1.00319	1.00671	1.063	1.00071	1.00282	0.998225	1.01623	0.99452	1.21007	1.14432	1.05818	1.11361	1.56973	1.03846	1.10122	1.00348	1.04959	1.023	1.0436	0.947834	1.00842	1.02924	1.03184	1.01379	1.00395	0.983469	0.979828	0.953956	0.991363	0.902496	1.15068	1.06607	1.02625	1.05894	1.06994	1.06336	1.11052	1.12701	1.3199	1.49819	1.0281	1.05056	1.16467
21	0.984813	0.944849	0.936578	0.972014	0.974448	0.983143	0.994024	1.00894	1.06683	0.999567	1.01002	1.00419	1.03875	1.02017	1.46453	1.34121	1.11146	1.17177	1.83265	1.04089	1.08935	1.00638	1.06083	1.03249	1.0603	0.934883	0.995121	1.03156	1.03372	1.01943	1.01015	0.980841	0.967797	0.953217	0.988385	0.912783	2.01459	1.46247	1.17188	1.33547	1.26221	1.16223	1.30347	1.25012	1.53558	2.30938	1.08123	1.04968	1.1824
22	1.02033	0.982864	0.964114	0.996849	0.992285	1.00031	1.00489	1.0082	1.04066	1.00205	1.00874	1.00162	1.02201	1.02546	1.30516	1.17052	1.06592	1.11221	1.51801	1.03634	1.06258	1.00042	1.02886	1.03202	1.06122	0.953075	0.995017	1.04159	1.03624	1.02395	1.00883	0.989478	0.982383	0.938631	0.989006	0.90181	1.52946	1.24002	1.08579	1.19048	1.14411	1.08605	1.16989	1.15379	1.33518	1.71581	1.03376	1.00578	1.09291
23	1.04369	1.01517	0.980636	1.01284	1.01343	1.00902	1.01669	0.999911	1.02315	1.00205	1.01071	0.99783	1.00639	1.01488	1.19726	1.1094	1.0492	1.07642	1.32363	1.02224	1.04229	1.00553	1.02733	1.03109	1.05893	0.945932	1.00406	1.02842	1.04882	1.02477	1.00577	0.986912	0.97645	0.94139	0.980817	0.895913	1.25588	1.10676	1.02199	1.08508	1.06211	1.03394	1.07984	1.07267	1.21105	1.38396	0.99274	0.988149	1.06222
24	1.00093	0.972031	0.949014	0.980661	0.988586	0.992104	1.0037	1.00028	1.01723	0.996406	1.0108	1.00261	0.999863	1.02269	1.1505	1.06143	1.03272	1.05341	1.21166	1.02467	1.03964	0.984575	0.987499	1.03068	1.05507	0.925736	0.992522	1.01442	1.02959	1.01898	0.989893	0.968511	0.966808	0.928529	0.96965	0.862858	1.15613	1.07808	1.01375	1.06342	1.039	1.02483	1.05427	1.06232	1.14283	1.24895	0.982191	0.984976	1.04132
25	1.01519	0.991333	0.968556	0.988403	1.01052	1.0019	0.998609	1.00102	1.00941	1.00037	1.00542	1.00123	1.00552	1.01303	1.09311	1.06205	1.02139	1.03513	1.14084	1.01746	1.03105	0.990877	1.00278	1.03844	1.06306	0.937504	1.00292	1.02774	1.04844	1.01718	0.998907	0.978024	0.968539	0.927494	0.980568	0.873968	1.06433	1.02031	0.981785	1.03082	1.00093	0.989857	1.01266	1.0228	1.0935	1.14393	0.990982	0.987267	1.02421
26	0.965654	0.954895	0.928051	0.958741	0.967313	0.983394	0.990119	1.0051	1.00986	1.00407	1.00445	0.993564	1.00097	1.00999	1.07607	1.03499	1.01252	1.03481	1.1058	1.01871	1.02356	1.0045	1.00965	1.04225	1.06168	0.932674	1.0077	1.03777	1.05031	1.03402	1.00775	0.977461	0.979252	0.927839	0.985407	0.866012	1.04229	1.00471	0.981656	1.02646	1.00321	0.98847	1.0059	1.02118	1.06029	1.09965	0.97887	0.99855	1.03545
27	1.02664	1.00177	0.972286	0.994738	0.996513	0.99939	1.0093	1.00708	1.00812	1.00448	1.00698	0.999094	1.01008	1.02374	1.06423	1.02589	1.02363	1.03417	1.07294	1.01409	1.02868	0.982701	0.994046	1.03429	1.06168	0.930567	0.99907	1.01531	1.04321	1.01846	1.00321	0.96607	0.962935	0.915323	0.973992	0.852434	1.05706	1.02474	0.990162	1.02534	1.01312	0.998476	1.00937	1.03021	1.05393	1.09098	0.972815	0.965759	1.03851
28	0.999533	0.988576	0.964292	0.986392	0.990039	0.989173	0.996232	1.00313	1.00354	1.00723	1.0134	1.00182	1.01069	1.01039	1.05263	1.0227	1.00703	1.01987	1.0532	1.01511	1.02082	1.00297	0.995793	1.04459	1.06416	0.929744	1.00739	1.0374	1.06283	1.02726	1.00974	0.969762	0.975214	0.918476	0.971139	0.851474	1.05411	1.02369	0.99622	1.03953	1.00578	0.982328	1.0052	1.0227	1.04554	1.07398	0.980433	0.97669	1.02482
29	0.968925	0.948001	0.927874	0.977745	0.966652	0.976192	0.983498	1.00572	1.00907	1.01335	1.00429	1.0004	1.00614	1.01753	1.03995	1.02073	1.01006	1.02342	1.04224	1.01566	1.02	1.00961	0.99983	1.04332	1.0783	0.930156	1.00967	1.04519	1.05709	1.03147	1.01057	0.974707	0.972082	0.919561	0.991859	0.863955	1.00321	0.989528	0.977532	1.02683	0.986349	0.970836	0.994977	1.01073	1.02369	1.03296	0.976526	0.97475	1.02029
30	0.98271	0.961198	0.962516	0.969802	0.992021	0.988252	0.98961	0.997685	1.00419	0.998961	1.00689	0.994591	1.00823	1.00417	1.03705	1.03561	1.00568	1.02277	1.03065	1.01887	1.0242	0.980316	0.984661	1.04225	1.06636	0.926199	0.998031	1.03395	1.0538	1.02124	1.00114	0.966508	0.957908	0.906059	0.965803	0.860389	1.03774	1.00513	0.997122	1.05185	1.01035	0.99055	1.0046	1.02071	1.03122	1.05248	0.957578	0.973516	1.01883
31	0.954439	0.951349	0.916149	0.962361	0.963878	0.974433	0.983073	0.998921	0.998419	1.00199	1.01171	0.996684	1.00712	1.01316	1.03439	1.01925	1.00849	1.01815	1.02403	1.0166	1.02128	0.985767	0.987281	1.04326	1.05828	0.926404	0.990547	1.03336	1.05083	1.01349	0.998741	0.963691	0.956342	0.897534	0.963074	0.848731	1.0357	1.01525	0.997122	1.04089	1.00499	0.980049	0.996018	1.01548	1.02507	1.05157	0.96168	0.976866	1.02971
32	0.999299	0.976167	0.957008	0.985487	0.988057	0.987917	0.999373	0.997932	1.00499	1.00172	1.01049	0.999686	1.00073	1.00761	1.03584	1.02429	1.01196	1.02557	1.01205	1.01762	1.01452	1.00433	1.00387	1.05242	1.08307	0.930618	1.00978	1.04833	1.0658	1.03575	1.00718	0.977523	0.971835	0.907586	0.970022	0.844753	1.03025	1.02727	0.987456	1.04027	1.00588	0.980347	0.999051	1.02061	1.03122	1.05211	0.980433	0.972987	1.03178
33	1.02243	1.00039	0.964292	0.991923	0.998495	0.993277	1.00829	1.00226	1.0019	1.00481	1.00507	0.994867	1.01402	1.00431	1.02182	1.01065	1.01802	1.02503	1.01613	1.01558	1.02055	1.00178	1.00398	1.05676	1.0872	0.929642	1.0026	1.04631	1.0556	1.03072	0.997418	0.966758	0.965572	0.897731	0.963694	0.844753	1.03933	1.01378	0.986167	1.04301	1.00529	0.978464	0.987523	1.01197	1.01255	1.0335	0.972033	0.980215	1.02946
34	1.00771	0.985621	0.961627	0.975633	0.994663	0.992439	1.0088	1.00473	1.00693	1.00219	1.00654	0.993643	1.00676	1.00087	1.01771	1.02393	1.00288	1.026	1.00555	1.01817	1.00584	1.00178	1.00212	1.05543	1.08858	0.923115	1.00531	1.04863	1.06471	1.0238	0.994607	0.971765	0.97612	0.897287	0.962702	0.816087	1.04002	1.01314	0.988358	1.04787	1.00023	0.973016	0.99229	1.01776	1.01021	1.04597	0.977503	0.97334	1.03056
35	1.01939	0.997242	0.978682	0.99142	1.00272	0.993612	1.01092	0.998179	1.00439	1.00138	1.00636	0.992932	1.00774	1.01144	1.02073	1.02921	1.01791	1.03331	1.00288	1.02224	1.01972	0.997691	0.999066	1.05643	1.09023	0.926353	0.99907	1.04811	1.06645	1.03087	0.998659	0.97164	0.970269	0.892951	0.974861	0.814304	1.04024	1.02284	0.9939	1.04799	1.00281	0.974898	1.0046	1.02308	1.00788	1.04019	0.981019	0.982507	1.02445
36	0.979673	0.973213	0.946527	0.972718	0.977223	0.985488	0.995637	1.00449	1.00608	1.00905	1.00889	0.996684	1.01438	1.00933	1.02738	1.0334	1.00636	1.02181	1.00288	1.02005	1.02585	0.999054	1.00823	1.06298	1.09657	0.919826	1.0078	1.05604	1.08246	1.03643	1.00536	0.972641	0.973895	0.898076	0.966176	0.836249	1.03252	1.01736	0.992998	1.04762	1.0042	0.968657	1.00079	1.01643	1.00947	1.03476	0.969689	0.981626	1.02469
37	1.01939	1.00965	0.980814	0.990716	0.992417	0.999307	1.00897	1.01104	1.00464	1.00891	1.0093	0.998936	1.00676	1.00774	1.01904	1.03647	1.01421	1.02331	1.00186	1.02287	1.0221	1.00297	1.00278	1.06332	1.09436	0.915252	1.00063	1.05245	1.07923	1.02816	0.994441	0.962815	0.962193	0.884968	0.971387	0.815127	1.0482	1.01399	0.98127	1.05297	0.998248	0.972917	0.990037	1.00969	1.00682	1.04344	0.963243	0.975279	1.02103
38	1.01635	0.995076	0.983123	0.990515	0.999949	0.991937	1.00684	1.00127	1.00324	1.00401	1.00313	0.994512	1.00405	1.01673	1.01832	1.02651	1.0224	1.02385	1.00301	1.02326	1.02658	1.00484	1.00289	1.06265	1.09849	0.918079	0.994497	1.04773	1.08001	1.03154	0.990968	0.962815	0.969692	0.8862	0.966796	0.817321	1.00775	0.984678	0.973924	1.03729	0.981589	0.957364	0.981716	0.997245	0.99621	1.01127	0.960117	0.981097	1.03729
39	1.09766	1.05515	1.03287	1.01515	1.03827	1.02083	1.03885	1.00708	0.999414	0.997549	1.00172	0.989693	1.00195	1.01264	1.01554	1.01704	1.02172	1.03116	0.998549	1.02561	1.01954	1.01268	1.00463	1.06412	1.1051	0.92106	1.00437	1.05649	1.0722	1.02711	0.996012	0.96438	0.968539	0.883194	0.966796	0.811287	1.04729	1.02179	0.987585	1.05371	1.00499	0.973808	0.994717	1.01415	1.01478	1.04904	0.956015	0.968227	1.02775
40	0.965654	0.937168	0.922544	0.957434	0.960574	0.96991	0.98545	0.994346	0.999016	1.00037	1.00404	0.99862	1.00639	0.997032	1.0298	1.02885	1.0215	1.02987	1.00785	1.02154	1.02493	1.00433	1.00147	1.05683	1.1096	0.921573	1.00219	1.05454	1.0913	1.02334	0.997914	0.96632	0.969363	0.883539	0.969153	0.805114	1.0432	1.01124	0.986812	1.05409	1.00886	0.968855	0.993504	1.02014	1.00905	1.04001	0.963829	0.978981	1.02689
41	0.942991	0.92338	0.910819	0.959344	0.957932	0.968822	0.979338	1.00721	0.999215	1.00118	1.00407	1.00142	0.991741	1.01264	1.01457	1.02024	1.01443	1.02718	0.997912	1.02208	1.01443	1.00502	1.00649	1.06519	1.11217	0.921728	0.99325	1.05686	1.08246	1.02951	0.993532	0.958872	0.962358	0.877774	0.972379	0.78605	1.04138	1.02031	0.98694	1.06442	0.999438	0.972322	0.990644	1.02261	1.00831	1.05229	0.957187	0.977395	1.02323
42	1.08061	1.0652	1.01954	1.02601	1.03695	1.02083	1.03605	1.00189	1.00742	0.99876	1.01118	0.994591	1.01475	1.01105	1.02943	1.03463	1.00624	1.02353	0.997403	1.02851	1.02256	0.99718	0.993501	1.06626	1.11492	0.912991	0.987221	1.04751	1.08646	1.02071	0.989232	0.955492	0.962852	0.86506	0.957242	0.769591	1.05115	1.01631	0.983332	1.0669	0.997554	0.963902	0.98787	1.02812	1.00883	1.04489	0.951717	0.967698	1.03472
43	0.985981	0.967107	0.955942	0.969299	0.969295	0.982724	1.00277	1.0056	1.00658	1.00098	1.00651	1.0002	1.00306	1.02269	1.0153	1.02934	1.01365	1.02675	0.99804	1.02334	1.02411	0.989855	0.998521	1.06619	1.12089	0.910319	0.98982	1.05522	1.09266	1.02568	0.987165	0.95618	0.961534	0.862547	0.956746	0.778094	1.04888	1.01841	0.988745	1.0623	1.004	0.968162	0.991077	1.01995	1.00311	1.0485	0.965587	0.974045	1.02702
44	1.01285	0.992121	0.964825	0.988202	0.992549	0.995454	1.00871	1.01203	1.00524	1.0034	1.00839	0.994077	1.02201	1.01832	1.01324	1.01925	1.01578	1.03255	0.98976	1.0329	1.02384	0.999565	1.00594	1.07034	1.12383	0.918696	0.999278	1.05334	1.11112	1.02793	0.992291	0.959247	0.968209	0.859344	0.957242	0.774803	1.04729	1.0201	0.981914	1.0684	1.01213	0.9641	0.991857	1.02023	1.00862	1.04398	0.965196	0.966817	1.0291
45	0.941121	0.920622	0.912595	0.950194	0.950797	0.958772	0.983073	1.00053	1.00608	1.00414	1.01074	0.999133	1.00823	1.02282	1.01506	1.03918	1.01982	1.026	0.991671	1.02929	1.02539	1.02682	1.02067	1.07542	1.14146	0.918079	1.00406	1.06263	1.0975	1.02936	0.996343	0.959748	0.965572	0.866982	0.969402	0.78797	1.06228	1.01314	0.98359	1.0674	1.00836	0.96836	0.991857	1.02042	1.00693	1.04561	0.951717	0.962409	1.03154
46	0.965421	0.958834	0.944395	0.970003	0.96652	0.965974	0.995043	1.0077	1.00683	1.00508	1.01196	0.994788	1.00663	1.00986	1.02472	1.03008	1.01701	1.03406	0.998167	1.03305	1.02365	1.0011	1.00081	1.07676	1.13145	0.911141	0.993562	1.06068	1.09421	1.02214	0.989976	0.949671	0.961451	0.85279	0.947192	0.763419	1.01979	0.98763	0.963098	1.0465	0.986746	0.950825	0.978249	1.00883	0.993346	1.02699	0.954062	0.971753	1.02262
47	0.968224	0.964743	0.931782	0.968293	0.963349	0.975354	0.996147	1.00622	1.00469	1.00064	1.01256	1.00107	1.01205	1.01753	1.01796	1.03094	1.01746	1.03395	0.997021	1.02647	1.02913	1.0057	1.00561	1.08277	1.13879	0.918953	1.00115	1.06952	1.10493	1.03365	0.990886	0.957557	0.968209	0.860231	0.970766	0.776586	1.04888	1.01947	0.983976	1.06143	0.995769	0.964496	0.990384	1.0189	1.01552	1.05121	0.965587	0.967875	1.04364
48	1.06939	1.04806	1.0048	1.00912	1.02796	1.00693	1.02263	1.00659	1.00469	1.00078	1.00404	0.991075	1.00934	1.01515	1.01663	1.03696	1.0169	1.03105	0.994346	1.03321	1.0263	1.00212	1.00158	1.08083	1.1297	0.913557	0.990755	1.06203	1.10725	1.02763	0.97873	0.945352	0.957166	0.854465	0.970642	0.755052	1.0507	1.01989	0.981785	1.07213	1.00073	0.969648	0.993417	1.01672	1.00905	1.05121	0.951717	0.971753	1.03484
49	0.981776	0.964349	0.953811	0.971008	0.974316	0.978202	1.00167	1.00795	1.00479	1.00131	1.01481	1.00048	1.00085	1.00655	1.01482	1.03438	1.01432	1.03449	0.988741	1.03964	1.02904	1.01183	1.01009	1.08103	1.14357	0.920854	0.983479	1.05754	1.10867	1.02357	0.982038	0.956243	0.96755	0.853234	0.964066	0.760675	1.04433	1.01378	0.978048	1.06591	0.999835	0.963704	0.98865	1.01548	1.00703	1.04669	0.958554	0.96999	1.0489
50	1.00935	1.00315	0.996802	1.00158	1.0084	0.991099	1.01644	0.997932	1.00444	1.00575	1.00748	0.995341	1.01968	1.02348	1.00672	1.03364	1.03036	1.04406	0.997785	1.03854	1.0316	1.01438	1.00823	1.08017	1.14816	0.927124	0.985766	1.06428	1.12397	1.02334	0.986999	0.94698	0.956589	0.845398	0.968905	0.747645	1.06047	1.01715	0.979981	1.07487	0.99805	0.963506	0.987263	1.02631	1.01244	1.04958	0.950155	0.967522	1.03447
51	1.03668	1.00768	0.981702	1.0069	1.00246	0.988503	1.01661	1.0056	1.00509	1.00683	1.01572	0.993959	1.007	1.01515	1.01421	1.03499	1.01152	1.03847	0.991798	1.03556	1.03105	1.00961	0.99983	1.08117	1.14329	0.913043	0.98878	1.05911	1.11235	1.02131	0.976828	0.94554	0.956919	0.83983	0.949922	0.738456	1.0232	0.99754	0.969929	1.0613	0.986845	0.952807	0.979202	1.01586	0.996953	1.03675	0.946248	0.967875	1.03362
52	0.988318	0.987985	0.958074	0.990113	0.971145	0.985237	1.00268	1.00313	1.00593	1.00205	1.00977	0.999568	1.00577	1.01197	1.02798	1.03561	1.02071	1.03245	0.99218	1.03423	1.03242	0.998032	1.003	1.07749	1.14256	0.916589	0.986078	1.06278	1.12126	1.01778	0.977407	0.94191	0.955024	0.83505	0.946075	0.732695	1.04979	1.01567	0.98011	1.07338	1.00172	0.960335	0.993417	1.01529	1.00035	1.05284	0.95582	0.96523	1.03741
53	0.991822	0.973803	0.951856	0.978952	0.977355	0.979207	1.00234	0.995088	1.00538	0.996608	1.00338	0.995776	1.00109	1.00417	1.02811	1.03241	1.03642	1.03127	0.996002	1.03862	1.0284	1.00314	1.01009	1.08498	1.16386	0.912477	0.992834	1.06016	1.13359	1.01861	0.978978	0.949734	0.958814	0.843526	0.945579	0.731049	1.05615	1.03064	0.985652	1.0689	0.994183	0.962119	0.98865	1.02736	1.00109	1.06007	0.949764	0.95571	1.04719
54	1.06916	1.04806	1.00924	1.01374	1.01567	1.00266	1.03333	0.99855	1.00538	1.00743	1.01002	1.00142	0.991987	1.00563	1.01626	1.03377	1.0141	1.03051	0.986575	1.03869	1.03626	1.02392	1.00965	1.09421	1.17193	0.932828	0.996056	1.06555	1.14211	1.01537	0.986668	0.946604	0.948925	0.83781	0.95079	0.740376	1.06092	1.02474	0.985136	1.07176	1.00588	0.963307	0.991597	1.02479	1.01011	1.05121	0.951327	0.964701	1.03839
55	1.03224	1.00611	0.985077	1.00137	1.00788	0.988	1.01601	1.00276	1.00116	1.00118	1.01171	1.00194	1.01106	1.00616	1.02641	1.04951	1.0326	1.03739	0.989633	1.04277	1.039	1.02563	1.01707	1.09554	1.17946	0.933444	0.996056	1.0794	1.1434	1.01582	0.983361	0.950297	0.96483	0.831995	0.959476	0.747645	1.05751	1.02811	0.976501	1.07114	0.99805	0.964793	0.99047	1.02508	1.00512	1.0476	0.951913	0.972106	1.04829
56	0.959579	0.955092	0.934802	0.977041	0.966124	0.969994	0.994024	1.00251	1.00509	1.00205	1.01519	0.997711	1.00897	0.997958	1.01651	1.04975	1.02565	1.04782	0.994855	1.04003	1.03992	1.01984	1.00889	1.09641	1.18185	0.92183	0.987845	1.07401	1.14431	1.01725	0.972942	0.941221	0.964089	0.820316	0.9529	0.729541	1.06274	1.03275	0.980239	1.07798	0.99924	0.957066	0.99125	1.02337	1.00809	1.05013	0.950741	0.962233	1.03814
57	1.03692	1.00099	0.975129	1.00188	1.00233	0.998637	1.02501	1.00387	1.00723	1.00838	1.0129	1.00399	1.01168	1.00272	1.01832	1.03622	1.02632	1.04072	0.996256	1.03971	1.03909	1.02563	1.01565	1.10109	1.18956	0.920803	0.989508	1.07124	1.14302	1.01988	0.974099	0.943913	0.952469	0.817951	0.956994	0.727758	1.05342	1.01694	0.979852	1.07238	0.994778	0.960534	0.987003	1.03239	1.0135	1.05718	0.948592	0.972811	1.05587
58	0.943925	0.924168	0.90087	0.959546	0.951193	0.959609	0.994279	1.00523	1.01061	1.00205	1.00629	1.00131	1.00909	1.01025	1.024	1.04286	1.03339	1.04782	0.988996	1.04418	1.03909	1.00246	1.00234	1.09461	1.18249	0.903227	0.977347	1.06487	1.14101	1.00875	0.965086	0.940721	0.952799	0.821893	0.9529	0.71171	1.02547	0.98278	0.953561	1.05434	0.976929	0.943098	0.972615	1.00484	0.990693	1.03404	0.943904	0.969638	1.04792
59	1.04533	1.03979	1.00746	1.01827	1.01448	1.00391	1.02773	1.00078	1.00578	1.00427	1.01062	0.995855	1.0038	1.0014	1.03004	1.03905	1.02273	1.04105	0.991798	1.04536	1.04384	1.01064	0.997648	1.09962	1.18901	0.909702	0.978594	1.06495	1.14147	1.00966	0.96798	0.933836	0.948266	0.805681	0.947316	0.697034	1.05615	1.00134	0.967867	1.06641	0.987935	0.945872	0.981282	1.02042	0.99812	1.04832	0.944294	0.955005	1.04266
60	1.00818	1.01103	0.984011	0.992224	0.993739	0.997129	1.02527	1.00956	1.00379	1.0036	1.01353	0.997514	1.00269	0.99571	1.00962	1.03745	1.03103	1.04116	0.990397	1.04841	1.04156	1.02631	1.01609	1.09976	1.21031	0.919158	0.9893	1.08157	1.14863	1.02477	0.976332	0.945978	0.958402	0.811348	0.948061	0.719802	1.05706	1.0279	0.973279	1.07985	0.989125	0.957661	0.98553	1.02451	1.01265	1.05971	0.935308	0.954829	1.03961
[truncated: 121 more columns]

## Sheet: r
Fig. 6n		source data
area under the curve of GCaMP7f fluorescence of WT Purkinje cells treated with vehicle or LPA
	AUC of sec 1-30
	WT	WT+LPA
	0.317	0.569
	0.1496	0.8377
	0.188	0.3526
	0.1398	0.3447
	0.1614	0.2358
	0.5838	0.2197
	0.8358	0.09224
	0.8384	0.2914
	1.038	0.09526
	0.564	0.1401
	0.7873	0.05263
	0.5008	0.202
	0.4207	0.2427
	0.4821	1.722
	0.7439	1.079
	0.7743	0.4852
	0.3657	0.7664
	0.498	2.961
	0.281	0.3194
	0.2749	0.5406
	0.2036	0.1655
	0.454	0.2707
	0.5259	0.5932
	0.6477	0.9251
	0.8802	0.9612
	0.597	0.1499
	0.937	0.5401
	0.432	0.6948
	0.7994	0.3575
	0.6231	0.1256
	0.7163	0.3554
	0.6419	0.6045
	0.2595	1.061
	0.3463	0.3587
	0.4667	1.964
	0.3763	2.498
	0.303	1.163
	0.1572	0.4969
	0.2468	1.074
	0.2354	0.6967
	0.3015	0.5151
	0.9965	0.866
	0.5299	0.856
	0.6321	1.921
	0.6832	3.742
	0.3891	0.3823
	0.4244	0.3158
	0.3153	0.7855
	0.3315	0.7966
	0.2232	0.3602
	0.2821	0.4206
	0.3667	0.1133
	0.2592	0.3294
	0.7547	1.132
	1.272	0.6372
	0.7625	0.398
	0.2814	0.1599
	0.4771	0.2816
	0.7487	0.9975
	2.06	0.3464
	0.3353	0.4926
	0.4296	0.3122
	0.3495	0.3577
	0.2917	0.7918
	0.2432	0.317
	0.2046	0.2037
	0.2122	1.051
	0.3768	1.123
	0.3238	0.9359
	0.5736	0.5705
	0.5807	0.6743
	0.3208	1.08
	0.2191	0.2187
	0.9617	0.3088
	0.2303	0.4028
	0.4723	0.2712
	0.8167	0.301
	1.394	0.3652
	0.743	0.7624
	0.9749	0.4508
	0.8299	0.413
	0.4796	0.7103
	0.374	0.2182
	0.4885	1.604
	0.7769	0.607
	0.5482	0.5232
	0.6346	0.7467
	0.4352	0.2073
	0.3387	0.5534
	0.304	0.5649
	0.5137	0.651
	1.386	0.2261
	0.6112	0.2078
	1.01	0.5148
	0.6107	0.4607
	0.5868	2.2
	0.575	4.751
	0.7367	2.375
	0.3891	4.642
	0.3442	2.44
	0.284	0.7161
	0.1868	1.078
	0.1805	0.8962
	0.1431	0.9071
	0.3201	1.503
	0.6095	0.906
	0.6863	0.5227
	0.4194	0.2978
	0.8808	0.2826
	0.2801	0.5555
	0.4221	0.1837
	0.6706	0.2005
	0.1243	0.3135
	0.31	0.1673
	1.793	0.4436
	0.3216	0.3509
	0.6089	0.4282
	0.6067	0.3759
	0.4024	1.125
	0.6709	0.1972
	0.5851	0.3256
	0.3217	0.7681
	0.125	0.9349
	0.1814	0.8351
	0.3342	0.2042
	0.4274	0.2933
	0.4281	0.1263
	0.3031	0.2674
	0.4048	0.4593
	0.3259	0.3216
	0.4223	0.5
	0.1905	0.5099
	0.2691	0.394
	0.5805	0.322
	0.3383	0.1688
	0.2424	0.2537
	0.3627	0.2699
	0.6022	0.1272
	0.3898	0.1507
	0.5581	0.2745
	1.975	0.2477
	0.4262	1.524
	0.8115	1.034
	0.9633	0.2533
	1.035	1.981
	0.4621	1.06
	0.5471	0.5566
	0.8053	2.042
	0.157	1.464
	0.3782	2.031
	0.4543	1.451
	0.4445	1.433
	0.0662	1.677
	0.2612	0.3074
	0.1786	0.2504
	0.1163	1.292
	0.4029	0.5126
	0.2742	1.155
	0.2283	0.193
	0.3693	0.2861
	0.209	0.3904
	0.225	0.294
	0.2539	2.575
	0.4877	0.3382
		0.6285
		0.6285
average	0.504619	0.735733
SD	0.322247	0.753956
SEM	0.0251632	0.0585183
N	164	166
Unpaired t test
P value	0.0004
P value summary	***
Significantly different (P < 0.05)?	Yes
One- or two-tailed P value?	Two-tailed
t, df	t=3.612, df=327

[truncated: 2 more sheets: s, t]
