# Supplementary material for: Autophagy regulator ATG5 preserves cerebellar function by safeguarding its glycolytic activity
Source: Nat Metab. 2025 Jan 15;7(2):297–320. doi: 10.1038/s42255-024-01196-4 (PMC11860254; doi:10.1038/s42255-024-01196-4)
Supplement: Supplementary file 13 — Excel file with source data and statistics. [file 42255_2024_1196_MOESM13_ESM.xlsx]

## Sheet: c
Fig. 7 c		source data
2-NBDG uptake in Purkinje cells of WT and DKO cerebellar OTCs (DIV21)
	WT	ATG5 cKO	ATG5:GLUT2 cKO			Two-way ANOVA
	36.7994	85.4815	83.6158
	44.0185	97.031	85.6686			Holm-Šídák's multiple comparisons test	Mean Diff.	Below threshold?	Summary	Adjusted P Value
	55.8653	100.367	47.2102			WT vs. ATG5 cKO	-16.31	Yes	***	0.0007	A-B
	75.9617	67.5399	94.3987			WT vs. ATG5:GLUT2 cKO	4.782	No	ns	0.2585	A-D
	56.7541	177.214	79.4231			ATG5 cKO vs. ATG5:GLUT2 cKO	21.09	Yes	****	<0.0001	B-D
	76.0196	158.807	98.4157
	71.069	169.833	57.9487				WT	ATG5 cKO	ATG5:GLUT2 cKO
	55.3925	88.7874	46.2358			Number of values	125	129	175
	67.0921	136.071	76.6494
	51.4774	167.17	46.0883			Mean	76.92	93.23	72.14
	54.4264	128.288	68.7458			Std. Deviation	27.69	51.03	26.97
	81.8926	156.143	63.0462			Std. Error of Mean	2.477	4.493	2.039
	109.341	180.774	70.157
	104.845	193.754	72.5378				N
	85.5369	190.692	74.9854			WT	5
	92.0417	181.399	65.2087			ATG5 cKO	4
	101.182	158.333	66.8932			ATG5:GLUT2 cKO	5
	105.406	187.751	76.5706
	76.5555	180.138	65.6513
	116.732	137.168	60.4811
	138.031	166.605	42.0812
	123.691	157.057	83.4575
	130.322	143.292	77.3689
	126.577	135.437	64.9421
	130.595	178.444	86.8233
	28.0697	163.111	80.5616
	14.3307	138.471	71.1576
		162.484	60.6808
	111.56	205.644	62.2898
	61.6553	159.515
	111.636	180.233	27.9382
	154.222	156.344	56.5775
	146.557	131.89	52.5133
	65.3674	166.278	49.4011
	65.7182	174.301	53.8165
	68.1461	179.547	55.4977
	58.5761	197.697	53.0654
	40.1476	96.4602	48.7305
	40.1653	194.257	49.0099
	49.6702	136.5	37.239
	32.6732	164.712	51.2451
			50.4525
	38.1136	37.3187	49.769
	46.9158	48.9528	45.9462
	28.6666	45.146	28.7611
	17.9841	52.6225	49.1253
	33.0369	45.2431	46.5743
	35.5613	38.544	45.6332
	30.4774	38.2539	88.8706
	31.4912	31.7464	91.2836
	48.9615	36.1852	112.367
	49.0186	47.3982	107.569
	52.268	49.0623	69.4301
	43.9143	52.3089	52.4009
	54.0007	62.6888	68.894
	63.5079	48.6334	62.7173
		33.4579	45.9252
	69.3007	28.9704	46.2908
	101.843	23.0053	43.5643
	65.3179	49.8329	41.5528
	46.944	26.4364	40.4377
	44.0996	25.2039	57.8426
	60.0437	41.2155	68.579
	61.2054	29.6766	66.6125
	72.1164	55.0404	25.1934
	85.7027	34.4617	71.2292
	129.92	30.9158	58.8448
	120.917	54.0934	55.0245
	80.0936	39.8057	46.8744
	94.1179	39.3923	80.2434
	52.2398	45.9084	95.9406
	70.0592	50.0316	88.6693
	84.6395	34.834
	57.8117	28.131	102.973
	99.6478	48.2743	102.508
	103.037		105.289
	105.076	99.663	78.8962
	96.9643	101.473	56.0157
	77.6729	97.941	111.98
	67.6968	86.79	109.207
	93.9489	104.953	89.9889
	86.8672	98.73	74.3174
	84.7186	98.268	80.8521
	82.5057	59.56	46.0737
average	74.4295	62.947	25.8965
SD	55.7829	52.359	81.1089
SEM	59.7568	73.296	95.2454
N	55.2298	67.974	97.4798
p-val t-test	69.5472	63.655	91.7798
	56.1299	62.591	95.4141
	58.5938	74.832	91.4083
	70.2637	64.625	108.705
	84.9249	73.171	108.742
		69.182	95.8496
	74.3307	65.144	78.5849
	84.9187	64.33	56.1418
	88.873	48.776	98.8921
	98.562	60.84	83.2497
	98.4351	49.812	86.2733
	97.1918	60.023	56.5787
	98.4909	45.307	58.7926
	87.4065		65.4234
	100.655	34.116	76.7935
	81.3608	48.006	67.1198
	79.5136	75.574	82.4537
	89.511	70.437	87.1093
	82.1922	64.294	65.1142
	90.0521	64.05	77.4594
	88.7194	63.652	67.435
	85.9034	95.861	79.2667
	92.3273	79.308	67.3844
	47.2516	101.846	69.2562
	75.9155	105.215	79.4277
	114.684	75.274	77.2172
	80.6107	77.533	43.593
	79.1266	56.89	41.8606
	67.5029	100.644	37.3677
	68.0453	98.653	40.7876
	74.4119	99.391	43.8672
	85.8435	127.677
	72.5218	116.415	111.36
	72.8543	113.267	125.54
	105.065	125.226	76.8403
	113.047	89.757	130.344
	102.773	78.595	127.25
	92.5023	87.661	132.122
	90.8319	102.331	105.188
	101.799	32.101	105.817
	82.9	34.908	110.792
		98.144	141.476
		112.152	132.437
		107.848	127.391
			96.4373
			40.0617
			34.0358
			106.196
			136.016
			133.403
			127.543
			94.3222
			107.947
			102.44
			116.879
			104.207
			126.397
			136.822
			64.3475
			62.9993
			75.3469
			58.0418
			53.1536
			34.0673
			40.1636
			50.4217
			71.2098
			84.3978
			74.8702
			50.1281
			65.0146
			44.0857
			50.6009
			53.4948
			66.4073
			53.0186
			63.5973
			49.7396
			44.1498
			53.8863
			57.1759
			41.5919
			62.4777
			65.5214
			52.036
			29.5928
			33.5478
			53.2359
			33.621
			39.2396

## Sheet: e
Fig. 7e		source data
Ratiometric analysis of Laconic in PCs of cerebellar OTCs from WT, ATG5 cKO and ATG5:GLUT2 cKO animals
Laconic ratio mTFP/mVenus
	Time (sec)	WT
baseline	1	0.430284	0.409488	0.146247	0.173058	0.422747	0.6427	0.661194	0.231751	0.176172	0.276579	0.23925	0.106981	0.604422	0.619142	0.616155	0.566958	0.612653	0.64579	0.614851	0.601508	0.604528	0.627515	0.562083	0.479406	0.605499	0.615699	0.597075	0.605647	0.628635	0.558576	0.591736	0.546166	0.581091													0.553721	0.585604	0.574076
	2	0.432741	0.414884	0.157171	0.174316	0.413941	0.63997	0.656386	0.232896	0.175305	0.277461	0.264289	0.109886	0.606867	0.623026	0.617201	0.586932	0.61218	0.623667	0.619529	0.612776	0.59045	0.618884	0.570966	0.483572	0.605955	0.615426	0.594355	0.578653	0.620595	0.566214	0.586038	0.577922	0.571296													0.549187	0.568594	0.580267
	3	0.416266	0.406008	0.143114	0.174001	0.416681	0.640254	0.631732	0.251834	0.168837	0.28281	0.247169	0.110652	0.593919	0.616563	0.618168	0.587191	0.605447	0.622823	0.61234	0.608713	0.604538	0.612117	0.559638	0.488337	0.617379	0.608992	0.602461	0.576121	0.63143	0.567262	0.589245	0.561231	0.543446													0.545868	0.585792	0.586802
	4	0.431294	0.410258	0.145622	0.173313	0.42533	0.655381	0.641806	0.25593	0.160809	0.28717	0.232153	0.110268	0.59264	0.616092	0.615726	0.564843	0.584463	0.629711	0.624619	0.593629	0.596252	0.619554	0.567122	0.480579	0.607498	0.594017	0.595448	0.580917	0.630924	0.55522	0.567531	0.564865	0.568231													0.544788	0.570959	0.5835
	5	0.426392	0.430853	0.14812	0.166356	0.431815	0.631484	0.64095	0.229223	0.175785	0.283625	0.2521	0.109627	0.591734	0.616756	0.625246	0.546198	0.620064	0.639875	0.623645	0.615045	0.593256	0.622582	0.566328	0.484787	0.604046	0.610404	0.598272	0.579225	0.637906	0.55827	0.563981	0.572148	0.552567													0.537828	0.569275	0.591086
	6	0.444198	0.417775	0.151952	0.164898	0.397887	0.664613	0.636606	0.217756	0.169604	0.274177	0.246755	0.110282	0.592711	0.625385	0.622119	0.582148	0.627882	0.625404	0.628898	0.608433	0.60113	0.623417	0.56476	0.489794	0.604789	0.584578	0.596958	0.5868	0.631183	0.56136	0.569461	0.570992	0.540535													0.543196	0.575205	0.583692
	7	0.426345	0.428675	0.150347	0.163766	0.411363	0.641495	0.636096	0.235295	0.165561	0.269416	0.256166	0.108928	0.584322	0.619516	0.61922	0.58453	0.620114	0.621715	0.653175	0.613455	0.608533	0.620414	0.563358	0.495317	0.600555	0.597893	0.595573	0.56966	0.61328	0.554228	0.575531	0.547662	0.575755													0.540286	0.564787	0.578564
	8	0.436164	0.41385	0.158549	0.162817	0.414274	0.638587	0.667642	0.243962	0.180197	0.28917	0.225923	0.105795	0.600198	0.610942	0.635864	0.586333	0.613033	0.639087	0.611864	0.61005	0.593591	0.623059	0.559969	0.481503	0.611841	0.603675	0.583729	0.567589	0.641464	0.548779	0.545522	0.569666	0.566319													0.555404	0.575837	0.592546
	9	0.426924	0.414806	0.159383	0.161805	0.431208	0.67062	0.643376	0.256782	0.174458	0.319686	0.257824	0.110342	0.604105	0.630799	0.629379	0.581137	0.613353	0.615698	0.634061	0.606601	0.591983	0.622298	0.566454	0.489013	0.610949	0.608284	0.594913	0.568262	0.603196	0.555549	0.569321	0.563812	0.521545													0.539511	0.564989	0.57972
	10	0.454097	0.401311	0.17004	0.162508	0.409892	0.65542	0.675771	0.225777	0.191473	0.317088	0.259166	0.104899	0.588576	0.626388	0.618713	0.570079	0.601028	0.636401	0.624733	0.592673	0.602988	0.624043	0.559694	0.478204	0.589759	0.595617	0.591985	0.564172	0.593497	0.552547	0.576363	0.551622	0.545076													0.535359	0.572301	0.579699
	11	0.421825	0.410673	0.175908	0.167125	0.397235	0.652887	0.652004	0.259409	0.169761	0.311734	0.261257	0.108636	0.585879	0.630565	0.627625	0.604368	0.619195	0.633199	0.61511	0.608044	0.593117	0.624524	0.55832	0.482795	0.613981	0.602895	0.588465	0.562304	0.61027	0.552686	0.568251	0.543223	0.543894													0.539401	0.577832	0.577452
	12	0.434273	0.406265	0.175751	0.147225	0.412044	0.671304	0.635759	0.256585	0.172626	0.293742	0.271815	0.104062	0.591416	0.615658	0.613775	0.584744	0.612969	0.642151	0.624194	0.599804	0.60108	0.62115	0.559634	0.491886	0.608113	0.599153	0.580202	0.575395	0.614412	0.554054	0.58933	0.555982	0.573311													0.544323	0.573476	0.587097
	13	0.425574	0.419275	0.18762	0.15189	0.440434	0.653312	0.647279	0.275457	0.177858	0.307513	0.250617	0.12075	0.588575	0.629879	0.631389	0.58544	0.617624	0.611205	0.627812	0.607648	0.59402	0.621758	0.555822	0.481842	0.618398	0.585743	0.582981	0.558787	0.609518	0.559686	0.571772	0.561819	0.538857													0.550682	0.564922	0.57538
	14	0.42754	0.42268	0.176122	0.155898	0.405987	0.655902	0.6202	0.259098	0.200182	0.356911	0.273606	0.110456	0.599903	0.614062	0.631335	0.592545	0.606378	0.626018	0.612539	0.619128	0.608228	0.610019	0.558769	0.47936	0.603581	0.594003	0.571427	0.557487	0.626086	0.561166	0.589045	0.57942	0.53848													0.547995	0.570043	0.594466
	15	0.452476	0.409195	0.189613	0.149084	0.416369	0.640169	0.650683	0.250444	0.194931	0.330204	0.251372	0.113655	0.589701	0.61282	0.623322	0.563464	0.592459	0.606695	0.622613	0.607199	0.610998	0.629171	0.56048	0.477654	0.609752	0.590368	0.59168	0.558138	0.609922	0.562552	0.562095	0.553724	0.546791													0.542637	0.567177	0.575578
	16	0.436626	0.401545	0.206683	0.143081	0.424429	0.64318	0.625595	0.256928	0.193585	0.321489	0.282241	0.102707	0.599037	0.618541	0.618202	0.576849	0.607147	0.615756	0.605091	0.605036	0.591547	0.627577	0.552571	0.485746	0.608046	0.600589	0.594075	0.55108	0.604573	0.564212	0.568517	0.577834	0.562571													0.541539	0.57796	0.582015
	17	0.440033	0.425688	0.209854	0.142065	0.408718	0.647344	0.658898	0.260637	0.208143	0.333907	0.282146	0.110554	0.583861	0.628871	0.612213	0.580861	0.609367	0.632864	0.632526	0.612554	0.612386	0.619023	0.555891	0.481149	0.598669	0.585389	0.589261	0.580724	0.613369	0.567561	0.551608	0.538492	0.541461													0.540411	0.566596	0.588383
	18	0.425012	0.413278	0.21031	0.149409	0.433578	0.665151	0.629219	0.244672	0.201677	0.309836	0.248744	0.108977	0.599006	0.615201	0.618076	0.57527	0.610093	0.62805	0.608748	0.602803	0.60318	0.621509	0.562349	0.470137	0.596507	0.594861	0.580835	0.549928	0.621364	0.550817	0.577427	0.561681	0.564511													0.549858	0.567694	0.568435
5 mM pyruvate	300	0.255807	0.163803	0.165339	0.157425	0.186506	0.185018	0.188445	0.262566	0.4167	0.137699	0.323101	0.134411	0.171196	0.356361	0.499647	0.426831	0.354899	0.337705	0.381173	0.28258	0.364765	0.158542	0.0699729	0.491854	0.511991	0.46458	0.520297	0.517907	0.527705	0.534609	0.4852	0.549763	0.511047	0.268149	0.33425	0.401107	0.335002	0.352961	0.418848	0.354954	0.42745	0.449306	0.429041	0.442052		0.477704	0.460535	0.527528
after 5 min incubation	301	0.250862	0.164207	0.170432	0.159157	0.19405	0.174126	0.194312	0.269219	0.433945	0.135941	0.307693	0.136196	0.170994	0.359273	0.517007	0.440251	0.335997	0.338618	0.420023	0.298463	0.348911	0.157788	0.0646051	0.495703	0.4957	0.458429	0.536416	0.478291	0.539335	0.538316	0.504399	0.567888	0.516714	0.270549	0.325087	0.393651	0.341533	0.357486	0.405811	0.352758	0.429129	0.442621	0.443842	0.451515		0.480944	0.465454	0.512375
	302	0.262461	0.171568	0.17051	0.152944	0.191236	0.185015	0.191144	0.27316	0.394659	0.143042	0.316816	0.134675	0.159452	0.365911	0.494977	0.431637	0.358397	0.336757	0.402374	0.299318	0.340625	0.160573	0.0692021	0.489233	0.511695	0.452017	0.529329	0.511626	0.535193	0.546808	0.51942	0.55272	0.516751	0.269227	0.313633	0.39537	0.335686	0.353981	0.405302	0.363525	0.430272	0.445714	0.433339	0.457323		0.474359	0.466017	0.520846
	303	0.265517	0.168586	0.166665	0.155986	0.191241	0.179869	0.190789	0.269159	0.44351	0.140906	0.314326	0.138311	0.169045	0.362244	0.494098	0.427024	0.354464	0.340917	0.402429	0.302318	0.319707	0.157236	0.0666667	0.490381	0.502931	0.461217	0.507242	0.496319	0.504745	0.53574	0.50146	0.567632	0.516644	0.269758	0.331165	0.397551	0.341989	0.354873	0.418513	0.365283	0.443432	0.440974	0.436184	0.434643		0.480201	0.469278	0.517927
	304	0.256172	0.159154	0.163935	0.157005	0.192357	0.188473	0.191353	0.266913	0.436632	0.134901	0.311862	0.134306	0.163205	0.365371	0.507879	0.419443	0.357691	0.32483	0.419024	0.311484	0.329974	0.152225	0.065909	0.492845	0.504974	0.474878	0.543209	0.507952	0.51974	0.528521	0.501025	0.560012	0.512488	0.2772	0.323731	0.392662	0.349366	0.35684	0.41367	0.35163	0.424221	0.443285	0.436795	0.459818		0.472465	0.4791	0.527846
	305	0.254306	0.164858	0.167082	0.162134	0.190197	0.188771	0.190486	0.260031	0.428041	0.142541	0.309421	0.130744	0.172038	0.363635	0.501915	0.451853	0.359573	0.333897	0.410341	0.334222	0.332425	0.152569	0.0652721	0.490628	0.504282	0.456723	0.535593	0.506105	0.539838	0.543334	0.491028	0.553131	0.530577	0.269854	0.321483	0.398196	0.331657	0.356271	0.414826	0.359974	0.418503	0.446077	0.443985	0.457821		0.481365	0.473027	0.513175
	306	0.255463	0.166238	0.16783	0.163882	0.193962	0.183277	0.197934	0.266947	0.417021	0.136102	0.315321	0.137119	0.178733	0.353927	0.506013	0.447249	0.35987	0.312178	0.401557	0.327302	0.320346	0.154745	0.0662388	0.508568	0.513164	0.461072	0.534625	0.50188	0.539669	0.537205	0.510206	0.553569	0.51729	0.265938	0.329597	0.379313	0.327315	0.356322	0.407849	0.347789	0.419981	0.456113	0.43827	0.459197		0.499371	0.467292	0.531068
	307	0.252022	0.164395	0.174836	0.164974	0.19781	0.186512	0.187535	0.255862	0.453242	0.139534	0.324304	0.131466	0.170542	0.375085	0.503937	0.432571	0.353271	0.327155	0.406378	0.307737	0.316253	0.15837	0.0726486	0.49029	0.506171	0.464985	0.522409	0.472955	0.570763	0.538535	0.500162	0.54809	0.514666	0.265969	0.337826	0.389028	0.354566	0.360202	0.407907	0.364946	0.432663	0.441937	0.428367	0.452964		0.47919	0.472762	0.536576
	308	0.262298	0.173444	0.166708	0.169037	0.187708	0.193003	0.194897	0.268514	0.430437	0.143171	0.310825	0.135705	0.174059	0.364844	0.50362	0.436011	0.371928	0.36599	0.409667	0.312083	0.335558	0.154841	0.0746676	0.48786	0.509667	0.449854	0.544529	0.493483	0.508922	0.540461	0.519822	0.55179	0.510155	0.262194	0.331597	0.387556	0.344068	0.353596	0.429227	0.37568	0.431132	0.452847	0.443692	0.448919		0.477283	0.470141	0.528445
	309	0.249117	0.167662	0.171796	0.160803	0.19569	0.18066	0.192236	0.24668	0.437248	0.148816	0.308425	0.132602	0.170024	0.34978	0.494666	0.429844	0.351123	0.337202	0.429493	0.316123	0.355446	0.151677	0.0677956	0.490891	0.513392	0.457633	0.533731	0.49401	0.532597	0.528346	0.493108	0.547465	0.50939	0.267278	0.317467	0.40076	0.325601	0.349446	0.428213	0.347347	0.415516	0.440367	0.436148	0.447028		0.47671	0.461359	0.520055
	310	0.261705	0.162339	0.17248	0.161816	0.192124	0.190707	0.195461	0.260998	0.414176	0.139335	0.316558	0.131083	0.17235	0.359744	0.50761	0.442405	0.359271	0.314768	0.397486	0.302535	0.324998	0.161424	0.0680292	0.499745	0.497646	0.457551	0.540514	0.488105	0.515389	0.544216	0.505157	0.55539	0.523147	0.263553	0.329015	0.385676	0.349595	0.357048	0.415645	0.355749	0.429707	0.445493	0.439847	0.453658		0.483469	0.462931	0.519016
	311	0.252575	0.168854	0.163599	0.168724	0.199804	0.183818	0.196715	0.249043	0.429808	0.139206	0.319863	0.135527	0.169386	0.359584	0.531045	0.43071	0.376678	0.325658	0.428414	0.278874	0.316413	0.159806	0.068099	0.489561	0.509511	0.471724	0.526737	0.509046	0.543026	0.538304	0.528961	0.549542	0.511847	0.258467	0.318702	0.391834	0.342826	0.346692	0.41378	0.362488	0.427359	0.449926	0.447561	0.450656		0.477576	0.467773	0.525345
	312	0.252507	0.167694	0.175111	0.166276	0.187084	0.18103	0.193008	0.277721	0.45216	0.141835	0.311245	0.136938	0.163671	0.35008	0.501276	0.436227	0.375551	0.342658	0.391297	0.286981	0.331573	0.155392	0.0711622	0.49955	0.516612	0.464819	0.533888	0.504761	0.518935	0.53845	0.482768	0.539079	0.51471	0.271292	0.329706	0.386903	0.345705	0.356496	0.416851	0.348544	0.434821	0.440278	0.445435	0.461843		0.490912	0.464927	0.523716
	313	0.256731	0.168718	0.167784	0.163192	0.20357	0.191087	0.183835	0.274886	0.424174	0.138552	0.31505	0.135724	0.169957	0.345907	0.511561	0.440375	0.355951	0.339271	0.401424	0.298567	0.350303	0.161724	0.063288	0.487082	0.506697	0.460161	0.537483	0.489579	0.542478	0.537565	0.488277	0.561768	0.528641	0.26837	0.344769	0.420908	0.336355	0.356947	0.461747	0.374963	0.431663	0.456321	0.44392	0.457113		0.481983	0.464374	0.525867
	314	0.251379	0.165593	0.167166	0.172901	0.194916	0.18706	0.191632	0.25609	0.447425	0.135096	0.312091	0.141012	0.160388	0.368853	0.490782	0.42875	0.338987	0.325644	0.403039	0.29944	0.331453	0.15475	0.0672623	0.487964	0.50646	0.454859	0.525303	0.487525	0.542548	0.536895	0.493323	0.568862	0.505904	0.264799	0.331524	0.382632	0.343076	0.355186	0.415173	0.355872	0.428977	0.454428	0.44791	0.458731		0.471628	0.45432	0.524093
	315	0.255166	0.168927	0.173154	0.159389	0.192098	0.182548	0.186906	0.269783	0.421173	0.137662	0.310272	0.135891	0.167968	0.350385	0.515519	0.445945	0.352298	0.310743	0.413143	0.315082	0.318898	0.152711	0.0664901	0.488667	0.510753	0.455916	0.521908	0.484345	0.530047	0.537344	0.5	0.549044	0.524256	0.274244	0.31445	0.393822	0.347946	0.350914	0.408994	0.353048	0.427975	0.454111	0.439576	0.455779		0.481502	0.467409	0.522977
	316	0.265928	0.169201	0.171685	0.164824	0.191638	0.177254	0.196833	0.261765	0.431456	0.137597	0.3243	0.138292	0.173008	0.352965	0.509051	0.420119	0.35862	0.361053	0.380253	0.326683	0.326839	0.155408	0.0678394	0.491117	0.497983	0.455588	0.549592	0.500115	0.533026	0.52841	0.513354	0.541522	0.48859	0.259811	0.324466	0.397445	0.318591	0.350465	0.410842	0.360525	0.42352	0.445152	0.444017	0.457063		0.483815	0.479852	0.519847
	317	0.254052	0.167674	0.168543	0.157364	0.190199	0.185721	0.188976	0.278161	0.430606	0.138306	0.317613	0.132415	0.170689	0.359474	0.493444	0.437448	0.364562	0.343521	0.399279	0.32632	0.334721	0.154356	0.0693523	0.490353	0.49866	0.455167	0.522672	0.498658	0.531412	0.529604	0.493698	0.552746	0.507197	0.267946	0.327453	0.385817	0.351064	0.356505	0.408967	0.357918	0.431158	0.445606	0.442402	0.455228		0.480574	0.471244	0.512333
									WT	N=3
									ATG5 cKO	N=4
									ATG5:GLUT2 cKO	N=3
									GLUT2 cKO	N=4
	Time (sec)	WT			ATG5 cKO			ATG5:GLUT2 cKO			GLUT2 cKO
		mean	SEM	N	mean	SEM	N	mean	SEM	N	mean	SEM	N
	1	0.546627	0.0221472	51	0.656712	0.00814458	84	0.595509	0.00947745	49	0.50343	0.0410129	29
	2	0.54732	0.0218595	51	0.65956	0.0111773	84	0.592422	0.0090924	49	0.502777	0.0407179	29
	3	0.54377	0.0217975	51	0.658154	0.0110408	84	0.59205	0.00950796	49	0.503422	0.0407482	29
	4	0.543076	0.0217922	51	0.655647	0.0112712	84	0.59033	0.00943007	49	0.504469	0.0411816	29
	5	0.544763	0.021827	51	0.653938	0.0114691	84	0.590929	0.00962056	49	0.502136	0.0406339	29
	6	0.544721	0.0221387	51	0.653044	0.0115089	84	0.58992	0.00988441	49	0.499456	0.0404409	29
	7	0.543766	0.0219069	51	0.65176	0.0115707	84	0.591649	0.00959077	49	0.503012	0.0406995	29
	8	0.5445	0.0218426	51	0.652071	0.0117771	84	0.590609	0.0099905	49	0.500712	0.0405055	29
	9	0.544627	0.0213323	51	0.650169	0.0116453	84	0.589254	0.00988332	49	0.499602	0.0402796	29
	10	0.54256	0.0213353	51	0.64978	0.0118902	84	0.588521	0.00974377	49	0.497645	0.0401599	29
	11	0.54506	0.0214887	51	0.646312	0.0118943	84	0.585947	0.0100275	49	0.497527	0.0401054	29
	12	0.543698	0.0214035	51	0.646377	0.0117805	84	0.586087	0.0100281	49	0.496555	0.0400192	29
	13	0.544353	0.0210109	51	0.645749	0.0118253	84	0.585759	0.010393	49	0.49819	0.0401098	29
	14	0.545805	0.0208389	51	0.642436	0.0119408	84	0.585358	0.0106162	49	0.494937	0.0396751	29
	15	0.541364	0.0207864	51	0.642661	0.0118987	84	0.585593	0.0105015	49	0.495626	0.0399787	29
	16	0.54335	0.0207189	51	0.640025	0.011937	84	0.582367	0.0107607	49	0.497351	0.0403141	29
	17	0.543185	0.020429	51	0.638993	0.0121593	84	0.582962	0.0103776	49	0.493316	0.0395025	29
	18	0.542824	0.0209303	51	0.63986	0.0116298	84	0.584131	0.0106739	49	0.494365	0.0398803	29
	19
	300	0.402427	0.020092	59	0.437923	0.0152997	70	0.47004	0.0164486	49	0.458717	0.0321192	29
	301	0.403413	0.0201286	59	0.438269	0.0162629	70	0.471377	0.0165036	49	0.45745	0.0317136	29
	302	0.404087	0.0202505	59	0.436782	0.0162031	70	0.469859	0.0167026	49	0.457093	0.0322624	29
	303	0.401961	0.019763	59	0.437216	0.016234	70	0.470365	0.0163791	49	0.458354	0.032201	29
	304	0.404174	0.0202079	59	0.436358	0.015974	70	0.468811	0.0164295	49	0.458233	0.0319496	29
	305	0.403922	0.020015	59	0.435846	0.0163776	70	0.467922	0.0167719	49	0.457323	0.031905	29
	306	0.403497	0.0200411	59	0.436727	0.0161091	70	0.469017	0.0166866	49	0.456848	0.0319672	29
	307	0.403175	0.0198144	59	0.435924	0.0162386	70	0.467393	0.0169105	49	0.456886	0.0317802	29
	308	0.405333	0.0197478	59	0.436493	0.0158093	70	0.469478	0.016775	49	0.457055	0.031945	29
	309	0.402116	0.019968	59	0.437666	0.0161367	70	0.467954	0.0164544	49	0.456428	0.0320386	29
	310	0.402537	0.0199162	59	0.436334	0.0162322	70	0.469007	0.0167919	49	0.45672	0.0316865	29
	311	0.403448	0.0199872	59	0.433253	0.0161526	70	0.467263	0.016712	49	0.455204	0.0319243	29
	312	0.403311	0.0198449	59	0.433771	0.0160192	70	0.467177	0.0169821	49	0.45374	0.0321364	29
	313	0.406007	0.0199268	59	0.435402	0.0161048	70	0.467523	0.0167977	49	0.453658	0.03175	29
	314	0.400301	0.0196889	59	0.431658	0.0158453	70	0.466576	0.0168983	49	0.45378	0.031619	29
	315	0.401163	0.019901	59	0.431819	0.0159804	70	0.466535	0.0172878	49	0.454141	0.0322147	29
	316	0.402285	0.0197499	59	0.433098	0.0158219	70	0.468574	0.0172635	49	0.453986	0.0324119	29
	317	0.401105	0.0195301	59	0.433263	0.0161121	70	0.466078	0.0170403	49	0.450104	0.0311669	29
[truncated: 177 more columns]

## Sheet: f
Fig.7 f		source data									WT	N=3
											ATG5 cKO	N=4
area under the curve of ATP measurement in cerebellar OTCs (DIV21) of Purkinje cell soma at baseline											ATG5:GLUT2 cKO	N=3
											GLUT2 cKO	N=4
	WT	ATG5 cKO	ATG5:GLUT2 cKO	GLUT2 cKO
		9.666	7.789	11.7
	7.36	9.356	13.09	12.31			Two-way ANOVA
	7.045	11.9	7.959	12.28
	2.884	10.24	8.053	12.23			Holm-Šídák's multiple comparisons test	Mean Diff.	Below threshold?	Summary	Adjusted P Value
	2.721	9.471	7.188	12.35			WT vs. KO	-1.784	Yes	****	<0.0001	A-B
	7.086	9.66	8.052	12.62			WT vs. DKO	-0.7495	No	ns	0.1815	A-C
	11.06	10.31	8.014	13.22			WT vs. GLUT2KO	0.7651	No	ns	0.1815	A-D
	10.97	12.71	8.227	12.03			KO vs. DKO	1.035	Yes	*	0.0318	B-C
	4.206	10.84	7.764				KO vs. GLUT2KO	2.549	Yes	****	<0.0001	B-D
	3.068	12.19	8.583	6.823			DKO vs. GLUT2KO	1.515	Yes	*	0.0169	C-D
	5.149	12.85	9.538	8.628
	4.359	12.46	9.714	10.61
	1.859	11.34	9.514	4.692				WT	ATG5 cKO	ATG5:GLUT2 cKO	GLUT2 cKO
	10.1	10.21	9.709	6.027			Number of values	51	84	49	29
	10.55	11.06	9.422	2.668
	10.58	12.12	9.628	3.252			Minimum	1.859	6.369	7.188	2.142
	9.849	11.86	9.796	2.142			Maximum	12.27	21.5	13.09	13.22
	10.37	10.97	9.411	2.634			Range	10.41	15.13	5.902	11.08
	10.66	10.34		3.027
	10.58	11.2	9.579				Mean	9.25	11.03	10	8.485
	10.32	11	10.19				Std. Deviation	2.594	1.773	1.176	3.689
	10.2	13.41	9.679				Std. Error of Mean	0.3633	0.1934	0.168	0.6851
	10.56	8.786	10.22
	9.542	10.23	10.59
	8.226	9.893	11.02
	10.31	6.369	10.28
	10.18	21.5	10.38
	10.04	8.344	11.57
	9.693	11.87	11.11	5.507
	10.52	8.329	10.61	3.45
	9.496	13.99	10.21	8.979
	9.728	14.41	10.25
	9.544	8.406		6.525
	9.403	10.76	10.69
		12.64	10.81	10.98
		11.39	11.17	9.97
		12.34	10.64	9.138
		9.368	10.56	9.984
		10.92	10.26	12.04
		9.609	10.33	10.26
		9.22	10.4	9.999
		10.48	10.32
		8.961	11.18
		10.53	10.77
		12.22	10.82
		10.66	10.9
	9.25	9.999	10.94
	9.722	10.23	10.97
	9.908	12.34	10.95
	10.64	12.21	10.45
	10.06	13.07	10.7
	9.825	9.83
	9.759	11.99
	10.04	11.22
	10.07	10.9
		11.23
	11.18	12.92
	11.53
	11.8	10.13
	11.58	10.33
	11.31	10.18
	12.13	9.925
	12.27	9.995
	11.53	12.07
	10.95
		10.34
		10.64
		10.45
		11.2
		10.03
		10.45
		10.29
		9.44
		10.07
		11.75
		11.73
		11.41
		11.33
		12.01
		12.37
		11.56
		11.9
		11.18
		11.37
		11.13
		11.31
		84.13
		72.04
		88.38
		89.52
		78.7
		84.2
		80.34
		88.53
		93.83
		90.29
average	9.25043	19.0023	10.046	8.37054
SD	2.59435	23.1814	1.14278	3.70391
SEM	0.284767	2.4038	0.137575	0.626074
cells	83	93	69	35
One-way ANOVA followed by Holm-Sidaks comparisons test
Holm-Šídák's multiple comparisons test	Mean Diff.	Below threshold?	Summary	Adjusted P Value
WT vs. ATG5 cKO	-57.17	Yes	****	<0.0001
WT vs. ATG5: GLUT2 cKO	-25.95	Yes	**	0.007
WT vs. GLUT2 cKO	-25.05	Yes	*	0.0318
ATG5 cKO vs. ATG5: GLUT2 cKO	31.22	Yes	***	0.0008
ATG5 cKO vs. GLUT2 cKO	32.13	Yes	**	0.007
ATG5: GLUT2 cKO vs. GLUT2 cKO	0.9019	No	ns	0.9325

## Sheet: h
Fig. 7h		source data
Normalized mean greay value of methylglyoxal-modified proteins in Purkinje cell soma
	3 months																									DKE WT 1119				DKE DKO 1110				DKE WT 44					DKE DKO 42				DKE WT 1135				DKE DKO 1147
		BKC WT 980			BKC KO 1008			BKC WT 975			BKC KO 994			BKC WT 893			BKC KO 891			BKC WT 915			BKC KO 889				Purkinje cell soma				Purkinje cell soma				Purkinje cell soma					Purkinje cell soma				Purkinje cell soma				Purkinje cell soma
		cell	MGV		cell	MGV		cell	MGV		cell	MGV		cell	MGV		cell	MGV		cell	MGV		cell	MGV			cell	MGV			cell	MGV			cell	MGV				cell	MGV			cell	MGV			cell	MGV
		1	77.451		1	92.668		1	110.1		1	122.574		1	40.882		1	106.304		1	114.907		1	127.491			1	103.814			1	98.405			1	69.943				1	64.843			1	96.412			1	45.415
		2	81.181		2	77.972		2	89.847		2	115.322		2	45.057		2	118.082		2	124.415		2	101.768			2	92.76			2	88.163			2	80.352				2	58.088			2	100.922			2	43.706
		3	76.845		3	67.397		3	83.262		3	112.414		3	90.573		3	123.78		3	118.182		3	127.515			3	118.199			3	81.968			3	88.386				3	59.191			3	116.557			3	38.802
		4	79.33		4	46.484		4	110.651		4	124.64		4	75.606		4	154.91		4	91.251		4	20.573			4	115.853			4	52.613			4	82.921				4	61.044			4	93.052			1	47.806
		5	67.176		5	73.922		5	110.947		5	92.796		5	80.199		5	137.802		1	124.669		5	77.348			5	65.597			5	70.174			5	81.938				1	43.129			5	95.751			2	52.519
		6	72.09		6	56.166		6	87.781		6	77.601		1	85.901		1	138.173		2	121.048		6	98.872			6	59.161			6	49.129			6	74.526				2	60.807			6	72.199			3	49.737
		7	63.477		7	68.798		1	97.452		7	126.381		2	46.981		2	108.226		3	109.431		7	65.774			7	70.436			7	41.337			7	72.962				3	56.684			1	70.363			4	49.881
		8	78.871		1	56.483		2	61.233		8	100.28		3	84.451		3	133.335		4	109.577		8	76.656			8	53.788			8	76.297			8	76.503				4	72.222			2	47.722			5	44.299
		1	60.149		2	55.793		3	96.934		9	84.566		4	94.952		4	64.031		5	104.063		1	101.685			1	100.337			9	97.537			9	83.195				5	52.976			3	43.136			6	55.464
		2	40.7		3	51.811		4	83.55		10	88.793		5	78.018		5	111.599		6	114.853		2	91.986			2	83.286			10	42.273			10	84.045				1	66.526			4	46.977			7	34.983
		3	32.82		4	48.713		5	90.056		11	73.935		6	105.156		6	101.961		7	99.16		3	125.998			3	81.062			1	44.452			1	84.386				2	69.582			5	47.419			1	49.895
		4	36.7		5	102.447		6	82.359		1	103.474		7	113.705		7	117.311		8	81.454		4	127.035			4	85.202			2	64.972			2	101.567				3	66.176			1	39.889			2	35.135
		5	54.976		6	80.57		7	111.556		2	69.272		8	74.835		1	128.553		9	148.916		5	131.4			1	73.788			3	87.098			3	103.374				1	56.826			2	49.061			3	44.982
		6	48.01		7	93.166		8	89.061		1	100.24		9	95.465		2	121.817		1	86.595		6	106.231			2	93.579			4	85.621			4	75.607				2	47.133			3	42.452			1	53.509
		7	37.079		8	98.359		1	62.498		2	109.32		1	78.017		3	124.99		2	117.378		1	99.716			3	91.199			5	51.043			5	94.473				3	36.366			4	31.763			2	53.654
		8	41.925		1	93.034		2	120.234		3	85.713		2	74.002		4	92.513		3	74.472		2	107.21			4	85.052			6	92.715			6	75.06				1	78.206			5	72.599			3	51.233
		9	59.165		2	83.045		3	85.685		4	98.907		3	80.932		5	85.642		4	85.136		3	126.519			5	91.454			1	37.962			7	53.9				2	80.05			6	55.353			1	52.594
		10	66.8		3	72.285		4	24.245		5	105.859		4	66.691		6	100.226		5	83.368		4	155.806			6	76.532			2	87.954			8	77.634								7	63.419			2	54.632
		11	45.267		4	80.627		5	84.679		1	99.504		5	72.261		1	99.39		6	24.279		5	100.545			7	89.234			3	65.269			9	89.886				average	60.5794			8	59.654			1	80.817
		12	62.874		5	73.963		6	90.556		2	101.629		1	59.307		2	81.844		1	9.342		1	152.919			8	88.761			4	86.044			1	83.407								9	74.816			2	89.334
		13	82.412		6	70.505		7	78.29		3	102.473		2	71.548		3	97.692		2	98.421		2	126.546			1	123.736			1	81.906			2	69.341								10	57.546
		1	61.887		7	96.849		8	80.008		4	75.88		3	67.763		4	86.308		3	91.717		3	127.08			2	110.038			2	81.527			3	81.92								11	54.261			average	51.4198
		2	61.662		8	72.633		1	50.086		5	98.905		4	82.93		5	91.708		4	94.3		1	124.945			3	104.156			3	76.795			4	53.022								1	48.288
		3	62.271		1	80.361		2	63.021		6	119.745		5	51.315		1	93.027		5	92.386		2	150.247			4	111.215			4	72.031			5	63.586								2	38.618
		4	64.488		2	89.129		3	82.76		7	97.453		6	52.837		2	90.154		6	72.526		3	143.813			5	112.314			5	73.77			6	48.616								3	49.538
		5	77.913					4	77.622		8	87.409		7	51.983		3	50.256		7	63.371		4	125.317			6	118.459			6	85.183			7	76.915								4	62.682
		6	77.259		4	75.3272		5	54.525		9	107.584		1	82.656		4	84.161									7	100.477			1	63.813			8	86.228								5	49.359
		7	74.663					6	79.907		1	65.972		2	62.35					1	94.4314			112.346			8	135.258			2	68.383			9	69.812								6	52.034
		8	75.545					7	22.933		2	95.913		3	75.947			105.326									9	98.41			3	69.665			10	76.173								7	43.709
		9	99.049					1	61.522		3	88.935		4	76.643												1	98.648			4	76.733			1	77.489								8	43.156
								2	59.484		4	76.847		5	66.138												2	89.168			5	59.773			2	50.977								1	61.961
		average	64.0012					3	103.308		5	98.084		6	68.97												3	63.151			6	81.101			3	57.146								2	63.255
								4	86.311		6	71.228															4	82.449			1	65.33			4	74.901								3	83.206
								5	101.523		7	87.523			70.0096												5	83.65			2	54.098			5	57.616								4	70.486
								6	96.726		8	92.174															6	88.835			3	66.371			6	61.702								5	71.885
								7	85.753		9	99.283															7	69.996			4	69.274												6	77.366
								8	86.368		10	90.434															8	83.155							average	75.4145
		WT	ATG5 cKO	ATG5:GLUT2 cKO				9	59.495																		9	84.062			average	70.7439												average	62.4129
	Number of values	7	5	3
								average	3.875		average	3.2963															average	91.4808
	Mean	77.06	95.25	60.91
	Std. Deviation	12.7	14.61	9.666
	Std. Error of Mean	4.801	6.533	5.581
	mixed-effects analysis
	Holm-Šídák's multiple comparisons test	Mean Diff.	Below threshold?	Summary	Adjusted P Value	A-?
	WT vs. ATG5 cKO	-18.2	Yes	*	0.0234	B	ATG5 cKO
	WT vs. ATG5:GLUT2 cKO	16.14	Yes	*	0.0234	C	ATG5:GLUT2 cKO

## Sheet: j
Fig.7 j		source data
Nissl analysis: average number pf Purkinje cells per lobe at the age of 3 months
raw values														normalized to WT in %
WT	II	III	IV/V	VI/VII	VIII	IX	X	simple	crus1	crus2	paramedian			WT	II	III	IV/V	VI/VII	VIII	IX	X	simple	crus1	crus2	paramedian
	130	184.5	297.667	187.167	126	120	107	121.25	155.1	144.167	61.5				100	100	100	100	100	100	100	100	100	100	100
	121	173	290.25	164.25	148.5	153.667	132.5	117.5	146.5	150.25	76				93.0769	93.7669	97.5084	87.756	117.857	128.056	123.832	96.9072	94.4552	104.22	123.577
	152	194	346.4	219	169	132	166.5	115.3	177.167	151.333	84.8333				116.923	105.149	116.372	117.008	134.127	110	155.607	95.0928	114.227	104.971	137.94
	110	202.667	334	151.75	145	140	140	133.333	179.333	168.6	76.3333				84.6154	109.846	112.206	81.0775	115.079	116.667	130.841	109.966	115.624	116.948	124.119
average	128.25	188.542	317.079	180.542	147.125	136.417	136.5	121.846	164.525	153.588	74.6667			average	98.6538	102.191	106.522	96.4604	116.766	113.681	127.57	100.491	106.077	106.535	121.409
ATG5 cKO	II	III	IV/V	VI/VII	VIII	IX	X	simple	crus1	crus2	paramedian			ATG5 cKO	II	III	IV/V	VI/VII	VIII	IX	X	simple	crus1	crus2	paramedian
	56	82	135	92.3333	55.5	56.3333	59.6667	39.1667	41.5	42.25	29.3333				43.0769	44.4444	45.3527	49.3321	44.0476	46.9444	55.7632	32.3024	26.7569	29.3064	47.6965
	56		113.5	70	73	43	36	41	41	43	33				43.0769		38.1299	37.3998	57.9365	35.8333	33.6449	33.8144	26.4346	29.8266	53.6585
		73	115.25	74.6	47	54.25	60	35.8333	36.25	36.8333	27					39.5664	38.7178	39.8575	37.3016	45.2083	56.0748	29.5533	23.372	25.5491	43.9024
	59	76.6667	134.667	54.75	56	55	60	40.75	48.8571	44.3333	48				45.3846	41.5537	45.2408	29.252	44.4444	45.8333	56.0748	33.6082	31.5004	30.7514	78.0488
average	57	77.2222	124.604	72.9208	57.875	52.1458	53.9167	39.1875	41.9018	41.6042	34.3333			average	43.8462	41.8549	41.8603	38.9604	45.9325	43.4549	50.3894	32.3196	27.016	28.8584	55.8266
DKO	II	III	IV/V	VI/VII	VIII	IX	X	simple	crus1	crus2	paramedian			DKO	II	III	IV/V	VI/VII	VIII	IX	X	simple	crus1	crus2	paramedian
	72	118	169.75	94.5	99	65	61.5	50.2	53.6667	69.25	70.3333				55.3846	63.9566	57.0269	50.4898	78.5714	54.1667	57.4766	41.4021	34.6013	48.0347	114.363
	38	53.75	121.6	103.5	89	81	78	40.6	47.4	44.375	36.75				29.2308	29.1328	40.8511	55.2983	70.6349	67.5	72.8972	33.4845	30.5609	30.7803	59.7561
	67	81.6667	137.5	97.6667	72	73	69	40.875	39.375	36.1667	35.5				51.5385	44.2638	46.1926	52.1817	57.1429	60.8333	64.486	33.7113	25.3868	25.0867	57.7236
	78	116.5	149	98.3333	73.25	77		43.875	37.8333	41.5	29.75				60	63.1436	50.056	52.5378	58.1349	64.1667		36.1856	24.3929	28.7861	48.374
		89	160.75	86.6	92.6667	99	53	36.5	42.1667	43.6667	34					48.2385	54.0034	46.2689	73.545	82.5	49.5327	30.1031	27.1868	30.289	55.2846
average	63.75	91.7833	147.72	96.12	85.1833	79	65.375	42.41	44.0883	46.9917	41.2667			average	49.0385	49.7471	49.626	51.3553	67.6058	65.8333	61.0981	34.9773	28.4257	32.5954	67.1003
															WT			ATG5 cKO			ATG5: GLUT2 cKO
															mean	SEM	N	mean	SEM	N	mean	SEM	N
														lobule II	100	6.9477	4	44.4444	0.779727	3	49.7076	6.91848	4
														lobule III	100	3.37948	4	40.9576	1.38584	3	48.6807	6.3368	5
														lobule IV/V	100	4.31148	4	39.2975	1.86609	4	46.5877	2.67928	5
														lobule VI/VII	100	8.18011	4	40.39	4.28556	4	53.2398	1.54201	5
														lobule VIII	100	5.98744	4	39.3373	3.70307	4	57.8986	3.65291	5
														lobule IX	100	5.18092	4	38.2254	2.25698	4	57.9108	4.14675	5
														lobule X	100	8.96875	4	39.4994	4.37563	4	47.8938	3.90351	4
														Simple	100	3.30033	4	32.1615	0.97619	4	34.8063	1.86601	5
														Crus 1	100	4.94046	4	25.4683	1.582	4	26.7973	1.76027	5
														Crus 2	100	3.41618	4	27.0883	1.07274	4	30.596	3.74217	5
														Paramedian	100	6.48411	4	45.9821	6.32134	4	55.2679	9.85974	5
														two-way ANOVA
														Holm-Šídák's multiple comparisons test	Predicted (LS) mean diff.	Below threshold?	Summary	Adjusted P Value
														lobule II
														WT vs. ATG5 cKO	55.56	Yes	****	<0.0001
														WT vs. ATG5: GLUT2 cKO	50.29	Yes	****	<0.0001
														ATG5 cKO vs. ATG5: GLUT2 cKO	-5.263	No	ns	0.4905
														lobule III
														WT vs. ATG5 cKO	59.04	Yes	****	<0.0001
														WT vs. ATG5: GLUT2 cKO	51.32	Yes	****	<0.0001
														ATG5 cKO vs. ATG5: GLUT2 cKO	-7.723	No	ns	0.2907
														lobule IV/V
														WT vs. ATG5 cKO	60.7	Yes	****	<0.0001
														WT vs. ATG5: GLUT2 cKO	53.41	Yes	****	<0.0001
														ATG5 cKO vs. ATG5: GLUT2 cKO	-7.29	No	ns	0.2777
														lobule VI/VII
														WT vs. ATG5 cKO	59.61	Yes	****	<0.0001
														WT vs. ATG5: GLUT2 cKO	46.76	Yes	****	<0.0001
														ATG5 cKO vs. ATG5: GLUT2 cKO	-12.85	No	ns	0.0571
														lobule VIII
														WT vs. ATG5 cKO	60.66	Yes	****	<0.0001
														WT vs. ATG5: GLUT2 cKO	42.1	Yes	****	<0.0001
														ATG5 cKO vs. ATG5: GLUT2 cKO	-18.56	Yes	**	0.0065
														lobule IX
														WT vs. ATG5 cKO	61.77	Yes	****	<0.0001
														WT vs. ATG5: GLUT2 cKO	42.09	Yes	****	<0.0001
														ATG5 cKO vs. ATG5: GLUT2 cKO	-19.69	Yes	**	0.004
														lobule X
														WT vs. ATG5 cKO	60.5	Yes	****	<0.0001
														WT vs. ATG5: GLUT2 cKO	52.11	Yes	****	<0.0001
														ATG5 cKO vs. ATG5: GLUT2 cKO	-8.394	No	ns	0.2359
														Simple
														WT vs. ATG5 cKO	67.84	Yes	****	<0.0001
														WT vs. ATG5: GLUT2 cKO	65.19	Yes	****	<0.0001
														ATG5 cKO vs. ATG5: GLUT2 cKO	-2.645	No	ns	0.693
														Crus 1
														WT vs. ATG5 cKO	74.53	Yes	****	<0.0001
														WT vs. ATG5: GLUT2 cKO	73.2	Yes	****	<0.0001
														ATG5 cKO vs. ATG5: GLUT2 cKO	-1.329	No	ns	0.8427
														Crus 2
														WT vs. ATG5 cKO	72.91	Yes	****	<0.0001
														WT vs. ATG5: GLUT2 cKO	69.4	Yes	****	<0.0001
														ATG5 cKO vs. ATG5: GLUT2 cKO	-3.508	No	ns	0.6006
														Paramedian
														WT vs. ATG5 cKO	54.02	Yes	****	<0.0001
														WT vs. ATG5: GLUT2 cKO	44.73	Yes	****	<0.0001
														ATG5 cKO vs. ATG5: GLUT2 cKO	-9.286	No	ns	0.1675

## Sheet: l
Fig.7 l		source data
average number of Purkinje cells in cerebellar lobes VIII-X based on Calbindin staining in 3 month old cerebellar sections
	DKE 42 DKO			DKE 1110 DKO			BKC 889 ATG5 cKO			BKC 994 ATG5 cKO			DKE WT 44			DKE 1137 ATG5 cKO			DKE 1135 WT			DKE 1143 WT			DKE 1147 DKO			DKE WT 1218			DKE 1212 DKO			DKE 1221 DKO			BKC 1160 ATG5 cKO			BKC 1159 WT
		# PC			# PC			# PC			# PC			# PC			# PC			# PC			# PC			# PC			# PC			# PC			# PC			# PC			# PC
	#18	14		#17	11		#8	9		#8	18		#7	17		#10	6		#10	13		#10	17		#6	10		#8	21		#7	16		#7	9		#8	13		#7	19
	#18	6		#17	6		#8	10		#7	12		#7	21		#9	16		#10	11		#10	18		#6	13		#8	21		#7	15		#6	13		#8	9		#7	17
	#17	16		#16	15		#7	13		#7	13		#6	24		#9	8		#9	20		#9	23		#5	13		#7	18		#6	12		#5	11		#7	5		#6	19
	#16	11		#15	20		#7	10		#6	15		#5	21		#8	12		#8	22		#8	24		#4	14		#7	15		#6	10		#5	15		#7	3		#6	24
	#16	18		#14	12		#6	6		#6	11		#4	15		#8	8		#7	16		#7	12		#4	13		#6	13		#5	18		#4	14		#6	4		#5	19
	#15	11		#14	6		#5	15		#5	15		#4	15		#7	13		#6	21		#7	14		#3	13		#6	21		#4	17		#3	16		#5	7		#5	21
	#15	7		#13	10		#4	16		#5	10		#3	17		#6	12		#5	24		#6	14		#2	12		#4	34		#3	12		#2	13		#4	4		#4	13
	#14	16		#13	11		#3	8		#4	9		#3	19		#5	6		#4	24		#6	14		#2	12		#3	23		#3	15		#2	12		#4	7		#4	14
	#13	21		#12	11		#3	15		#4	11		#2	17		#5	5		#4	24		#5	17		#1	16		#2	16		#2	10		#1	10		#3	5		#3	25
	#13	11		#12	13		#2	16		#3	14		#1	22		#4	7		#3	15		#5	11					#2	19		#2	14					#2	11		#3	17
	#12	8		#11	33		#2	11		#3	11		#1	21		#4	9		#3	12		#4	21					#1	18		#1	20					#2	10		#2	32
	#12	8		#11	20		#1	16		#2	15					#3	11		#2	16		#3	19					#1	20								#1	2		#1	19
	#11	12		#10	11		#1	9		#2	10					#2	9		#2	17		#2	14														#1	4		#1	18
	#11	18		#10	14					#1	6					#2	8		#1	18		#2	15
	#10	28		#9	16					#1	15											#1	18
	#10	17		#9	20																	#1	20
	#9	14		#7	17
	#9	12		#7	15		average	11.8462		average	12.6154		average	19		average	9.38462		average	18.0769		average	16.7692		average	12.8889		average	19.9167		average	14.4545		average	12.5556		average	6.46154		average	19.7692
	#8	12		#6	27
	#8	22		#6	11
	#7	14		#5	20
	#6	25		#5	15			summary
	#5	7		#4	20
	#5	8		#4	15			3 months
	#4	18		#4	16				# PC	WT	ATG5 cKO	DKO
	#4	12		#3	18					19	11.8462	14.1429
	#3	11		#3	25					18.0714	12.3333	15.1778
	#3	20		#2	21					16.9375	9.28571	12.8889
	#2	16		#2	15					19.9167	6.46154	14.4545
	#2	25		#1	18					19.7692		12.5556
	#1	12		#1	16
	#1	13		#10	16				average	18.739	9.98168	13.8439
	#9	9		#9	11				SD	1.24574	2.70076	1.09697
	#9	11		#9	12				SEM	0.557111	1.35038	0.49058
	#8	11		#8	20				N	5	4	5
	#8	12		#7	11
	#7	12		#7	14				One way ANOVA followed by Holm-Sidaks comparisons test
	#7	11		#6	10
	#6	15		#6	13				Holm-Šídák's multiple comparisons test		Mean Diff.	Below threshold?	Summary	Adjusted P Value
	#5	14		#5	15				WT vs. KO		8.757	Yes	****	<0.0001
	#5	15		#5	13				WT vs. DKO		4.895	Yes	**	0.0019
	#4	23		#4	12				KO vs. DKO		-3.862	Yes	**	0.0067
	#3	13		#3	11
	#3	20		#2	11
	#3	16		#1	16
	#2	11
	#2	16
	#1	10
	#1	11
	average	14.1429		average	15.1778

## Sheet: n
Fig. 7 n		source data
Average number of slips while crossing the beam of different widths
	WT						ATG5 cKO						DKO								WT				ATG5 cKO				ATG5:GLUT2 cKO (DKO)
		beam (cm)							beam (cm)						beam (cm)					summary	25 mm	12 mm	5 mm		25 mm	12 mm	5 mm		25 mm	12 mm	5 mm
	DKE 44	Run	25	12	5		DKE 1147	Run	25	12	5		DKE 42		25	12	5				0.333333	0	2.6		0.25	0.5	5.66667		0	0	3.25
	13w	1	0	0	4			1	1	0	5		13 w	1	0	0	6				0	0.25	3.2		0	0	6		0.333333	0.4	2.6
		2	1	0	1			2	0	0	4			2	0	0	4				0	0	2		0	0.25	5.25		0.333333	0	1
		3	0	0	0			3	0	0	1			3	0	0	1				0.25	0	1.25		0.333333	0	5.75		0	0	3.66667
		4	0		0			4		0				4	0		2				0.333333	0	0.333333		0	0	4.66667		0.333333	0	1.75
																					1.33333	0	1.75		0.333333	0	4		0	0	1.66667
		average	0.25	0	1.25				0.333333	0	3.33333			average	0	0	3.25				0.666667	0.333333	4.5		0.333333	0	1.66667
																					0.333333	0	3		0.666667	0.666667	6.33333
								Run	25	12	5										0	0	1.66667		0.25	0	6.33333
	DKE 1119	Run	25	12	5		BEQ 1288	1	0	1	8		DKE 1110		25	12	5				0	0	1		0	0.333333	5.33333
	12 w	1	0	0	4			2	0	0	7		12 w	1	1	0	6				0	0	3.33333		0.333333	0	3.33333
		2	1	0	1			3	1	1	2			2	0	1	4
		3	0	0	0			4	0	0				3	0	1	2			average	0.295454	0.0530303	2.23939		0.227273	0.159091	4.93939		0.166666	0.0666667	2.32222
		4	0		0			5						4		0	1			SD	0.407164	0.119447	1.2129		0.211118	0.242826	1.4386		0.182574	0.163299	1.02479
								6						5		0	0			SEM	0.122765	0.0360147	0.365703		0.0636544	0.0732149	0.433754		0.0745355	0.0666667	0.418367
																				N	11	11	11		11	11	11		6	6	6
		average	0.333333	0	0.333333				0.25	0.5	5.66667			average	0.333333	0.4	2.6
	DKE 1120	Run	25	12	5			Run	25	12	5									Two-way ANOVA followed by Holm-Sikdas comparisons test
	12 w	1	0	0	2		BEQ 1289	1	0	0	7		DKE 1137	Run	25	12	5
		2	0	0	1			2	0	0	7			1	1	0	1			Holm-Šídák's multiple comparisons test	Predicted (LS) mean diff.	Below threshold?	Summary	Adjusted P Value
		3	4	0	2			3	0	0	4			2	0	0	2
		4			2			4		0				3	0	0	0			25 mm
								5												WT vs. ATG5 cKO	0.06818	No	ns	0.9826
		average	1.33333	0	1.75			6							0.333333	0	1			WT vs. ATG5 cKO; GLUT2 cKO	0.1288	No	ns	0.9826
																				ATG5 cKO vs. ATG5 cKO; GLUT2 cKO	0.06061	No	ns	0.9826
									0	0	6
													DKE 1212	Run	25	12	5			12 mm
	DKE 1135	Run	25	12	5									1	0	0	7			WT vs. ATG5 cKO	-0.1061	No	ns	0.9836
		1	0	0	1			Run	25	12	5			2	0	0	4			WT vs. ATG5 cKO; GLUT2 cKO	-0.01364	No	ns	0.9836
		2	0	0	3		BEQ1317	1	0	0	7			3	0	0	0			ATG5 cKO vs. ATG5 cKO; GLUT2 cKO	0.09242	No	ns	0.9836
		3	0	0	1			2	0	1	4
								3	0	0	6				0	0	3.66667			5 mm
			0	0	1.66667			4	0	0	4									WT vs. ATG5 cKO	-2.7	Yes	****	<0.0001
																				WT vs. ATG5 cKO; GLUT2 cKO	-0.08283	No	ns	0.8315
	DKE 1143	Run	25	12	5				0	0.25	5.25		1217	Run	25	12	5			ATG5 cKO vs. ATG5 cKO; GLUT2 cKO	2.617	Yes	****	<0.0001
		1	0	0	2			Run	25	12	5			1	0	0	2
		2	0	0	1		BEQ 1318	1	0	0	3			2	0	0	4
		3	0	0	0			2	0	0	6			3	1	0	1
		4	0					3	0	0	5						0
								4	0
			0	0	1										0.333333	0	1.75
									0	0	4.66667
	DKE 1218	Run	25	12	5								DKE 1221	Run	25	12	5
		1	0	0	4			Run	25	12	5			1	0	0	4
		2	0	0	4		BEQ1319	1	1	0	7			2	0	0	1
		3	0	0	2			2	0	0	4			3	0	0	0
								3	0	0	3
			0	0	3.33333			4		0	2				0	0	1.66667
									0.333333	0	4
	BEQ 1271	Run	25	12	5								DKE 1231	Run	25	12	5
		1	0	0	5									1	0	1	6
		2	0	0	3			Run	25	12	5			2	0	0	6
		3	0	0	3		BEQ_1349	1	1	0	1			3	0	0	3
		4		0	1			2	0	0	2			4			3
		5			1			3	0	0	2
		6						4		0					0	0.333333	4.5
			0	0	2.6				0.333333	0	1.66667		DKE 1236	Run	25	12	5
														1	0	1	6
	BEQ 1274	Run	25	12	5			Run	25	12	5			2	0	0	7
		2	0	0	6		BEQ_1350	1	1	1	7			3	0	0	2
		3	1	0	1			2	0	0	7			4		0
		4	0	0	2			3	0	0	5
		5		1	3										0	0.25	5
		6			4				0.333333	0.333333	6.33333
			6.5	2.6	3.5			Run	25	12	5
							BEQ_1353	1	1	1	7
		Run	25	12	5			2	0	0	4
	BEQ 1313	1	0	0	2			3	1	1	8
		2	0	0	3
		3	0	0	2				0.666667	0.666667	6.33333
		4		0	1
								Run	25	12	5
			0	0	2		BEQ_1357	1	0	0	6
								2	1	0	5
								3	0	0	5
		Run	25	12	5				0.333333	0	5.33333
	BEQ_1351	1	1	1	4
		2	1	0	5
		3	0	0	0
			0.666667	0.333333	3
			25	12	5
	BEQ_1352	1	1	0	7
		2	0	0	5
		3	0	2	3
		4			3
			0.333333	0.666667	4.5
