# Supplementary material for: Autophagy regulator ATG5 preserves cerebellar function by safeguarding its glycolytic activity
Source: Nat Metab. 2025 Jan 15;7(2):297–320. doi: 10.1038/s42255-024-01196-4 (PMC11860254; doi:10.1038/s42255-024-01196-4)
Supplement: Supplementary file 14 — Excel file with source data and statistics. [file 42255_2024_1196_MOESM14_ESM.xlsx]

## Sheet: a
Fig.S1 a		source data
WB analysis of WT and ATG5 cKO cortex
	1 month
			Vinculin	ATG5		ATG5/Vinuclin	normalized to average of WTs
		WT	13038.7	38054.3		2.91855	112.497
		KO	19375.4	18546.7		0.957233	36.897
		WT	13504.7	41522.6		3.07467	118.515
		KO	15390.8	16422.3		1.06702	41.1289
		WT	18047.9	35439.8		1.96365	75.6898
		KO	20263.8	9943.21		0.490689	18.9139
		WT	16259.9	39356.7		2.42048	93.2985
		KO	11394.8	13046.9		1.14499	44.1342
	3 months
			GAPDH	ATG5		ATG5/GAPDH	normalized to average of WTs
		KO	12770	1579.65		0.123699	9.66591
		WT	15682	11678.1		0.744682	58.1896
		KO	13673.9	3783.37		0.276685	21.6203
		WT	15027.2	17429.4		1.15986	90.6314
		KO	13369.1	3304.22		0.247154	19.3126
		WT	12277.6	23054.1		1.87773	146.727
		KO	9716.69	3786.18		0.389657	30.4479
		WT	13104.8	17517.6		1.33673	104.452
	Two-way ANOVA
	Holm-Šídák's multiple comparisons test
		Mean Diff.	Below threshold?	Summary	Adjusted P Value
	WT-ATG5 cKO
	1M	71.21	Yes	***	0.0006
	3M	79.74	Yes	***	0.0005
		WT			ATG5 cKO
		mean	SEM	N	mean	SEM	N
	1m	100	9.72481	4	28.7934	5.9648	4
	3M	100	18.3464	4	20.2617	4.26981	4

## Sheet: b
Fig.S1 b		source data
Wb analysis of LC3 II/ LC3 I ratio in WT and ATG5 cKO cortex
	1 month															Two-way ANOVA
																Holm-Šídák's multiple comparisons test
			b-Actin	LC3B I		LC3I/b-actin	normalized to average of WTs				LC3 II/I ratio						Predicted (LS) mean diff.	Below threshold?	Summary	Adjusted P Value
		WT	11156.6	11016.5		0.98744	1.19668				0.79135
		KO	11895.5	13678.1		1.14986	1.39352				0.543087					WT - ATG5 cKO
		WT	13298	11095.8		0.834398	1.01121				1.22463					1 month	0.5547	Yes	*	0.0136
		KO	11140.9	8792.39		0.789197	0.956432				0.40251					3 months	0.6509	Yes	**	0.0047
		WT	10726.5	7010.85		0.653604	0.792105				1.02846
		KO	11447.4	13450.1		1.17494	1.42392				0.434856
																	WT			ATG5 cKO
																	mean	SEM	N	mean	SEM	N
																1 month	1.01481	0.125263	3	0.460151	0.0425063	3
			b-Actin	LC3B II		LC3II/b-actin	normalized to average of WTs									3 months	1.10262	0.158589	4	0.451739	0.0958044	4
		WT	11156.6	5165.61		0.46301	0.946996
		KO	11895.5	4401.56		0.37002	0.756803
		WT	13298	8051.46		0.605464	1.23836
		KO	11140.9	2096.98		0.188223	0.384974
		WT	10726.5	4272.37		0.398302	0.814647
		KO	11447.4	3465.62		0.302743	0.6192
	3 months
			b-Actin	LC3B I		LC3I/b-actin	normalized to average of WTs				LC3 II/I ratio
		WT	7369.02	2636.93		0.35784	0.480422				1.53834
		KO	8339.44	4538.95		0.544276	0.730723				0.670471
		WT	10031.4	8302.75		0.827677	1.11121				1.08846
		KO	9380.68	7917.39		0.84401	1.13313				0.509989
		WT	11163.9	6265.85		0.561259	0.753524				0.998804
		KO	11739.8	16562.3		1.41078	1.89406				0.414604
		WT	10489	12928.8		1.23261	1.65485				0.78486
		KO	9353.8	7585.05		0.810905	1.08869				0.211893
			b-Actin	LC3B II		LC3II/b-actin	normalized to average of WTs
		WT	7369.02	7084.39		0.961374	0.739054
		KO	8339.44	5314.78		0.637307	0.489928
		WT	10031.4	15782.7		1.57334	1.2095
		KO	9380.68	7051.68		0.751724	0.577886
		WT	11163.9	10929.8		0.979024	0.752623
		KO	11739.8	11992.3		1.02151	0.785286
		WT	10489	17721.5		1.68953	1.29882
		KO	9353.8	2806.88		0.300079	0.230685

## Sheet: c
Fig.S1 c	source data
WB analysis of p62 levels in WT and ATG5 cKO cortex
												Two-way ANOVA
												Holm-Šídák's multiple comparisons test
1 month													Predicted (LS) mean diff.	Below threshold?	Summary	Adjusted P Value
		Vinculin	p62		p62 normalized to Vinculin	normalized to average of WTs
	WT	15904.2	10794.9		0.678747	93.9099						WT - ATG5 cKO
	KO	14894.7	33202.2		2.22913	308.417						1 month	-176.6	Yes	**	0.008
	WT	13412.1	9415.62		0.702024	97.1304						3 months	-296	Yes	***	0.0002
	KO	18767.9	40163.3		2.14	296.085
	WT	18746.9	14763.6		0.787522	108.96							WT			ATG5 cKO
	KO	24622.7	31593.8		1.28312	177.529							mean	SEM	N	mean	SEM	N
												1 month	100	4.57534	3	276.643	25.8542	3
												3 months	100	18.5348	4	395.969	53.761	4
3 months		Actin	p62		p62 normalized to Actin	normalized to average of WTs
	WT	30246.6	10591.4		0.350166	61.2099
	KO	36895.7	41812.2		1.13325	198.096
	WT	31720.1	13657.3		0.430556	75.2621
	KO	30607	53433.1		1.74578	305.166
	WT	22361.6	21713.9		0.971034	169.739
	KO	24238.9	38195.3		1.57579	275.451
	WT	30958.3	16610.5		0.536543	93.789
	KO	31615.6	63391.7		2.00508	350.492

## Sheet: d
Fig.S1 d	source data
WB analysis of ATG5 levels in WT and ATG5 cKO cerebellum
												WT			ATG5 cKO
1 month												mean	SEM	N	mean	SEM	N
		b-actin	ATG5		ATG5 normalized to Actin	normalized to average of WT					1 month	100	11.0906	4	12.0313	4.37715	4
	WT	13606.8	42038.7		3.08955	123.65					3 months	100	17.7216	4	24.6402	5.92078	4
	KO	16874.2	5734.35		0.339828	13.6006
	WT	21539.2	43053.1		1.99882	79.9968
	KO	21272.6	12532.2		0.589125	23.5779					Two-way ANOVA
	WT	28024.9	57565.9		2.0541	82.2089					Holm-Šídák's multiple comparisons test	Mean Diff.	Below threshold?	Summary	Adjusted P Value
	KO	23275.8	4354.69		0.187091	7.48773
	WT	19092.2	54451.9		2.85205	114.145					WT - ATG5 cKO
	KO	13982.6	3446.79		0.246505	9.86562					1 month	87.97	Yes	***	0.0002
											3 months	75.36	Yes	***	0.0004
3 months
		b-actin	ATG5		ATG5 normalized to Actin	normalized to average of WT
	WT	18027.7	47542.3		2.63719	143.662
	KO	21290.5	14501.4		0.681118	37.1043
	WT	24795	37508.8		1.51276	82.4083
	KO	24469.7	12054.8		0.492642	26.8369
	WT	25042.6	28656.8		1.14433	62.3377
	KO	27895.2	13342.8		0.47832	26.0567
	WT	18459.5	37813.7		2.04847	111.592
	KO	23240.4	7483.24		0.321992	17.5407

## Sheet: e
Fig.S1 a
Wb analysis of LC3 II/ LC3 I ratio in WT and ATG5 cKO cerebellum
	1 month
																WT			ATG5 cKO
			b-Actin	LC3B I		LC3I/b-actin	normalized to average of WTs				LC3 II/I ratio					mean	SEM	N	mean	SEM	N
		WT	18143.8	5796.78		0.319492	0.729093				0.704842				1 month	0.998583	0.115781	4	0.55996	0.133554	4
		KO	16642.6	6084.25		0.365584	0.834277				0.511007				3 months	1.08301	0.185758	4	0.441102	0.0334558	4
		WT	11576	3358.18		0.290098	0.662015				1.26431
		KO	11905.7	9634.15		0.809204	1.84664				0.368177
		WT	13522.2	8245.92		0.609805	1.3916				1.05489				Two-way ANOVA
		KO	15692.3	12837.8		0.81809	1.86692				0.410247				Holm-Šídák's multiple comparisons test	Mean Diff.	Below threshold?	Summary	Adjusted P Value
			14053.4	7496.39		0.533422	1.21729				0.970291
			12004.5	6918.58		0.576332	1.31521				0.950409				WT - ATG5 cKO
															1 month	-0.4386	Yes	*	0.0336
			b-Actin	LC3B II		LC3II/b-actin	normalized to average of WTs								3 months	-0.6419	Yes	**	0.0086
		WT	18083.8	5242.54		0.289903	0.513895
		KO	16642.6	4002.54		0.2405	0.426322
		WT	11576.5	5466.07		0.47217	0.83699
		KO	11905.7	4566.37		0.383544	0.679888
		WT	13522.2	11198.2		0.828135	1.46799
		KO	15692.3	6780.1		0.432064	0.765896
		WT	14053.4	9363.87		0.666307	1.18113
		KO	12004.5	8465.05		0.705155	1.24999
	3 months
			b-Actin	LC3B I		LC3I/b-actin	normalized to average of WTs				LC3 II/I ratio
		WT	13155.4	24727.1		1.87961	1.20772				0.852501
		KO	12962.1	35132.2		2.71037	1.74151				0.409649
		WT	12174.8	14361.5		1.17961	0.757944				1.39412
		KO	12602.1	23320.6		1.85053	1.18903				0.471448
		WT	11358.2	23057.4		2.03002	1.30436				0.681522
		KO	14051.8	28871.2		2.05462	1.32017				0.365759
		WT	12659.7	14382.6		1.1361	0.729982				1.40388
		KO	12688.7	31025.5		2.44512	1.57108				0.517553
			b-Actin	LC3B II		LC3II/b-actin	normalized to average of WTs
		WT	13155.4	22180.2		1.68601	1.02958
		KO	12962.1	15143.1		1.16825	0.713407
		WT	12174.8	21066.8		1.73036	1.05667
		KO	12602.1	11568.3		0.917967	0.560566
		WT	11358.2	16534.4		1.45572	0.888948
		KO	14051.8	11111.1		0.790722	0.482863
		WT	12659.7	21245.4		1.67819	1.02481
		KO	12688.7	16895.5		1.33154	0.813116

## Sheet: f
Fig.S1 c						source data
WB analysis of p62 levels in WT and ATG5 cKO cerebellum
												WT			ATG5 cKO
1 month												mean	SEM	N	mean	SEM	N
		b-actin	p62		p62 normalized to Actin	normalized to average of WT					1 month	100	11.702	4	179.698	12.1662	4
	WT	48927.1	23473.1		0.479756	67.9692					3 months	100	12.055	4	199.013	36.085	4
	KO	47194.8	51409.3		1.0893	154.326
	WT	41344.3	31575		0.763707	108.198					Two-way ANOVA
	KO	42595.1	49283.9		1.15703	163.922					Holm-Šídák's multiple comparisons test	Mean Diff.	Below threshold?	Summary	Adjusted P Value
	WT	52036.9	36870.5		0.708545	100.383
	KO	44243.6	61201.6		1.38329	195.976					WT - ATG5 cKO
	WT	35690.6	31099.6		0.871366	123.45					1 month	-79.7	Yes	*	0.019
	KO	37329.6	46968.1		1.2582	178.255					3 months	-99.01	Yes	*	0.0112
3 months
		b-actin	p62		p62 normalized to Actin	normalized to average of WT
	WT	17899.7	11234.6		0.627645	106.734
	KO	23561.4	24919.2		1.05763	179.855
	WT	25634.7	9689.45		0.377982	64.2778
	KO	24089.5	19780.8		0.821138	139.639
	WT	25042.9	17018.8		0.679586	115.567
	KO	31964.3	32427.1		1.01448	172.517
	WT	28584.2	19064.7		0.666968	113.421
	KO	29527.2	35210.4		1.19247	202.786

## Sheet: g
Fig.S1 g
WB analysis of GFAP levels in WT and ATG5 cKO cortex
											WT			ATG5 cKO
1 month											mean	SEM	N	mean	SEM	N
		b-actin	GFAP		GFAP normalized to Actin	normalized to average of WT				1 month	100	9.05959	4	87.9483	6.16035	4
	WT	13038.7	18340.5		1.40662	101.322				3 months	100	9.06318	4	106.829	1.84719	4
	KO	19375.4	18867.7		0.973796	70.1452
	WT	13504.7	23244.9		1.72124	123.986				Two-way ANOVA
	KO	15390.8	20909.9		1.35859	97.8632				Holm-Šídák's multiple comparisons test	Mean Diff.	Below threshold?	Summary	Adjusted P Value
	WT	18047.9	23542.8		1.30446	93.9639
	KO	20263.8	25252.6		1.2462	89.767				WT - ATG5 cKO
	WT	16259.9	18222.7		1.12071	80.728				1 month	12.05	No	ns	0.4488
	KO	11394.8	14872.5		1.30521	94.0176				3 months	-6.829	No	ns	0.5134
3 months
		b-actin	GFAP		GFAP normalized to Actin	normalized to average of WT
	WT	12580.9	12962.8		1.03035	98.3342
	KO	11212.4	12325.2		1.09925	104.909
	WT	12414.7	10116.2		0.814859	77.768
	KO	11732.8	13727.1		1.16998	111.66
	WT	13865.8	14800.6		1.06742	101.872
	KO	12739	13771.6		1.08105	103.173
	WT	12947.5	16554.7		1.2786	122.026
	KO	11051.5	12456.8		1.12715	107.573

## Sheet: h
Fig.S1 h
WB analysis of GFAP levels in WT and ATG5 cKO cerebellum
											WT			ATG5 cKO
1 month											mean	SEM	N	mean	SEM	N
		Vinculin	GFAP		GFAP normalized to Vinculin	normalized to average of WT				1 month	100	9.76269	4	100.084	3.38928	4
	WT	20973.6	16204.8		0.77263	81.5452				3 months	100	3.92773	4	131.652	6.32922	4
	KO	27634	24069.9		0.871022	91.9297
	WT	29833.6	27302.8		0.915171	96.5893				Two-way ANOVA
	KO	28195	28854.3		1.02338	108.01				Holm-Šídák's multiple comparisons test	Mean Diff.	Below threshold?	Summary	Adjusted P Value
	WT	30275.1	27053.8		0.8936	94.3127
	KO	32870.5	30563.6		0.929819	98.1353				WT - ATG5 cKO
	WT	20063	24247.1		1.20855	127.553				1 month	-0.08354	No	ns	0.9928
	KO	29080.4	28175.7		0.96889	102.259				3 months	-31.65	Yes	**	0.0085
3 months
		b-actin	GFAP		GFAP normalized to Actin	normalized to average of WT
	WT	8512.09	24111		2.83256	92.8768
	KO	7301.45	37273.4		5.10494	167.386
	WT	9043.4	26904.3		2.97502	97.5477
	KO	9005.16	39520.5		4.38865	143.899
	WT	10160.8	26372.6		2.59553	85.1047
	KO	7250.38	37570.3		5.18184	169.907
	WT	7152.62	27152.2		3.79612	124.471
	KO	8154.52	35700.4		4.37798	143.55

## Sheet: j
Fig.S1 j
WB analysis of Calbindinlevels in WT and ATG5 cKO cerebellum
1 month
		Vinculin	GFAP		GFAP normalized to Vinculin	normalized to average of WT						WT			ATG5 cKO
	WT	48927.1	25791.8		0.527148	93.037						mean	SEM	N	mean	SEM	N
	KO	47194.8	23037.5		0.488137	86.1517					1 month	100	14.2785	4	99.5111	16.7909	4
	WT	41344.3	33168.5		0.802251	141.59					3 months	100	11.6402	4	29.8052	11.156	4
	KO	42595.1	20043.3		0.470554	83.0486
	WT	52036.9	22650.5		0.435277	76.8224					Two-way ANOVA
	KO	44243.6	19840.2		0.44843	79.1439					Holm-Šídák's multiple comparisons test	Mean Diff.	Below threshold?	Summary	Adjusted P Value
	WT	35690.6	17907		0.501728	88.5505
	KO	37329.6	15886.2		0.425566	75.1087					WT - ATG5 cKO
											1 month	0.4889	No	ns	0.9802
3 months											3 months	70.19	Yes	**	0.0068
		b-actin	GFAP		GFAP normalized to Actin	normalized to average of WT
	WT	32856.9	25448.9		0.774536	111.376
	KO	30763.6	13117.4		0.426392	61.3137
	WT	31038.9	26794.5		0.863256	124.133
	KO	41178.4	4869.85		0.118262	17.0057
	WT	40999.1	20054.1		0.489135	70.3358
	KO	48245.6	9879.72		0.20478	29.4466
	WT	38510.8	25216.2		0.654784	94.1555
	KO	40828.2	3252.4		0.0796605	11.4549

## Sheet: l
Fig.S1 l
Cerebellar volume (mm²)
	DKE 1218 WT			BKC 1159 WT			DKE 44 WT			DKE 1120 WT			DKE 1119 WT					WT	ATG5 cKO
	section	area (mm²)		section	area (mm²)		section	area (mm²)		section	area (mm²)		section	area (mm²)			Number of values	5	4
	1	14.5		1	11.2		1	15.1		1	12		1	13.3
	2	18.9		2	17.2		2	10.6		2	11.5		2	15.8			Mean	16.68	13.39
	3	17.7		3	12.6		3	14.5		3	15.6		3	14.9			Std. Deviation	0.6281	1.345
	4	18.8		4	14.7		4	20.2		4	15.1		4	18.1			Std. Error of Mean	0.2809	0.6725
	5	20.1		5	18.7		5	20.7		5	18.4		5	18.9
	6	11.7		6	17.4		6	21.3		6	20.1		6	19.2
				7	18			19.6		7	20.2		7	14.7			Unpaired t test
				8	16.3					8	19.8						P value	0.0017
										9	18.8			16.4143			P value summary	**
		16.95			15.7625			17.4286		10	17.1						Significantly different (P < 0.05)?	Yes
																	One- or two-tailed P value?	Two-tailed
											16.86						t, df	t=4.909, df=7
	BKC 1160 KO			BEQ 1430 KO			DKE 1137 KO			BEQ 1429 KO
	section	area (mm²)		section	area (mm²)		section	area (mm²)		section	area (mm²)
	1	11.1		1	13		1	16.9		1	8.18
	2	7.83		2	14.5		2	14.5		2	12.2
	3	13.2		3	15.9		3	13.7		3	12.6
	4	15.3		4	12.8		4	16.2		4	11.8
	5	13.4					5	13.3		5	14.3
	6	13.7					6	16.8		6	12.1
								13.3		7	13.7
		12.4217			14.05			14.9571			12.1257

[truncated: 2 more sheets: n, p]
