# Supplementary material for: Autophagy regulator ATG5 preserves cerebellar function by safeguarding its glycolytic activity
Source: Nat Metab. 2025 Jan 15;7(2):297–320. doi: 10.1038/s42255-024-01196-4 (PMC11860254; doi:10.1038/s42255-024-01196-4)
Supplement: Supplementary file 15 — Excel file with source data and statistics. [file 42255_2024_1196_MOESM15_ESM.xlsx]

## Sheet: b
Fig. S2b
spinal cord analysis
	Dorsal Horn	Average cells per spinal hemisection, n=9 hemisections per mouse
	Mouse ID	VGAT Dorsal (Cells per Hemisection)	GlyT2 Dorsal (Cells per Hemisection)	Vglut2 Dorsal (Cells per Hemisection)					WT			ATG5 cKO
	Wild-Type 1566	198.44	159.22	188.33					mean	SEM	N	mean	SEM	N
	Wild-Type 1572	203.4	176.5	203.3				VGAT	196.17	4.96111	3	217.5	8.97905	3
	Wild-Type 1583	186.67	163.44	203.3				GlyT2	166.387	5.20134	3	171	2.85132	3
								Vglut2	198.31	4.99	3	208.8	1.36504	3
	Average	196.17	166.387	198.31
	Standard Dev.	8.5929	9.00898	8.64293				Multiple t Test
								Discovery determined using the Two-stage linear step-up procedure of Benjamini, Krieger and Yekutieli, with Q = 1%.
	Knock-out 1558	235.4	165.3	211				Each row was analyzed individually, without assuming a consistent SD.
	Knock-out 1560	207.3	173.7	206.3					Discovery?	P value	Mean of WT	Mean of ATG5 cKO	Difference	SE of difference	t ratio	df	q value
	Knock-out 1569	209.8	174	209.1				VGAT	No	0.106112	196.2	217.5	-21.33	10.26	2.079	4	0.170447
								GlyT2	No	0.480149	166.4	171	-4.613	5.932	0.7778	4	0.484951
	Average	217.5	171	208.8				Vglut2	No	0.112506	198.3	208.8	-10.49	5.173	2.028	4	0.170447
	Standard Dev.	15.5522	4.93862	2.36432
	T-Test p=	0.106112	0.480149	0.112506
	Ventral Horn
	Mouse ID	VGAT Ventral (Cells per Hemisection)	GlyT2 Ventral (Cells per Hemisection)	Vglut2 Ventral (Cells per Hemisection)					WT			ATG5 cKO
	Wild-Type 1566	88.56	88.22	74.11					mean	SEM	N	mean	SEM	N
	Wild-Type 1572	90.8	88.9	87.9				VGAT	88.9733	0.957868	3	91.1333	1.92209	3
	Wild-Type 1583	87.56	85.33	84.78				GlyT2	87.4833	1.09442	3	87.8333	2.91795	3
								Vglut2	82.2633	4.17497	3	86.0667	2.76426	3
	Average	88.9733	87.4833	82.2633
	Standard Dev.	1.65908	1.89558	7.23127
								Multiple t Test
	Knock-out 1558	93.3	82	87.6				Discovery determined using the Two-stage linear step-up procedure of Benjamini, Krieger and Yekutieli, with Q = 1%.
	Knock-out 1560	87.3	90.9	80.7				Each row was analyzed individually, without assuming a consistent SD.
	Knock-out 1569	92.8	90.6	89.9
									Discovery?	P value	Mean of WT	Mean of ATG5 cKO	Difference	SE of difference	t ratio	df	q value
	Average	91.1333	87.8333	86.0667				VGAT	No	0.371419	88.97	91.13	-2.16	2.148	1.006	4	0.74206
	Standard Dev.	3.32916	5.05404	4.78783				GlyT2	No	0.91599	87.48	87.83	-0.35	3.116	0.1123	4	0.92515
								Vglut2	No	0.489808	82.26	86.07	-3.803	5.007	0.7596	4	0.74206
	T-Test p=	0.371419	0.91599	0.489808

## Sheet: f
Fig. S2f
Analysis of area of NBR1 foci in WT and ATG5 cKO animals at the age of 1 and 3 months
1 month																																	3 months
	BKC KO 1033				BKC KO 1033				BKC KO 1038				BKC KO 1038				BKC KO 944				BKC KO 944				BKC KO 952				BKC KO 952				BKC KO 994				BKC KO 994				BKC KO 1008				BKC KO 1008				BKC KO 279
	Cerebellum				Cortex				Cerebellum				Cortex				Cerebellum				Cortex				Cerebellum				Cortex				Cerebellum				Cortex				Cerebellum				Cortex				Cerebellum
	image	particle	area		image	particle	area		image	particle	area		image	particle	area		image	particle	area		image	particle	area		image	particle	area		image	particle	area		image	particle	area		image	particle	area		image	particle	area		image	particle	area		image
	#2	1	0.26		#1	1	3.872		#1	1	0.033		#1	1	0.098		#3	1	0.08		#3	1	0.902		#2	1	0.161		#2	1	6.457		#3	1	0.065		#2	1	0.033		#1	1	0.033		#2	1	0.618		#1
		2	0.065			2	1.236			2	0.033			2	0.033			2	0.08			2	0.164			2	0.161			2	0.161			2	0.13			2	0.26			2	0.033			2	0.488
		3	0.065			3	0.065			3	0.065			3	0.781			3	0.241			3	0.246			3	0.081			3	13.075			3	0.098			3	0.13			3	0.033			3	0.163
		4	0.033			4	0.228			4	0.033			4	1.594			4	0.322			4	0.902			4	0.081			4	6.699			4	0.781			4	4.555			4	0.065			4	0.358
		5	0.033			5	0.293			5	0.033			5	5.043			5	0.08			5	0.164			5	0.081			5	0.242			5	0.033			5	0.065			5	0.033			5	0.033
		6	0.325			6	0.293			6	0.163			6	2.212			6	0.483			6	2.543			6	0.081			6	1.856			6	0.065			6	0.098			6	0.033			6	0.293
		7	0.13			7	5.564			7	0.033			7	0.195			7	0.322			7	1.23			7	0.081			7	0.807			7	0.065			7	0.195			7	0.033			7	0.033
		8	0.033			8	0.488			8	0.033			8	0.13			8	0.08			8	0.082			8	0.161			8	1.291			8	0.065			8	0.618			8	0.065			8	0.033
		9	0.033			9	0.033			9	0.065			9	0.163			9	0.08			9	0.082			9	0.161			9	15.012			9	0.098			9	0.033			9	0.033			9	0.065
		10	0.033			10	4.295			10	0.033			10	0.065			10	0.241			10	0.738			10	0.242			10	0.161			10	0.065			10	0.098			10	0.813			10	4.913
		11	0.033			11	0.13			11	0.033			11	0.033			11	0.08			11	0.164			11	0.323			11	0.161			11	0.13			11	0.26			11	0.098			11	0.033
		12	0.065			12	0.065			12	0.098			12	1.074			12	0.322			12	0.246			12	0.323			12	8.797			12	0.033			12	0.423			12	0.033			12	0.065
		13	0.065			13	0.065			13	0.033			13	0.944			13	0.08			13	0.164			13	0.081			13	0.161			13	0.065			13	1.106			13	0.033			13	0.033
		14	0.033			14	0.033			14	0.033			14	0.651			14	0.08			14	0.246			14	0.081			14	0.081			14	0.033			14	1.464			14	0.065			14	0.033
		15	0.098			15	0.878			15	0.065			15	1.497			15	0.08			15	0.328			15	0.081			15	8.878			15	4.783			15	0.033			15	0.033			15	0.033
		16	0.13			16	0.488			16	0.033			16	0.065			16	0.161			16	0.082			16	0.323			16	1.695			16	0.033			16	2.017			16	0.033			16	0.033
		17	0.13			17	0.033			17	0.033			17	2.57			17	0.161			17	0.328			17	0.161			17	0.888			17	0.033			17	0.033			17	0.065			17	0.033
		18	0.033			18	0.293			18	0.065			18	3.611			18	0.08			18	0.164			18	0.323			18	0.726			18	0.065			18	0.033			18	0.033			18	0.033
		19	0.098			19	0.065			19	0.13			19	4.62			19	0.08			19	0.082			19	0.081			19	0.484			19	0.033			19	0.065			19	0.033			19	0.228
		20	0.065			20	0.033			20	0.098			20	0.455			20	0.08			20	0.164			20	0.081			20	0.646			20	0.325			20	0.033			20	0.033			20	0.163
		21	0.033			21	0.098			21	0.065			21	5.401			21	0.322			21	1.395			21	0.242			21	8.394			21	0.065			21	0.163			21	0.033			21	0.033
		22	0.033			22	0.033			22	0.13			22	0.065			22	0.08			22	0.656			22	0.323			22	0.484			22	0.033			22	0.033			22	0.033			22	0.033
		23	0.033			23	0.033			23	0.033			23	1.464			23	0.08			23	0.492			23	0.242			23	4.197			23	0.033			23	0.033			23	0.065			23	0.033
		24	0.163			24	0.065			24	0.065			24	0.033			24	0.08			24	0.164			24	0.081			24	0.565			24	0.033			24	0.033			24	0.033			24	0.033
		25	0.033			25	0.098			25	0.033			25	0.586			25	0.08			25	3.035			25	0.161			25	0.484			25	0.228			25	0.586			25	0.033			25	0.033
		26	0.163			26	1.041			26	0.033			26	0.13			26	0.322			26	0.246			26	0.081			26	0.161			26	9.858			26	0.033			26	0.098			26	0.098
		27	0.065			27	1.432			27	0.065			27	0.13			27	0.08			27	0.082			27	0.323			27	4.439			27	0.033			27	0.813			27	0.033			27	0.033
		28	0.033			28	0.163			28	0.033			28	0.39			28	0.161			28	1.148			28	0.968			28	0.161			28	0.195			28	2.538			28	0.033			28	0.521
		29	0.033			29	0.228			29	0.098			29	0.033			29	0.241			29	2.543			29	0.242			29	0.161			29	0.26			29	0.098			29	0.065			29	0.033
		30	0.098			30	0.423			30	0.033			30	0.033			30	0.08			30	0.082			30	0.081			30	0.161			30	0.033			30	1.139			30	0.065			30	0.033
		31	0.163			31	1.106			31	0.163			31	0.423			31	0.08			31	0.574			31	0.968			31	0.726			31	0.163			31	0.618			31	0.033			31	0.033
		32	0.033			32	0.683			32	0.033			32	0.033			32	0.161			32	0.082			32	0.323			32	0.323			32	0.098			32	0.293			32	0.033			32	0.033
		33	0.033			33	0.195			33	0.065			33	0.163			33	0.08			33	0.082			33	0.081			33	4.923			33	0.098			33	0.325			33	0.033			33	0.553
		34	0.065			34	0.13			34	0.163			34	0.098			34	0.08			34	0.246			34	0.242			34	0.161			34	0.033			34	0.033			34	0.033			34	0.195
		35	0.195			35	0.033			35	0.098			35	0.26			35	0.08			35	0.246			35	0.161			35	0.323			35	0.065			35	2.147			35	0.065			35	0.228
		36	0.098			36	0.911			36	0.033			36	1.529			36	0.08			36	0.328			36	0.161			36	0.404			36	0.065			36	0.39			36	0.065			36	0.033
		37	0.163			37	0.13			37	0.033			37	0.228			37	0.161			37	0.41			37	0.161			37	0.081			37	0.13			37	0.033			37	0.033			37	0.13
		38	0.13			38	0.228			38	0.033			38	1.139			38	0.241			38	1.395			38	0.081			38	0.161			38	0.163			38	0.065			38	0.065			38	0.065
		39	0.098			39	2.017			39	0.065			39	0.033			39	0.241			39	0.082			39	0.646			39	0.161			39	0.358			39	1.269			39	0.228			39	0.195
		40	0.065			40	0.065			40	0.033			40	6.507			40	0.08			40	0.082			40	0.081			40	0.565			40	0.065			40	0.455			40	0.033			40	0.033
		41	0.033			41	0.293			41	0.033			41	0.033			41	0.08			41	0.082			41	0.242			41	3.47			41	0.195			41	0.195			41	0.033			41	0.033
		42	0.033			42	1.139			42	0.065			42	0.228			42	0.08			42	0.41			42	0.081			42	0.161			42	0.13			42	1.009			42	0.26			42	0.065
		43	0.065			43	0.033			43	0.033			43	1.887			43	0.08			43	0.902			43	0.081			43	8.797			43	0.098			43	0.033			43	0.033			43	0.065
		44	0.098			44	0.033			44	0.065			44	0.033			44	0.483			44	0.164			44	0.081			44	1.372			44	0.13			44	9.175			44	0.033			44	0.033
		45	0.033			45	0.13			45	0.033			45	1.92			45	0.08			45	0.082			45	0.081			45	0.323			45	0.065			45	0.065			45	0.033			45	0.065
		46	0.065			46	0.065			46	0.033			46	0.325			46	0.08			46	0.164			46	0.081			46	0.161			46	0.033			46	0.033			46	0.033			46	0.098
		47	0.033			47	0.163			47	0.13			47	0.878			47	0.08			47	1.312			47	0.161			47	0.081			47	0.13			47	0.748			47	0.033			47	0.033
		48	0.033			48	0.033			48	0.065			48	1.659			48	0.08			48	3.117			48	0.484			48	1.614			48	0.163			48	0.325			48	0.065			48	0.033
		49	0.033			49	0.033			49	0.065			49	0.976			49	0.08			49	11.074			49	0.081			49	0.081			49	0.033			49	1.334			49	0.13			49	0.065
		50	0.033			50	0.228			50	0.065			50	0.293			50	0.161			50	1.887			50	0.081			50	1.533			50	0.033			50	0.065			50	0.033			50	0.033
		51	0.033			51	0.358			51	0.033			51	0.195			51	0.08			51	0.164			51	0.081			51	0.081			51	0.033			51	0.098			51	0.228			51	0.033
		52	0.228			52	0.098			52	0.033			52	0.423			52	0.08			52	2.051			52	0.081			52	3.874			52	0.033			52	0.033			52	0.13			52	0.033
		53	0.065			53	0.033			53	0.033			53	1.139			53	0.08			53	0.082			53	0.242			53	0.323			53	0.033			53	0.065			53	0.033			53	0.033
		54	0.033			54	0.033			54	0.033			54	0.716			54	0.08			54	1.148			54	0.081			54	1.776			54	0.065			54	0.098			54	0.033			54	0.033
		55	0.033			55	0.033			55	0.033			55	0.26			55	0.08			55	0.41			55	0.161			55	0.484			55	0.098			55	0.065			55	0.033			55	0.033
		56	0.13			56	0.033			56	0.033			56	0.293			56	0.322			56	1.805			56	0.161			56	0.565			56	0.13			56	0.065			56	0.033			56	0.033
		57	0.13			57	0.098			57	0.033			57	0.846			57	0.161			57	0.574			57	0.161			57	0.726			57	0.098			57	0.488			57	0.033			57	0.033
		58	0.033			58	0.26			58	0.033			58	0.163			58	0.161			58	1.395			58	0.161			58	3.793			58	0.033			58	0.065			58	0.098			58	0.13
		59	0.033			59	0.13			59	0.065			59	0.195			59	0.08			59	0.41			59	0.242			59	1.856			59	0.358			59	0.065			59	0.065			59	0.065
		60	0.033			60	0.521			60	0.033			60	2.733			60	0.08			60	1.969			60	0.484			60	0.081			60	0.033			60	0.065			60	0.033			60	0.033
		61	0.065			61	0.13			61	0.033			61	0.39			61	0.08			61	1.723			61	0.081			61	2.583			61	0.098			61	0.944			61	0.033			61	0.033
		62	0.065			62	0.065			62	0.13			62	0.163			62	0.241			62	0.164			62	0.081			62	0.161			62	0.13			62	0.033			62	0.033			62	0.065
		63	0.065			63	0.13			63	0.13			63	0.033			63	0.08			63	1.723			63	0.081			63	0.565			63	0.033			63	2.928			63	0.033			63	0.033
		64	0.033			64	0.098			64	0.065			64	0.944			64	0.08			64	0.656			64	0.081			64	0.161			64	0.065			64	0.033			64	0.033			64	1.139
		65	0.065			65	0.033			65	0.098			65	0.033			65	0.08			65	0.492			65	0.161			65	1.13			65	0.065			65	0.098			65	0.033			65	0.033
		66	0.065			66	0.13			66	0.13			66	0.098			66	0.241			66	0.328			66	0.081			66	0.242			66	0.033			66	0.163			66	0.033			66	0.586
		67	0.065			67	0.13			67	0.065			67	0.293			67	0.402			67	1.477			67	0.484			67	0.484			67	0.033			67	1.692			67	0.033			67	0.358
		68	0.033			68	0.163			68	0.065			68	0.228			68	0.08			68	0.328			68	0.081			68	0.565			68	0.033			68	0.683			68	0.033			68	0.033
		69	0.065			69	0.163			69	0.098			69	0.163			69	0.08			69	8.039			69	0.081			69	0.323			69	0.065			69	0.065			69	0.065			69	0.098
		70	0.098			70	0.098			70	0.065			70	0.033			70	0.08			70	0.574			70	0.565			70	0.081			70	0.065			70	0.065			70	0.033			70	0.033
		71	0.163			71	0.39			71	0.033			71	0.065			71	0.08			71	1.312			71	0.081			71	2.26			71	0.228			71	0.455			71	0.033			71	1.204
		72	0.325			72	0.228			72	0.033			72	0.033			72	0.08			72	3.773			72	0.081			72	0.484			72	0.39			72	0.813			72	0.033			72	0.098
		73	0.033			73	1.594			73	0.065			73	0.033			73	0.08			73	0.082			73	0.323			73	1.049			73	0.065			73	0.13			73	0.033			73	0.033
		74	0.033			74	2.31			74	0.065			74	3.286			74	0.08			74	0.082			74	0.081			74	1.049			74	0.033			74	5.433			74	0.033			74	0.065
		75	0.065			75	0.163			75	0.033			75	0.033			75	0.161			75	0.82			75	0.242			75	0.081			75	0.033			75	0.163							75	2.212
		76	0.065			76	0.683			76	0.163			76	1.659			76	0.08			76	5.496			76	0.161			76	0.242			76	0.033			76	0.13				0.0627568			76	0.033
		77	0.195			77	0.163			77	0.065			77	0.553			77	0.08			77	0.082			77	0.081			77	0.565			77	0.065			77	0.098							77	0.098
		78	0.033			78	0.651			78	0.033			78	0.065			78	0.08			78	0.082			78	0.242			78	0.404			78	0.065			78	0.033							78	4.75
		79	0.13			79	0.033			79	0.033			79	0.033			79	0.08			79	0.164			79	0.081			79	0.161			79	0.033			79	0.455							79	0.293
		80	0.033			80	6.247			80	0.13			80	0.195			80	0.08			80	0.246			80	0.161			80	0.161			80	0.033			80	0.033							80	0.39
		81	0.033			81	0.033			81	0.065			81	0.033			81	0.161			81	0.82			81	0.484			81	0.161			81	0.13			81	0.423							81	0.748
		82	0.065			82	0.13			82	0.065			82	0.423			82	0.08			82	0.082			82	0.081			82	0.161			82	0.033			82	0.033							82	0.163
		83	0.065			83	0.13			83	0.065			83	7.125			83	0.241			83	1.148			83	0.161			83	0.323			83	0.033			83	0.033							83	6.084
		84	0.065			84	0.033			84	0.033			84	0.423			84	0.08			84	0.164			84	0.081			84	0.081			84	0.325			84	0.098							84	0.033
		85	0.455			85	0.553			85	0.033			85	0.065			85	0.08			85	1.887			85	0.081			85	0.323			85	0.065			85	0.098							85	0.033
		86	0.098			86	1.139			86	0.033			86	0.163			86	0.08			86	0.082			86	0.161			86	2.26			86	0.033			86	0.098							86	0.033
		87	0.033			87	1.009			87	0.033			87	0.13			87	0.08			87	2.461			87	0.565			87	0.323			87	0.033			87	0.065							87	0.293
		88	0.065			88	0.228			88	0.033			88	5.661			88	0.08			88	0.082			88	0.242			88	0.565			88	0.065			88	0.098							88	0.065
		89	0.098			89	0.13			89	0.033			89	0.195			89	0.241			89	0.246			89	0.081			89	0.323			89	0.033			89	0.683							89	0.488
		90	0.065			90	3.481			90	0.065			90	0.033			90	0.08			90	1.23			90	0.081			90	0.484			90	0.033			90	0.065							90	0.033
		91	0.423			91	2.538			91	0.065			91	0.13			91	0.161			91	0.82			91	0.081			91	0.161			91	0.065			91	0.065							91	0.39
		92	0.033			92	0.228			92	0.065			92	0.553			92	0.08			92	0.41			92	0.081			92	0.161			92	0.033			92	0.065							92	0.033
		93	0.033			93	0.163			93	0.033			93	0.033			93	0.161			93	0.246			93	0.081			93	1.695			93	0.065			93	1.334							93	0.098
		94	0.033			94	0.065			94	0.033			94	0.13			94	0.241			94	1.23			94	0.081			94	0.807			94	0.195			94	0.13							94	0.033
		95	0.033			95	0.065			95	0.065			95	0.033			95	0.08			95	0.574			95	0.161			95	0.323			95	4.099			95	0.033							95	0.065
		96	0.033			96	0.13			96	0.065			96	1.692			96	0.161			96	0.164			96	0.242			96	1.049			96	0.065			96	0.033							96	0.033
		97	0.293			97	0.098			97	0.033			97	1.236			97	0.08			97	0.082			97	0.646			97	0.081			97	0.163			97	0.033							97	0.098
		98	0.065			98	0.033			98	0.098			98	0.488			98	0.08			98	0.164			98	0.161			98	1.211			98	0.163			98	0.098							98	0.033
		99	0.293			99	0.033			99	0.033		#2	1	0.033			99	0.08			99	0.082			99	0.081			99	2.986			99	0.39			99	0.618							99	0.033
		100	0.065			100	2.7			100	0.033			2	0.065			100	0.161			100	0.902			100	0.161			100	0.646			100	0.033			100	0.065							100	0.033
		101	0.228			101	0.163			101	0.033			3	0.033			101	0.241			101	0.082			101	0.242			101	0.081			101	0.586			101	0.651							101	0.033
		102	0.033			102	0.195			102	0.033			4	0.033			102	0.08			102	0.82			102	0.161			102	0.484			102	0.455			102	4.783							102	0.26
		103	0.033			103	0.033			103	0.065			5	0.033			103	0.08			103	1.559			103	0.484			103	0.242			103	0.195			103	0.065							103	0.163
		104	0.033			104	0.228			104	0.163			6	0.423			104	0.161			104	0.492			104	0.404			104	0.081			104	0.651			104	0.13							104	0.163
		105	0.033			105	4.36			105	0.163			7	0.065			105	0.161			105	0.164			105	0.081			105	0.323			105	0.065			105	3.026							105	0.033
		106	0.033			106	0.325			106	0.033			8	0.26			106	0.08			106	0.082			106	0.081			106	1.856			106	0.033			106	2.115						#1	1	0.033
		107	0.033			107	1.009			107	0.065			9	0.065			107	0.08			107	0.82			107	0.161			107	2.098			107	0.033			107	0.39							2	0.033
		108	0.033			108	0.065			108	0.065			10	0.293			108	0.08			108	0.082			108	0.081			108	0.323			108	0.098			108	0.455							3	0.163
		109	0.033			109	0.488			109	0.033			11	0.26			109	0.08			109	0.082			109	0.081			109	0.081			109	0.065			109	8.134							4	0.358
		110	0.065			110	0.13			110	0.065			12	0.033			110	0.241			110	0.656			110	0.081			110	0.081			110	0.228			110	0.033							5	0.033
		111	0.033			111	0.26			111	0.065			13	0.098			111	0.08			111	1.066			111	0.242			111	0.081			111	0.228			111	0.065							6	0.065
		112	0.033			112	0.13			112	0.033			14	0.488			112	0.08			112	2.543			112	0.081			112	0.161			112	0.195			112	0.033							7	0.033
		113	0.033			113	0.033			113	0.098			15	0.033			113	0.08			113	0.328			113	0.081			113	3.228			113	0.195			113	0.455							8	0.098
		114	0.163			114	0.488			114	0.065			16	0.716			114	0.08			114	0.082			114	0.081			114	0.161			114	0.098			114	0.228							9	0.033
		115	0.033			115	0.033			115	0.033			17	0.098			115	0.08			115	0.41			115	0.565			115	0.646			115	0.455			115	0.065							10	0.033
		116	0.065			116	0.618			116	0.065			18	0.13			116	0.08			116	3.527			116	0.081			116	0.081			116	0.13			116	0.683							11	0.39
		117	0.033			117	0.26			117	0.033			19	0.033			117	0.08			117	0.492			117	0.161			117	0.081			117	0.098			117	0.065							12	0.033
		118	0.033			118	0.098			118	0.065			20	0.358			118	0.08			118	0.082			118	0.161			118	1.856			118	0.098			118	0.065							13	0.065
		119	0.033			119	0.033			119	0.033			21	0.033			119	0.161			119	0.082			119	0.081			119	0.081			119	0.033			119	0.033							14	0.033
		120	0.033			120	0.228			120	0.13			22	1.139			120	0.161			120	1.312			120	0.242			120	1.695			120	0.033			120	0.228							15	0.033
		121	0.065			121	0.228			121	0.033			23	0.033			121	0.08			121	0.082			121	0.081			121	0.807			121	0.033			121	0.39							16	0.033
		122	0.065			122	0.098			122	0.033			24	0.13			122	0.08			122	0.246			122	0.242			122	2.018			122	0.065			122	0.195							17	0.033
		123	0.033			123	0.033			123	0.033			25	2.245			123	0.08			123	2.379			123	0.081			123	1.291			123	0.033			123	0.033							18	0.163
		124	0.033			124	0.065			124	0.033			26	0.13			124	0.161			124	0.328			124	0.081			124	0.646			124	0.033			124	0.065							19	0.195
		125	0.098			125	2.31			125	0.033			27	0.26			125	0.08			125	1.148			125	0.404			125	1.533			125	0.033			125	0.13							20	0.065
		126	0.13			126	0.228			126	0.065			28	0.39			126	0.08			126	0.246			126	2.018			126	0.081			126	0.195			126	0.26							21	0.033
		127	0.033			127	0.683			127	0.065			29	0.944			127	0.08			127	0.082			127	0.081			127	1.614			127	0.098			127	0.033							22	0.065
		128	0.065			128	0.098			128	0.033			30	0.065			128	0.08			128	0.328			128	0.161			128	0.081			128	0.39			128	0.13							23	0.846
		129	0.033			129	0.683			129	0.293			31	0.033			129	0.241			129	1.723			129	0.081			129	0.323			129	0.033			129	0.033							24	0.13
		130	0.065			130	0.488			130	0.033			32	0.293			130	0.08			130	1.805			130	0.081			130	9.201			130	0.065			130	0.065							25	0.423
		131	0.033			131	0.065			131	0.098			33	0.098			131	0.08			131	1.805			131	0.323			131	1.049			131	0.26			131	1.269							26	0.033
		132	0.098			132	0.13			132	0.033			34	0.033			132	0.161			132	4.348			132	0.242			132	3.955			132	0.033			132	0.033							27	0.098
		133	0.098			133	1.171			133	0.065			35	0.683			133	0.08			133	2.297			133	0.161			133	1.13			133	0.065			133	0.195							28	0.26
		134	0.033			134	0.195			134	0.033			36	0.098			134	0.161			134	0.164			134	0.161			134	0.484			134	0.098			134	0.13							29	6.735
		135	0.065			135	0.033			135	0.033			37	0.098			135	0.161			135	0.246			135	0.081			135	0.081			135	0.033			135	0.033							30	0.033
		136	0.13			136	0.325			136	0.033			38	0.033			136	0.483			136	5.66			136	0.081			136	0.484			136	0.098			136	0.358							31	0.065
		137	0.033			137	0.293			137	0.195			39	0.976			137	0.08			137	1.395			137	0.242			137	0.323			137	0.033			137	0.651							32	0.033
		138	0.065			138	0.033			138	0.065			40	0.488			138	0.08			138	0.082			138	0.081			138	0.081			138	0.033			138	0.065							33	0.033
		139	0.065			139	0.13			139	0.033			41	0.098			139	0.08			139	0.246			139	0.081			139	0.081			139	0.033		#1	1	0.098							34	0.033
		140	0.163			140	0.065			140	0.13			42	0.033			140	0.08			140	0.164			140	0.081			140	0.081			140	0.033			2	0.293							35	0.065
		141	0.033			141	0.813			141	0.033			43	0.586			141	0.161			141	4.676			141	0.242			141	2.018			141	0.13			3	0.033							36	0.033
		142	0.033			142	0.878			142	0.098			44	0.033			142	0.08			142	0.574			142	0.081			142	2.421			142	0.033			4	0.033							37	0.195
		143	0.033			143	0.195			143	0.033			45	0.195			143	0.08			143	3.199			143	0.161			143	0.565			143	0.13			5	0.13							38	0.033
		144	0.13			144	0.195			144	0.033			46	0.065			144	0.08			144	0.246			144	1.372			144	0.807			144	0.033			6	0.033							39	0.033
		145	0.033			145	0.228			145	0.813			47	0.195			145	0.161			145	0.164			145	0.161			145	0.565			145	0.065			7	0.195							40	0.033
		146	0.065			146	0.065			146	0.033			48	0.098			146	0.08			146	0.984			146	0.161			146	0.081			146	0.033			8	0.065							41	0.065
		147	0.033			147	0.065			147	0.033			49	0.195			147	0.08			147	0.164			147	0.081			147	0.081			147	0.033			9	0.033							42	0.13
		148	0.065			148	1.366			148	0.13			50	0.033			148	0.563			148	0.738			148	0.081			148	1.211			148	0.065			10	0.228							43	0.033
		149	0.033			149	0.098			149	0.033			51	0.033			149	0.08			149	4.594			149	0.081			149	0.807			149	0.033			11	0.065							44	0.065
		150	0.228			150	3.969			150	0.065			52	0.065			150	0.08			150	0.246			150	0.323			150	0.242			150	0.033			12	0.065							45	0.065
		151	0.13			151	2.993			151	0.033			53	0.065			151	0.08			151	0.656			151	0.081			151	10.815			151	0.163			13	0.033							46	0.033
		152	0.13			152	0.195			152	0.065			54	1.497			152	0.161			152	3.117			152	0.081			152	1.533			152	0.033			14	0.033							47	0.033
		153	0.065			153	0.065			153	0.098			55	1.627			153	0.08			153	0.492			153	0.081			153	1.291			153	0.293			15	0.033							48	0.065
		154	0.13			154	0.033			154	0.033			56	0.033			154	0.161			154	0.164			154	0.161			154	0.484			154	0.065			16	0.065							49	0.033
		155	0.13			155	0.358			155	0.033			57	0.39			155	0.08			155	0.246			155	0.081			155	5.73			155	0.033			17	0.033							50	0.033
		156	0.033			156	0.033			156	0.033			58	0.065			156	0.08			156	0.246			156	0.081			156	0.807			156	0.033			18	0.033							51	0.033
		157	0.033			157	0.13			157	0.098			59	0.26			157	0.08			157	2.461			157	0.081			157	0.242			157	0.033			19	0.033							52	0.033
		158	0.065			158	1.334			158	0.033			60	1.041			158	0.08			158	0.082			158	0.081			158	0.807			158	0.033			20	0.228							53	0.033
		159	0.065			159	0.26			159	0.065			61	0.26			159	0.08			159	4.101			159	0.081			159	0.242			159	0.033			21	0.065							54	0.033
		160	0.033			160	0.098			160	0.065			62	0.033			160	0.08			160	0.082			160	0.404			160	0.888			160	0.033			22	0.033							55	0.033
		161	0.098			161	0.033			161	0.065			63	0.033			161	0.161			161	0.492			161	0.323			161	0.081			161	0.163			23	0.033							56	0.065
		162	0.033			162	0.13			162	0.033			64	0.488			162	0.322			162	0.082			162	0.081			162	0.081			162	0.033			24	0.033							57	0.033
		163	0.065			163	0.033			163	0.033			65	1.464			163	0.08			163	0.082			163	0.242			163	0.081			163	0.195			25	0.033							58	0.033
		164	0.033			164	1.366			164	0.065			66	0.033			164	0.08			164	2.543			164	0.242			164	0.081			164	0.033			26	0.065							59	0.033
		165	0.065			165	0.911			165	0.033			67	0.065			165	0.161			165	0.328			165	0.646			165	0.404			165	0.098			27	0.065							60	0.033
		166	0.065			166	0.228			166	0.033			68	0.098			166	0.322			166	0.328			166	0.081			166	0.161			166	0.033			28	0.033							61	0.033
		167	0.033			167	0.163			167	0.033			69	0.195			167	1.368			167	0.164			167	0.161			167	0.081			167	0.065			29	0.033							62	0.065
		168	0.033			168	0.748			168	0.033			70	0.065			168	0.08			168	1.066			168	0.565			168	0.404			168	0.13			30	0.065							63	0.033
		169	0.163			169	0.065			169	0.098			71	0.065			169	0.08			169	0.656			169	0.161			169	0.726			169	0.033			31	0.033							64	0.033
		170	0.098			170	0.163			170	0.033			72	0.065			170	0.161			170	0.082			170	0.081			170	0.161			170	0.033			32	0.033							65	1.009
		171	0.293			171	5.986			171	0.293			73	0.033			171	0.08			171	1.559			171	0.081			171	0.404			171	0.033			33	0.13							66	0.033
		172	0.065			172	0.163			172	0.033			74	0.033			172	0.08			172	4.019			172	0.161			172	0.323			172	0.098			34	0.065							67	0.033
		173	0.065			173	0.065			173	0.065			75	0.13			173	0.08			173	0.082			173	0.081			173	0.565			173	0.065			35	0.228							68	0.618
		174	0.033			174	0.033			174	0.033			76	0.033			174	0.08			174	0.082			174	0.081			174	1.695			174	0.033			36	0.065							69	0.033
		175	0.13			175	0.163			175	0.033			77	0.163			175	0.241			175	0.164			175	0.081			175	0.968			175	0.033			37	0.033							70	0.13
		176	0.098			176	0.846			176	0.033			78	0.033			176	0.322			176	2.461			176	0.161			176	0.323			176	0.033			38	0.13							71	0.033
		177	0.098			177	0.195			177	0.033			79	0.065			177	0.08			177	0.164			177	0.242			177	1.049			177	0.065			39	0.033							72	0.065
		178	0.098			178	0.13			178	0.033			80	0.163			178	0.08			178	7.219			178	0.081			178	2.098			178	0.033			40	0.423							73	0.293
		179	0.163			179	0.033			179	0.033			81	0.683			179	0.161			179	0.574			179	0.081			179	0.081			179	0.033			41	0.065							74	0.195
		180	0.065			180	0.325			180	0.065			82	0.098			180	0.161			180	0.492			180	0.081			180	4.278			180	0.228			42	0.065							75	0.065
		181	0.033			181	0.065			181	0.033			83	0.423			181	0.08			181	0.574			181	0.323			181	3.551			181	0.065			43	0.033							76	0.065
		182	0.033			182	0.098			182	0.033			84	0.26			182	0.08			182	8.285			182	0.081			182	2.179			182	0.033			44	0.228							77	0.293
		183	0.033			183	0.163			183	0.098			85	0.065			183	0.322			183	0.328			183	0.081			183	3.148			183	0.065			45	0.944							78	0.065
		184	0.065			184	0.944		#3	1	0.033			86	0.033			184	0.08			184	0.082			184	0.161			184	0.323			184	0.065			46	0.033							79	0.228
		185	0.033			185	0.098			2	0.098			87	0.033			185	0.161			185	0.328			185	0.242			185	0.484			185	0.033			47	0.033							80	0.098
		186	0.033			186	0.098			3	0.033			88	0.033			186	0.08			186	0.164			186	0.081			186	0.081			186	0.033			48	0.033							81	0.033
		187	0.033			187	5.433			4	0.098			89	0.553			187	0.161			187	0.082			187	0.161			187	1.211			187	0.163			49	0.033							82	0.13
		188	0.033			188	5.01			5	0.033			90	0.911			188	0.161			188	2.133			188	0.081			188	0.242			188	0.033			50	0.683							83	0.195
		189	0.033			189	0.065			6	0.813			91	0.065			189	0.08			189	4.512			189	0.081			189	2.663			189	0.033			51	0.033							84	0.033
		190	0.033			190	0.358			7	0.098			92	0.39			190	0.08			190	2.625			190	0.081			190	0.081			190	0.683			52	0.033							85	0.065
		191	0.033			191	0.033			8	0.098			93	0.065			191	0.08			191	0.246			191	0.081			191	0.888			191	0.033			53	0.065							86	0.293
		192	0.033			192	0.781			9	0.13			94	0.098			192	0.644			192	1.312			192	0.081			192	0.081			192	0.033			54	0.13							87	0.033
		193	0.033			193	0.033			10	0.13			95	0.033			193	0.08			193	0.328			193	0.081			193	4.6			193	0.033			55	0.033							88	0.033
		194	0.163			194	0.163			11	0.033			96	0.13			194	1.046			194	0.164			194	0.081			194	1.453			194	0.098			56	0.098							89	0.033
		195	0.033			195	0.033			12	0.033			97	0.065			195	0.08			195	0.164			195	0.081			195	0.081			195	0.065			57	0.098							90	0.033
		196	0.033			196	0.065			13	0.065			98	0.033			196	0.161			196	0.082			196	0.161			196	0.081			196	0.033			58	0.065							91	0.293
		197	0.195			197	0.13			14	0.098			99	0.033			197	0.08			197	1.887			197	0.081			197	1.937			197	0.033			59	0.033							92	0.033
		198	0.033			198	0.098			15	0.033			100	0.293			198	0.08			198	0.984			198	0.242			198	0.081			198	0.033			60	0.163							93	0.033
		199	0.065			199	0.293			16	0.098			101	0.325			199	0.08			199	3.609			199	0.081			199	1.211			199	4.197			61	0.325							94	0.065
		200	0.065			200	0.033			17	0.033			102	0.13			200	0.08			200	3.199			200	0.081			200	0.565			200	0.033			62	0.033							95	0.26
		201	0.033			201	0.098			18	0.033			103	0.13			201	0.08			201	0.902			201	0.081			201	0.968			201	0.098			63	0.033							96	0.065
		202	0.065			202	0.13			19	0.033			104	0.195			202	0.08			202	2.297			202	0.404			202	1.856			202	0.065			64	0.033							97	0.033
		203	0.033			203	0.358			20	0.033			105	0.033			203	0.402			203	4.101			203	0.081			203	1.372			203	0.163			65	0.033							98	0.163
		204	0.065			204	1.92			21	0.26			106	0.358			204	0.08			204	2.215			204	0.161			204	1.291			204	0.065			66	0.033							99	0.163
		205	0.163			205	1.887			22	0.033			107	0.13			205	0.08			205	5.086			205	0.081			205	0.726			205	0.13			67	0.033							100	0.13
		206	0.033			206	0.228			23	0.065			108	0.033			206	0.08			206	0.656			206	0.161			206	0.161			206	0.033			68	0.033							101	0.455
		207	0.033			207	1.887			24	0.065			109	0.163			207	0.08			207	0.328			207	0.404			207	1.533			207	0.033			69	0.033							102	0.033
		208	0.033			208	1.757			25	0.13			110	0.195			208	0.08			208	0.41			208	0.081			208	0.161			208	0.033			70	0.033							103	0.033
		209	0.033			209	0.586			26	0.065			111	0.26			209	0.08			209	0.082			209	0.081			209	0.161			209	0.033			71	0.065							104	0.033
		210	0.163			210	0.325			27	0.033			112	0.13			210	0.08			210	0.984			210	0.565			210	0.323			210	0.033			72	0.065							105	0.033
		211	0.098			211	0.878			28	0.033			113	0.26			211	0.08			211	0.082			211	0.323			211	0.484			211	1.009			73	0.033							106	0.033
		212	0.065			212	0.065			29	0.033			114	0.033			212	0.08			212	0.082			212	0.081			212	0.404			212	0.033			74	0.033							107	0.033
		213	0.163			213	0.098			30	0.033			115	0.033			213	0.08			213	2.133			213	0.081			213	0.081			213	0.065			75	0.033							108	0.033
		214	0.065			214	1.399			31	0.033			116	0.033			214	0.08			214	0.328			214	0.161			214	1.614			214	0.033			76	0.163							109	0.033
		215	0.033			215	0.976			32	0.065			117	0.26			215	0.08			215	4.019			215	0.161			215	0.081			215	0.033			77	0.033							110	0.098
		216	0.163			216	2.765			33	0.098			118	0.065			216	0.08			216	1.805			216	0.081			216	2.502			216	0.033			78	0.033							111	0.033
		217	0.033			217	0.065			34	0.13			119	2.147			217	0.322			217	3.035			217	0.161			217	0.081			217	0.033			79	0.033							112	0.033
		218	0.033			218	0.065			35	0.065			120	0.033			218	0.322			218	0.41			218	1.695			218	0.242			218	0.13			80	0.033							113	0.033
		219	0.065			219	0.098			36	0.13			121	0.065			219	0.08			219	0.082			219	0.161			219	2.744			219	0.033			81	0.065							114	0.911
		220	0.033			220	0.195			37	0.13			122	0.033			220	0.08			220	1.066			220	0.161			220	0.081			220	0.033			82	0.033							115	0.033
		221	0.033			221	0.13			38	0.098			123	0.033			221	0.161			221	0.164			221	0.242			221	0.081			221	0.033			83	0.13							116	0.065
		222	0.033			222	0.26			39	0.098			124	0.033			222	0.08			222	0.082			222	0.161			222	3.148			222	0.065			84	0.033							117	0.033
		223	0.065			223	0.098			40	0.065			125	0.651			223	0.241			223	0.246			223	0.404			223	0.404			223	0.033			85	0.39							118	0.033
		224	0.065			224	0.033			41	0.033			126	0.033			224	0.08			224	0.41			224	0.161			224	1.372			224	0.065			86	0.033							119	0.098
		225	0.033			225	1.757			42	0.065			127	0.065			225	0.08			225	0.328			225	0.161			225	0.323			225	0.651			87	0.033							120	0.065
		226	0.033			226	1.236			43	0.098			128	0.325			226	0.161			226	5.086			226	0.081			226	0.404			226	0.065			88	0.033							121	0.033
		227	0.098			227	0.033			44	0.033			129	0.033			227	0.08			227	0.164			227	0.161			227	1.211			227	0.065			89	0.098							122	0.033
		228	0.098			228	0.26			45	0.065			130	0.033			228	0.161			228	0.082			228	0.404			228	0.323			228	0.488			90	0.033							123	0.033
		229	0.065			229	0.163			46	0.065			131	0.033			229	0.161			229	0.082			229	0.161			229	1.937			229	0.033			91	0.098							124	0.651
		230	0.033			230	1.009			47	0.033			132	0.033			230	0.08			230	6.234			230	0.323			230	0.323			230	0.033			92	0.098							125	0.033
		231	0.033			231	0.13			48	0.033			133	0.065			231	0.241			231	0.328			231	0.081			231	0.161			231	0.033			93	0.033							126	0.13
		232	0.163			232	0.13			49	0.13			134	0.065			232	0.161			232	11.238			232	1.776			232	1.13			232	0.163			94	0.033							127	0.033
		233	0.13			233	0.13			50	0.065			135	0.033			233	0.08			233	3.199			233	0.161			233	0.323			233	0.325			95	0.033							128	0.033
		234	0.033			234	0.26			51	0.033			136	0.098			234	0.08			234	0.082			234	0.081			234	0.484			234	0.098			96	0.033							129	0.065
		235	0.033			235	0.13			52	0.13			137	0.033			235	0.322			235	0.164			235	0.242			235	0.161			235	0.163			97	0.065							130	0.033
		236	0.098			236	0.293			53	0.065			138	0.033			236	0.08			236	3.281			236	0.161			236	0.323			236	0.033			98	0.13							131	0.033
		237	0.033			237	0.293			54	0.033			139	0.098			237	0.161			237	0.082			237	0.161			237	1.776			237	0.065			99	0.065							132	0.033
		238	0.065			238	1.334			55	0.13			140	0.13			238	0.08			238	0.492			238	0.968			238	0.565			238	0.033			100	0.033							133	0.033
		239	0.065			239	0.065			56	0.065			141	0.033			239	0.08			239	0.246			239	0.081			239	0.081			239	0.163			101	0.065							134	0.033
		240	0.065			240	0.13			57	0.065			142	0.651			240	0.08			240	3.363			240	0.081			240	0.726			240	0.195			102	0.098							135	0.195
		241	0.033			241	0.325			58	0.033			143	0.065			241	0.08			241	0.738			241	0.081			241	0.323			241	0.033			103	0.033							136	0.13
		242	0.033			242	0.846			59	0.065			144	0.033			242	0.08			242	2.379			242	0.161			242	0.242			242	0.065			104	0.033							137	0.033
		243	0.033			243	0.033			60	0.098			145	0.033			243	0.08			243	0.246			243	0.161			243	0.081			243	0.098			105	0.033							138	0.033
		244	0.065			244	0.651			61	0.098			146	0.325			244	0.08			244	1.066			244	0.081			244	1.856			244	0.033			106	0.195							139	0.033
		245	0.033			245	0.325			62	0.065			147	0.195			245	0.161			245	3.691			245	0.081			245	0.081			245	0.033			107	0.033							140	0.065
		246	0.033			246	0.033			63	0.065			148	0.065			246	0.08			246	0.082			246	0.242			246	0.404			246	0.065			108	0.033							141	0.26
		247	0.033			247	10.932			64	0.033			149	0.065			247	0.161			247	1.148			247	0.323			247	1.614			247	0.098			109	0.098							142	0.033
		248	0.228			248	0.065			65	0.033			150	0.683			248	0.161			248	0.656			248	0.161			248	0.323			248	0.098			110	0.683							143	0.033
		249	0.033			249	1.562			66	0.13			151	0.033			249	0.161			249	0.82			249	0.323			249	0.323			249	0.065			111	0.228							144	0.033
		250	0.13			250	0.065			67	0.033			152	0.065			250	0.08			250	1.395			250	0.081			250	0.161			250	0.065			112	0.13							145	0.033
		251	0.13			251	0.813			68	0.033			153	0.065			251	0.161			251	1.23			251	0.161			251	0.161			251	0.033			113	0.065							146	0.033
		252	0.065			252	0.033			69	0.033			154	2.473			252	0.08			252	8.203			252	0.081			252	0.161			252	0.033			114	0.065							147	0.065
		253	0.033			253	2.017			70	0.033			155	1.074			253	0.08			253	0.574			253	0.646			253	4.6			253	0.033			115	0.065							148	0.033
		254	0.033			254	0.098			71	0.228			156	0.065			254	0.08			254	0.082			254	0.161			254	0.242			254	0.033			116	0.033							149	0.033
		255	0.163			255	0.195			72	0.13			157	0.033			255	0.322			255	0.164			255	0.161			255	3.228			255	0.065			117	0.098							150	0.033
		256	0.033			256	0.39			73	0.098			158	0.065			256	0.08			256	0.492			256	0.404			256	2.018			256	0.13			118	0.033							151	0.033
		257	0.065			257	1.074			74	0.033			159	0.065			257	0.08			257	1.312			257	0.242			257	0.484			257	0.228			119	0.13							152	0.033
		258	0.13			258	0.098			75	0.033			160	1.529			258	0.161			258	0.246			258	0.404			258	1.533			258	0.098			120	0.033							153	0.033
		259	0.033			259	1.887			76	0.065			161	0.293			259	0.241			259	0.328			259	1.372			259	0.081			259	0.033			121	0.065							154	0.033
		260	0.13			260	0.293			77	0.13			162	0.26			260	0.08			260	4.43			260	0.081			260	0.323			260	0.065			122	2.375							155	1.106
		261	0.098			261	0.455			78	0.098			163	0.163			261	0.08			261	0.656			261	0.081			261	0.807			261	0.065			123	0.065							156	0.065
		262	0.033			262	0.033			79	0.033			164	0.033			262	0.08			262	2.543			262	0.081			262	0.323			262	0.065			124	0.033							157	0.033
		263	0.033			263	0.586			80	0.033			165	0.065			263	0.08			263	1.477			263	0.242			263	0.646			263	0.065			125	0.033							158	0.033
		264	0.195			264	0.423			81	0.163			166	0.033			264	0.161			264	8.941			264	0.081			264	0.565			264	0.033			126	0.065							159	0.098
		265	0.13			265	1.236			82	0.033			167	0.033			265	0.08			265	0.082			265	0.081			265	0.161			265	0.033			127	0.098							160	0.033
		266	0.163			266	0.13			83	0.163			168	0.228			266	0.161			266	0.82			266	0.081			266	0.081			266	0.13			128	0.163							161	0.39
		267	0.195			267	0.065			84	0.065							267	0.08		#2	1	1.291			267	0.081			267	2.663			267	0.065			129	0.13							162	0.033
		268	0.033			268	0.813			85	0.033			average	0.48253			268	0.161			2	1.291			268	0.242			268	0.484			268	0.065			130	0.033							163	0.033
		269	0.065			269	0.065			86	0.033							269	0.08			3	1.291			269	0.161			269	0.646			269	0.033			131	0.033							164	0.033
		270	0.033			270	0.033			87	0.065							270	0.08			4	1.291			270	0.081			270	0.161			270	0.033			132	0.033							165	0.033
		271	0.065			271	0.033			88	0.033							271	0.08			5	1.291			271	0.081			271	0.081			271	0.098			133	0.033							166	0.098
		272	0.26			272	0.065			89	0.13							272	0.08			6	1.291			272	0.081			272	0.323			272	0.13			134	0.033							167	0.065
		273	0.065			273	0.033			90	0.033							273	0.402			7	1.291			273	0.161			273	3.39			273	0.098			135	0.033							168	0.033
		274	0.033			274	0.488			91	0.13							274	0.161			8	1.291			274	0.161			274	1.049			274	0.098			136	0.033							169	0.033
		275	0.098			275	0.065			92	0.033							275	0.08			9	1.291			275	0.161			275	0.323			275	0.13			137	0.13							170	0.065
		276	0.065			276	0.065			93	0.065							276	0.08			10	1.291			276	0.081			276	3.148			276	0.033			138	0.033							171	0.033
		277	0.325			277	0.033			94	0.033							277	0.08			11	1.291			277	0.081			277	0.484			277	0.228			139	1.562							172	0.163
		278	0.033			278	0.033			95	0.065							278	0.08			12	1.291			278	0.081			278	4.197			278	0.065			140	0.033							173	0.065
		279	0.033			279	0.033			96	0.065							279	0.161			13	1.291			279	1.372			279	0.807			279	0.098			141	0.033							174	0.033
		280	0.228			280	0.163			97	0.033							280	0.08			14	1.291			280	0.807			280	6.457			280	0.065			142	0.033							175	0.033
		281	0.033			281	0.033			98	0.033							281	0.08			15	1.291			281	0.081			281	0.081			281	0.033			143	0.033							176	0.033
		282	0.033			282	0.163			99	0.033							282	0.08			16	1.291			282	0.081			282	0.404			282	0.033			144	0.033							177	1.822
		283	0.033			283	0.033			100	0.033							283	0.08			17	0.081			283	0.081			283	1.614			283	0.033			145	0.033							178	0.195
		284	0.033			284	2.473			101	0.033							284	0.161			18	0.081			284	0.404			284	0.726			284	0.033			146	0.033							179	0.163
		285	0.065			285	0.033			102	0.13							285	0.08			19	0.081			285	0.081			285	0.081			285	0.033			147	0.033							180	0.13
		286	0.033			286	0.26			103	0.033							286	0.161			20	0.242			286	0.161			286	0.161			286	0.033			148	0.13							181	0.195
		287	0.488			287	0.586			104	0.033							287	0.161			21	0.081			287	0.242			287	0.323			287	0.358			149	0.098							182	0.098
		288	0.033			288	0.065			105	2.538							288	0.241			22	0.161			288	0.323			288	0.161			288	0.033			150	0.098							183	0.033
		289	0.033			289	0.13			106	0.033							289	0.161			23	0.081			289	0.161			289	0.484			289	0.033			151	0.033							184	0.033
		290	0.033			290	0.033			107	0.033							290	0.161			24	0.081			290	0.081			290	0.081			290	0.065			152	0.26							185	0.033
		291	0.13			291	0.065			108	0.065							291	0.08			25	0.081			291	0.323			291	0.081			291	0.065			153	0.065							186	0.26
		292	0.195			292	0.033			109	0.065							292	0.161			26	0.726			292	0.242			292	0.484			292	2.017			154	0.098							187	0.228
		293	0.195			293	0.521			110	0.033							293	0.08			27	1.453			293	0.161			293	0.081			293	0.065			155	0.033							188	0.033
		294	0.065			294	0.39			111	0.033							294	0.08			28	0.081			294	0.242			294	0.726			294	0.033			156	0.033							189	0.033
		295	0.033			295	0.033			112	0.033							295	0.483			29	1.049			295	0.242			295	5.811			295	1.399			157	0.065							190	0.26
		296	0.033			296	0.065			113	0.13							296	0.241			30	0.081			296	0.242			296	0.161			296	0.065			158	0.033							191	0.033
		297	0.033			297	0.033			114	0.325							297	0.241			31	0.161			297	0.081			297	0.081			297	0.033			159	0.065							192	1.562
		298	0.033		#2	1	0.065			115	0.033							298	0.483			32	0.081			298	0.323			298	0.081			298	0.033			160	0.553							193	0.033
		299	0.033			2	0.228			116	0.065							299	0.08			33	0.081			299	0.081			299	0.404			299	0.033			161	0.033							194	1.171
		300	0.13			3	0.033			117	0.033							300	0.08			34	10.653			300	0.161			300	1.049			300	0.163			162	0.033							195	0.033
		301	0.195			4	0.033			118	0.163							301	0.08			35	0.565			301	0.081			301	0.323			301	0.065			163	0.13							196	0.033
		302	0.065			5	0.033			119	0.033							302	0.483			36	0.081			302	0.081			302	0.323			302	0.033			164	0.163							197	0.618
		303	0.098			6	0.488			120	0.065							303	0.161			37	0.404			303	0.081			303	1.856			303	0.033			165	0.26							198	0.033
		304	0.163			7	0.033			121	0.195							304	0.08			38	0.081			304	0.323			304	0.161			304	1.204			166	0.033							199	0.033
		305	0.065			8	0.033			122	0.033							305	0.08			39	0.242			305	0.161			305	1.211			305	0.26			167	0.13							200	0.033
		306	0.033			9	0.065			123	0.098							306	0.08			40	0.081			306	1.453			306	0.404			306	0.033			168	0.065							201	0.033
		307	0.195			10	0.13			124	0.065							307	0.08			41	2.663			307	0.323			307	0.161			307	0.163			169	0.033
		308	0.033			11	0.033			125	0.13							308	0.08			42	1.856			308	0.161			308	0.081			308	0.033			170	0.033								0.208984
		309	0.163			12	0.423			126	0.228							309	0.241			43	0.081			309	0.081			309	1.291			309	0.033			171	0.098
		310	0.065			13	0.098			127	0.26							310	0.08			44	1.211			310	0.323			310	0.161			310	0.13			172	0.065
		311	0.033			14	0.033			128	0.098							311	0.161			45	0.242			311	0.242			311	7.667			311	0.033			173	0.033
		312	0.098			15	0.033			129	0.293							312	0.08			46	0.484			312	0.484			312	1.695			312	0.098			174	0.033
		313	0.098			16	0.033			130	0.13							313	0.08			47	0.081			313	0.242			313	0.081			313	0.033			175	0.065
		314	0.033			17	0.13			131	0.033							314	0.402			48	0.081			314	0.081			314	0.081			314	0.098			176	0.781
		315	0.033			18	0.098			132	0.195							315	0.08			49	0.161			315	0.242			315	8.959			315	0.033			177	0.13
		316	0.163			19	0.098			133	0.033							316	0.161			50	0.242			316	0.081			316	0.081			316	0.944			178	0.228
		317	0.033			20	0.033			134	0.13							317	0.08			51	1.372			317	0.726			317	0.726			317	0.033			179	0.033
		318	0.065			21	0.098			135	0.098							318	0.08			52	0.081			318	0.081			318	0.242			318	0.065			180	0.033
		319	0.13			22	0.065			136	0.13							319	0.08			53	0.081			319	0.242			319	2.341			319	0.033			181	0.13
		320	0.033			23	0.13			137	0.26							320	0.241			54	21.872			320	0.161			320	0.323			320	0.033			182	0.033
		321	0.033			24	0.13			138	0.13							321	0.08			55	0.081			321	0.081			321	0.484			321	0.065			183	0.033
		322	0.033			25	0.033			139	0.195							322	0.08			56	0.161			322	0.242			322	0.161			322	0.033			184	0.033
		323	0.033			26	0.065			140	0.293							323	0.08			57	5.488			323	1.453			323	0.323			323	0.813			185	0.13
		324	0.033			27	0.033			141	0.163							324	0.161			58	0.404			324	0.081			324	1.13			324	0.065			186	0.911
		325	0.033			28	0.098			142	0.13							325	0.08			59	0.081			325	0.161			325	0.242			325	0.033			187	0.065
		326	0.033			29	0.033			143	0.033							326	0.08			60	0.081			326	0.161			326	1.049			326	0.195			188	0.26
		327	0.033			30	0.033			144	0.065							327	0.08			61	0.081			327	0.081			327	0.081			327	0.098			189	0.065
		328	0.098			31	0.065			145	0.065							328	0.08			62	0.081			328	0.161			328	0.081			328	0.033			190	0.098
		329	0.098			32	0.065			146	0.13							329	0.08			63	0.081			329	0.323			329	0.323			329	0.098			191	0.065
		330	0.065			33	0.13			147	0.423							330	0.241			64	0.404			330	0.242			330	0.404			330	1.139			192	0.228
		331	0.033			34	0.033			148	0.065							331	0.08			65	0.081			331	0.242			331	0.484			331	0.033			193	0.065
		332	0.033			35	0.065			149	0.065							332	0.08			66	1.049			332	0.081			332	1.13			332	0.195			194	0.033
		333	0.065			36	0.033			150	0.065							333	0.08			67	0.081			333	0.081			333	0.646			333	0.065			195	0.521
		334	0.033			37	0.065			151	0.033							334	0.241			68	0.081			334	0.081			334	0.242			334	0.033			196	0.065
		335	0.065			38	0.033			152	0.065							335	0.161			69	0.081			335	0.081			335	0.161			335	0.13			197	0.033
		336	0.098			39	0.13			153	0.033							336	0.241			70	0.081			336	0.081			336	0.081			336	0.098			198	0.033
		337	0.033			40	9.273			154	0.065							337	0.08			71	0.081			337	0.323			337	0.081			337	0.228			199	0.033
		338	0.033			41	0.033			155	0.065							338	0.241			72	0.242			338	0.242			338	0.323			338	0.098			200	0.813
		339	0.163			42	1.106			156	0.033							339	0.08			73	0.242			339	0.081			339	0.242			339	0.033			201	0.065
		340	0.13			43	0.033			157	0.13							340	0.08			74	0.565			340	0.081			340	1.291			340	0.13			202	0.033
		341	0.033			44	0.423			158	0.033							341	0.08			75	0.161			341	0.161			341	0.404			341	0.195			203	0.033
		342	0.033			45	0.033			159	0.033							342	0.241			76	0.081			342	0.323			342	6.295			342	0.033			204	0.033
		343	0.065			46	0.033			160	0.065							343	0.241			77	0.081			343	0.081			343	0.242			343	0.033			205	0.033
		344	0.098			47	0.195			161	0.033							344	0.402			78	2.502			344	0.323			344	0.161			344	0.033			206	0.748
		345	0.033			48	0.683			162	0.13							345	0.08			79	0.081			345	0.081			345	0.081			345	0.098			207	0.033
		346	0.163			49	0.033			163	0.033							346	0.08			80	0.081			346	0.081			346	0.807			346	0.033			208	0.033
		347	0.13			50	11.062			164	0.033							347	0.08			81	0.081			347	0.323			347	0.888			347	0.033			209	6.279
		348	0.13			51	0.033			165	0.098							348	0.161			82	0.081			348	0.081			348	0.081			348	0.033			210	0.033
		349	0.228			52	0.033			166	0.033							349	0.08			83	0.081			349	0.323			349	0.081			349	0.033			211	0.033
		350	0.098			53	0.033			167	0.098							350	0.161			84	0.161			350	0.081			350	0.404			350	0.033			212	0.098
		351	0.325			54	0.586			168	0.065							351	0.402			85	0.081			351	0.081			351	0.323			351	0.065			213	0.195
		352	0.163			55	0.065			169	0.163							352	0.241			86	0.081			352	0.081			352	0.242			352	0.033			214	0.065
		353	0.033			56	0.033			170	0.033							353	0.08			87	1.453			353	0.323			353	0.968			353	0.521			215	0.033
		354	0.065			57	0.065			171	0.163							354	0.08			88	5.246			354	0.807			354	0.081			354	0.098			216	0.163
		355	0.033			58	0.033			172	0.098							355	0.08			89	0.081			355	0.404			355	0.323			355	0.065			217	0.033
		356	0.033			59	0.13			173	0.033							356	0.08			90	0.081			356	0.081			356	0.646			356	0.065			218	0.033
		357	0.163			60	0.163			174	0.098							357	0.08			91	0.081			357	0.081			357	0.081			357	0.033			219	0.13
		358	0.033			61	0.163			175	0.065							358	0.08			92	0.081			358	0.323			358	0.081			358	0.033			220	0.293
		359	0.033			62	4.815			176	0.098							359	0.08			93	0.404			359	0.161			359	0.161			359	0.13			221	0.033
		360	0.098			63	0.098			177	0.098							360	0.08			94	2.421			360	0.081			360	0.081			360	0.065			222	0.098
		361	0.13			64	0.065			178	0.033							361	0.08			95	0.646			361	0.081			361	0.081			361	0.033			223	0.065
		362	0.033			65	0.065			179	0.098							362	0.08			96	9.201			362	0.807			362	0.484			362	4.62			224	0.033
		363	0.065			66	10.606			180	0.033							363	0.161			97	1.13			363	0.081			363	1.372			363	0.228			225	0.033
		364	0.033			67	0.033			181	0.13							364	0.08			98	0.081			364	0.081			364	0.888			364	0.228			226	0.033
		365	0.033			68	0.521			182	0.033							365	0.08			99	0.807			365	0.081			365	0.081			365	0.13			227	0.033
		366	0.098			69	0.033			183	0.065							366	0.241			100	2.341			366	0.161			366	6.699			366	0.163			228	0.163
		367	0.163			70	0.325			184	0.033							367	0.483			101	3.551			367	0.081			367	0.242			367	0.033			229	0.033
		368	0.13			71	0.065			185	0.065							368	0.241			102	0.161			368	0.323			368	0.161			368	0.033			230	0.033
		369	0.098			72	0.065			186	0.065							369	0.08			103	0.081			369	0.081			369	2.986			369	0.033			231	0.163
		370	0.065			73	0.13			187	0.065							370	0.241			104	7.264			370	0.161			370	0.161			370	0.065			232	0.033
		371	0.195			74	0.033			188	0.098							371	0.08			105	0.242			371	0.242			371	2.26			371	0.033			233	0.033
		372	0.065			75	0.065			189	0.195							372	0.08			106	0.081			372	0.081			372	0.646			372	0.033			234	0.033
		373	0.098			76	0.683			190	0.065							373	0.08			107	2.098			373	0.081			373	7.425			373	0.033			235	0.033
		374	0.325			77	0.065			191	0.13							374	0.08			108	0.968			374	0.081			374	0.888			374	0.098			236	0.098
		375	0.033			78	0.033			192	0.098							375	0.08			109	2.583			375	0.161			375	0.081			375	0.033			237	0.065
		376	0.065			79	0.195			193	0.065							376	0.161			110	1.13			376	0.161			376	0.081			376	0.878			238	0.098
		377	0.098			80	0.228			194	0.065							377	0.08			111	2.583			377	0.081			377	3.148			377	0.033			239	0.033
		378	0.033			81	0.098			195	0.065							378	0.08			112	0.242			378	0.081			378	1.937			378	0.033			240	0.033
		379	0.228			82	0.033			196	0.098							379	0.08			113	0.081			379	0.081			379	2.098			379	0.098			241	0.033
		380	0.033			83	0.098			197	0.195							380	0.161			114	0.081			380	0.242			380	0.404			380	0.455			242	0.033
		381	0.098			84	0.065			198	0.098							381	0.08			115	0.081			381	0.323			381	0.565			381	0.065			243	0.033
		382	0.065			85	0.033			199	0.033							382	0.08			116	0.242			382	0.242			382	4.116			382	0.455			244	0.065
		383	0.163			86	0.13			200	0.033							383	0.08			117	0.081			383	0.081			383	0.968			383	0.033			245	0.033
		384	0.033			87	0.033			201	0.033							384	0.08			118	0.807			384	0.081			384	0.565			384	0.065			246	0.033
		385	0.033			88	1.106			202	0.163							385	0.322			119	0.081			385	0.081			385	0.888			385	0.065			247	0.033
		386	0.033			89	0.033			203	0.033							386	0.161			120	0.081			386	0.081			386	0.081			386	0.358			248	0.033
		387	0.033			90	0.195			204	0.098							387	0.161			121	0.081			387	0.081			387	0.404			387	0.033			249	0.065
		388	0.065			91	0.033			205	0.033							388	0.161			122	0.081			388	0.161			388	0.484			388	0.033			250	0.098
		389	0.065			92	0.26			206	0.065							389	0.08			123	0.565			389	0.404			389	0.807			389	0.033			251	0.033
		390	0.065			93	0.651			207	0.163							390	0.08			124	0.081			390	0.161			390	0.161			390	0.293			252	0.033
		391	0.13			94	0.423			208	0.065							391	0.08			125	0.081			391	0.161			391	0.161			391	0.13			253	0.033
		392	0.065			95	0.651			209	0.228							392	0.08			126	0.081			392	0.081			392	0.242			392	0.065			254	0.033
		393	0.033			96	0.39			210	0.033							393	0.08			127	0.081			393	0.081			393	0.161			393	0.521			255	0.033
		394	0.065			97	0.033			211	0.065							394	0.08			128	0.404			394	0.242			394	2.744			394	0.098			256	0.033
		395	0.033			98	2.831			212	0.195							395	0.08			129	0.161			395	0.404			395	0.323			395	0.065			257	0.033
		396	0.065			99	3.709			213	0.26							396	0.08			130	0.323			396	0.323			396	0.484			396	0.098			258	0.033
		397	0.033			100	1.139			214	0.358							397	0.08			131	1.614			397	0.161			397	0.807			397	0.065			259	0.033
		398	0.065			101	0.033			215	0.033							398	0.08			132	0.081			398	0.161			398	1.13			398	3.123			260	0.033
		399	0.033			102	0.033			216	0.033							399	0.08			133	0.081			399	0.081			399	0.888			399	0.033			261	0.065
		400	0.098			103	0.033			217	0.098							400	0.08			134	0.081			400	0.081			400	0.565			400	0.065			262	0.033
		401	0.098			104	0.13			218	0.098							401	0.08			135	0.081			401	0.081			401	0.081			401	0.033			263	0.033
		402	0.13			105	0.033			219	0.098							402	0.161			136	0.081			402	0.242			402	0.646			402	0.098			264	0.228
		403	0.033			106	3.579			220	0.098							403	0.08			137	0.081			403	0.242			403	0.484			403	0.033			265	0.033
		404	0.325			107	0.033			221	0.195							404	0.08			138	0.161			404	0.081			404	0.081			404	0.033			266	0.033
		405	0.293			108	6.637			222	0.195							405	0.322			139	0.081			405	0.081			405	0.565			405	5.629			267	0.065
		406	0.033			109	0.195			223	0.065							406	0.483			140	3.228			406	0.081			406	1.049			406	0.033			268	0.033
		407	0.033			110	0.033			224	0.033							407	0.161			141	1.13			407	0.323			407	3.309			407	0.033			269	0.033
		408	0.13			111	0.033			225	0.065							408	0.08			142	0.161			408	0.081			408	0.081			408	0.033			270	0.065
		409	0.033			112	0.13			226	0.033							409	0.161			143	0.242			409	0.081			409	0.242			409	0.033			271	0.26
		410	0.033			113	0.455			227	0.13							410	0.08			144	0.081			410	0.161			410	0.161			410	1.92			272	1.659
		411	0.13			114	0.033			228	0.195							411	0.08			145	0.484			411	0.081			411	0.323			411	2.473			273	0.065
		412	0.033			115	0.521			229	0.065							412	0.08			146	0.081			412	0.242			412	0.404			412	0.033			274	0.033
		413	0.065			116	1.041			230	0.13							413	0.08			147	0.081			413	0.161			413	0.161			413	0.098			275	0.163
		414	0.065			117	0.065			231	0.13							414	0.08			148	0.081			414	0.404			414	0.888			414	0.065			276	0.065
		415	0.26			118	0.976			232	0.163							415	0.08			149	0.161			415	0.161			415	0.888			415	0.065			277	0.033
		416	0.098			119	0.358			233	0.195							416	0.241			150	0.161			416	0.081			416	0.161			416	0.098			278	0.065
		417	0.065			120	2.343			234	0.163							417	0.08			151	0.081			417	0.161			417	0.081			417	0.033			279	0.228
		418	0.065			121	0.065			235	0.033							418	0.08			152	0.081			418	0.323			418	0.807			418	0.065			280	0.033
		419	0.098			122	0.228			236	0.098							419	0.161			153	0.565			419	0.242			419	1.049		#2	1	0.033			281	0.13
		420	0.098			123	1.236			237	0.195							420	0.08			154	0.081			420	0.081			420	0.323			2	0.13			282	0.033
		421	0.195			124	1.269			238	0.065							421	0.08			155	0.081			421	0.081			421	0.161			3	2.798			283	0.033
		422	0.098			125	0.065			239	0.065							422	0.08			156	0.323			422	0.323			422	0.968			4	3.351			284	0.033
		423	0.098			126	0.033			240	0.098							423	0.161			157	0.726			423	0.081			423	0.081			5	0.065			285	0.033
		424	0.033			127	5.466			241	0.033							424	0.241			158	0.161			424	0.404			424	0.242			6	0.553			286	0.163
		425	0.033			128	0.033			242	0.033							425	0.08			159	0.484			425	0.081			425	0.161			7	0.163			287	0.098
		426	0.098			129	0.13			243	0.065							426	0.161			160	0.161			426	0.081			426	0.081			8	0.325			288	0.033
		427	0.033			130	0.586			244	0.13							427	0.08			161	0.081			427	0.081			427	0.081			9	0.033			289	0.228
		428	0.033			131	1.659			245	0.098							428	0.322			162	0.081			428	0.081			428	0.565			10	0.033			290	0.26
		429	0.13			132	0.065			246	0.293							429	0.322			163	0.404			429	0.081			429	0.404			11	0.065			291	0.033
		430	0.033			133	7.613			247	0.065							430	0.08			164	0.081			430	0.161			430	1.856			12	0.065			292	0.065
		431	0.033			134	0.455			248	0.683							431	0.08			165	0.081			431	0.161			431	0.242			13	0.098			293	0.163
	#1	1	0.065			135	0.488			249	0.293							432	0.08			166	0.161			432	0.081			432	0.484			14	0.033			294	2.473
		2	0.065			136	0.13			250	0.228							433	0.161			167	0.081			433	0.323			433	0.081			15	0.065			295	0.065
		3	0.033			137	0.26			251	0.13							434	0.08			168	0.081			434	0.161			434	0.404			16	0.195			296	0.033
		4	0.13			138	0.033			252	0.033							435	0.08			169	0.081			435	0.161			435	0.646			17	0.683			297	0.033
		5	0.163			139	0.781			253	0.065							436	0.483			170	0.161			436	0.484			436	0.081			18	0.033			298	0.163
		6	0.033			140	0.228			254	0.033							437	0.08			171	0.081			437	0.081			437	0.081			19	0.358			299	0.065
		7	0.033			141	0.521			255	0.26							438	0.08			172	0.081			438	0.161			438	0.081			20	0.033			300	0.033
		8	0.033			142	0.195			256	0.065							439	0.08			173	0.888			439	0.242			439	0.726			21	0.911			301	0.033
		9	0.065			143	0.098			257	0.033							440	0.08			174	1.291			440	0.081			440	0.404			22	3.644			302	0.098
		10	0.13			144	0.065			258	0.098							441	0.08			175	0.323			441	0.081			441	0.242			23	0.098			303	0.033
		11	0.033			145	0.065			259	0.098							442	0.08			176	0.081			442	0.081			442	0.484			24	0.033			304	0.033
		12	0.065			146	0.098			260	0.195							443	0.08			177	0.081			443	0.484			443	1.453			25	0.13			305	0.065
		13	0.033			147	0.651			261	0.195							444	0.08			178	0.161			444	0.161			444	0.242			26	0.911			306	0.033
		14	0.098			148	0.098			262	0.13							445	0.08			179	0.646			445	0.081			445	0.323			27	0.033			307	0.033
		15	0.033			149	0.065			263	0.033							446	0.08			180	0.081			446	0.081			446	0.726			28	0.26			308	0.098
		16	0.13			150	0.455			264	0.163							447	0.322			181	0.484			447	0.081			447	0.242			29	0.065			309	0.033
		17	0.065			151	0.098			265	0.033							448	0.08			182	0.161			448	0.161			448	0.081			30	1.334			310	0.033
		18	0.098			152	0.651			266	0.033							449	0.08			183	0.081			449	1.291			449	0.404			31	0.358			311	1.009
		19	0.065			153	0.228			267	0.098							450	0.08			184	0.081			450	0.081		#1	1	2.905			32	0.065			312	0.033
		20	0.065			154	0.065			268	0.033							451	0.08			185	0.968			451	0.081			2	0.081			33	0.195			313	0.065
		21	0.065			155	0.13			269	0.033							452	0.161			186	0.484			452	0.161			3	3.228			34	0.098			314	0.033
		22	0.065			156	0.13			270	0.195							453	0.08			187	0.161			453	0.081			4	10.411			35	0.065			315	0.065
		23	0.033			157	0.748			271	0.163							454	0.08			188	0.323			454	0.081			5	0.081			36	0.13			316	1.269
		24	0.065			158	1.627			272	0.13							455	0.08			189	0.161			455	0.323			6	0.323			37	0.13			317	0.098
		25	0.065			159	0.065			273	0.033							456	0.161			190	0.726			456	0.161			7	4.6			38	2.05			318	0.065
		26	0.098			160	0.065			274	0.163							457	0.08			191	0.081			457	0.081			8	0.484			39	0.033			319	0.033
		27	0.065			161	0.065			275	0.065							458	0.08			192	0.323			458	0.323			9	1.291			40	0.065			320	0.033
		28	0.033			162	0.163			276	0.13							459	0.08			193	0.646			459	0.081			10	3.148			41	0.098			321	0.033
		29	0.098			163	0.228			277	0.033							460	0.08			194	0.081			460	0.161			11	0.484			42	0.033			322	0.065
		30	0.033			164	1.464			278	0.065							461	0.161			195	0.161			461	0.161			12	0.404			43	0.033			323	0.098
		31	0.033			165	0.033			279	0.13							462	0.161			196	0.081			462	0.081			13	0.968			44	1.334			324	0.26
		32	0.13			166	1.009			280	0.033							463	0.08			197	0.161			463	0.161			14	2.018			45	0.033			325	0.033
		33	0.065			167	3.872			281	0.033							464	0.08			198	0.081			464	0.161			15	0.161			46	0.13			326	0.033
		34	0.163			168	0.033			282	0.033							465	0.161			199	0.081			465	0.161			16	1.13			47	0.065			327	0.098
		35	0.033			169	0.293			283	0.065							466	0.08			200	0.081			466	0.081			17	0.081			48	0.065			328	0.033
		36	0.065			170	0.39			284	0.033							467	0.08			201	0.242			467	0.242			18	0.081			49	0.033			329	0.033
		37	0.098			171	0.033			285	0.13							468	0.08			202	0.807			468	0.081			19	5.972			50	0.065			330	0.065
		38	0.163			172	0.065			286	0.065							469	0.08			203	1.291			469	0.081			20	0.323			51	0.033			331	0.195
		39	0.033			173	0.13			287	0.065							470	0.161			204	6.295			470	0.161			21	0.323			52	0.39			332	0.065
		40	0.033			174	0.033			288	0.033							471	0.483			205	0.081			471	0.081			22	0.323			53	0.293			333	0.098
		41	0.13			175	0.813			289	0.033							472	0.08			206	0.081			472	0.161			23	11.299			54	2.245			334	0.065
		42	0.13			176	0.065			290	0.033							473	0.08			207	0.081			473	0.081			24	0.726			55	0.033			335	0.033
		43	0.13			177	0.033			291	0.13							474	0.08			208	0.081			474	0.242			25	0.323			56	0.195			336	0.358
		44	0.033			178	1.594			292	0.033							475	0.241			209	0.323			475	0.081			26	0.807			57	0.033			337	0.488
		45	0.065			179	0.455			293	0.39							476	0.08			210	0.081			476	0.081			27	0.404			58	0.033			338	0.065
		46	0.065			180	0.488			294	0.065							477	0.08			211	0.081			477	1.453			28	5.488			59	0.065			339	0.065
		47	0.065			181	0.228			295	0.033							478	0.08			212	0.404			478	0.161			29	0.565			60	0.39			340	0.651
		48	0.065			182	0.553			296	0.065							479	0.08			213	0.161			479	0.081			30	0.081			61	0.195			341	0.033
		49	0.033			183	0.195			297	0.033							480	0.161			214	0.081			480	0.081			31	0.242			62	0.033			342	0.033
		50	0.098			184	0.163			298	1.334							481	0.08			215	0.081			481	0.242			32	0.646			63	0.195			343	0.098
		51	0.065			185	0.033			299	3.676							482	0.08			216	0.807			482	0.081			33	0.404			64	0.195			344	0.033
		52	0.065			186	0.033			300	0.13							483	0.161			217	0.161			483	0.161			34	0.807			65	0.293			345	0.033
		53	0.033			187	0.033			301	2.212							484	0.08			218	0.081			484	0.323			35	0.726			66	0.553			346	0.033
		54	0.065			188	0.065			302	0.065							485	0.08			219	0.081			485	0.242			36	0.484			67	0.13			347	0.033
		55	0.033			189	2.473			303	0.098							486	0.08			220	0.081			486	0.081			37	0.565			68	0.228			348	0.033
		56	0.065			190	0.065			304	0.033							487	0.08			221	0.081			487	0.081			38	0.807			69	0.033			349	0.098
		57	0.033			191	1.041			305	0.521							488	0.241			222	0.323			488	0.081			39	0.646			70	0.098			350	0.195
		58	0.098			192	0.618			306	0.13							489	0.161			223	4.681			489	0.161			40	2.179			71	0.195			351	0.651
		59	0.065			193	0.065			307	0.26							490	0.161			224	0.242			490	0.161			41	0.161			72	0.033			352	0.325
		60	0.033			194	0.293			308	0.033							491	0.08			225	0.161			491	0.161			42	0.323			73	0.325			353	0.13
		61	0.033			195	0.065			309	0.033							492	0.161			226	1.372			492	0.081			43	0.888			74	0.033			354	0.033
		62	0.033			196	0.033			310	0.065							493	0.08			227	0.081			493	0.081			44	0.161			75	0.911			355	3.579
		63	0.033			197	0.033			311	0.033							494	0.08			228	0.323			494	0.081			45	0.323			76	0.293			356	0.033
		64	0.033			198	1.659			312	0.033							495	0.08			229	0.081			495	0.081			46	2.26			77	0.26			357	0.39
		65	0.13			199	0.163			313	0.748							496	0.08			230	0.161			496	0.242			47	8.313			78	0.065			358	0.033
		66	0.065			200	0.944			314	0.033							497	0.08			231	0.161			497	0.161			48	0.081			79	0.033			359	0.065
		67	0.033			201	0.195			315	0.033							498	0.161			232	0.081			498	0.323			49	0.565			80	0.033			360	0.065
		68	0.033			202	0.033			316	0.033							499	0.08			233	0.323			499	0.081			50	1.211			81	0.065			361	0.033
		69	0.033			203	0.065			317	0.033							500	0.241			234	0.161			500	0.161			51	0.565			82	0.293			362	0.13
		70	0.228							318	0.098							501	0.08			235	0.404			501	0.081			52	1.695			83	0.13			363	0.195
		71	0.033			average	0.580872			319	0.325							502	0.08			236	0.081			502	0.565			53	0.161			84	0.033			364	0.033
		72	0.033							320	0.033							503	0.161			237	0.081			503	0.161			54	9.201			85	0.228			365	0.455
		73	0.098							321	0.13							504	0.08			238	0.242			504	0.161			55	0.404			86	0.033			366	0.033
		74	0.033							322	0.455							505	0.08			239	0.081			505	0.081			56	0.081			87	0.098			367	0.033
		75	0.098							323	0.098							506	0.08			240	2.179			506	0.081			57	0.646			88	0.163			368	0.033
		76	0.163							324	0.033							507	0.08			241	0.081			507	0.081			58	0.807			89	0.26			369	0.033
		77	0.098							325	0.033							508	0.241			242	0.081			508	0.323			59	0.081			90	0.098			370	0.033
		78	0.033							326	0.065							509	0.08			243	0.081			509	0.404			60	0.323			91	0.033			371	0.163
		79	0.098							327	0.13							510	0.08			244	0.081			510	0.081			61	1.13			92	0.13			372	0.033
		80	0.033							328	0.033							511	0.08			245	0.081			511	0.161			62	3.228			93	0.13
		81	0.033							329	0.065							512	0.08			246	0.081			512	0.242			63	0.565			94	1.562				0.266751
		82	0.033							330	0.13							513	0.08			247	0.081			513	0.161			64	3.47			95	0.033
		83	0.065							331	0.033							514	0.08			248	0.081			514	0.081			65	4.439			96	0.13
		84	0.13							332	0.098							515	0.241			249	0.161			515	0.565			66	0.404			97	0.358
		85	0.033							333	0.098							516	0.08			250	0.081			516	0.484			67	0.726			98	0.065
		86	0.033							334	0.033							517	0.161			251	0.081			517	0.484			68	0.161			99	0.033
		87	0.065							335	0.195							518	0.08			252	0.242			518	0.161			69	1.13			100	0.163
		88	0.033							336	0.065							519	0.08			253	0.161			519	0.081			70	0.081			101	0.065
		89	0.033							337	0.065							520	0.161			254	0.081			520	0.161			71	2.421			102	0.033
		90	0.033							338	0.033							521	0.08			255	0.081			521	0.081			72	0.081			103	0.033
		91	0.065							339	0.033							522	0.08			256	0.081			522	0.161			73	0.726			104	0.033
		92	0.033							340	0.065							523	0.08			257	0.081			523	0.323			74	49.797			105	0.098
		93	0.033							341	0.13							524	0.08			258	0.081			524	0.081			75	3.551			106	0.065
		94	0.033							342	0.033							525	0.08			259	0.081			525	0.081			76	1.13			107	0.033
		95	0.065							343	0.098							526	0.08			260	0.081			526	0.081			77	10.331			108	0.065
		96	0.033							344	0.033							527	0.161			261	0.646			527	0.081			78	0.081			109	0.195
		97	0.033							345	0.033							528	0.241			262	0.081			528	0.081			79	0.161			110	0.033
		98	0.033							346	0.033							529	0.08			263	0.242			529	0.081			80	0.968			111	0.13
		99	0.033							347	0.065							530	0.08			264	0.081			530	0.404			81	0.484			112	0.065
		100	0.228							348	0.033							531	0.161			265	0.081			531	0.081			82	0.161			113	0.033
		101	0.065							349	0.033							532	0.08			266	0.081			532	0.081			83	0.161			114	0.065
		102	0.098							350	0.098							533	0.08			267	0.565			533	0.081			84	0.646			115	0.195
		103	0.13							351	0.033							534	0.08			268	0.081			534	0.081			85	0.242			116	0.033
		104	0.065							352	2.147							535	0.08			269	0.404			535	0.242			86	0.161			117	0.423
		105	0.065							353	0.033							536	0.08			270	0.081			536	0.161			87	0.242			118	0.033
		106	0.033							354	0.033							537	0.161			271	0.161			537	0.081			88	5.73			119	0.065
		107	0.13							355	0.033							538	0.161			272	0.161			538	0.081			89	0.081			120	0.358
		108	0.033							356	0.033							539	0.161			273	0.081			539	0.081			90	0.081			121	0.065
		109	0.065							357	0.033							540	0.08			274	0.081			540	0.161			91	0.081			122	0.033
		110	0.065							358	0.065							541	0.08			275	0.161			541	0.161			92	6.053			123	0.033
		111	0.065							359	0.033							542	0.161			276	0.081			542	0.323			93	0.646			124	0.163
		112	0.033							360	0.033							543	0.08			277	1.291			543	0.081			94	0.161			125	0.13
		113	0.033							361	0.098							544	0.08			278	0.081			544	0.081			95	0.161			126	0.228
		114	0.13							362	0.033							545	0.08			279	0.081			545	0.161			96	0.565			127	0.228
		115	0.098							363	0.065							546	0.161			280	0.081			546	0.404			97	0.404			128	0.163
		116	0.033							364	0.098							547	0.322			281	0.081			547	0.404			98	0.404			129	0.065
		117	0.033							365	0.065							548	0.08			282	35.996			548	0.161			99	0.968			130	0.228
		118	0.033							366	0.065							549	0.161			283	0.484			549	0.081			100	0.484			131	0.065
		119	0.065							367	0.195							550	0.08			284	0.081			550	0.081			101	0.404			132	1.139
		120	0.033							368	0.065							551	0.161			285	0.081			551	0.404			102	0.161			133	0.26
		121	0.033							369	0.098							552	0.08			286	0.484			552	0.161			103	0.242			134	0.033
		122	0.033							370	0.065							553	0.241			287	0.404			553	0.081			104	2.583			135	0.423
		123	0.033							371	0.423							554	0.08			288	0.081			554	0.968			105	0.323			136	0.163
		124	0.065							372	0.13							555	0.08			289	0.242			555	0.081			106	0.565			137	0.13
		125	0.033							373	0.033							556	0.161			290	0.081			556	0.242			107	0.161			138	0.098
		126	0.033							374	0.098							557	0.241			291	0.323			557	0.081			108	0.161			139	0.13
		127	0.033							375	0.033							558	0.08			292	0.565			558	0.161			109	0.646			140	0.195
		128	0.033							376	0.098							559	0.161			293	0.081			559	0.242			110	0.323			141	0.13
		129	0.033							377	0.033							560	0.241			294	0.081			560	0.484			111	0.323			142	0.13
		130	0.13							378	0.033							561	0.08			295	0.081			561	0.161			112	0.161			143	0.065
		131	0.033							379	0.163							562	0.08			296	0.242			562	1.776			113	0.242			144	0.163
		132	0.228							380	0.098							563	0.161			297	1.614			563	0.323			114	1.13			145	0.098
		133	0.065							381	0.358							564	0.402			298	0.161			564	0.081			115	1.776			146	0.033
		134	0.065							382	0.163							565	0.161			299	7.022			565	0.081			116	0.484			147	0.033
		135	0.065							383	0.065							566	0.241			300	0.081			566	0.081			117	0.081			148	0.195
		136	0.13							384	0.033							567	0.402			301	1.049			567	0.161			118	2.018			149	0.228
		137	0.065							385	0.033							568	0.08			302	0.323			568	0.161			119	0.726			150	0.228
		138	0.033							386	0.098							569	0.483			303	0.081			569	0.161			120	3.955			151	0.39
		139	0.065							387	0.033							570	0.161			304	0.404			570	0.081			121	1.533			152	0.065
		140	0.033							388	0.098							571	0.08			305	0.081			571	0.081			122	0.161			153	0.455
		141	0.195							389	0.098							572	0.08			306	12.429			572	0.081			123	1.856			154	0.065
		142	0.098							390	0.033							573	0.08			307	0.081			573	0.081			124	0.081			155	0.683
		143	0.098							391	0.033							574	0.08			308	0.161			574	0.081			125	0.484			156	0.163
		144	0.163							392	0.293							575	0.08			309	0.081			575	0.646			126	4.358			157	0.065
		145	0.033							393	0.033							576	0.241			310	0.081			576	0.161			127	11.218			158	0.488
		146	0.033							394	0.065							577	0.08			311	0.081			577	0.081			128	1.614			159	0.098
		147	0.033							395	0.065							578	0.08			312	0.081			578	0.081			129	0.081			160	0.098
		148	0.033							396	0.26							579	0.08			313	0.081			579	0.161			130	24.132			161	0.228
		149	0.033							397	0.033							580	0.161			314	0.081			580	0.081			131	1.291			162	0.033
		150	0.065							398	0.098							581	0.08			315	6.457			581	0.081			132	7.344			163	0.195
		151	0.033							399	0.033							582	0.08			316	0.081			582	0.081			133	0.242			164	0.098
		152	0.228							400	0.033							583	0.161			317	0.081			583	0.161			134	1.049			165	0.033
		153	0.098							401	0.228							584	0.08			318	0.484			584	0.081			135	0.242			166	0.195
		154	0.033							402	0.033							585	0.08			319	4.6			585	0.081			136	0.161			167	0.098
		155	0.098							403	0.033							586	0.08			320	0.081			586	0.081			137	0.081			168	0.065
		156	0.065							404	0.228							587	0.08			321	0.081			587	0.161			138	1.13			169	0.065
		157	0.033							405	0.065							588	0.08			322	0.323			588	0.161			139	0.484			170	0.033
		158	0.065							406	0.065							589	0.08			323	0.081			589	0.323			140	0.323			171	0.423
		159	0.065							407	0.098							590	0.08			324	0.081			590	0.081			141	3.551			172	0.065
		160	0.098							408	0.033							591	0.161			325	0.081			591	0.081			142	0.323			173	0.13
		161	0.098							409	0.033							592	0.322			326	0.968			592	0.484			143	3.47			174	0.065
		162	0.065							410	0.033							593	0.08			327	0.081			593	0.081			144	0.081			175	0.098
		163	0.033							411	0.033							594	0.08			328	0.161			594	0.565			145	0.807			176	0.033
		164	0.033							412	0.033							595	0.161			329	0.081			595	0.161			146	4.923			177	0.195
		165	0.098							413	0.033							596	0.08			330	0.081			596	0.081			147	0.968			178	0.065
		166	0.098							414	0.065							597	0.161			331	0.161			597	0.081			148	0.323			179	0.065
		167	0.065							415	0.033							598	0.08			332	0.081			598	0.081			149	0.242			180	0.033
		168	0.065							416	0.033							599	0.161			333	0.081			599	0.565			150	18.079			181	0.163
		169	0.065							417	0.033							600	0.08			334	1.291			600	0.161			151	3.39			182	0.228
		170	0.033							418	0.033							601	0.08			335	0.081			601	0.081			152	0.726			183	0.033
		171	0.033							419	0.033							602	0.161			336	0.888			602	0.161			153	9.443			184	0.065
		172	0.065							420	0.228							603	0.08			337	0.081			603	0.161			154	0.888			185	0.065
		173	0.033							421	0.26							604	0.161			338	0.161			604	0.081			155	0.323			186	0.39
		174	0.033							422	0.065							605	0.161			339	0.081			605	0.161			156	0.081			187	0.065
		175	0.065							423	0.065							606	0.08			340	0.081			606	0.081			157	0.968			188	0.098
		176	0.13							424	0.033							607	0.08			341	0.081			607	0.161			158	10.896			189	1.399
		177	0.065							425	0.033							608	0.161			342	0.161			608	0.646			159	0.081			190	0.065
		178	0.033							426	0.065							609	0.322			343	0.161			609	0.242			160	0.081			191	0.651
		179	0.033							427	0.033							610	0.08			344	0.484			610	0.081			161	0.726			192	0.521
		180	0.098							428	0.065							611	0.08			345	0.081			611	0.323			162	0.726			193	0.065
		181	0.065							429	0.065							612	0.161			346	0.081			612	0.323			163	0.404			194	0.195
		182	0.033							430	0.13							613	0.161			347	0.081			613	0.081			164	0.081			195	0.098
		183	0.065							431	0.065							614	0.322			348	0.081			614	0.081			165	0.565			196	0.098
		184	0.033							432	0.065							615	0.08			349	0.161			615	0.323			166	0.404			197	0.033
		185	0.033							433	0.033							616	0.08			350	0.081			616	0.161			167	0.081			198	0.098
		186	0.065							434	0.033							617	0.322			351	0.161			617	0.081			168	0.323			199	0.033
		187	0.033							435	0.033							618	0.161			352	0.081			618	0.081			169	0.242			200	0.098
		188	0.065							436	0.033							619	0.241			353	0.242			619	0.161			170	1.211			201	0.033
										437	0.098							620	0.08			354	0.323			620	0.081			171	0.161			202	0.033
		average	0.076294							438	0.065							621	0.241			355	0.081			621	0.161			172	0.726			203	0.098
										439	0.098							622	0.161			356	0.404			622	0.161			173	0.646			204	0.13
										440	0.163							623	0.322			357	0.323			623	0.081			174	0.242			205	0.163
										441	0.033							624	0.08			358	0.081			624	0.404			175	0.161			206	0.033
										442	0.033							625	0.08			359	0.081			625	0.081			176	0.161			207	1.594
										443	0.13							626	0.402			360	2.179			626	0.484			177	0.081			208	0.033
										444	0.13							627	0.161			361	0.081			627	0.161			178	0.484			209	0.033
										445	0.13							628	0.08			362	0.081			628	0.242			179	0.484			210	0.033
										446	0.033							629	0.08			363	0.404			629	0.323			180	0.404			211	0.065
										447	0.26							630	0.08			364	1.13			630	0.242			181	0.484			212	0.13
										448	0.033							631	0.322			365	0.081			631	0.323			182	0.081			213	0.033
										449	0.033							632	0.08			366	0.081			632	0.161			183	0.565			214	0.033
										450	0.098							633	0.08			367	0.161			633	0.242			184	0.081			215	0.033
										451	0.033							634	0.08			368	0.242			634	0.161			185	4.6			216	0.033
										452	0.065							635	0.161			369	0.081			635	0.081			186	0.484			217	0.065
										453	0.033							636	0.08			370	7.99			636	0.081			187	1.211			218	0.033
										454	0.065							637	0.08			371	0.565			637	0.161			188	3.39			219	0.033
										455	0.13							638	0.08			372	0.081			638	0.404			189	2.421			220	0.033
										456	0.033							639	0.08			373	5.407			639	0.242			190	0.484			221	0.098
										457	0.13							640	0.161			374	0.081			640	0.081			191	0.161			222	0.228
										458	0.033							641	0.08			375	0.081			641	0.081			192	4.197			223	0.065
										459	0.033							642	0.08			376	0.081			642	0.161			193	0.242			224	0.033
										460	0.033							643	0.08			377	0.081			643	0.081			194	1.856			225	0.098
										461	0.033							644	0.08			378	0.161			644	0.161			195	4.035			226	0.13
										462	0.163							645	0.322			379	0.081			645	0.081			196	0.323			227	0.13
										463	0.065							646	0.08			380	0.161			646	0.081			197	2.26			228	0.065
										464	0.065							647	0.241			381	0.323			647	0.081			198	1.13			229	0.13
										465	0.13							648	0.08			382	0.081			648	0.081			199	0.081			230	0.098
										466	0.098							649	0.08			383	8.959			649	0.081			200	0.081			231	0.065
										467	0.065							650	0.161			384	0.565			650	0.081			201	0.081			232	0.13
										468	0.293							651	0.08			385	0.081			651	0.081			202	0.161			233	0.065
										469	0.065							652	0.08			386	0.081			652	0.161			203	3.551			234	0.098
										470	0.13							653	0.08			387	0.242			653	0.161			204	0.161			235	0.098
										471	0.033							654	0.08			388	0.404			654	0.323			205	7.506			236	0.163
										472	0.033							655	0.08			389	10.331			655	0.161			206	1.856			237	0.033
										473	0.195							656	0.08			390	0.242			656	0.323			207	0.404			238	0.163
										474	0.195							657	0.08			391	6.457			657	0.161			208	1.049			239	0.39
										475	0.033							658	0.08			392	0.646			658	0.161			209	0.807			240	0.13
										476	0.033							659	0.08			393	0.161			659	0.646			210	0.565			241	0.195
										477	0.098							660	0.08			394	0.081			660	0.081			211	0.323			242	0.163
										478	0.228							661	0.241			395	0.081			661	0.081			212	0.081			243	0.293
										479	0.033							662	0.08			396	0.323			662	0.081			213	0.323			244	0.033
										480	0.033							663	0.161			397	1.533			663	0.161			214	0.081			245	0.065
										481	0.098							664	0.161			398	0.081			664	0.081			215	0.081			246	0.423
										482	0.033							665	0.08			399	0.081			665	0.081			216	0.161			247	0.098
										483	0.065							666	0.08			400	0.161			666	0.081			217	9.12			248	0.065
										484	0.033							667	0.161			401	1.291			667	0.081			218	0.646			249	0.033
										485	0.065							668	0.08			402	0.081			668	0.242			219	0.565			250	0.553
										486	0.033							669	0.08			403	0.161			669	0.161			220	0.081			251	0.293
										487	0.098							670	0.08			404	0.323			670	0.242			221	0.404			252	0.065
										488	0.065							671	0.161			405	0.161			671	0.081			222	2.341			253	0.033
										489	0.065							672	0.08			406	0.081			672	0.081			223	1.13			254	0.098
										490	0.065							673	0.161			407	0.081			673	0.081			224	0.646			255	0.228
										491	0.065							674	0.08			408	0.646			674	0.161			225	0.161			256	0.26
										492	0.033							675	0.08			409	0.081			675	0.565			226	0.081			257	0.228
										493	0.033							676	0.08			410	0.323			676	0.242			227	0.484			258	0.13
										494	0.065							677	0.322			411	0.323			677	0.161			228	0.484			259	0.065
										495	0.033							678	0.161			412	0.242			678	0.161			229	0.081			260	0.033
										496	0.065							679	0.08			413	2.26			679	0.081			230	0.081			261	0.098
										497	0.033							680	0.161			414	0.081			680	0.404			231	6.941			262	0.13
										498	0.065							681	0.161			415	0.726			681	0.081			232	0.161			263	0.065
										499	0.13							682	0.08			416	0.242			682	0.161			233	0.161			264	0.033
										500	0.13							683	0.161			417	0.323			683	0.161			234	0.161			265	0.13
										501	0.033							684	0.08			418	0.081			684	0.081			235	0.161			266	0.065
										502	0.13							685	0.08			419	24.697			685	0.081			236	0.081			267	0.163
										503	0.065							686	0.08			420	0.323			686	0.161			237	0.323			268	0.195
										504	0.065							687	0.08			421	0.323			687	0.161			238	0.081			269	0.423
										505	0.065							688	0.08			422	0.161			688	0.161			239	16.626			270	0.163
										506	0.065							689	0.08			423	0.323			689	0.161			240	0.323			271	0.033
										507	0.033							690	0.161			424	0.081			690	0.081			241	0.968			272	0.033
										508	0.065							691	0.322			425	0.081			691	0.161			242	0.081			273	0.033
										509	0.033							692	0.08			426	0.081			692	0.565			243	0.081			274	0.293
										510	0.098							693	0.241			427	0.081			693	0.081			244	0.081			275	0.033
										511	0.065							694	0.08			428	1.776			694	0.081			245	0.726			276	0.065
										512	0.033							695	0.08			429	1.291			695	0.161			246	2.744			277	0.13
										513	0.033							696	0.08			430	0.323			696	0.081			247	1.291			278	0.098
										514	0.065							697	0.161			431	0.242			697	0.161			248	0.323			279	0.033
										515	0.033							698	0.08			432	0.161			698	0.242			249	0.081			280	0.033
										516	0.098							699	0.08			433	0.081			699	0.081			250	0.242			281	0.033
										517	0.033							700	0.161			434	0.081			700	0.323			251	0.323			282	0.455
										518	0.033							701	0.08			435	0.646			701	0.081			252	0.161			283	0.13
										519	0.065							702	0.322			436	0.081			702	0.161			253	0.323			284	0.065
										520	0.033							703	0.08			437	0.081			703	0.161			254	0.565			285	0.098
										521	0.065							704	0.08			438	0.404			704	0.081			255	0.161			286	0.033
										522	0.033							705	0.08			439	0.081			705	0.081			256	0.323			287	0.065
										523	0.13							706	0.08			440	0.161			706	0.242			257	0.323			288	0.033
										524	0.098							707	0.161			441	0.081			707	0.242			258	0.081			289	0.293
										525	0.033							708	0.161			442	0.565			708	0.081			259	2.421			290	0.13
										526	0.13							709	0.08			443	0.888			709	0.242			260	0.081			291	0.098
										527	0.033							710	0.724			444	0.081			710	0.081			261	4.762			292	0.033
										528	0.098							711	0.08			445	0.081			711	1.13			262	0.484			293	0.033
										529	0.033							712	0.08			446	0.161			712	0.323			263	0.161			294	0.228
										530	0.228							713	0.161			447	8.151			713	0.081			264	0.081			295	0.13
										531	0.13							714	0.322			448	0.081			714	0.242			265	1.13			296	0.098
										532	0.065							715	0.08			449	0.081			715	0.565			266	0.081			297	0.13
										533	0.033							716	0.08			450	0.081			716	0.161			267	0.807			298	0.098
										534	0.033							717	0.08			451	0.081			717	0.081			268	21.226			299	0.195
										535	0.065							718	0.08			452	2.26			718	0.161			269	0.081			300	0.423
										536	0.033							719	0.161			453	0.081			719	0.484			270	5.085			301	0.065
										537	0.033							720	0.08			454	0.888			720	0.404			271	0.242			302	0.033
									#4	1	0.195							721	0.08			455	0.081			721	0.161			272	0.565			303	0.163
										2	0.195							722	0.08			456	0.081			722	0.242			273	0.323			304	0.163
										3	0.195							723	0.08			457	0.081			723	0.646			274	0.081			305	0.065
										4	0.195							724	0.161			458	0.323			724	0.161			275	0.242			306	0.065
										5	0.195							725	0.08			459	0.161			725	0.161			276	2.26			307	0.033
										6	0.195							726	0.08			460	0.081			726	0.161			277	0.242			308	0.39
										7	0.033							727	0.161			461	0.081			727	0.242			278	0.081			309	0.065
										8	0.033							728	0.08			462	0.081			728	0.161			279	0.081			310	0.033
										9	0.065							729	0.161			463	0.081			729	0.242			280	0.161			311	0.26
										10	0.13							730	0.241			464	0.161			730	0.242			281	0.161			312	0.098
										11	0.065							731	0.08			465	0.242			731	0.081			282	0.081			313	0.13
										12	0.065							732	0.161			466	0.323			732	0.081			283	0.404			314	0.163
										13	0.033							733	0.563			467	0.081			733	0.404			284	1.13			315	0.163
										14	0.033							734	0.08			468	0.161			734	0.323			285	0.081			316	0.423
										15	0.065							735	0.08			469	0.404			735	0.081			286	0.161			317	0.065
										16	0.13							736	0.08			470	0.242			736	0.161			287	0.807			318	0.878
										17	0.098							737	0.08			471	0.081			737	0.242			288	1.372			319	0.033
										18	0.228							738	0.563			472	0.646			738	0.081			289	3.067			320	0.033
										19	0.098							739	0.08			473	4.762			739	0.323			290	12.671			321	0.13
										20	0.033							740	0.08			474	14.447			740	0.081			291	0.323			322	0.195
										21	0.065							741	0.241			475	0.242			741	0.081			292	0.161			323	0.065
										22	0.033							742	0.08			476	0.081			742	0.161			293	0.081			324	0.033
										23	0.163							743	0.241			477	1.695			743	1.372			294	0.807			325	0.098
										24	0.033							744	0.08			478	0.081			744	0.323			295	0.081			326	0.098
										25	0.098							745	0.161			479	0.081			745	0.484			296	0.646			327	0.195
										26	0.163							746	0.08			480	0.807			746	0.081			297	2.502			328	0.098
										27	0.293							747	0.08			481	0.646			747	0.081			298	0.081			329	0.13
										28	0.358							748	0.241			482	0.242			748	0.081			299	5.165			330	0.13
										29	0.033							749	0.161			483	0.565			749	0.161			300	2.583			331	0.521
										30	0.163							750	0.322			484	0.081			750	0.081			301	0.404			332	0.033
										31	0.13							751	0.241			485	0.323			751	1.049			302	2.583			333	0.195
										32	0.098							752	0.161			486	0.565			752	0.081			303	0.323			334	0.748
										33	0.065							753	0.08			487	2.018			753	0.081			304	0.161			335	0.033
										34	0.065							754	0.08			488	0.081			754	0.081			305	13.317			336	0.325
										35	0.065							755	0.08			489	0.081			755	0.161			306	10.25			337	0.033
										36	0.033							756	0.08			490	0.323			756	1.453			307	0.807			338	0.065
										37	0.13							757	0.161			491	0.242			757	0.081			308	0.323			339	0.195
										38	0.033							758	0.241			492	0.081			758	0.081			309	0.081			340	0.033
										39	0.163							759	0.161			493	0.484			759	1.13			310	0.161			341	0.39
										40	0.065							760	0.322			494	0.081			760	0.081			311	0.807			342	0.033
										41	0.13							761	0.08			495	0.081			761	0.081			312	0.161			343	0.163
										42	0.195							762	0.08			496	0.888			762	0.161			313	0.323			344	0.033
										43	0.195							763	0.161			497	0.161			763	0.081			314	0.081			345	0.13
										44	0.033							764	0.08			498	0.081			764	0.081			315	0.646			346	0.098
										45	0.033							765	0.161			499	0.323			765	0.323			316	0.646			347	0.293
										46	0.195							766	0.08			500	0.081			766	0.565			317	0.081			348	0.228
										47	0.13							767	0.08			501	0.242			767	0.161			318	0.404			349	0.033
										48	0.13							768	0.08			502	0.081			768	0.242			319	1.211			350	0.065
										49	0.065							769	0.322			503	0.161			769	0.081			320	0.726			351	0.13
										50	0.033							770	0.241			504	0.081			770	1.049			321	0.081			352	0.065
										51	0.065							771	0.322			505	0.242			771	0.323			322	1.533			353	0.618
										52	0.033							772	0.08			506	0.081			772	0.161			323	0.161			354	0.098
										53	0.065							773	0.08			507	0.161			773	0.888			324	7.748			355	0.098
										54	0.033							774	0.161			508	0.081			774	0.081			325	3.148			356	0.033
										55	0.13							775	0.08			509	8.232			775	0.081			326	0.081			357	0.098
										56	0.065							776	0.08			510	0.726			776	0.161			327	3.148			358	0.065
										57	0.033							777	0.08			511	1.372			777	0.081			328	0.404			359	0.033
										58	0.13							778	0.322			512	0.081			778	0.323			329	0.161			360	0.033
										59	0.13							779	0.08			513	0.081			779	0.081			330	0.323			361	0.26
										60	0.293							780	0.402			514	0.323			780	0.081			331	0.323			362	0.13
										61	0.065							781	0.161			515	0.081			781	0.081			332	1.291			363	0.033
										62	0.098							782	0.241			516	0.081			782	0.081			333	0.161			364	0.098
										63	0.065							783	0.161			517	5.165			783	0.081			334	0.161			365	0.033
										64	0.033							784	0.161			518	0.081			784	0.161			335	5.488			366	0.163
										65	0.033							785	0.08			519	0.081			785	0.081			336	1.13			367	0.098
										66	0.065							786	0.08			520	0.081			786	0.161			337	6.537			368	0.358
										67	0.13							787	0.241			521	0.646			787	0.484			338	2.098			369	0.033
										68	0.098							788	0.241			522	0.081			788	0.161			339	0.161			370	0.228
										69	0.13							789	0.08			523	0.161			789	0.081			340	0.323			371	0.13
										70	0.195							790	0.08			524	0.081			790	0.242			341	0.323			372	0.065
										71	0.13							791	0.08			525	0.081			791	0.161			342	3.067			373	0.423
										72	0.033							792	0.161			526	0.565			792	0.081			343	0.242			374	0.065
										73	0.293							793	0.08			527	0.565			793	0.242			344	2.179			375	0.033
										74	0.065							794	0.08			528	0.081			794	0.323			345	1.049			376	0.033
										75	0.13							795	0.08			529	0.161			795	0.081			346	0.484			377	0.033
										76	0.033							796	0.08			530	0.161			796	0.242			347	0.242			378	0.065
										77	0.065							797	0.08			531	0.081			797	0.242			348	0.081			379	0.293
										78	0.098							798	0.161			532	2.825			798	0.081			349	0.081			380	0.781
										79	0.13							799	0.08			533	0.081			799	0.081			350	0.081			381	0.098
										80	0.033							800	0.08			534	0.081			800	0.081			351	0.081			382	0.13
										81	0.065							801	0.483			535	4.52			801	0.484			352	0.081			383	0.098
										82	0.521							802	0.161			536	23.002			802	0.081			353	1.937			384	0.098
										83	0.13							803	0.241			537	0.161			803	0.081			354	0.081			385	0.065
										84	0.13							804	0.161			538	0.081			804	0.242			355	0.404			386	0.065
										85	0.325							805	0.241			539	0.081			805	0.161			356	0.565			387	0.033
										86	0.033							806	0.08			540	0.081			806	0.242			357	0.081			388	0.033
										87	0.163							807	0.08			541	0.081			807	0.081			358	2.018			389	0.033
										88	0.098							808	0.322			542	0.081			808	0.161			359	0.081			390	0.033
										89	0.26							809	0.402			543	0.242			809	0.081			360	1.937			391	0.098
										90	0.163							810	0.241			544	0.081			810	0.323			361	0.081			392	0.13
										91	0.163							811	0.08			545	0.081			811	0.161			362	1.13			393	0.033
										92	0.033							812	0.161			546	0.081			812	0.323			363	2.583			394	0.098
										93	0.488							813	0.241			547	0.161			813	0.081			364	4.6			395	0.033
										94	0.13							814	0.08			548	0.484			814	0.484			365	1.13			396	0.098
										95	0.033							815	0.161			549	15.657			815	0.081			366	0.081			397	0.065
										96	0.033							816	0.08			550	0.081			816	0.323			367	0.726			398	0.065
										97	0.098							817	0.08			551	0.081			817	0.484			368	0.726			399	0.033
										98	0.163							818	0.08			552	0.081			818	0.161			369	2.341			400	0.033
										99	0.065							819	0.08			553	0.081			819	0.161			370	0.646			401	0.13
										100	0.098							820	0.08			554	0.323			820	0.081			371	0.565			402	0.065
										101	0.033							821	0.08			555	0.161			821	0.081			372	0.404			403	0.033
										102	0.098							822	0.08			556	0.161			822	0.161			373	0.726			404	0.911
										103	0.13							823	0.322			557	0.081			823	0.081			374	0.726			405	0.098
										104	0.033							824	0.161			558	0.242			824	0.161			375	1.776			406	0.033
										105	0.098							825	0.08			559	0.242			825	0.404			376	0.968			407	0.033
										106	0.065							826	0.08			560	0.081			826	0.081			377	2.098			408	0.033
										107	0.033							827	0.322			561	0.081			827	0.565			378	1.937			409	0.033
										108	0.033							828	0.08			562	0.081			828	0.081			379	1.211			410	0.033
										109	0.065							829	0.08			563	0.081			829	0.081			380	1.776			411	0.033
										110	0.13							830	0.08			564	0.081			830	0.081			381	3.632			412	0.033
										111	0.098							831	0.161			565	0.968			831	0.081			382	15.577			413	0.26
										112	0.13							832	0.161			566	0.081			832	0.081			383	0.242			414	0.033
										113	0.033							833	0.08			567	1.614			833	0.161			384	1.614			415	0.358
										114	0.065							834	0.08			568	0.081			834	0.081			385	0.323			416	0.098
										115	0.033							835	0.08			569	0.081			835	0.081			386	0.161			417	0.033
										116	0.098							836	0.08			570	0.081			836	0.081			387	0.161			418	0.13
										117	0.065							837	0.161			571	0.081			837	0.323							419	0.228
										118	0.033							838	0.08			572	2.098			838	0.081			average	1.33247			420	0.065
										119	0.033							839	0.241			573	0.404			839	0.081							421	0.033
										120	0.195							840	0.08			574	0.161			840	0.081							422	0.163
										121	0.033							841	0.402			575	0.242			841	0.081							423	0.488
										122	0.098							842	0.08			576	3.148			842	0.081							424	1.757
										123	0.293							843	0.08			577	0.081			843	0.081							425	0.098
										124	0.033							844	0.08			578	11.541			844	0.323							426	5.531
										125	0.033							845	0.08			579	0.888			845	0.161							427	0.065
										126	0.13							846	0.08			580	9.362			846	0.081							428	0.033
										127	0.065							847	0.08			581	0.888			847	0.161							429	0.163
										128	0.033							848	0.08			582	0.081			848	0.161							430	0.423
										129	0.098							849	0.08			583	0.081			849	0.161							431	0.065
										130	0.163							850	0.161			584	0.081			850	0.404							432	0.065
										131	0.033							851	0.08			585	0.081			851	0.161							433	0.033
										132	0.098							852	0.08			586	0.081			852	0.404							434	0.033
										133	0.033							853	0.08			587	1.13			853	0.242							435	0.033
										134	0.033							854	0.241			588	0.565			854	0.565							436	6.605
										135	0.098							855	0.161			589	0.081			855	0.081							437	0.033
										136	0.033							856	0.161			590	0.081			856	0.161							438	0.065
										137	0.033							857	0.08			591	0.484			857	0.161							439	0.098
										138	0.033							858	0.402			592	0.161			858	0.161							440	0.033
										139	0.065							859	0.161			593	0.081			859	0.081							441	0.033
										140	0.098							860	0.08			594	0.161			860	0.081							442	0.228
										141	0.033							861	0.08			595	10.896			861	0.081							443	0.358
										142	0.033							862	0.161			596	0.081			862	0.323							444	0.716
										143	0.033							863	0.241			597	0.484			863	0.081							445	0.033
										144	0.033							864	0.08			598	0.404			864	0.081							446	0.033
										145	0.065							865	0.483			599	0.565			865	0.242							447	0.098
										146	0.228							866	0.08			600	0.161			866	0.242							448	0.195
										147	0.033							867	0.644			601	0.081			867	0.404							449	0.098
										148	0.358							868	0.161			602	0.081			868	0.081							450	0.033
										149	0.033							869	0.161			603	0.081			869	0.081							451	1.171
										150	0.033							870	0.08			604	0.081			870	0.081							452	0.065
										151	0.098							871	0.08			605	0.242			871	0.081							453	0.065
										152	0.26							872	0.08			606	0.161			872	0.404							454	0.325
										153	0.065							873	0.08			607	0.081			873	0.161							455	1.074
										154	0.683							874	0.08			608	0.081			874	0.242							456	0.228
										155	0.033							875	0.08			609	0.161			875	0.161							457	0.781
										156	0.033							876	0.08			610	0.081			876	0.081							458	0.033
										157	0.033							877	0.08			611	0.081			877	0.081							459	0.716
										158	0.033							878	0.161			612	0.161			878	0.081							460	0.033
										159	0.065							879	0.08			613	0.081			879	0.081							461	0.033
										160	0.033							880	0.08			614	0.081			880	0.323							462	0.065
										161	0.065							881	0.563			615	0.081			881	0.242							463	0.098
										162	0.065							882	0.08			616	0.081			882	0.081							464	0.716
										163	0.195							883	0.08			617	0.807			883	0.242							465	0.033
										164	0.13							884	0.483			618	0.242			884	0.161							466	0.683
										165	0.065							885	0.08			619	0.081			885	1.13							467	0.358
										166	0.065							886	0.08			620	0.161			886	0.081							468	0.065
										167	0.065							887	0.08			621	0.161			887	0.404							469	0.195
										168	0.098							888	0.483			622	0.242			888	0.161							470	0.488
										169	0.033							889	0.161			623	0.081			889	0.242							471	0.033
										170	0.13							890	0.161			624	0.081			890	0.161							472	1.106
										171	0.325							891	0.322			625	0.081			891	0.081							473	5.303
										172	0.098							892	0.08			626	0.646			892	0.081							474	0.033
										173	0.033							893	0.161			627	0.161			893	0.242							475	5.238
										174	0.065							894	0.483			628	0.081			894	0.081							476	0.033
										175	0.13							895	0.08			629	7.829			895	0.161							477	0.228
										176	0.228							896	0.161			630	0.242			896	0.404							478	0.065
										177	0.065							897	0.402			631	0.404			897	0.081							479	0.065
										178	0.065							898	0.161			632	0.081			898	0.081							480	0.195
										179	0.13							899	0.08			633	0.081			899	0.242							481	0.033
										180	0.065							900	0.161			634	0.081			900	0.081							482	0.163
										181	0.033							901	0.08			635	0.081			901	0.081							483	0.195
										182	0.098							902	0.08			636	0.404			902	0.081							484	0.13
										183	0.033							903	0.08			637	0.081			903	0.081							485	0.033
										184	0.033							904	0.08			638	0.242			904	0.161							486	0.683
										185	0.098							905	0.161			639	0.161			905	0.081							487	0.033
										186	0.26							906	0.241			640	0.565			906	0.081							488	0.976
										187	0.13							907	0.161			641	0.081			907	0.081							489	1.106
										188	0.13							908	0.241			642	0.081			908	0.081							490	0.033
										189	0.033							909	0.08			643	0.161			909	0.242							491	0.098
										190	0.293							910	0.08			644	0.081			910	0.161							492	0.065
										191	0.163							911	0.161			645	8.797			911	0.081							493	0.163
										192	0.033							912	0.08			646	1.695			912	0.807							494	0.13
										193	0.098							913	0.08			647	0.081			913	0.081							495	0.228
										194	0.033							914	0.161			648	0.081			914	0.081							496	0.163
										195	0.033							915	0.08			649	0.081			915	0.565							497	0.13
										196	0.033							916	0.08			650	0.081			916	0.081							498	0.065
										197	0.26							917	0.08			651	0.081			917	0.081							499	0.325
										198	0.065							918	0.08			652	0.404			918	0.081							500	0.228
										199	0.065							919	1.287			653	0.081			919	0.081							501	0.033
										200	0.13							920	0.08			654	0.081			920	0.807							502	0.423
										201	0.195							921	0.161			655	0.242			921	0.081							503	0.651
										202	0.065							922	0.161			656	0.161			922	0.242							504	0.065
										203	0.13							923	0.322			657	0.081			923	0.081							505	0.065
										204	0.033							924	0.08			658	0.081			924	0.081							506	0.098
										205	0.033							925	0.241			659	0.565			925	0.081							507	0.39
										206	0.065							926	0.08			660	0.081			926	0.161							508	4.718
										207	0.065							927	0.08			661	0.081			927	0.242							509	0.065
										208	0.033							928	0.08			662	0.081			928	0.081							510	0.033
										209	0.163							929	0.08			663	0.081			929	0.081							511	0.293
										210	0.26							930	0.08			664	0.081			930	0.161							512	0.033
										211	0.065							931	0.322			665	0.081			931	0.081							513	0.098
										212	0.033							932	0.241			666	0.081			932	0.081							514	0.553
										213	0.13							933	0.08			667	0.081			933	0.161							515	0.228
										214	0.195							934	0.08			668	0.081			934	0.081							516	0.163
										215	0.033							935	0.08			669	0.161			935	0.081							517	1.366
										216	0.033							936	0.241			670	0.081			936	0.081							518	0.033
										217	0.098							937	0.08			671	0.081			937	0.323							519	0.065
										218	0.098							938	0.08			672	0.081			938	0.081							520	0.065
										219	0.033							939	0.161			673	1.13			939	0.081							521	0.911
										220	0.065							940	0.402			674	1.211			940	0.161							522	2.277
										221	0.065							941	0.241			675	0.081			941	0.081							523	0.065
										222	0.033							942	0.08			676	1.13			942	0.323							524	0.065
										223	0.358							943	0.08		#1	1	1.776			943	0.161							525	0.033
										224	0.033							944	0.483			2	5.407			944	0.161
										225	0.098							945	0.08			3	0.484			945	0.081								0.236665
										226	0.228							946	0.08			4	0.161			946	0.242
										227	0.065							947	0.241			5	2.502			947	0.161
										228	0.065							948	0.08			6	0.404			948	0.081
										229	0.033							949	0.322			7	0.081			949	0.161
										230	0.098							950	0.161			8	0.888			950	0.081
										231	0.065							951	0.08			9	0.161			951	0.161
										232	0.033							952	0.08			10	2.098			952	0.242
										233	0.065							953	0.402			11	1.695			953	0.081
										234	0.065							954	0.241			12	1.533			954	0.161
										235	0.13							955	0.08			13	1.533			955	0.081
										236	0.13							956	0.563			14	9.927			956	0.081
										237	0.033							957	0.08			15	1.856			957	0.161
										238	0.033							958	0.08			16	0.968			958	0.081
										239	0.033							959	0.08			17	0.242			959	0.161
										240	0.033							960	0.161			18	1.13			960	0.323
										241	0.033							961	0.08			19	0.161			961	0.081
										242	0.065							962	0.08			20	0.323			962	0.081
										243	0.065							963	0.08			21	0.323			963	0.161
										244	0.163							964	0.08			22	3.309			964	0.161
										245	0.033							965	0.08			23	0.242			965	0.161
										246	0.033							966	0.161			24	0.404			966	0.161
										247	0.033							967	0.161			25	0.323			967	0.242
										248	0.033							968	0.08			26	0.081			968	0.081
										249	0.033							969	0.08			27	0.726			969	0.161
										250	0.13							970	0.08			28	0.081			970	0.081
										251	0.033							971	0.161			29	0.565			971	0.081
										252	0.065							972	0.08			30	0.404			972	0.081
										253	0.033							973	0.241			31	0.161			973	0.161
										254	0.065							974	0.08			32	0.565			974	1.13
										255	0.13							975	0.08			33	3.47			975	0.081
										256	0.033							976	0.241			34	5.488			976	0.161
										257	0.13							977	0.161			35	0.565			977	0.323
										258	0.065							978	0.08			36	1.776			978	0.161
										259	0.39							979	0.08			37	0.565			979	0.404
										260	0.033							980	0.08			38	1.695			980	0.161
										261	0.163							981	0.241			39	0.565			981	0.726
										262	0.098							982	0.08			40	8.636			982	0.161
										263	0.195							983	0.161			41	0.888			983	0.081
										264	0.065							984	0.08			42	0.404			984	0.242
										265	0.39							985	0.08			43	0.565			985	0.323
										266	0.13							986	0.08			44	0.807			986	0.404
										267	0.13							987	0.08			45	0.565			987	0.242
										268	0.098							988	0.08			46	0.242			988	0.081
										269	0.033							989	0.08			47	0.161			989	0.081
										270	0.033							990	0.08			48	0.161			990	0.323
										271	0.033							991	0.08			49	0.081			991	0.081
										272	0.033							992	0.08			50	0.404			992	0.242
										273	0.13							993	0.08			51	0.242			993	0.242
										274	0.033							994	0.08			52	4.439			994	0.807
										275	0.065							995	0.161			53	0.081			995	0.081
										276	0.065							996	0.161			54	1.614			996	0.323
										277	0.065							997	0.08			55	0.161			997	0.404
										278	0.033							998	0.08			56	0.081			998	0.323
										279	0.033							999	0.08			57	1.453			999	0.081
										280	0.163							1000	0.08			58	2.341			1000	0.484
										281	0.13							1001	0.241			59	0.242			1001	0.081
										282	0.033							1002	0.483			60	0.404			1002	0.161
										283	0.033							1003	0.161			61	0.081			1003	0.081
										284	0.065							1004	0.08			62	0.081			1004	0.161
										285	0.033							1005	0.08			63	0.081			1005	0.161
										286	0.098							1006	0.08			64	0.081			1006	0.081
										287	0.033							1007	0.08			65	0.323			1007	0.081
										288	0.065							1008	0.08			66	0.404			1008	0.242
										289	0.163							1009	0.241			67	0.081			1009	1.776
										290	0.065							1010	0.08			68	2.018			1010	0.081
										291	0.033							1011	0.161			69	0.081			1011	0.081
										292	0.098							1012	0.161			70	0.565			1012	0.081
										293	0.033							1013	0.08			71	0.807			1013	1.695
										294	0.033							1014	0.08			72	0.565			1014	0.081
										295	0.13							1015	0.08			73	0.081			1015	0.323
										296	0.033							1016	0.08			74	0.726			1016	0.081
										297	0.033							1017	0.08			75	1.856			1017	0.081
										298	0.163							1018	0.402			76	0.081			1018	0.323
										299	0.098							1019	0.161			77	0.081			1019	0.404
										300	0.065							1020	0.161			78	0.807			1020	0.161
										301	0.033							1021	0.161			79	1.776			1021	0.968
										302	0.033							1022	0.08			80	0.081			1022	0.081
										303	0.228							1023	0.161			81	0.081			1023	0.081
										304	0.033							1024	0.08			82	10.653			1024	0.081
										305	0.065							1025	0.241			83	0.646			1025	0.081
										306	0.065							1026	0.08			84	5.004			1026	0.081
										307	0.163							1027	0.08			85	0.404			1027	0.404
										308	0.033							1028	0.402			86	0.726			1028	0.161
										309	0.13							1029	0.08			87	1.13			1029	1.13
										310	0.163							1030	0.08			88	0.646			1030	0.081
										311	0.13							1031	0.241			89	0.484			1031	0.161
										312	0.098							1032	0.08			90	0.081			1032	0.242
										313	0.228							1033	0.161			91	0.081			1033	0.081
										314	0.033							1034	0.08			92	0.242			1034	0.161
										315	0.13							1035	0.08			93	0.161			1035	0.081
										316	0.033							1036	0.483			94	0.161			1036	0.081
										317	0.065							1037	0.08			95	0.081			1037	0.161
										318	0.098							1038	0.08			96	0.081			1038	0.081
										319	0.13							1039	0.08			97	0.081			1039	0.081
										320	0.293							1040	0.161			98	0.081			1040	0.081
										321	0.033							1041	0.161			99	1.372			1041	0.081
										322	0.033							1042	0.161			100	0.807			1042	0.242
										323	0.033							1043	0.08			101	2.26			1043	0.081
										324	0.033							1044	0.08			102	10.815			1044	0.081
										325	0.195							1045	0.161			103	0.484			1045	0.242
										326	0.033							1046	0.08			104	6.699			1046	0.081
										327	0.098							1047	0.402			105	0.081			1047	0.161
										328	0.033							1048	0.08			106	0.484			1048	0.081
										329	0.033							1049	0.08			107	0.081			1049	0.242
										330	0.033							1050	0.08			108	0.161			1050	0.323
										331	0.358							1051	0.08			109	0.565			1051	0.242
										332	0.065							1052	0.08			110	8.555			1052	0.081
										333	0.033							1053	0.08			111	2.663			1053	0.081
										334	0.325							1054	0.08			112	7.667			1054	0.081
										335	0.163							1055	0.161			113	0.565			1055	0.161
										336	0.033							1056	0.08			114	0.323			1056	0.404
										337	0.228							1057	0.161			115	0.081			1057	0.404
										338	0.033							1058	0.08			116	0.081			1058	0.081
										339	0.065							1059	0.241			117	0.081			1059	0.323
										340	0.098							1060	0.08			118	0.646			1060	0.242
										341	0.033							1061	0.161			119	0.404			1061	0.323
										342	0.195							1062	0.322			120	0.323			1062	0.565
										343	0.033							1063	0.322			121	0.242			1063	0.081
										344	0.065							1064	0.08			122	0.081			1064	0.081
										345	0.163							1065	0.08			123	2.26			1065	0.161
										346	0.065							1066	0.08			124	0.323			1066	0.081
										347	0.293							1067	0.08			125	0.081			1067	0.323
										348	0.065							1068	0.08			126	0.807			1068	0.565
										349	0.13							1069	0.08			127	0.161			1069	0.081
										350	0.325							1070	0.08			128	0.646			1070	0.081
										351	0.098							1071	0.08			129	0.726			1071	0.081
										352	0.13							1072	0.08			130	0.081			1072	0.161
										353	0.033							1073	0.08			131	0.081			1073	0.242
										354	0.033							1074	0.08			132	0.081			1074	0.242
										355	0.13							1075	0.08			133	0.081			1075	0.323
										356	0.26							1076	0.08			134	0.726			1076	0.323
										357	0.065							1077	0.161			135	0.161			1077	0.081
										358	0.098							1078	0.08			136	0.081			1078	0.323
										359	0.618							1079	0.08			137	0.081			1079	1.614
										360	0.033							1080	0.161			138	0.726			1080	0.081
										361	0.065							1081	0.08			139	0.565			1081	0.081
										362	0.163							1082	0.08			140	1.937			1082	0.081
										363	0.065							1083	0.08			141	0.242			1083	0.484
										364	0.033							1084	0.161			142	1.937			1084	0.242
										365	0.13							1085	0.161			143	1.13			1085	0.242
										366	0.033							1086	0.08			144	1.533			1086	0.081
										367	0.033							1087	0.161			145	0.161			1087	0.081
										368	0.033							1088	0.08			146	0.081			1088	0.161
										369	0.033							1089	0.08			147	2.018			1089	0.081
										370	0.033							1090	0.08			148	0.484			1090	0.081
										371	0.065							1091	0.161			149	0.968			1091	0.081
										372	0.033							1092	0.08			150	0.565			1092	0.081
										373	0.033							1093	0.161			151	0.081			1093	0.161
										374	0.065							1094	0.08			152	0.081			1094	0.161
										375	0.065							1095	0.161			153	0.161			1095	0.323
										376	0.033							1096	0.08			154	0.565			1096	0.081
										377	0.033							1097	0.08			155	4.842			1097	0.081
										378	0.098							1098	0.08			156	2.583			1098	0.242
										379	0.228							1099	0.08			157	1.13			1099	0.081
										380	0.13							1100	0.885			158	1.372			1100	0.323
										381	0.033							1101	0.08			159	0.161			1101	0.484
										382	0.065							1102	0.161			160	1.211			1102	0.242
										383	0.065							1103	0.08			161	11.622			1103	0.081
										384	0.033							1104	0.08			162	0.646			1104	0.081
										385	0.033							1105	0.08			163	3.793			1105	0.484
										386	0.163							1106	0.08			164	0.081			1106	0.081
										387	0.033							1107	0.241			165	0.161			1107	0.242
										388	0.195							1108	0.08			166	4.278			1108	0.161
										389	0.098							1109	0.161			167	0.081			1109	0.161
										390	0.13							1110	0.08			168	0.242			1110	0.081
										391	0.065							1111	0.402			169	1.049			1111	0.323
										392	0.033							1112	0.241			170	0.081			1112	0.161
										393	0.065							1113	0.08			171	0.242			1113	0.242
										394	0.033							1114	0.241			172	0.161			1114	0.242
										395	0.163							1115	0.08			173	13.72			1115	0.081
										396	0.293							1116	0.08			174	0.081			1116	0.646
										397	0.033							1117	0.08			175	1.291			1117	0.081
										398	0.033							1118	0.08			176	0.646			1118	0.081
										399	0.098							1119	0.402			177	0.081			1119	0.081
										400	0.098							1120	0.08			178	2.018			1120	0.161
										401	0.033							1121	0.161			179	0.161			1121	0.081
										402	0.13							1122	0.08			180	0.161			1122	0.323
										403	0.098							1123	0.161			181	0.323		#1	1	0.081
										404	0.033							1124	0.08			182	2.744			2	0.081
										405	0.098							1125	0.161			183	0.161			3	0.081
										406	0.098							1126	0.161			184	0.081			4	0.081
										407	0.065							1127	0.08			185	1.856			5	0.161
										408	0.033							1128	0.161			186	8.232			6	0.242
										409	0.065							1129	0.161			187	0.646			7	0.161
										410	0.033							1130	0.08			188	0.323			8	0.081
										411	0.033							1131	0.08			189	0.242			9	0.081
										412	0.065							1132	0.08			190	1.372			10	0.081
										413	0.163							1133	0.161			191	0.242			11	0.081
										414	0.163							1134	0.08			192	0.081			12	0.161
										415	0.26							1135	0.241			193	0.081			13	0.081
										416	0.033							1136	0.08			194	0.161			14	0.081
										417	0.065							1137	0.08			195	3.309			15	0.242
										418	0.033							1138	0.08			196	0.242			16	0.081
										419	0.033							1139	0.161			197	4.52			17	0.081
										420	0.065							1140	0.08			198	0.726			18	0.161
										421	0.195							1141	0.241			199	0.161			19	0.081
										422	0.065							1142	0.08			200	4.278			20	0.081
										423	0.033							1143	0.322			201	6.457			21	0.161
										424	0.163							1144	0.08			202	0.404			22	0.242
										425	0.033							1145	0.08			203	0.646			23	0.081
										426	0.033							1146	0.08			204	1.856			24	0.081
										427	0.065							1147	0.161			205	0.161			25	0.161
										428	0.033							1148	0.08			206	0.968			26	0.081
										429	0.065							1149	0.241			207	0.242			27	0.323
										430	0.033							1150	0.322			208	6.941			28	0.081
										431	0.455							1151	0.08			209	0.081			29	0.081
										432	0.195							1152	0.08			210	2.341			30	0.242
										433	0.033							1153	0.322			211	4.439			31	0.968
										434	0.065							1154	0.241			212	0.242			32	0.404
										435	0.033							1155	0.08							33	0.242
										436	0.065							1156	0.08			average	0.999057			34	0.161
										437	0.033							1157	0.08							35	0.323
										438	0.163							1158	0.241							36	0.161
										439	0.033							1159	0.08							37	0.323
										440	0.13							1160	0.161							38	0.404
										441	0.033							1161	0.08							39	0.081
										442	0.358							1162	0.161							40	0.242
										443	0.033							1163	0.161							41	0.081
										444	0.065							1164	0.08							42	0.081
										445	0.033							1165	0.08							43	0.161
										446	0.033							1166	0.161							44	0.081
										447	0.195							1167	0.161							45	0.081
										448	0.033							1168	0.08							46	0.081
										449	0.033							1169	0.08							47	0.161
										450	0.065							1170	0.08							48	0.081
										451	0.098							1171	0.08							49	0.242
										452	0.065							1172	0.08							50	0.807
										453	0.13							1173	0.161							51	0.323
										454	0.065							1174	0.161							52	0.081
										455	0.065							1175	0.161							53	0.242
										456	0.033							1176	0.402							54	0.888
										457	0.065							1177	0.08							55	0.161
										458	0.065							1178	0.08							56	0.161
										459	0.033							1179	0.08							57	0.081
										460	0.13							1180	0.161							58	0.323
										461	0.065							1181	0.08							59	0.081
										462	0.033							1182	0.08							60	0.242
										463	0.098							1183	0.161							61	0.161
										464	0.065							1184	0.08							62	0.081
										465	0.033							1185	0.08							63	0.565
										466	0.033							1186	0.161							64	0.081
										467	0.065							1187	0.161							65	0.081
										468	0.13							1188	0.08							66	0.484
										469	0.033							1189	0.08							67	0.081
										470	0.065							1190	0.08							68	0.081
										471	0.13							1191	0.161							69	0.242
										472	0.13							1192	0.08							70	0.484
										473	0.033							1193	0.08							71	0.081
										474	0.033							1194	0.08							72	0.081
										475	0.13							1195	0.161							73	0.081
										476	0.195							1196	0.08							74	0.161
										477	0.033							1197	0.08							75	0.161
										478	0.13							1198	0.08							76	0.161
										479	0.065							1199	0.08							77	0.242
										480	0.033							1200	0.08							78	0.161
										481	0.033							1201	0.08							79	0.081
										482	0.098							1202	0.08							80	0.081
										483	0.033							1203	0.08							81	0.081
										484	0.033							1204	0.08							82	0.081
										485	0.098							1205	0.08							83	0.081
										486	0.033							1206	0.08							84	0.081
										487	0.033							1207	0.322							85	0.081
										488	0.033							1208	0.08							86	0.081
										489	0.033							1209	0.08							87	0.888
										490	0.033							1210	0.08							88	0.323
										491	0.033							1211	0.08							89	0.242
										492	0.13							1212	0.08							90	0.081
										493	0.033							1213	0.241							91	0.565
										494	0.065							1214	0.241							92	0.242
										495	0.033							1215	0.08							93	0.081
										496	0.033							1216	0.08							94	0.242
										497	0.098							1217	0.161							95	0.161
										498	0.163							1218	0.08							96	0.081
										499	0.033							1219	0.08							97	0.404
										500	0.13							1220	0.08							98	0.161
										501	0.098							1221	0.161							99	0.081
										502	0.033							1222	0.241							100	0.081
										503	0.033							1223	0.161							101	0.161
										504	0.033							1224	0.402							102	0.161
										505	0.033							1225	0.402							103	0.404
										506	0.033							1226	0.161							104	0.161
										507	0.033							1227	0.08							105	0.161
										508	0.065							1228	0.08							106	0.242
										509	0.065							1229	0.08							107	0.081
										510	0.065							1230	0.08							108	0.323
										511	0.033							1231	0.08							109	0.726
										512	0.033							1232	0.161							110	0.081
										513	0.033							1233	0.161							111	0.161
										514	0.065							1234	0.08							112	0.081
										515	0.065							1235	0.08							113	0.081
										516	0.065							1236	0.161							114	0.242
										517	0.033							1237	0.08							115	0.081
										518	0.065							1238	0.402							116	0.242
										519	0.033							1239	0.08							117	0.081
										520	0.065							1240	0.08							118	0.161
										521	0.033							1241	0.08							119	0.081
										522	0.065							1242	0.161							120	0.081
										523	0.033							1243	0.161							121	0.081
										524	0.033							1244	0.322							122	0.242
										525	0.033							1245	0.161							123	0.081
										526	0.033							1246	0.08							124	0.081
										527	0.033							1247	0.161							125	0.323
										528	0.065							1248	0.08							126	0.081
										529	0.065							1249	0.08							127	0.646
										530	0.098							1250	0.08							128	0.081
										531	0.065							1251	0.161							129	0.161
										532	0.13							1252	0.161							130	1.372
										533	0.098							1253	0.161							131	0.081
										534	0.098							1254	0.161							132	0.161
										535	0.033							1255	0.161							133	0.646
										536	0.065							1256	0.08							134	0.081
										537	0.13							1257	0.08							135	0.081
										538	0.033							1258	0.08							136	0.081
										539	0.065							1259	0.08							137	0.081
										540	0.065							1260	0.08							138	0.161
										541	0.065							1261	0.08							139	0.081
										542	0.098							1262	0.161							140	0.161
										543	0.033							1263	0.08							141	0.161
										544	0.098							1264	0.08							142	0.161
										545	0.195							1265	0.08							143	0.081
										546	0.065							1266	0.08							144	0.161
										547	0.13							1267	0.08							145	0.242
										548	0.033							1268	0.161							146	0.161
										549	0.033							1269	0.161							147	0.888
										550	0.065							1270	0.08							148	0.081
										551	0.13							1271	0.322							149	0.081
										552	0.033							1272	0.08							150	0.081
										553	0.033							1273	0.161							151	0.242
										554	0.033							1274	0.161							152	0.404
										555	0.065							1275	0.161							153	0.081
										556	0.033							1276	0.322							154	0.081
										557	0.13							1277	0.08							155	0.242
										558	0.033							1278	0.08							156	0.161
										559	0.163							1279	0.08							157	0.161
										560	0.033							1280	0.161							158	0.081
										561	0.033							1281	0.08							159	0.081
										562	0.065							1282	0.08							160	0.081
										563	0.033							1283	0.08							161	0.081
										564	0.033							1284	0.402							162	0.242
										565	0.033							1285	0.08							163	0.404
										566	0.098							1286	0.161							164	0.081
										567	0.033							1287	0.322							165	0.161
										568	0.033							1288	0.08							166	0.161
										569	0.098							1289	0.08							167	0.081
										570	0.065							1290	0.08							168	0.081
										571	0.033							1291	0.322							169	0.565
										572	0.065							1292	0.08							170	0.081
										573	0.033							1293	0.08							171	0.081
										574	0.033							1294	0.322							172	0.404
										575	0.033							1295	0.08							173	0.161
										576	0.033							1296	0.08							174	0.081
										577	0.065							1297	0.563							175	0.081
										578	0.033							1298	0.08							176	0.081
										579	0.033							1299	0.08							177	0.161
										580	0.033							1300	0.161							178	0.323
										581	0.033							1301	0.08							179	0.404
										582	0.033							1302	0.402							180	0.081
										583	0.033							1303	0.08							181	0.161
										584	0.033							1304	0.08							182	0.242
										585	0.033							1305	0.08							183	0.484
										586	0.033							1306	0.08							184	0.081
										587	0.065							1307	0.08							185	0.404
										588	0.195							1308	0.161							186	0.081
										589	0.033							1309	0.08							187	0.161
										590	0.033							1310	0.161							188	0.081
										591	0.065							1311	0.161							189	0.242
										592	0.293							1312	0.161							190	0.242
										593	0.521							1313	0.08							191	0.323
										594	0.033							1314	0.161							192	0.161
										595	0.195							1315	0.08							193	0.323
										596	0.033							1316	0.161							194	0.081
										597	0.033							1317	0.08							195	0.404
										598	0.033							1318	0.08							196	0.161
										599	0.033							1319	0.161							197	0.081
										600	0.098							1320	0.08							198	0.081
										601	0.098							1321	0.08							199	0.242
										602	0.033							1322	0.08							200	0.081
										603	0.065							1323	0.08							201	0.161
										604	0.098							1324	0.161							202	0.081
										605	0.065							1325	0.08							203	0.081
										606	0.13							1326	0.08							204	0.081
										607	0.033							1327	0.08							205	0.161
										608	0.033							1328	0.08							206	0.161
																		1329	0.161							207	0.323
										average	0.0948795							1330	0.161							208	0.081
																		1331	0.08							209	0.323
																		1332	0.08							210	0.081
																		1333	0.161							211	0.081
																		1334	0.08							212	0.484
																		1335	0.08							213	0.081
																		1336	0.08							214	0.323
																		1337	0.161							215	0.161
																		1338	0.08							216	0.161
																		1339	0.08							217	0.404
																		1340	0.08							218	0.323
																		1341	0.08							219	0.081
																		1342	0.161							220	0.081
																		1343	0.08							221	0.161
																		1344	0.08							222	0.161
																		1345	0.241							223	0.081
																		1346	0.161							224	0.888
																		1347	0.161							225	0.161
																		1348	0.402							226	0.242
																		1349	0.08							227	0.081
																		1350	0.161							228	0.646
																		1351	0.161							229	0.081
																		1352	0.241							230	0.323
																		1353	0.161							231	0.161
																		1354	0.08							232	0.323
																		1355	0.08							233	0.242
																		1356	0.08							234	0.081
																		1357	0.161							235	0.161
																		1358	0.08							236	0.242
																		1359	0.08							237	0.161
																		1360	0.241							238	0.081
																		1361	0.08							239	0.242
																		1362	0.08							240	0.161
																		1363	0.322							241	0.242
																		1364	0.08							242	0.081
																		1365	0.08							243	0.081
																		1366	0.08							244	0.081
																		1367	0.08							245	0.081
																		1368	0.08							246	0.161
																		1369	0.08							247	0.161
																		1370	0.08							248	0.081
																		1371	0.08							249	0.323
																		1372	0.08							250	0.081
																		1373	0.08							251	0.484
																		1374	0.08							252	0.081
																		1375	0.08							253	0.161
																		1376	0.08							254	0.081
																		1377	0.08							255	0.968
																		1378	0.08							256	0.081
																		1379	0.08							257	0.242
																		1380	0.483							258	0.404
																		1381	0.08							259	0.081
																		1382	0.241							260	0.161
																		1383	0.161							261	0.161
																		1384	0.08							262	0.081
																		1385	0.08							263	0.081
																		1386	0.08							264	0.081
																		1387	0.08							265	0.323
																		1388	0.08							266	0.161
																		1389	0.241							267	0.081
																		1390	0.08							268	0.242
																		1391	0.402							269	0.081
																		1392	0.08							270	0.404
																		1393	0.08							271	0.242
																		1394	0.08							272	0.081
																		1395	0.08							273	0.081
																		1396	0.08							274	0.081
																		1397	0.08							275	0.081
																		1398	0.08							276	0.081
																		1399	0.08							277	0.081
																		1400	0.08							278	0.161
																		1401	0.08							279	0.161
																		1402	0.161							280	0.081
																		1403	0.08							281	0.161
																		1404	0.08							282	0.484
																		1405	0.08							283	0.081
																		1406	0.08							284	0.807
																		1407	0.08							285	0.081
																		1408	0.08							286	0.161
																		1409	0.08							287	0.807
																		1410	0.08							288	0.161
																		1411	0.08							289	0.161
																		1412	0.08							290	0.161
																		1413	0.08							291	0.081
																		1414	0.08							292	0.242
																		1415	0.161							293	0.404
																		1416	0.08							294	0.161
																		1417	0.08							295	1.453
																		1418	0.08							296	0.081
																		1419	0.161							297	0.646
																		1420	0.161							298	0.323
																		1421	0.08							299	0.242
																		1422	0.08							300	0.081
																		1423	0.08							301	2.341
																		1424	0.08							302	0.081
																		1425	0.161							303	0.161
																		1426	0.08							304	0.323
																		1427	0.08							305	0.081
																		1428	0.08							306	0.404
																		1429	0.08							307	0.323
																		1430	0.08							308	0.081
																		1431	0.241							309	0.161
																		1432	0.08							310	0.161
																		1433	0.161							311	0.161
																		1434	0.08							312	0.161
																		1435	0.161							313	0.081
																		1436	0.08							314	0.081
																		1437	0.08							315	0.242
																		1438	0.08							316	0.081
																		1439	0.08							317	0.161
																		1440	0.161							318	0.161
																		1441	0.08							319	0.081
																		1442	0.08							320	0.081
																		1443	0.08							321	0.484
																		1444	0.08							322	0.323
																		1445	0.08							323	0.081
																		1446	0.08							324	0.888
																		1447	0.08							325	0.081
																		1448	0.161							326	0.081
																		1449	0.08							327	0.081
																		1450	0.161							328	0.323
																		1451	0.483							329	0.404
																		1452	0.322							330	0.161
																		1453	0.08							331	0.081
																		1454	0.161							332	0.242
																		1455	0.08							333	0.726
																		1456	0.08							334	0.081
																		1457	0.161							335	0.081
																		1458	0.08							336	0.081
																		1459	0.08							337	0.081
																		1460	0.08							338	0.081
																		1461	0.08							339	0.161
																		1462	0.08							340	0.242
																		1463	0.241							341	0.081
																		1464	0.08							342	0.081
																		1465	0.08							343	0.081
																		1466	0.322							344	0.161
																		1467	0.08							345	0.081
																		1468	0.161							346	0.161
																		1469	0.08							347	0.081
																		1470	0.08							348	1.291
																		1471	0.161							349	0.323
																		1472	0.08							350	0.161
																		1473	0.161							351	0.888
																		1474	0.08							352	0.081
																		1475	0.08							353	0.161
																		1476	0.161							354	0.161
																		1477	0.08							355	0.161
																		1478	0.08							356	0.646
																		1479	0.08							357	0.484
																		1480	0.08							358	0.323
																		1481	0.08							359	0.081
																		1482	0.241							360	0.323
																		1483	0.08							361	0.081
																		1484	0.08							362	0.081
																		1485	0.08							363	0.161
																		1486	0.08							364	0.161
																		1487	0.08							365	0.081
																		1488	0.08							366	0.242
																		1489	0.08							367	0.081
																		1490	0.161							368	0.081
																		1491	0.161							369	0.161
																		1492	0.08							370	0.242
																		1493	0.08							371	0.161
																		1494	0.08							372	0.161
																		1495	0.08							373	0.161
																		1496	0.08							374	0.242
																		1497	0.08							375	0.242
																		1498	0.08							376	0.081
																		1499	0.241							377	0.726
																		1500	0.08							378	0.323
																		1501	0.161							379	0.484
																		1502	0.08							380	0.242
																		1503	0.08							381	0.081
																		1504	0.161							382	0.242
																		1505	0.161							383	0.646
																		1506	0.08							384	0.404
																		1507	0.08							385	0.565
																		1508	0.08							386	0.646
																		1509	0.08							387	0.081
																		1510	0.08							388	0.161
																		1511	0.08							389	0.081
																		1512	0.08							390	0.081
																		1513	0.241							391	0.081
																		1514	0.563							392	0.161
																		1515	0.08							393	0.565
																		1516	0.322							394	0.081
																		1517	0.08							395	0.161
																		1518	0.161							396	0.242
																		1519	0.804							397	0.081
																		1520	0.08							398	0.484
																		1521	0.08							399	0.081
																		1522	0.322							400	0.161
																		1523	0.08							401	0.081
																		1524	0.08							402	0.081
																		1525	0.161							403	0.323
																		1526	0.08							404	0.404
																		1527	0.08							405	0.081
																		1528	0.08							406	0.484
																		1529	0.08							407	1.856
																		1530	0.08							408	0.081
																		1531	0.08							409	0.565
																		1532	0.08							410	0.161
																		1533	0.08							411	0.161
																		1534	0.08							412	0.081
																		1535	0.161							413	0.081
																		1536	0.402							414	0.323
																		1537	0.241							415	0.161
																		1538	0.161							416	0.323
																		1539	0.885							417	0.081
																		1540	0.965							418	0.161
																		1541	0.08							419	0.161
																		1542	0.483							420	0.161
																		1543	0.08							421	0.081
																		1544	0.161							422	0.646
																		1545	0.08							423	0.081
																		1546	0.563							424	1.211
																		1547	0.08							425	0.404
																		1548	0.08							426	0.323
																		1549	0.08							427	0.081
																		1550	0.161							428	0.161
																		1551	0.161							429	0.081
																		1552	0.08							430	0.161
																		1553	0.402							431	0.161
																		1554	0.08							432	0.081
																		1555	0.644							433	0.161
																		1556	0.483							434	0.161
																		1557	0.241							435	0.323
																		1558	0.161							436	0.081
																		1559	0.08							437	0.404
																		1560	0.08							438	0.161
																		1561	0.322							439	0.242
																		1562	0.08							440	0.081
																		1563	0.402							441	0.161
																		1564	0.08							442	0.323
																		1565	0.08							443	0.242
																		1566	0.161							444	0.081
																		1567	0.08							445	0.161
																		1568	0.08							446	0.081
																		1569	0.08							447	0.161
																		1570	0.322							448	0.081
																		1571	0.483							449	0.242
																		1572	0.08							450	0.242
																		1573	0.08							451	0.161
																		1574	0.08							452	0.323
																		1575	0.08							453	0.323
																		1576	0.08							454	0.081
																		1577	0.483							455	0.161
																		1578	0.08							456	0.404
																		1579	0.483							457	0.161
																		1580	0.08							458	0.323
																		1581	0.08							459	0.242
																		1582	0.08							460	0.081
																		1583	0.08							461	0.081
																		1584	0.08							462	0.242
																		1585	0.241							463	0.081
																		1586	0.08							464	0.161
																		1587	0.161							465	0.484
																		1588	0.08							466	0.081
																		1589	0.08							467	0.161
																		1590	0.08							468	0.242
																		1591	0.08							469	0.323
																		1592	0.08							470	0.081
																		1593	0.161							471	0.081
																		1594	0.08							472	0.081
																		1595	0.08							473	0.323
																		1596	0.08							474	0.081
																		1597	0.08							475	0.565
																		1598	0.161							476	0.242
																		1599	0.161							477	0.161
																		1600	0.08							478	0.323
																		1601	0.08							479	0.161
																		1602	0.08							480	0.323
																		1603	0.08							481	0.565
																		1604	0.241							482	0.081
																		1605	0.08							483	0.081
																		1606	0.161							484	0.161
																		1607	0.08							485	0.161
																		1608	0.08							486	0.161
																		1609	0.08							487	0.161
																		1610	0.161							488	0.484
																		1611	0.08							489	0.081
																		1612	0.08							490	0.081
																		1613	0.08							491	0.161
																		1614	0.161							492	0.081
																		1615	0.241							493	0.161
																		1616	0.08							494	0.242
																		1617	0.161							495	0.081
																		1618	0.161							496	0.484
																		1619	0.08							497	0.081
																		1620	0.08							498	0.161
																		1621	0.08							499	0.081
																		1622	0.161							500	0.161
																		1623	0.08							501	0.081
																		1624	0.08							502	0.081
																		1625	0.08							503	0.081
																		1626	0.08							504	0.484
																		1627	0.08							505	0.323
																		1628	0.08							506	0.081
																		1629	0.08							507	0.081
																		1630	0.08							508	1.614
																		1631	0.08							509	0.242
																		1632	0.161							510	0.323
																		1633	0.08							511	0.323
																		1634	0.322							512	0.888
																		1635	0.08							513	0.323
																		1636	0.322							514	0.242
																		1637	0.08							515	0.081
																		1638	0.161							516	0.242
																		1639	0.402							517	0.081
																		1640	0.08							518	0.081
																		1641	0.08							519	0.323
																		1642	0.08							520	0.081
																		1643	0.08							521	0.081
																		1644	0.08							522	0.323
																		1645	0.483							523	0.161
																		1646	0.08							524	0.242
																		1647	0.08							525	0.404
																		1648	0.563							526	0.484
																		1649	0.08							527	0.726
																		1650	0.08							528	0.081
																		1651	0.161							529	0.646
																		1652	0.08							530	0.081
																		1653	0.08							531	0.081
																		1654	0.08							532	0.161
																		1655	0.08							533	0.161
																		1656	0.08							534	0.161
																		1657	0.08							535	0.646
																		1658	0.241							536	0.161
																		1659	0.08							537	0.081
																		1660	0.161							538	0.161
																		1661	0.161							539	0.081
																		1662	0.161							540	0.081
																		1663	0.08							541	0.161
																		1664	0.08							542	0.484
																		1665	0.08							543	0.161
																		1666	0.08							544	0.081
																		1667	0.08							545	0.161
																		1668	0.08							546	0.161
																		1669	0.402							547	0.161
																		1670	0.161							548	0.161
																		1671	0.08							549	0.081
																		1672	0.161							550	0.323
																		1673	0.161							551	0.081
																		1674	0.483							552	0.323
																		1675	0.08							553	0.323
																		1676	0.08							554	0.161
																		1677	0.08							555	0.242
																		1678	0.161							556	0.081
																		1679	0.08							557	0.242
																		1680	0.08							558	0.161
																		1681	0.161							559	0.242
																		1682	0.08							560	0.161
																		1683	0.08							561	0.161
																		1684	0.08							562	0.161
																		1685	0.08							563	0.161
																		1686	0.08							564	0.404
																		1687	0.08							565	0.161
																		1688	0.08							566	0.081
																		1689	0.322							567	0.404
																		1690	0.08							568	0.081
																		1691	0.08							569	0.323
																		1692	0.08							570	0.404
																		1693	0.08							571	0.081
																		1694	0.322							572	0.161
																		1695	0.08							573	0.081
																		1696	0.08							574	0.484
																		1697	0.08							575	0.081
																		1698	0.08							576	0.161
																		1699	0.161							577	0.081
																		1700	0.161							578	0.081
																		1701	0.08							579	0.081
																		1702	0.08							580	0.081
																		1703	0.08							581	0.081
																		1704	0.161							582	0.242
																		1705	0.08							583	0.161
																		1706	0.08							584	0.161
																		1707	0.161							585	0.081
																		1708	0.08							586	0.081
																		1709	0.08							587	0.081
																		1710	0.161							588	0.161
																		1711	0.322							589	0.081
																		1712	0.241							590	0.323
																		1713	0.241							591	0.161
																		1714	0.08							592	0.081
																		1715	0.08							593	0.081
																		1716	0.08							594	0.161
																		1717	0.08							595	0.081
																		1718	0.08							596	0.081
																		1719	0.08							597	0.081
																		1720	0.08							598	0.323
																		1721	0.08							599	0.161
																		1722	0.08							600	0.484
																		1723	0.08							601	0.726
																		1724	0.08							602	0.081
																		1725	0.08							603	2.421
																		1726	0.724							604	0.161
																		1727	0.161							605	0.161
																		1728	0.08							606	0.081
																		1729	0.161							607	0.081
																		1730	0.08							608	0.161
																		1731	0.08							609	0.242
																		1732	0.08							610	0.161
																		1733	0.322							611	0.323
																		1734	0.08							612	0.323
																		1735	0.08							613	0.081
																		1736	0.08							614	0.161
																		1737	0.08							615	0.081
																		1738	0.161							616	0.161
																		1739	0.241							617	0.081
																		1740	0.241							618	0.081
																		1741	0.08							619	0.161
																		1742	0.08							620	0.484
																		1743	0.08							621	0.161
																		1744	0.08							622	0.081
																		1745	0.161							623	0.323
																		1746	0.402							624	0.161
																		1747	0.08							625	0.242
																		1748	0.08							626	0.404
																		1749	0.08							627	0.161
																		1750	0.08							628	0.081
																		1751	0.08							629	0.081
																		1752	0.161							630	0.161
																		1753	0.08							631	0.081
																		1754	0.161							632	0.323
																		1755	0.08							633	0.081
																		1756	0.08							634	0.081
																		1757	0.08							635	0.081
																		1758	0.08							636	0.081
																		1759	0.08							637	0.323
																		1760	0.161							638	0.404
																		1761	0.08							639	2.018
																		1762	0.241							640	0.081
																		1763	0.483							641	0.161
																		1764	0.08							642	0.081
																		1765	0.08							643	0.726
																		1766	0.08							644	0.565
																		1767	0.161							645	0.081
																		1768	0.161							646	0.081
																		1769	0.08							647	0.161
																		1770	0.161							648	0.161
																		1771	0.161							649	0.081
																		1772	0.161							650	0.323
																		1773	0.08							651	0.161
																		1774	0.322							652	0.807
																		1775	0.161							653	1.776
																		1776	0.161							654	0.081
																		1777	0.241							655	0.161
																		1778	0.322							656	0.807
																		1779	0.08							657	0.081
																		1780	0.08							658	0.807
																		1781	0.161							659	0.161
																		1782	0.08							660	0.323
																		1783	0.08							661	0.323
																		1784	0.08							662	0.161
																		1785	0.241							663	0.161
																		1786	0.08							664	0.888
																		1787	0.08							665	0.161
																		1788	0.08							666	0.161
																		1789	0.08							667	0.323
																		1790	0.322							668	0.323
																		1791	0.322							669	0.323
																		1792	0.161							670	0.323
																		1793	0.08							671	0.081
																		1794	0.08							672	0.081
																		1795	0.08							673	0.081
																		1796	0.08							674	0.081
																		1797	0.08							675	0.242
																		1798	0.161							676	0.081
																		1799	0.08							677	0.081
																		1800	0.241							678	0.161
																		1801	0.08							679	0.323
																		1802	0.08							680	0.081
																		1803	0.08							681	0.081
																		1804	0.241							682	0.484
																		1805	0.161							683	0.242
																		1806	0.08							684	0.081
																		1807	0.08							685	0.081
																		1808	0.08							686	0.323
																		1809	0.161							687	0.081
																		1810	0.08							688	0.081
																		1811	0.08							689	0.242
																		1812	0.08							690	0.081
																		1813	0.322							691	0.081
																		1814	0.08							692	0.161
																		1815	0.08							693	0.081
																		1816	0.08							694	0.081
																		1817	0.08							695	0.161
																		1818	0.08							696	0.565
																		1819	0.08							697	0.081
																		1820	0.08							698	0.081
																		1821	0.161							699	0.161
																		1822	0.241							700	0.081
																		1823	0.161							701	0.081
																		1824	0.161							702	0.242
																		1825	0.08							703	0.161
																		1826	0.08							704	0.081
																		1827	0.08							705	0.081
																		1828	0.241							706	0.081
																		1829	0.08							707	0.081
																		1830	0.161							708	0.323
																		1831	0.161							709	0.161
																		1832	0.402							710	0.161
																		1833	0.08							711	0.161
																		1834	0.08							712	0.565
																		1835	0.08							713	0.081
																		1836	0.08							714	0.081
																		1837	0.08							715	0.161
																		1838	0.08							716	0.081
																		1839	0.161							717	0.081
																		1840	0.161							718	0.081
																		1841	0.08							719	0.081
																		1842	0.08							720	0.081
																		1843	0.08							721	0.323
																		1844	0.161							722	0.161
																		1845	0.08							723	0.161
																		1846	0.08							724	0.242
																		1847	0.08							725	0.161
																		1848	0.08							726	0.081
																		1849	0.08							727	0.323
																		1850	0.08							728	0.404
																		1851	0.08							729	0.081
																		1852	0.241							730	0.161
																		1853	0.08							731	0.404
																		1854	0.08							732	0.161
																		1855	0.161							733	0.081
																		1856	0.08							734	0.484
																		1857	0.08							735	0.081
																		1858	0.08							736	0.081
																		1859	0.08							737	0.081
																		1860	0.08							738	0.081
																		1861	0.08							739	0.161
																		1862	0.08							740	0.081
																		1863	0.08							741	0.484
																		1864	0.08							742	0.081
																		1865	0.08							743	0.081
																		1866	0.161							744	0.161
																		1867	0.08							745	0.242
																		1868	0.08							746	0.161
																		1869	0.08							747	0.081
																		1870	0.161							748	0.323
																		1871	0.08							749	0.161
																		1872	0.08							750	0.081
																		1873	0.322							751	0.081
																		1874	0.08							752	0.323
																		1875	0.241							753	0.081
																		1876	0.08							754	0.404
																		1877	0.402							755	0.081
																		1878	0.08							756	0.161
																		1879	0.08							757	0.161
																		1880	0.08							758	0.161
																		1881	0.161							759	0.161
																		1882	0.241							760	0.081
																		1883	0.08							761	0.081
																		1884	0.08							762	0.161
																		1885	0.08							763	0.484
																		1886	0.08							764	0.161
																		1887	0.161							765	0.081
																		1888	0.08							766	0.161
																		1889	0.08							767	0.081
																		1890	0.241							768	0.404
																		1891	0.241							769	0.081
																		1892	0.08							770	0.646
																		1893	0.161							771	0.081
																		1894	0.08							772	0.161
																		1895	0.08							773	0.161
																		1896	0.322							774	0.323
																		1897	0.08							775	0.161
																		1898	0.08							776	0.404
																		1899	0.08							777	0.081
																		1900	0.08							778	0.081
																		1901	0.08							779	0.161
																		1902	0.161							780	0.081
																		1903	0.08							781	0.161
																		1904	0.161							782	0.081
																		1905	0.08							783	1.291
																		1906	0.08							784	0.161
																		1907	0.08							785	0.081
																		1908	0.08							786	0.242
																		1909	0.08							787	0.404
																		1910	0.161							788	0.565
																		1911	0.322							789	0.242
																		1912	0.161							790	0.323
																		1913	0.08							791	0.161
																		1914	0.08							792	0.081
																		1915	0.08							793	0.323
																		1916	0.08							794	0.161
																		1917	0.161							795	0.081
																		1918	0.161							796	0.404
																		1919	0.08							797	0.161
																		1920	0.161							798	0.161
																		1921	0.08							799	0.242
																		1922	0.08							800	0.323
																		1923	0.161							801	0.081
																		1924	0.161							802	0.161
																		1925	0.08							803	0.404
																		1926	0.08							804	0.161
																		1927	0.08							805	0.161
																		1928	0.563							806	0.161
																		1929	0.08							807	0.161
																		1930	0.08							808	0.242
																		1931	0.161							809	0.161
																		1932	0.08							810	0.161
																		1933	0.08							811	0.081
																		1934	0.08							812	0.161
																		1935	0.322							813	0.161
																		1936	0.161							814	0.242
																		1937	0.161							815	0.161
																		1938	0.161							816	0.484
																		1939	0.08							817	0.081
																		1940	0.08							818	0.323
																		1941	0.08							819	0.242
																		1942	0.241							820	0.323
																		1943	0.241							821	0.161
																		1944	0.08							822	0.323
																		1945	0.08							823	2.663
																		1946	0.161							824	0.081
																		1947	0.241							825	0.161
																		1948	0.161							826	0.081
																		1949	0.08							827	0.081
																		1950	0.08							828	0.081
																		1951	0.161							829	0.404
																		1952	0.08							830	0.081
																		1953	0.08							831	0.081
																		1954	0.08							832	0.161
																		1955	0.08							833	0.726
																		1956	0.161							834	0.081
																		1957	0.08							835	0.081
																		1958	0.08							836	0.081
																		1959	0.08							837	0.726
																		1960	0.08							838	0.081
																		1961	0.08							839	0.161
																		1962	0.161							840	0.726
																		1963	0.08							841	0.081
																		1964	0.08							842	0.161
																		1965	0.08							843	0.161
																		1966	0.08							844	0.081
																		1967	0.08							845	0.081
																		1968	0.08							846	0.081
																		1969	0.241							847	0.081
																		1970	0.08							848	0.323
																		1971	0.241							849	0.161
																		1972	0.161							850	0.565
																		1973	0.241							851	0.161
																		1974	0.241							852	0.161
																		1975	0.08							853	0.323
																		1976	0.402							854	0.081
																		1977	0.08							855	0.081
																		1978	0.161							856	0.565
																		1979	0.08							857	0.081
																		1980	0.08							858	0.242
																		1981	0.322							859	0.161
																		1982	0.322							860	0.081
																		1983	0.08							861	0.081
																		1984	0.08							862	0.484
																		1985	0.563							863	3.713
																		1986	0.241							864	0.242
																		1987	0.322							865	0.161
																		1988	0.08							866	0.081
																		1989	0.08							867	0.081
																		1990	0.241							868	0.161
																		1991	0.161							869	0.565
																		1992	0.08							870	0.081
																		1993	0.08							871	0.161
																		1994	0.322							872	0.081
[truncated: 617 more rows]
[truncated: 27 more columns]

## Sheet: g
Fig. S2g		supplementary data			3 months old animals
area of mitochondria (µm²)																																	summary
EM analysis		Purkinje cell soma		12 000 K magnification																													average area of mitochondria
	BEQ 1257 WT				BEQ 1244 KO				BEQ 1245 KO				BKC 1111 WT				BEQ 1302 WT				BKC 1109 KO				BKC 1129 KO				BKC 1128 WT
	image	Area of mito			image	Area of mito			image	Area of mito			image	Area of mito			image	Area of mito			image	Area of mito			image	Area of mito			image	Area of mito			WT	KO
	# 0035	0.146			# 0035	0.108			# 0018	0.205			# 0025	0.145			2	0.088			# 0030	0.233			2	0.134			2	0.1			0.197987	0.150083
	# 0035	0.175			# 0035	0.439			# 0018	0.066			# 0025	0.113				0.142			# 0030	0.098				0.265				0.347			0.190939	0.158965
	# 0034	0.102			# 0034	0.147			# 0018	0.142			# 0025	0.068				0.225			# 0030	0.063				0.068				0.233			0.103249	0.153625
	# 0034	0.198			# 0034	0.067			# 0018	0.108			# 0025	0.064				0.409			# 0030	0.359				0.052				0.125			0.141306	0.120897
	# 0034	0.472			# 0034	0.036			# 0018	0.146			# 0025	0.103				0.162			# 0030	0.144				0.056				0.111
	# 0034	0.44			# 0034	0.056			# 0018	0.161			# 0025	0.096				0.443			# 0030	0.146				0.073			4	0.181
	# 0033	0.207			# 0034	0.117			# 0018	0.127			# 0025	0.472			4	0.176			# 0030	0.123				0.072				0.169
	# 0033	0.386			# 0034	0.113			# 0018	0.182			# 0025	0.064				0.46			# 0030	0.04				0.437				0.176
	# 0031	0.099			# 0034	0.083			# 0018	0.073			# 0025	0.506				0.05			# 0030	0.062				0.069				0.32
	# 0031	0.12			# 0034	0.336			# 0018	0.148			# 0025	0.407				0.063			# 0030	0.076				0.042				0.129
	# 0031	0.147			# 0033	0.182			# 0018	0.114			# 0025	0.462				0.072			# 0029	0.18				0.05				0.236
	# 0031	0.057			# 0033	0.16			# 0018	0.061			# 0025	0.07				0.487			# 0029	0.222				0.028				0.086
	# 0031	0.266			# 0033	0.367			# 0018	0.159			# 0025	0.175				0.125			# 0029	0.188				0.035				0.046			WT	ATG5 cKO
	# 0031	0.197			# 0033	0.104			# 0018	0.07			# 0025	0.104				0.059			# 0029	0.073			3	0.141				0.069		Number of values	4	4
	# 0030	0.681			# 0033	0.078			# 0018	0.491			# 0025	0.118				0.055			# 0029	0.101				0.089				0.038
	# 0029	0.318978			# 0033	0.093			# 0018	0.265			# 0025	0.103				0.073			# 0029	0.294				0.653				0.076		Mean	0.1584	0.1459
	# 0029	0.158011			# 0033	0.174			# 0018	0.085			# 0025	0.407				0.147			# 0029	0.055				0.121				0.023		Std. Deviation	0.04457	0.01706
	# 0029	0.143			# 0033	0.166			# 0018	0.067			# 0024	0.202				0.023			# 0029	0.16				0.137			6	0.145		Std. Error of Mean	0.02229	0.008529
	# 0028	0.233			# 0033	0.654			# 0018	0.102			# 0024	0.174				0.036			# 0029	0.255				0.09				0.089
	# 028	0.641			# 0032	0.085			# 0018	0.08			# 0024	0.119				0.049			# 0029	0.416				0.083				0.673		Unpaired t test
	# 0024	0.162			# 0032	0.362			# 0017	0.164			# 0024	0.102				0.056			# 0029	0.129				0.093				0.334		P value	0.6198
	# 0024	0.141			# 0032	0.198			# 0017	0.063			# 0024	0.173				0.078			# 0029	0.028				0.078			7	0.18		P value summary	ns
	# 0024	0.265			# 0032	0.081			# 0017	0.152			# 0024	0.428				0.043			# 0029	0.231				0.053				0.238		Significantly different (P < 0.05)?	No
	# 0021	0.306			# 0032	0.179			# 0017	0.308			# 0024	0.413				0.327			# 0029	0.093				0.156				0.184		One- or two-tailed P value?	Two-tailed
	# 0021	0.1			# 0032	0.087			# 0017	0.061			# 0024	0.293				0.033			# 0029	0.072				0.041				0.085		t, df	t=0.5229, df=6
	# 0021	0.194			# 0032	0.27			# 0017	0.065			# 0024	0.172							# 0029	0.148				0.024				0.108
	# 0021	0.079			# 0032	0.058			# 0017	0.253			# 0024	0.152							# 0029	0.208				0.081				0.085
	# 0021	0.112			# 0032	0.231			# 0017	0.257			# 0024	0.046							# 0029	0.371				1.094				0.087
	# 0021	0.219			# 0032	0.099			# 0017	0.147			# 0024	0.299							# 0029	0.099			4	0.044				0.133
	# 0021	0.088			# 0032	0.132			# 0017	0.056			# 0023	0.097							# 0029	0.046				0.115				0.173
	# 0021	0.174			# 0032	0.126			# 0017	0.033			# 0023	0.078							# 0029	0.047				0.064				0.06
	# 0021	0.217			# 0032	0.07			# 0017	0.052			# 0023	0.088							# 0029	0.156				0.104			8	0.187
	# 0021	0.306			# 0032	0.181			# 0017	0.14			# 0023	0.055												0.251				0.126
	# 0020	0.147			# 0032	0.117			# 0017	0.195			# 0023	0.133							average	0.153625				0.049				0.176
	# 0020	0.099			# 0032	0.111			# 0016	0.155			# 0023	0.425												0.046				0.167
	# 0020	0.059			# 0032	0.4			# 0016	0.228			# 0023	0.096												0.142				0.281
	# 0020	0.129			# 0032	0.284			# 0016	0.162			# 0023	0.439												0.061				0.047
	# 0020	0.387			# 0032	0.109			# 0016	0.407			# 0023	0.092												0.043				0.071
	# 0020	0.289			# 0032	0.237			# 0016	0.083			# 0023	0.158												0.077				0.113
	# 0020	0.116			# 0032	0.11			# 0016	0.308			# 0023	0.065												0.089			10	0.251
	# 0020	0.104			# 0032	0.306			# 0016	0.099			# 0023	0.077												0.051				0.124
	# 0020	0.303			# 0030	0.098			# 0016	0.094			# 0022	0.114												0.041				0.157
	# 0020	0.219			# 0030	0.205			# 0016	0.097			# 0022	0.079												0.06				0.128
	# 0019	0.212			# 0030	0.11			# 0016	0.221			# 0022	0.134												0.083				0.121
	# 0019	0.447			# 0030	0.135			# 0016	0.117			# 0022	0.405												0.053				0.07
	# 0019	0.282			# 0030	0.066			# 0016	0.157			# 0022	0.099												0.051				0.176
	# 0019	0.062			# 0029	0.098			# 0016	0.3			# 0022	0.294												0.065				0.384
	# 0019	0.113			# 0029	0.668			# 0016	0.098			# 0022	0.08			3	0.055								0.113				0.112
	# 0019	0.125			# 0029	0.544			# 0016	0.132			# 0022	0.047				0.029								0.065				0.067
	# 0019	0.132			# 0029	0.437			# 0016	0.804			# 0022	0.115				0.017								0.097			11	0.13
	# 0019	0.199			# 0029	0.205			# 0013	0.102			# 0022	0.115				0.013								0.076				0.047
	# 0019	0.174			# 0029	0.742			# 0013	0.053			# 0022	0.078				0.054							6	0.443				0.075
	# 0019	0.211			# 0029	0.114			# 0013	0.142			# 0022	0.45				0.092								0.23				0.124
	# 0019	0.098			# 0027	0.05			# 0013	0.107			# 0022	0.052				0.094								0.095				0.06
	# 0019	0.163			# 0027	0.061			# 0013	0.07			# 0020	0.198				0.26								0.051				0.013
		0.17			# 0027	0.093			# 0013	0.184			# 0020	0.234				0.057								0.034				0.121
	# 0017	0.046			# 0027	0.045			# 0013	0.302			# 0020	0.128				0.053								0.079				0.121
	# 0017	0.069			# 0027	0.111			# 0013	0.071			# 0020	0.186				0.099								0.189				0.085
	# 0017	0.044			# 0027	0.225			# 0013	0.075			# 0020	0.159				0.054								0.052				0.24
	# 0017	0.056			# 0027	0.299			# 0013	0.047			# 0020	1.092				0.063								0.022				0.133
	# 0017	0.267			# 0026	0.185			# 0013	0.066			# 0019	0.269				0.066								0.121				0.187
	# 0017	0.181			# 0026	0.167			# 0012	0.288			# 0019	0.102				0.074							7	0.107			12	0.107
	# 0017	0.16			# 0026	0.059			# 0012	0.109			# 0019	0.112				0.133								0.098				0.104
	# 0017	0.105			# 0026	0.119			# 0012	0.33			# 0019	0.213				0.081								0.047				0.157
	# 0017	0.266			# 0026	0.081			# 0012	0.087			# 0019	0.052				0.044								0.283				0.048
	# 0017	0.154			# 0026	0.264			# 0012	0.077			# 0019	0.118												0.113				0.042
	# 0017	0.142			# 0026	0.063			# 0012	0.309			# 0019	0.183			6	0.136								0.038			18	0.079
	# 0017	0.179			# 0025	0.081			# 0012	0.071			# 0019	0.119				0.246								0.088				0.093
	# 0016	0.251			# 0025	0.062			# 0012	0.132			# 0019	0.056				0.058								0.041				0.107
	# 0016	0.1			# 0025	0.071			# 0012	0.396			# 0019	0.272				0.067								0.093				0.198
	# 0016	0.303			# 0025	0.314			# 0012	0.078			# 0019	0.093				0.084								0.052				0.182
	# 0016	0.117			# 0025	0.25			# 0012	0.079			# 0019	0.204				0.11								0.158				0.113
	# 0016	0.144			# 0025	0.108			# 0012	0.105			# 0019	0.051				0.069								0.022				0.121
	# 0015	0.138			# 0025	0.056			# 0012	0.054			# 0019	0.114				0.124								0.074				0.094
	# 0015	0.266			# 0025	0.087			# 0011	0.228			# 0019	0.123				0.098								0.607				0.041
	# 0015	0.233			# 0025	0.315			# 0011	0.319			# 0019	0.042				0.207							8	0.082				0.072
	# 0015	0.262			# 0025	0.116			# 0011	0.485			# 0019	0.432				0.058								0.106				0.244
	# 0015	0.204			# 0025	0.098			# 0011	0.199			# 0019	0.088				0.081								0.06				0.4
	# 0014	0.169			# 0025	0.044			# 0011	0.105			# 0019	0.129				0.054								0.098			19	0.215
	# 0014	0.12			# 0025	0.082			# 0011	0.263			# 0019	0.096				0.024								0.068				0.27
	# 0014	0.133			# 0025	0.219			# 0011	0.081			# 0019	0.237				0.138								0.057				0.024
	# 0014	0.12			# 0025	0.165			# 0011	0.13			# 0019	0.22				0.184								0.223				0.06
	# 0014	0.142			# 0024	0.042			# 0011	0.236			# 0019	0.143												0.111				0.154
	# 0014	0.101			# 0024	0.079			# 0011	0.065			# 0018	0.514			7	0.159								0.197				0.075
	# 0014	0.187			# 0024	0.064			# 0011	0.124			# 0018	0.231				0.037								0.074				0.149
	# 0014	0.067			# 0024	0.039			# 0011	0.133			# 0018	0.075				0.058								0.093				0.144
	# 0014	0.102			# 0024	0.229			# 0011	0.304			# 0018	0.087				0.083								0.046				0.1
	# 0014	0.204			# 0024	0.035			# 0011	0.107			# 0018	0.096				0.031								0.083			20	0.109
	# 0012	0.26			# 0024	0.059			# 0011	0.055			# 0018	0.145				0.039								0.034				0.065
	# 0012	0.227			# 0024	0.052			# 0011	0.061			# 0018	0.063				0.043								0.06				0.074
	# 0012	0.254			# 0024	0.062			# 0011	0.077			# 0018	0.19				0.06								0.075				0.282
	# 0012	0.112			# 0024	0.065			# 0011	0.163			# 0018	0.133				0.095								0.102				0.147
	# 0012	0.973			# 0024	0.089			# 0011	0.484			# 0018	0.317				0.09								0.047			22	0.38
	# 0011	0.297			# 0024	0.209			# 0009	0.05			# 0017	0.089				0.175								0.098				0.163
	# 0011	0.135			# 0024	0.05			# 0009	0.069			# 0017	0.184												0.112				0.526
	# 0011	0.345			# 0024	0.06			# 0009	0.044			# 0017	0.194			8	0.104								0.196				0.04
	# 0011	0.375			# 0024	0.126			# 0009	0.052			# 0017	0.057				0.057								0.141			23	0.283
	# 0011	0.172			# 0024	0.138			# 0009	0.055			# 0017	0.207				0.066								0.136				0.142
	# 0011	0.089			# 0024	0.123			# 0009	0.071			# 0017	0.373				0.061								0.12			24	0.145
	# 0010	0.272			# 0024	0.034			# 0009	0.128			# 0017	0.808				0.165								0.036				0.169
	# 0010	0.159			# 0024	0.105			# 0009	0.129			# 0017	0.132				0.089								0.119				0.086
	# 0010	0.297			# 0022	0.232			# 0009	0.065			# 0017	0.066				0.054								0.094				0.124
	# 0010	0.132			# 0022	0.177			# 0009	0.116			# 0017	0.234				0.034								0.239				0.143
	# 0010	0.101			# 0022	0.133			# 0009	0.485			# 0014	0.08				0.042								0.13				0.163
	# 0010	0.123			# 0022	0.149			# 0009	0.043			# 0014	0.314				0.059								0.06				0.081
	# 0008	0.235			# 0022	0.219			# 0009	0.123			# 0014	0.075				0.13								0.065			26	0.06
	# 0008	0.144			# 0022	0.078			# 0009	0.047			# 0014	0.166				0.109								0.04				0.055
	# 0008	0.17			# 0022	0.079			# 0009	0.176			# 0014	0.224				0.091								0.046				0.099
	# 0008	0.104			# 0022	0.197			# 0009	0.223			# 0014	0.044				0.078								0.044				0.091
	# 0008	0.128			# 0021	0.113			# 0008	0.053			# 0014	0.102				0.085							10	0.349				0.12
	# 0008	0.262			# 0021	0.076			# 0008	0.095			# 0014	0.265				0.047								0.107				0.123
	# 0008	0.2			# 0021	0.088			# 0008	0.099			# 0014	0.065				0.149								0.079				0.116
	# 0007	0.158			# 0021	0.083			# 0008	0.084			# 0014	0.231				0.048								0.4				0.176
	# 0007	0.195			# 0021	0.26			# 0008	0.272			# 0014	0.086				0.034								0.183			27	0.25
	# 0007	0.106			# 0021	0.052			# 0008	0.117			# 0014	0.058				0.077								0.19				0.462
	# 0007	0.236			# 0021	0.12			# 0008	0.522			# 0014	1.106				0.142								0.041				0.183
	# 0007	0.166			# 0021	0.109			# 0008	0.205			# 0014	0.192				0.036								0.074				0.08
	# 0007	0.143			# 0020	0.08			# 0008	0.125			# 0013	0.311												0.348				0.071
	# 0007	0.109			# 0020	0.115			# 0008	0.193			# 0013	0.07												0.176				0.23
	# 0007	0.237			# 0020	0.162			# 0008	0.063			# 0013	0.033											11	0.409				0.644
	# 0007	0.273			# 0020	0.095			# 0008	0.075			# 0013	0.039												0.057			28	0.096
	# 0007	0.346			# 0020	0.284			# 0008	0.285			# 0013	0.213												0.087				0.106
	# 0007	0.339			# 0020	0.076			# 0007	0.057			# 0013	0.119												0.177				0.268
	# 0007	0.325			# 0020	0.082			# 0007	0.068			# 0013	0.161												0.121				0.076
	# 0007	0.1			# 0020	0.06			# 0007	0.391			# 0013	0.101												0.079				0.05
	# 0006	0.243			# 0020	0.083			# 0007	0.272			# 0013	0.275											12	0.3				0.048
	# 0006	0.304			# 0020	0.073			# 0007	0.315			# 0013	0.103												0.102				0.073
	# 0006	0.148			# 0020	0.329			# 0007	0.064			# 0013	0.046												0.608				0.096
	# 0006	0.135			# 0020	0.094			# 0007	0.078			# 0013	0.089												0.33				0.076
	# 0006	0.069			# 0020	0.119			# 0007	0.102			# 0013	0.33			10	0.133								0.077				0.138
	# 0006	0.104			# 0020	0.101			# 0004	0.145			# 0013	0.236				0.12								0.062				0.046
	# 0006	0.333			# 0020	0.205			# 0004	0.199			# 0013	0.128				0.082								0.048				0.126
	# 0004	0.409			# 0019	0.096			# 0004	0.35			# 0013	0.256				0.206								0.238			30	0.063
	# 0004	0.284			# 0019	0.073			# 0004	0.153			# 0013	0.251				0.094								0.073				0.054
	# 0004	0.195			# 0019	0.112			# 0004	0.046			# 0013	0.127				0.088								0.329				0.064
	# 0004	0.296			# 0019	0.086			# 0004	0.101			# 0012	0.107				0.061								0.065				0.168
	# 0003	0.147			# 0019	0.102			# 0004	0.149			# 0012	0.135				0.033							14	0.261				0.084
	# 0003	0.198			# 0019	0.185			# 0004	0.367			# 0012	0.053				0.041								0.155				0.083
	# 0003	0.097			# 0019	0.068			# 0004	0.241			# 0012	0.365				0.042								0.088				0.07
	# 0003	0.086			# 0019	0.076			# 0004	0.094			# 0012	0.143				0.035								0.232				0.104
	# 0003	0.046			# 0019	0.091			# 0004	0.049			# 0012	0.059				0.04								0.144				0.218
	# 0003	0.117			# 0019	0.068			# 0004	0.082			# 0012	0.036				0.066								0.118			31	0.11
	# 0003	0.171			# 0019	0.465			# 0004	0.198			# 0012	0.109				0.039								0.045				0.055
	# 0002	0.093			# 0019	0.104			# 0004	0.093			# 0012	0.137				0.085								0.063				0.09
	# 0002	0.08			# 0017	0.164							# 0012	0.118				0.077								0.052				0.067
	# 0002	0.145			# 0017	0.254			AVERAGE	0.158965			# 0012	0.088				0.075								0.21				0.055
	# 0002	0.189			# 0017	0.207							# 0012	0.259				0.038								0.075				0.062
	# 0002	0.1			# 0017	0.08							# 0012	0.226				0.197								0.129				0.042
	# 0002	0.072			# 0017	0.126							# 0012	0.063				0.045								0.309				0.105
	# 0002	0.071			# 0017	0.09							# 0012	0.144				0.075								0.063				0.057
	# 0002	0.097			# 0017	0.042							# 0012	0.123				0.041							15	0.177				0.074
	# 0002	0.412			# 0017	0.091							# 0011	0.335				0.074								0.303				0.166
	# 0002	0.477			# 0017	0.098							# 0011	0.058				0.226								0.134			32	0.06
	# 0002	0.196			# 0017	0.044							# 0011	0.136												0.146				0.139
	# 0002	0.253			# 0017	0.071							# 0011	0.209			11	0.217								0.074				0.065
					# 0017	0.152							# 0011	0.145				0.066								0.051				0.166
		0.197987			# 0017	0.304							# 0011	0.201				0.053								0.123				0.075
					# 0016	0.057							# 0011	0.226				0.07								0.055				0.117
					# 0016	0.148							# 0011	0.114				0.042								0.046			34	0.724
					# 0016	0.166							# 0009	0.239				0.046								0.051				0.139
					# 0016	0.486							# 0009	0.363				0.155								0.123				0.211
					# 0016	0.492							# 0009	0.114				0.039								0.082				0.173
					# 0016	0.18							# 0009	0.184				0.1								0.046				0.226
					# 0016	0.083							# 0009	0.085				0.048								0.055				0.277
					# 0016	0.075							# 0009	0.153				0.061								0.038				0.078
					# 0016	0.103							# 0009	0.147				0.202								0.027			35	0.263
					# 0016	0.087							# 0009	0.111				0.077								0.137				0.111
					# 0016	0.065							# 0009	0.137				0.141								0.085				0.112
					# 0016	0.075							# 0009	0.493				0.098								0.122			36	0.217
					# 0015	0.097							# 0009	0.224				0.119								0.053				0.171
					# 0015	0.12							# 0008	0.298				0.033								0.039				0.333
					# 0015	0.122							# 0008	0.055				0.345								0.04				0.085
					# 0015	0.063							# 0008	0.083				0.058								0.082				0.145
					# 0015	0.107							# 0008	0.201				0.082							16	0.966				0.111
					# 0015	0.144							# 0008	0.151				0.215								0.163				0.151
					# 0015	0.105							# 0008	0.086				0.09								0.228				0.177
					# 0015	0.162							# 0008	0.14				0.079								0.045			38	0.13
					# 0015	0.093							# 0008	0.097				0.065								0.126				0.042
					# 0015	0.144							# 0008	0.15												0.064				0.046
					# 0015	0.148							# 0008	0.181			12	0.169								0.033				0.121
					# 0015	0.297							# 0008	0.118				0.077								0.061				0.119
					# 0015	0.073							# 0007	0.302				0.124								0.052			39	0.142
					# 0015	0.347							# 0007	0.32				0.073								0.04				0.136
					# 0014	0.22							# 0007	0.184				0.054								0.031				0.131
					# 0014	0.098							# 0007	0.113				0.084								0.076				0.143
					# 0014	0.103							# 0007	0.433				0.076								0.082				0.043
					# 0014	0.1							# 0007	0.123				0.145								0.067				0.055
					# 0014	0.11							# 0007	0.058				0.081								0.042				0.048
					# 0014	0.08							# 0007	0.606				0.035								0.029				0.062
					# 0014	0.129							# 0007	0.134				0.19								0.077				0.085
					# 0014	0.39							# 0006	0.112				0.022							18	0.108				0.066
					# 0014	0.086							# 0006	0.449				0.125								0.061			40	0.125
					# 0014	0.065							# 0006	0.077				0.095								0.059				0.209
					# 0014	0.236							# 0006	0.123				0.086								0.143				0.071
					# 0014	0.055							# 0006	0.116												0.433				0.07
					# 0014	0.065							# 0006	0.174			14	0.888								0.052				0.128
					# 0014	0.265							# 0006	0.421				0.661								0.085
					# 0013	0.04							# 0004	0.119				0.345								0.128			average	0.141306
					# 0013	0.054							# 0004	0.172				0.078								0.092
					# 0013	0.074							# 0004	0.362				0.08								0.128
					# 0013	0.503							# 0003	0.318				0.053								0.069
					# 0013	0.224							# 0003	0.207			15	0.154								0.078
					# 0013	0.117							# 0003	0.661				0.14								0.039
					# 0011	0.132							# 0003	0.041				0.083								0.046
					# 0011	0.112							# 0003	0.329				0.044							19	0.167
					# 0011	0.052							# 0003	0.209				0.181								0.063
					# 0011	0.051							# 0002	0.138				0.071								0.175
					# 0011	0.05							# 0002	0.14				0.163								0.108
					# 0011	0.073							# 0002	0.124				0.065								0.165
					# 0011	0.277							# 0002	0.208				0.057								0.043
					# 0011	0.208							# 0002	0.31				0.107								0.049
					# 0011	0.195							# 0002	0.603				0.185								0.041
					# 0011	0.221							# 0002	0.141				0.104								0.051
					# 0010	0.072							# 0002	0.164				0.034								0.043
					# 0010	0.092												0.045								0.052
					# 0010	0.103							AVERAGE	0.190939				0.063								0.05
					# 0010	0.065												0.085								0.054
					# 0010	0.098												0.047								0.032
					# 0010	0.08												0.081								0.039
					# 0010	0.137												0.052								0.131
					# 0010	0.113											16	0.134								0.093
					# 0010	0.092												0.067								0.03
					# 0010	0.065												0.061								0.061
					# 0010	0.178												0.046								0.221
					# 0010	0.092												0.076								0.286
					# 0009	0.146												0.074								0.053
					# 0009	0.249												0.26								0.023
					# 0009	0.108												0.156							20	0.163
					# 0009	0.071												0.034								0.156
					# 0009	0.058												0.102								0.204
					# 0009	0.106												0.076								0.054
					# 0009	0.066												0.042								0.117
					# 0008	0.144												0.083								0.132
					# 0008	0.056												0.057								0.305
					# 0008	0.155												0.032							22	0.088
					# 0008	1.087												0.15								0.04
					# 0006	0.09											18	0.122								0.131
					# 0006	0.042												0.044								0.097
					# 0006	0.1												0.048								0.062
					# 0006	0.074												0.047								0.077
					# 0006	0.222												0.051								0.073
					# 0006	0.27												0.04								0.053
					# 0005	0.189												0.066								0.084
					# 0005	0.122												0.055								0.401
					# 0005	0.134												0.161								0.098
					# 0005	0.098												0.306								0.097
					# 0005	0.114												0.205								0.231
					# 0005	0.057											19	0.43								0.105
					# 0005	0.081												0.08								0.126
					# 0005	0.195												0.082								0.098
					# 0004	0.114												0.092								0.084
					# 0004	0.119												0.08								0.028
					# 0004	0.091												0.047							23	0.267
					# 0004	0.101												0.075								0.074
					# 0003	0.131												0.08								0.099
					# 0003	0.113												0.587								0.107
					# 0003	0.141												0.076								0.082
					# 0003	0.266												0.124								0.072
					# 0003	0.159												0.053								0.118
					# 0003	0.252												0.041								0.06
					# 0003	0.042												0.055								0.032
					# 0003	0.039											20	0.052								0.058
					# 0003	0.341												0.063								0.102
					# 0003	0.055												0.053								0.42
					# 0003	0.139												0.069								0.144
					# 0002	0.067												0.128								0.172
					# 0002	0.1												0.08								0.204
					# 0002	0.044												0.056								0.119
					# 0002	0.049												0.065								0.908
					# 0002	0.108												0.035							24	0.081
					# 0002	0.039												0.041								0.129
					# 0002	0.102												0.062								0.335
					# 0002	0.343												0.02								0.131
					# 0002	0.087												0.036								0.134
					# 0002	0.191												0.049								0.112
					# 0002	0.888												0.053								0.236
																		0.09								0.202
				AVERAGE		0.150083												0.095								0.042
																		0.185								0.16
																		0.064								0.039
																		0.052								0.095
																		0.081								0.039
																	22	0.156								0.146
																		0.054							26	0.133
																		0.155								0.09
																		0.075								0.088
																		0.069								0.072
																		0.31							27	0.173
																		0.06								0.165
																		0.105								0.155
																		0.06								0.079
																		0.047								0.054
																		0.149								0.12
																		0.048								0.04
																		0.126								0.116
																		0.065								0.125
																		0.043								0.231
																	23	0.067								0.108
																		0.03								0.023
																		0.063								0.12
																		0.062							28	0.064
																		0.037								0.033
																		0.039								0.337
																		0.041								0.109
																		0.172								0.159
																		0.05								0.058
																		0.046								0.187
																		0.157								0.092
																		0.117								0.037
																		0.218								0.09
																	24	0.076								0.055
																		0.281								0.039
																		0.04								0.07
																		0.029								0.054
																		0.054								0.114
																		0.053								0.269
																		0.04							30	0.124
																		0.068								0.406
																		0.063								0.059
																		0.073								0.091
																		0.105								0.491
																		0.111							31	0.231
																		0.043								0.105
																		0.036								0.119
																		0.103								0.086
																		0.139								0.159
																		0.079								0.065
																	26	0.036								0.091
																		0.054								0.061
																		0.028								0.078
																		0.172								0.072
																		0.123								0.079
																		0.103								0.036
																		0.059								0.79
																		0.11							32	0.272
																		0.052								0.071
																	27	0.054								0.039
																		0.116								0.048
																		0.059								0.04
																		0.121								0.135
																		0.133								0.09
																		0.119								0.085
																		0.097								0.055
																		0.038								0.027
																		0.048								0.033
																		0.094								0.093
																		0.042								0.041
																		0.501								0.044
																		0.074								0.03
																		0.057								0.064
																		0.031								0.057
																		0.06								0.627
																		0.077							34	0.495
																	28	0.052								0.061
																		0.281								0.251
																		0.078								0.205
																		0.061								0.04
																		0.046								0.058
																		0.159								0.048
																		0.024								0.147
																		0.06								0.143
																		0.093								0.098
																	30	0.109								0.044
																		0.142							35	0.182
																		0.032								0.068
																		0.355								0.044
																		0.237								0.027
																		0.056								0.246
																		0.089								0.037
																		0.089								0.373
																	31	0.064								0.046
																		0.057								0.037
																		0.07								0.056
																		0.123								0.049
																		0.054								0.117
																		0.127								0.052
																		0.071								0.142
																		0.127								0.09
																		0.025								0.084
																		0.043								0.04
																		0.252								0.192
																		0.088								0.189
																	32	0.077								0.258
																		0.177								0.024
																		0.088							36	0.117
																		0.099								0.117
																		0.049								0.115
																		0.09								0.038
																		0.172								0.079
																		0.07								0.053
																		0.048								0.045
																		0.035								0.031
																		0.033								0.045
																		0.113								0.096
																		0.274								0.072
																		0.03								0.186
																		0.024							38	0.773
																		0.026								0.134
																		0.032								0.047
																		0.053								0.071
																		0.055								0.221
																	34	0.131								0.032
																		0.143								0.161
																		0.057								0.038
																		0.083								0.922
																		0.078								0.115
																		0.042								0.099
																		0.118							39	0.124
																		0.046								0.098
																		0.313								0.104
																	35	0.111								0.079
																		0.072								0.098
																		0.081								1.201
																		0.153								0.142
																		0.229							40	0.137
																		0.056								0.031
																		0.292								0.191
																		0.044								0.08
																		0.144								0.059
																		0.079								0.301
																		0.211								0.199
																		0.066								0.041
																		0.075								0.118
																		0.073								0.155
																		0.077								0.194
																		0.216								0.127
																	36	0.164							6	0.119
																		0.179								0.105
																		0.077								0.07
																		0.072								0.062
																		0.025								0.115
																		0.091								0.143
																		0.07								0.053
																		0.044								0.233
																		0.083							7	0.196
																		0.09								0.198
																		0.069								0.177
																		0.168								0.106
																		0.119								0.075
																		0.076								0.11
																		0.06								0.115
																		0.055								0.19
																		0.028								0.162
																		0.124								0.157
																		0.048								0.139
																	38	0.199								0.073
																		0.139								0.072
																		0.137							8	0.122
																		0.112								0.061
																		0.026								0.079
																	39	0.154								0.108
																		0.23								0.074
																		0.045								0.169
																		0.176								0.175
																		0.244							10	0.2
																		0.11								0.096
																		0.171								0.097
																		0.078								0.087
																		0.069								0.136
																		0.073								0.123
																		0.048								0.066
																	40	0.182								0.081
																		0.037								0.153
																		0.094								0.099
																		0.055								0.042
																		0.095								0.014
																		0.157							11	0.064
																		0.158								0.221
																		0.124								0.281
																		0.16								0.114
																		0.123								0.104
																		0.067								0.025
																		0.193							12	0.127
																		0.199								0.21
																		0.322								0.173
																		0.071								0.059
																		0.077								0.072
																		0.059							14	0.063
																										0.058
																										0.033
																	average	0.103249								0.154
																										0.102
																										0.072
																										0.085
																										0.069
																										0.074
																										0.106
																									15	0.106
																										0.076
																										0.077
																										0.127
																										0.08
																										0.184
																										0.188
																										0.091
																										0.064
																									16	0.177
																										0.062
																										0.077
																										0.045
																										0.042
																										0.076
																										0.077
																									17	0.117
																										0.036
																										0.048
																										0.032
																										0.114
																										0.095
																										0.104
																										0.061
																										0.189
																										0.067
																										0.052
																										0.105
																										0.033
																										0.057
																										0.181
																									19	0.074
																										0.196
																										0.02
																										0.13
																										0.034
																										0.046
																										0.081
																										0.03
																										0.121
																										0.029
																										0.086
																										0.096
																										0.051
																										0.164
																										0.096
																										0.042
																										0.306
																									20	0.165
																										0.163
																										0.267
																										0.228
																										0.092
																										0.057
																										0.032
																										0.032
																										0.04
																									21	0.159
																										0.118
																										0.128
																										0.05
																										0.133
																										0.054
																										0.056
																										0.07
																										0.057
																										0.114
																									22	0.135
																										0.042
																										0.023
																										0.051
																										0.091
																										0.023
																										0.148
																										0.1
																										0.061
																									24	0.151
																										0.096
																										0.046
																										0.097
																										0.084
																										0.087
																										0.108
																										0.052
																										0.174
																										0.067
																										0.132
																										0.053
																										0.03
																										0.188
																									25	0.182
																										0.159
																										0.034
																										0.067
																										0.054
																										0.051
																										0.093
																										0.213
																									26	0.109
																										0.12
																										0.209
																										0.052
																										0.053
																										0.044
																										0.033
																										0.069
																										0.087
																										0.08
																										0.037
																										0.179
																									28	0.049
																										0.062
																										0.087
																										0.103
																										0.052
																										0.141
																										0.066
																										0.069
																										0.068
																									29	0.285
																										0.113
																										0.054
																										0.106
																										0.182
																									30	0.127
																										0.119
																										0.292
																										0.436
																										0.092
																										0.041
																										0.085
																									31	0.037
																										0.118
																										0.062
																										0.097
																									33	0.393
																										0.031
																										0.136
																										0.095
																										0.079
																										0.313
																										0.179
																										0.173
																										0.09
																										0.102
																									34	0.211
																										0.082
																										0.101
																										0.085
																										0.078
																										0.1
																										0.054
																										0.12
																										0.08
																										0.063
																										0.098
																										0.053
																									35	0.079
																										0.096
																										0.047
																										0.078
																										0.035
																										0.086
																									average	0.120897

## Sheet: h
Fig. 2S h		source data	Fig. 2S a
Christae perimeter of mitochondria normlaized to mitochondrial area															Christae Volumina			perimeter of a shape is the length of all its sides									Christae Volumina
				BEQ 1257 WT								perimeter to area				BEQ 1244 KO								perimeter to area				BEQ 1245 KO								perimeter to area				BKC 1111 WT								perimeter to area
				image	Area of mito	perimeter		perimeter		perimeter						image	Area of mito	perimeter		perimeter		perimeter						image	Area of mito	perimeter		perimeter		perimeter						image	Area of mito	perimeter		perimeter		perimeter
	WT	ATG5 cKO		# 0035	0.146	1.757		0.281		2.494		17.0822				# 0035	0.108	1.24		0.254		1.626		15.0556				# 0018	0.205	1.663										# 0025	0.145	1.927
	17.7918	20.6487						0.255												0.138								# 0018	0.066	0.99										# 0025	0.113	1.34
	20.8388	21.3137						0.191												0.335								# 0018	0.142	1.522										# 0025	0.068	1.026
	19.4387	22.7577						0.247												0.35								# 0018	0.108	1.263										# 0025	0.064	0.916
	15.5262	20.924						0.179												0.266								# 0018	0.146	1.483										# 0025	0.103	1.184
								0.168												0.143								# 0018	0.161	1.799										# 0025	0.096	1.385
								0.159												0.14								# 0018	0.127	1.34										# 0025	0.472	2.662
	WT	ATG5 cKO						0.218																				# 0018	0.182	1.7
Number of values	4	4						0.145								# 0035	0.439	2.425		0.34		5.935		13.5194				# 0018	0.073	1.141										# 0025	0.064	0.953		0.2		1.735		27.1094
								0.4												0.591								# 0018	0.148	1.466														0.153
Mean	18.4	21.41						0.251												0.453								# 0018	0.114	1.272														0.169
Std. Deviation	2.284	0.9383																		0.996																								0.115
Std. Error of Mean	1.142	0.4692		# 0035	0.175	2.247		0.293		2.424		13.8514								0.208								# 0018	0.061	0.966		0.188		1.65		27.0492								0.111
								0.17												0.341												0.193												0.172
								0.213												0.317												0.195												0.213
								0.269												0.377												0.345												0.159
Unpaired t test								0.282												0.264												0.195												0.217
P value	0.0505							0.355												0.516												0.205												0.226
P value summary	ns							0.216												0.399												0.329
Significantly different (P < 0.05)?	No							0.198												0.288																				# 0025	0.506	2.695
One- or two-tailed P value?	Two-tailed							0.265												0.261								# 0018	0.159	1.562		0.131		3.823		24.044				# 0025	0.407	2.972
t, df	t=2.439, df=6							0.163												0.203												0.295
																				0.206												0.432								# 0025	0.462	3.275		0.105		9.957		21.5519
				# 0034	0.102	1.299		0.214		1.436		14.0784								0.175												0.182												0.127
								0.164																								0.203												0.206
								0.261								# 0034	0.147	1.445														0.129												0.302
								0.224								# 0034	0.067	0.977														0.209												0.226
								0.226								# 0034	0.036	0.798														0.223												0.286
								0.347								# 0034	0.056	0.925														0.201												0.184
																# 0034	0.117	1.347														0.164												0.268
				# 0034	0.198	1.617		0.148		3.447		17.4091				# 0034	0.113	1.286														0.278												0.213
								0.203																								0.234												0.155
								0.151								# 0034	0.083	1.165		0.22		2.866		34.5301								0.22												0.186
								0.216												0.293												0.223												0.116
								0.245												0.477												0.293												0.169
								0.198												0.308												0.21												0.15
								0.265												0.245												0.196												0.24
								0.186												0.245																								0.442
								0.093												0.322								# 0018	0.07	0.992														0.219
								0.327												0.324								# 0018	0.491	2.635														0.171
								0.264												0.216								# 0018	0.265	2.196														0.228
								0.216												0.216								# 0018	0.085	1.153														0.273
								0.609																				# 0018	0.067	0.944														0.253
								0.326								# 0034	0.336	2.239		0.194		5.655		16.8304				# 0018	0.102	1.188														0.421
																				0.318								# 0018	0.08	1.091														0.382
				# 0034	0.472	3.876		0.55		7.002		14.8347								0.279																								0.475
								0.372												0.355								# 0017	0.164	1.498														0.269
								0.148												0.575								# 0017	0.063	0.905														0.354
								0.181												0.444								# 0017	0.152	1.55														0.174
								0.196												0.19								# 0017	0.308	2.578														0.34
								0.24												0.283								# 0017	0.061	1.003														0.219
								0.229												0.279								# 0017	0.065	1.069														0.122
								0.218												0.184								# 0017	0.253	2.018														0.438
								0.378												0.209								# 0017	0.257	2.252														0.106
								0.263												0.22								# 0017	0.147	1.495														0.293
								0.16												0.295								# 0017	0.056	0.9														0.243
								0.147												0.4								# 0017	0.033	0.738														0.174
								0.236												0.497								# 0017	0.052	0.874														0.2
								0.225												0.196																								0.187
								0.211												0.181								# 0017	0.14	1.537		0.44		2.795		19.9643								0.334
								0.315												0.151												0.286												0.119
								0.14												0.121												0.174												0.123
								0.212												0.284												0.228												0.171
								0.387																								0.135												0.294
								0.182								# 0033	0.182	1.742														0.304
								0.325								# 0033	0.16	1.693														0.215								# 0025	0.07	1.028
								0.417								# 0033	0.367	2.693														0.258								# 0025	0.175	1.582
								0.245								# 0033	0.104	1.208														0.159								# 0025	0.104	1.321
								0.317								# 0033	0.078	1.07														0.201								# 0025	0.118	1.512
								0.22								# 0033	0.093	1.169														0.395								# 0025	0.103	1.183
								0.488								# 0033	0.174	1.783
																												# 0017	0.195	1.626		0.133		3.983		20.4256				# 0025	0.407	3.229		0.383		5.973		14.6757
				# 0034	0.44	4.052		0.215		5.18		11.7727				# 0033	0.166	1.495		0.212		3.75		22.5904								0.194												0.494
								0.143												0.583												0.255												0.114
								0.241												0.266												0.172												0.446
								0.23												0.394												0.605												0.252
								0.36												0.214												0.673												0.151
								0.203												0.199												0.492												0.145
								0.812												0.561												0.448												0.14
								0.181												0.19												0.159												0.347
								0.334												0.235												0.353												0.304
								0.746												0.264												0.32												0.435
								0.748												0.318												0.179												0.385
								0.391												0.314																								0.156
								0.303																				# 0016	0.155	1.484														0.189
								0.273								# 0033	0.654	3.434		0.906		14.227		21.7538				# 0016	0.228	1.727														0.307
																				0.226								# 0016	0.162	1.592														0.523
				# 0033	0.207	1.784		0.187		2.524		12.1932								0.668								# 0016	0.407	2.422														0.419
								0.139												0.257								# 0016	0.083	1.107														0.485
								0.417												0.297								# 0016	0.308	2.077														0.298
								0.262												0.313								# 0016	0.099	1.226
								0.22												0.253								# 0016	0.094	1.266										# 0024	0.202	2.278
								0.153												0.136								# 0016	0.097	1.168										# 0024	0.174	1.572
								0.298												0.588								# 0016	0.221	1.724										# 0024	0.119	1.505
								0.191												0.367								# 0016	0.117	1.344										# 0024	0.102	1.366
								0.328												0.235								# 0016	0.157	1.817										# 0024	0.173	1.807
								0.168												0.355								# 0016	0.3	2.813										# 0024	0.428	2.509
								0.161												0.309
																				0.445								# 0016	0.098	1.171		0.349		1.897		19.3571				# 0024	0.413	2.468		0.459		7.384		17.8789
				# 0033	0.386	2.745		0.201		3.659		9.47927								0.151												0.223												0.298
								0.157												0.394												0.141												0.49
								0.339												0.523												0.165												0.258
								0.22												0.23												0.33												0.531
								0.17												0.185												0.115												0.218
								0.367												0.367												0.227												0.181
								0.431												0.827												0.347												0.305
								0.34												0.532																								0.287
								0.229												0.218								# 0016	0.132	1.458		0.337		1.902		14.4091								0.314
								0.317												0.138												0.244												0.28
								0.283												0.186												0.275												0.213
								0.384												0.582												0.197												0.165
								0.221												0.362												0.272												0.248
																				0.305												0.191												0.202
				# 0031	0.099	1.225		0.237		2.097		21.1818								0.393												0.183												0.311
								0.316												0.559												0.203												0.24
								0.406												0.221																								0.138
								0.446												0.247								# 0016	0.804	3.406		0.343		12.627		15.7052								0.205
								0.204												0.361												0.723												0.179
								0.154												0.427												0.264												0.116
								0.192												0.448												0.236												0.321
								0.142												0.197												0.363												0.195
																				0.221												0.384												0.209
				# 0031	0.12	1.387		0.166		2.745		22.875								0.228												0.39												0.197
								0.246												0.195												0.214												0.19
								0.29												0.119												0.571												0.196
								0.188												0.088												0.818												0.438
								0.172												0.168												0.465
								0.374																								0.447								# 0024	0.293	2.007
								0.434								# 0032	0.085	1.079														0.343
								0.424								# 0032	0.362	2.463														0.4								# 0024	0.172	1.561		0.211		3.713		21.5872
								0.169								# 0032	0.198	2.111														0.313												0.277
								0.146								# 0032	0.081	1.157														0.421												0.204
								0.136								# 0032	0.179	2.495														0.454												0.17
																																0.227												0.508
				# 0031	0.147	2.364		0.24		3.014		20.5034				# 0032	0.087	1.097		0.18		2.13		24.4828								0.248												0.475
								0.333												0.319												0.361												0.602
								0.501												0.267												0.121												0.198
								0.275												0.48												0.175												0.341
								0.175												0.206												0.21												0.22
								0.195												0.283												0.217												0.215
								0.204												0.395												0.326												0.292
								0.175																								0.292
								0.27								# 0032	0.27	1.952		0.238		4.758		17.6222								0.465								# 0024	0.152	1.558
								0.186												0.309												0.269								# 0024	0.046	0.89
								0.27												0.357												0.198								# 0024	0.299	2.035
								0.19												0.254												0.245
																				0.299												0.301								# 0023	0.097	1.276
				# 0031	0.057	0.98		0.272		1.297		22.7544								0.195												0.354								# 0023	0.078	1.282
								0.268												0.609												0.162								# 0023	0.088	1.147
								0.227												0.184												0.2								# 0023	0.055	0.864
								0.275												0.25												0.172								# 0023	0.133	1.616
								0.255												0.233												0.18								# 0023	0.425	2.502
																				0.578												0.237
				# 0031	0.266	1.914		0.214		4.115		15.4699								0.491												0.199								# 0023	0.096	1.287		0.268		2.047		21.3229
								0.187												0.402												0.319												0.183
								0.293												0.359																								0.122
								0.234																				# 0013	0.102	1.236														0.42
								0.223								# 0032	0.058	0.901										# 0013	0.053	0.882														0.28
								0.322								# 0032	0.231	2.271										# 0013	0.142	1.442														0.165
								0.158								# 0032	0.099	1.299										# 0013	0.107	1.439														0.176
								0.436																				# 0013	0.07	1.072														0.285
								0.39																				# 0013	0.184	1.859														0.148
								0.179								# 0032	0.132	1.394		0.281		2.025		15.3409				# 0013	0.302	2.171
								0.243												0.313								# 0013	0.071	1.058										# 0023	0.439	3.514
								0.25												0.414								# 0013	0.075	1.012										# 0023	0.092	1.234
								0.299												0.246								# 0013	0.047	1.11										# 0023	0.158	1.48
								0.209												0.265																				# 0023	0.065	1.024
								0.262												0.203								# 0013	0.066	1.183		0.163		1.815		27.5
								0.216												0.303												0.151								# 0023	0.077	1.04		0.336		1.858		24.1299
																																0.193												0.197
				# 0031	0.197	1.648		0.428		3.219		16.3401				# 0032	0.126	1.487		0.125		2.266		17.9841								0.14												0.126
								0.309												0.178												0.502												0.21
								0.179												0.252												0.165												0.322
								0.301												0.401												0.138												0.209
								0.3												0.314												0.192												0.179
								0.25												0.254												0.171												0.156
								0.222												0.253																								0.123
								0.126												0.262								# 0012	0.288	2.019
								0.343												0.227								# 0012	0.109	1.222										# 0022	0.114	1.325
								0.296																				# 0012	0.33	2.156										# 0022	0.079	1.081
								0.24								# 0032	0.07	0.985										# 0012	0.087	1.107										# 0022	0.134	1.42
								0.225								# 0032	0.181	1.759										# 0012	0.077	1.081										# 0022	0.405	2.944
																# 0032	0.117	1.426										# 0012	0.309	3.009
				# 0030	0.681	4.656		0.185		7.826		11.4919																# 0012	0.071	0.973										# 0022	0.099	1.213		0.404		2.005		20.2525
								0.182								# 0032	0.111	1.253		0.342		2.142		19.2973				# 0012	0.132	1.342														0.283
								0.2												0.169								# 0012	0.396	3.937														0.28
								0.144												0.108								# 0012	0.078	1.111														0.462
								0.121												0.251								# 0012	0.079	1.081														0.281
								0.142												0.528								# 0012	0.105	1.281														0.129
								0.178												0.276								# 0012	0.054	0.954														0.166
								0.165												0.25
								0.213												0.218								# 0011	0.228	1.918										# 0022	0.294	2.648
								0.189																				# 0011	0.319	2.815										# 0022	0.08	1.059
								0.479								# 0032	0.4	3.662		0.568		6.834		17.085				# 0011	0.485	3.548										# 0022	0.047	0.839
								0.238												0.238								# 0011	0.199	1.656										# 0022	0.115	1.239
								0.283												0.262								# 0011	0.105	1.274
								0.347												0.1								# 0011	0.263	2.502										# 0022	0.115	1.312		0.21		2.56		22.2609
								0.235												0.123								# 0011	0.081	1.207														0.242
								0.41												0.189								# 0011	0.13	1.595														0.224
								0.309												0.128								# 0011	0.236	2.046														0.189
								0.356												0.248								# 0011	0.065	1.004														0.27
								0.34												0.175								# 0011	0.124	1.361														0.199
								0.168												0.262								# 0011	0.133	1.389														0.412
								0.373												0.464								# 0011	0.304	2.134														0.49
								0.376												0.31								# 0011	0.107	1.2														0.324
								0.261												0.289								# 0011	0.055	1.045
								0.281												0.538								# 0011	0.061	0.922										# 0022	0.078	1.084		0.357		2.015		25.8333
								0.261												0.22								# 0011	0.077	1.092														0.316
								0.24												0.606																								0.289
								0.247												0.461								# 0011	0.163	1.571		0.143		3.028		18.5767								0.154
								0.223												0.305												0.248												0.283
								0.14												0.165												0.169												0.255
								0.27												0.218												0.438												0.361
								0.27												0.187												0.223
																				0.159												0.153								# 0022	0.45	3.837
				# 0029	0.318978	2.24678		0.179688		6.59961		20.6899								0.419												0.114								# 0022	0.052	0.867
								0.278323												0.2												0.151
								0.260351																								0.16								# 0020	0.198	1.794
								0.324482								# 0032	0.284	1.998														0.183								# 0020	0.234	2.249
								0.261402								# 0032	0.109	1.444														0.26								# 0020	0.128	1.55
								0.16016								# 0032	0.237	1.881														0.121								# 0020	0.186	2.165
								0.414974																								0.263
								0.34269								# 0032	0.11	1.25		0.186		2.284		20.7636								0.131								# 0020	0.159	1.523		0.374		3.399		21.3774
								0.528091												0.167												0.118												0.158
								0.456051												0.173												0.153												0.18
								0.280262												0.297																								0.127
								0.275948												0.296								# 0011	0.484	2.701		0.204		8.318		17.186								0.153
								0.198758												0.764												0.224												0.019
								0.165555												0.252												0.176												0.136
								0.188719												0.149												0.345												0.213
								0.103106																								0.022												0.385
								0.272498								# 0032	0.306	2.068		0.264		5.189		16.9575								0.187												0.596
								0.212436												0.393												0.18												0.581
								0.158771												0.342												0.128												0.477
								0.247238												0.136												0.203
								0.464591												0.233												0.557								# 0020	1.092	5.177		0.358		18.636		17.0659
								0.589523												0.217												0.24												0.21
								0.235992												0.22												0.287												0.243
																				0.15												0.154												0.257
				# 0029	0.158011	1.59514		0.251589		2.2939		14.5173								0.343												0.428												0.243
								0.156315												0.216												0.357												0.103
								0.168583												0.2												0.415												0.12
								0.206603												0.232												0.336												0.165
								0.09108												0.16												0.158												0.343
								0.243456												0.362												0.297												0.173
								0.292167												0.151												0.263												0.188
								0.213659												0.472												0.296												0.239
								0.309637												0.164												0.482												0.124
								0.194756												0.239												0.177												0.142
								0.16605												0.186												0.423												0.392
																				0.271												0.165												0.305
				# 0029	0.143	1.597		0.259		2.423		16.9441								0.238												0.172												0.2
								0.357																								0.191												0.373
								0.279								# 0030	0.098	1.223														0.269												0.25
								0.2																								0.155												0.188
								0.258								# 0030	0.205	1.863		0.33		4.475		21.8293								0.144												0.199
								0.208												0.329												0.135												0.246
								0.224												0.401												0.18												0.287
								0.401												0.454												0.18												0.144
								0.237												0.237												0.188												0.204
																				0.213																								0.561
				# 0028	0.233	2.369		0.2		5.828		25.0129								0.183								# 0009	0.05	0.94														0.452
								0.172												0.234								# 0009	0.069	1.039														0.521
								0.189												0.389								# 0009	0.044	0.981														0.666
								0.192												0.155								# 0009	0.052	1.004														0.191
								0.166												0.152								# 0009	0.055	0.916														0.291
								0.273												0.272								# 0009	0.071	1.063														0.178
								0.377												0.288								# 0009	0.128	1.639														0.612
								0.244												0.19																								0.311
								0.243												0.21								# 0009	0.129	1.329		0.479		2.625		20.3488								0.277
								0.501												0.161												0.257												0.229
								0.466												0.277												0.219												0.281
								0.171																								0.275												0.553
								0.244								# 0030	0.11	1.319														0.24												0.507
								0.179								# 0030	0.135	1.52														0.363												0.208
								0.2																								0.319												0.345
								0.163								# 0030	0.066	0.945		0.62		1.556		23.5758								0.473												0.248
								0.223												0.289																								0.208
								0.205												0.281								# 0009	0.065	0.943		0.119		2.089		32.1385								0.271
								0.268												0.215												0.206												0.348
								0.274												0.151												0.236												0.23
								0.234																								0.263												0.301
								0.175								# 0029	0.098	1.148														0.32												0.231
								0.26																								0.317												0.111
								0.209								# 0029	0.668	3.471		0.33		10.306		15.4281								0.306												0.483
																				0.232												0.322												0.77
				# 028	0.641	4.049		0.201		15.117		23.5835								0.272																								0.656
								0.281												0.28								# 0009	0.116	1.698														0.792
								0.264												0.308								# 0009	0.485	3.957														0.709
								0.398												0.193								# 0009	0.043	0.812														0.578
								0.211												0.416								# 0009	0.123	1.293														0.475
								0.2												0.167								# 0009	0.047	0.917														0.346
								0.369												0.237								# 0009	0.176	1.874
								0.305												0.213																				# 0019	0.269	2.441
								0.168												0.197								# 0009	0.223	1.806		0.223		5.034		22.574				# 0019	0.102	1.481
								0.324												0.356												0.237								# 0019	0.112	1.219
								0.318												0.21												0.597								# 0019	0.213	1.844
								0.312												0.284												0.812								# 0019	0.052	0.908
								0.298												0.19												0.399								# 0019	0.118	1.975
								0.328												0.288												0.272								# 0019	0.183	1.831
								0.283												0.157												0.671								# 0019	0.119	1.364
								0.3												0.194												0.656								# 0019	0.056	1.356
								0.258												0.254												0.196
								0.329												0.796												0.256								# 0019	0.272	2.634		0.243		5.041		18.5331
								0.29												0.374												0.249												0.369
								0.342												0.242												0.195												0.225
								0.386												0.373												0.271												0.103
								0.39												0.23																								0.121
								0.256												0.228								# 0008	0.053	0.841														0.144
								0.264												0.556								# 0008	0.095	1.158														0.278
								0.183												0.129								# 0008	0.099	1.321														0.21
								0.185												0.117																								0.183
								0.216												0.14								# 0008	0.084	1.304	1	0.19		2.092		24.9048								0.219
								0.272												0.211											2	0.25												0.196
								0.356												0.123											3	0.124												0.327
								0.2												0.128											4	0.184												0.204
								0.243												0.192											5	0.284												0.145
								0.153												0.292											6	0.183												0.417
								0.39												0.49											7	0.232												0.238
								0.199												0.138											8	0.274												0.174
								0.349												0.249											9	0.25												0.257
								0.294												0.2											10	0.121												0.4
								0.377												0.32																								0.231
								0.465																				# 0008	0.272	1.891		0.319		5.521		20.2978								0.357
								0.265								# 0029	0.544	4.129														0.391
								0.286								# 0029	0.437	3.258														0.365								# 0019	0.093	1.118
								0.492								# 0029	0.205	2.079														0.145								# 0019	0.204	1.811
								0.373								# 0029	0.742	3.364														0.443								# 0019	0.051	0.853
								0.241								# 0029	0.114	1.315														0.202								# 0019	0.114	1.239
								0.488																								0.193								# 0019	0.123	1.929
								0.604								# 0027	0.05	0.867														0.298								# 0019	0.042	0.776
								0.575								# 0027	0.061	0.94														0.195								# 0019	0.432	3.376
								0.239								# 0027	0.093	1.379														0.447								# 0019	0.088	1.13
								0.148								# 0027	0.045	0.832														0.438								# 0019	0.129	1.671
								0.119								# 0027	0.111	1.64														0.199
								0.33								# 0027	0.225	2.019														0.187								# 0019	0.096	1.146		0.203		2.834		29.5208
																# 0027	0.299	2.852														0.156												0.689
				# 0026	0.173	1.552		0.249		3.082		17.815																				0.11												0.267
								0.184								# 0026	0.185	1.639														0.198												0.273
								0.498								# 0026	0.167	1.551														0.318												0.208
								0.651								# 0026	0.059	0.933														0.166												0.13
								0.448																								0.268												0.234
								0.312								# 0026	0.119	1.311		0.205		2.279		19.1513								0.121												0.146
								0.327												0.355												0.362												0.312
								0.413												0.359																								0.372
																				0.169								# 0008	0.117	1.436
																				0.294								# 0008	0.522	4.887										# 0019	0.237	1.816
				# 0026	0.318	2.73		0.415		4.46		14.0252								0.303								# 0008	0.205	2.571										# 0019	0.22	1.94
								0.24												0.348								# 0008	0.125	1.613
								0.259												0.246								# 0008	0.193	1.624										# 0019	0.143	1.732		0.255		2.922		20.4336
								0.163																				# 0008	0.063	0.965														0.21
								0.192								# 0026	0.081	1.096										# 0008	0.075	1.115														0.194
								0.205								# 0026	0.264	2.02																										0.166
								0.248																				# 0008	0.285	2.403		0.26		4.752		16.6737								0.228
								0.154								# 0026	0.063	0.958		0.336		1.293		20.5238								0.2												0.253
								0.199												0.283												0.402												0.281
								0.217												0.43												0.209												0.151
								0.459												0.244												0.219												0.225
								0.54																								0.235												0.294
								0.241								# 0025	0.081	1.21														0.205												0.288
								0.366								# 0025	0.062	0.936														0.199												0.17
								0.26								# 0025	0.071	1.041														0.214												0.207
								0.302																								0.604
																# 0025	0.314	2.967		0.181		5.178		16.4904								0.348								# 0018	0.514	3.493
				# 0024	0.181	1.731		0.227		4.055		22.4033								0.285												0.328								# 0018	0.231	1.778
								0.153												0.214												0.22								# 0018	0.075	1.013
								0.156												0.21												0.343								# 0018	0.087	1.13
								0.232												0.297												0.142								# 0018	0.096	1.153
								0.341												0.363												0.333								# 0018	0.145	1.629
								0.369												0.357												0.291								# 0018	0.063	0.997
								0.197												0.584																				# 0018	0.19	1.94
								0.261												0.113								# 0007	0.057	0.891
								0.238												0.259								# 0007	0.068	0.956										# 0018	0.133	1.377		0.106		3.251		24.4436
								0.278												0.188								# 0007	0.391	2.541														0.218
								0.216												0.325								# 0007	0.272	1.979														0.201
								0.15												0.242																								0.252
								0.214												0.341								# 0007	0.315	2.359		0.298		6.671		21.1778								0.153
								0.238												0.26												0.278												0.409
								0.261												0.33												0.199												0.193
								0.115												0.259												0.34												0.241
								0.186												0.188												0.21												0.18
								0.223												0.182												0.237												0.165
																																0.398												0.45
				# 0024	0.162	2.153		0.222		2.677		16.5247				# 0025	0.25	2.499		0.252		6.125		24.5								0.273												0.184
								0.352												0.181												0.17												0.259
								0.19												0.17												0.208												0.24
								0.142												0.17												0.223
								0.167												0.257												0.298								# 0018	0.317	2.556		0.337		8.108		25.5773
								0.096												0.42												0.182												0.52
								0.128												0.268												0.145												0.505
								0.192												0.144												0.101												0.699
								0.247												0.199												0.249												0.216
								0.161												0.181												0.401												0.195
								0.192												0.419												0.515												0.393
								0.186												0.33												0.271												0.464
								0.162												0.203												0.28												0.491
								0.24												0.147												0.568												0.313
																				0.174												0.539												0.556
				# 0024	0.141	1.739		0.301		2.867		20.3333								0.176												0.288												0.269
								0.251												0.221																								0.194
								0.319												0.198								# 0007	0.064	0.936														0.262
								0.333												0.216								# 0007	0.078	1.041														0.259
								0.189												0.229								# 0007	0.102	1.245														0.195
								0.107												0.473																								0.453
								0.146												0.417								# 0004	0.145	1.537														0.25
								0.175												0.384								# 0004	0.199	1.677														0.263
								0.122												0.296								# 0004	0.35	2.332														0.49
								0.111																				# 0004	0.153	1.414														0.205
								0.154								# 0025	0.108	1.225										# 0004	0.046	0.778														0.255
								0.215								# 0025	0.056	0.93										# 0004	0.101	1.429														0.324
								0.211								# 0025	0.087	1.186										# 0004	0.149	1.766
								0.233								# 0025	0.315	2.133										# 0004	0.367	2.896										# 0017	0.089	1.165
																# 0025	0.116	1.445										# 0004	0.241	1.882										# 0017	0.184	1.636
				# 0024	0.265	1.916		0.23		5.775		21.7925				# 0025	0.098	1.313										# 0004	0.094	1.272										# 0017	0.194	1.785
								0.184								# 0025	0.044	0.764										# 0004	0.049	0.925										# 0017	0.057	1.345
								0.368								# 0025	0.082	1.119										# 0004	0.082	1.068										# 0017	0.207	1.95
								0.254								# 0025	0.219	2.248										# 0004	0.198	1.689										# 0017	0.373	3.226
								0.145								# 0025	0.165	2.018										# 0004	0.093	1.185										# 0017	0.808	5.519
																																								# 0017	0.132	1.404
								0.314								# 0024	0.042	0.841																						# 0017	0.066	0.993
								0.229								# 0024	0.079	1.049																perimeter
								0.277								# 0024	0.064	0.972																						# 0017	0.234	2.508		0.255		5.254		22.453
								0.277								# 0024	0.039	0.867									AVERAGE							4.15424		21.3137								0.154
								0.286								# 0024	0.229	2.235																										0.353
								0.201								# 0024	0.035	0.718																										0.164
								0.197								# 0024	0.059	0.895																										0.208
								0.158								# 0024	0.052	0.898																										0.172
								0.267								# 0024	0.062	0.92																										0.187
								0.231								# 0024	0.065	0.935																										0.217
								0.253								# 0024	0.089	1.446																										0.203
								0.263								# 0024	0.209	2.06																										0.23
								0.155								# 0024	0.05	0.873																										0.208
								0.173								# 0024	0.06	0.938																										0.205
								0.178								# 0024	0.126	1.344																										0.23
								0.395																																				0.267
								0.351								# 0024	0.138	1.395		0.173		3.648		26.4348																				0.274
								0.389												0.359																								0.199
																				0.182																								0.384
				# 0021	0.306	2.311		0.565		7.412		24.2222								0.282																								0.346
								0.324												0.228																								0.251
								0.388												0.295																								0.296
								0.247												0.37																								0.249
								0.294												0.217																								0.202
								0.268												0.163
								0.373												0.213																				# 0014	0.08	1.155
								0.372												0.228																				# 0014	0.314	2.395
								0.433												0.274																				# 0014	0.075	1.05
								0.52												0.32																				# 0014	0.166	1.718
								0.645												0.344																				# 0014	0.224	1.796
								0.762																																# 0014	0.044	0.771
								0.34								# 0024	0.123	1.529																						# 0014	0.102	1.276
								0.481								# 0024	0.034	0.705																						# 0014	0.265	2.838
								0.269								# 0024	0.105	1.231																						# 0014	0.065	1.019
								0.324																																# 0014	0.231	2.019
								0.516								# 0022	0.232	2.02																						# 0014	0.086	1.17
								0.291								# 0022	0.177	1.762																						# 0014	0.058	0.972
																# 0022	0.133	1.699																						# 0014	1.106	4.415
				# 0021	0.1	1.641										# 0022	0.149	1.605
				# 0021	0.194	1.717										# 0022	0.219	2.809																						# 0014	0.192	2.179		0.18		4.688		24.4167
				# 0021	0.079	1.417										# 0022	0.078	1.121																										0.194
				# 0021	0.112	1.238										# 0022	0.079	1.041																										0.344
				# 0021	0.219	2.088										# 0022	0.197	2.033																										0.27
				# 0021	0.088	1.088																																						0.316
				# 0021	0.174	1.693										# 0021	0.113	1.342																										0.315
				# 0021	0.217	2.108										# 0021	0.076	1.137																										0.191
				# 0021	0.306	2.344										# 0021	0.088	1.184																										0.167
																																												0.219
																# 0021	0.083	1.109		0.117		1.865		22.4699																				0.188
				# 0020	0.147	1.416														0.29																								0.293
				# 0020	0.099	1.295														0.218																								0.238
				# 0020	0.059	1.046														0.24																								0.204
				# 0020	0.129	1.947														0.255																								0.285
				# 0020	0.387	2.358														0.307																								0.321
				# 0020	0.289	2.318														0.132																								0.241
				# 0020	0.116	1.696														0.306																								0.197
				# 0020	0.104	1.312																																						0.293
				# 0020	0.303	2.795										# 0021	0.26	2.076		0.231		4.576		17.6																				0.232
				# 0020	0.219	2.207														0.168
																				0.239																				# 0013	0.311	2.502
																				0.24																				# 0013	0.07	1.146
				# 0019	0.212	1.689		0.299		2.436		11.4906								0.196																				# 0013	0.033	0.802
								0.423												0.244																				# 0013	0.039	1.128
								0.324												0.352																				# 0013	0.213	1.901
								0.127												0.259																				# 0013	0.119	1.341
								0.536												0.198																				# 0013	0.161	2.181
								0.204												0.227																				# 0013	0.101	1.258
								0.327												0.297																				# 0013	0.275	2.591
								0.196												0.345																				# 0013	0.103	1.324
																				0.187																				# 0013	0.046	0.822
				# 0019	0.447	2.564		0.407		8.513		19.0447								0.184																				# 0013	0.089	1.243
								0.408												0.276																				# 0013	0.33	2.688
								0.306												0.532																				# 0013	0.236	1.866
								0.533												0.211																				# 0013	0.128	1.343
								0.457												0.19
								0.389																																# 0013	0.256	1.897		0.206		4.488		17.5312
								0.306								# 0021	0.052	0.841																										0.331
								0.405								# 0021	0.12	1.354																										0.179
								0.205								# 0021	0.109	1.322																										0.201
								0.37																																				0.232
								0.736								# 0020	0.08	1.064																										0.206
								0.412								# 0020	0.115	1.261																										0.424
								0.265								# 0020	0.162	1.561																										0.542
								0.321								# 0020	0.095	1.183																										0.294
								0.236								# 0020	0.284	2.07																										0.247
								0.227																																				0.185
								0.376								# 0020	0.076	1.036		0.206		1.555		20.4605																				0.2
								0.254												0.286																								0.261
								0.331												0.437																								0.259
								0.259												0.245																								0.217
								0.266												0.195																								0.229
								0.27												0.186																								0.275
								0.294
								0.212								# 0020	0.082	1.05																						# 0013	0.251	1.901		0.345		5.83		23.2271
								0.268								# 0020	0.06	0.919																										0.349
																# 0020	0.083	1.058																										0.273
				# 0019	0.282	2.106		0.273		5.2		18.4397				# 0020	0.073	1.072																										0.284
								0.332								# 0020	0.329	2.118																										0.515
								0.261								# 0020	0.094	1.138																										0.37
								0.265								# 0020	0.119	1.456																										0.485
								0.38								# 0020	0.101	1.29																										0.474
								0.497																																				0.471
								0.392								# 0020	0.205	2.049		0.158		3.893		18.9902																				0.421
								0.198												0.469																								0.289
								0.359												0.367																								0.207
								0.352												0.204																								0.279
								0.265												0.271																								0.255
								0.305												0.164																								0.239
								0.296												0.326																								0.271
								0.322												0.293																								0.303
								0.305												0.34
								0.398												0.235																				# 0013	0.127	1.411		0.372		2.952		23.2441
																				0.395																								0.156
				# 0019	0.062	0.959														0.294																								0.333
				# 0019	0.113	1.272														0.18																								0.429
				# 0019	0.125	1.432														0.197																								0.241
				# 0019	0.132	1.369																																						0.19
				# 0019	0.199	1.87										# 0019	0.096	1.209		0.295		2.071		21.5729																				0.26
				# 0019	0.174	1.697														0.209																								0.308
				# 0019	0.211	1.832														0.483																								0.375
				# 0019	0.098	1.273														0.197																								0.288
				# 0019	0.163	2.156														0.301
																				0.237																				# 0012	0.107	1.263
					0.17	2.083														0.349																				# 0012	0.135	1.681
				# 0017	0.046	0.892																																		# 0012	0.053	0.985
				# 0017	0.069	1.065										# 0019	0.073	1.027																						# 0012	0.365	2.856
				# 0017	0.044	0.777										# 0019	0.112	1.262																						# 0012	0.143	1.525
				# 0017	0.056	0.956										# 0019	0.086	1.236																						# 0012	0.059	1.077
				# 0017	0.267	1.916										# 0019	0.102	1.219																						# 0012	0.036	0.741
				# 0017	0.181	1.662										# 0019	0.185	1.667																						# 0012	0.109	1.381
				# 0017	0.16	2.093										# 0019	0.068	1.093																						# 0012	0.137	1.481
				# 0017	0.105	1.373										# 0019	0.076	1.03																						# 0012	0.118	1.313
				# 0017	0.266	2.29										# 0019	0.091	1.243																						# 0012	0.088	1.219
				# 0017	0.154	1.69										# 0019	0.068	0.969																						# 0012	0.259	1.92
				# 0017	0.142	1.409										# 0019	0.465	3.011																						# 0012	0.226	1.843
																# 0019	0.104	1.375																						# 0012	0.063	0.98
				# 0017	0.179	1.735		0.241		3.534		19.743																												# 0012	0.144	1.426
								0.277								# 0017	0.164	1.805																						# 0012	0.123	1.441
								0.493								# 0017	0.198	1.64
								0.293																																# 0011	0.335	2.436
								0.39								# 0017	0.254	2.166		0.368		6.989		27.5157																# 0011	0.058	0.983
								0.378												0.296																				# 0011	0.136	1.653
								0.192												0.291																				# 0011	0.209	1.935
								0.218												0.309																				# 0011	0.145	1.84
								0.373												0.139																				# 0011	0.201	2.245
								0.342												0.255
								0.337												0.192																				# 0011	0.226	1.931		0.305		3.664		16.2124
																				0.155																								0.334
				# 0016	0.251	2.184														0.222																								0.206
				# 0016	0.1	1.264														0.185																								0.247
				# 0016	0.303	2.198														0.156																								0.269
				# 0016	0.117	1.708														0.242																								0.26
				# 0016	0.144	1.412														0.322																								0.229
																				0.132																								0.153
				# 0015	0.138	1.966		0.384		3.136		22.7246								0.531																								0.305
								0.27												0.297																								0.351
								0.264												0.23																								0.166
								0.467												0.212																								0.276
								0.571												0.259																								0.252
								0.408												0.138																								0.311
								0.126												0.266
								0.283												0.187																				# 0011	0.114	1.396		0.135		2.619		22.9737
								0.363												0.255																								0.162
																				0.391																								0.203
				# 0015	0.266	2.271		0.304		5.263		19.7857								0.224																								0.256
								0.318												0.173																								0.178
								0.336												0.304																								0.25
								0.282												0.258																								0.132
								0.151																																				0.159
								0.339								# 0017	0.207	2.188																										0.316
								0.281								# 0017	0.08	1.085																										0.167
								0.193								# 0017	0.126	1.807																										0.278
								0.31								# 0017	0.09	1.119																										0.383
								0.463								# 0017	0.042	0.772
								0.386								# 0017	0.091	1.257																						# 0009	0.239	1.89
								0.314								# 0017	0.098	1.174																						# 0009	0.363	2.238
								0.32								# 0017	0.044	0.765																						# 0009	0.114	1.274
								0.263								# 0017	0.071	1.007																						# 0009	0.184	1.75
								0.262																																# 0009	0.085	1.144
								0.244								# 0017	0.152	1.504		0.293		3.594		23.6447																# 0009	0.153	1.665
								0.175												0.403																				# 0009	0.147	1.48
								0.204												0.265																				# 0009	0.111	1.253
								0.118												0.269																				# 0009	0.137	1.477
																				0.25																				# 0009	0.493	3.018
				# 0015	0.233	2.226														0.21																				# 0009	0.224	1.806
				# 0015	0.262	1.915														0.229
				# 0015	0.204	1.885														0.251																				# 0008	0.298	2.243
																				0.275																				# 0008	0.055	0.894
				# 0014	0.169	1.773		0.289		3.063		18.1243								0.287																				# 0008	0.083	1.105
								0.319												0.422																				# 0008	0.201	1.758
								0.385												0.44																				# 0008	0.151	1.494
								0.427																																# 0008	0.086	1.105
								0.236								# 0017	0.304	2.076		0.377		8.527		28.0493																# 0008	0.14	1.422
								0.152												0.207																				# 0008	0.097	1.229
								0.305												0.262																				# 0008	0.15	1.491
								0.149												0.262																				# 0008	0.181	1.877
								0.262												0.461																				# 0008	0.118	1.298
								0.295												0.293
								0.244												0.183																				# 0007	0.302	2.589
																				0.31																				# 0007	0.32	2.474
				# 0014	0.12	1.513		0.382		1.994		16.6167								0.198																				# 0007	0.184	1.582
								0.22												0.424																				# 0007	0.113	1.287
								0.242												0.314																				# 0007	0.433	2.818
								0.273												0.172																				# 0007	0.123	1.358
								0.157												0.149																				# 0007	0.058	0.939
								0.143												0.412																				# 0007	0.606	4.557
								0.356												0.352																				# 0007	0.134	1.407
								0.221												0.336
																				0.341																				# 0006	0.112	1.23
				# 0014	0.133	1.481														0.193																				# 0006	0.449	2.805
				# 0014	0.12	1.298														0.142																				# 0006	0.077	0.998
				# 0014	0.142	1.587														0.276																				# 0006	0.123	1.315
				# 0014	0.101	1.686														0.215																				# 0006	0.116	1.61
				# 0014	0.187	2.2														0.262																				# 0006	0.174	1.776
				# 0014	0.067	0.987														0.223																				# 0006	0.421	2.479
				# 0014	0.102	1.34														0.275
																				0.25																				# 0004	0.119	1.287
				# 0014	0.204	1.766		0.198		3.41		16.7157								0.149
								0.197												0.201																				# 0004	0.172	1.702		0.271		2.562		14.8953
								0.209												0.233																								0.293
								0.189												0.416																								0.381
								0.162												0.171																								0.505
								0.309												0.257																								0.254
								0.225												0.211																								0.155
								0.438																																				0.256
								0.292								# 0016	0.057	0.9																										0.147
								0.412								# 0016	0.148	1.488																										0.3
								0.267								# 0016	0.166	1.616
								0.225								# 0016	0.486	4.696																						# 0004	0.362	2.576		0.125		7.189		19.8591
								0.287								# 0016	0.492	2.538																										0.144
				# 0012	0.26	2.071										# 0016	0.18	1.608																										0.262
				# 0012	0.227	1.833										# 0016	0.083	1.063																										0.205
				# 0012	0.254	2.734										# 0016	0.075	1.069																										0.114
																																												0.247
				# 0012	0.112	1.371		0.305		1.735		15.4911				# 0016	0.103	1.191		0.256		2.355		22.8641																				0.284
								0.233												0.417																								0.299
								0.16												0.138																								0.156
								0.357												0.759																								0.251
								0.235												0.449																								0.268
								0.249												0.336																								0.22
								0.196																																				0.221
																# 0016	0.087	1.107		0.305		2.173		24.977																				0.206
				# 0012	0.973	5.967		0.33		14.19		14.5838								0.314																								0.275
								0.398												0.231																								0.267
								0.425												0.448																								0.263
								0.387												0.448																								0.209
								0.625												0.213																								0.148
								0.706												0.214																								0.226
								0.369																																				0.17
								0.395								# 0016	0.065	0.929																										0.415
								0.358								# 0016	0.075	1.03																										0.377
								0.294																																				0.362
								0.51								# 0015	0.097	1.188																										0.2
								0.334								# 0015	0.12	1.331																										0.277
								0.486								# 0015	0.122	1.664																										0.155
																# 0015	0.063	0.906																										0.376
								0.147								# 0015	0.107	1.248																										0.467
								0.548								# 0015	0.144	1.442
								0.251								# 0015	0.105	1.237																						# 0003	0.318	2.127		0.203		4.256		13.3836
								0.248								# 0015	0.162	2.837																										0.232
								0.3								# 0015	0.093	1.362																										0.197
								0.18								# 0015	0.144	1.53																										0.389
								0.32								# 0015	0.148	1.414																										0.187
								0.228								# 0015	0.297	2.838																										1.07
								0.538																																				0.146
								0.359								# 0015	0.073	0.986		0.313		1.54		21.0959																				0.176
								0.38												0.229																								0.245
								0.275												0.223																								0.449
								0.242												0.574																								0.241
								0.303												0.201																								0.286
								0.604																																				0.276
								0.226								# 0015	0.347	2.161		0.336		4.874		14.0461																				0.159
								0.48												0.229
								0.221												0.359																				# 0003	0.207	1.856
								0.448												0.315																				# 0003	0.661	4.532
								0.46												0.301																				# 0003	0.041	0.871
								0.357												0.376
								0.453												0.231																				# 0003	0.329	2.16		0.293		4.57		13.8906
								0.575												0.304																								0.297
								0.094												0.178																								0.322
								0.11												0.245																								0.321
								0.107												0.354																								0.546
								0.119												0.291																								0.197
																				0.182																								0.385
				# 0011	0.297	2.781		0.534		4.751		15.9966								0.17																								0.232
								0.275												0.327																								0.367
								0.261												0.408																								0.216
								0.222												0.268																								0.32
								0.237																																				0.222
								0.175								# 0014	0.22	1.937																										0.241
								0.202								# 0014	0.098	1.18																										0.304
								0.211								# 0014	0.103	1.199																										0.307
								0.27								# 0014	0.1	1.317
								0.251								# 0014	0.11	1.23																						# 0003	0.209	1.805		0.508		3.905		18.6842
								0.302								# 0014	0.08	1.059																										0.119
								0.162								# 0014	0.129	1.462																										0.301
								0.259								# 0014	0.39	3.015																										0.389
								0.235								# 0014	0.086	1.135																										0.241
								0.348								# 0014	0.065	0.986																										0.306
								0.449								# 0014	0.236	2.717																										0.455
								0.358								# 0014	0.055	0.917																										0.356
																# 0014	0.065	1.032																										0.232
				# 0011	0.135	1.411		0.14		2.629		19.4741				# 0014	0.265	2.591																										0.263
								0.226																																				0.179
								0.303								# 0013	0.04	0.767																										0.22
								0.183								# 0013	0.054	0.864																										0.205
								0.174								# 0013	0.074	1.012																										0.131
								0.204								# 0013	0.503	2.625
								0.397																																# 0002	0.138	1.538
								0.188								# 0013	0.224	1.755		0.23		4.358		19.4554																# 0002	0.14	1.769
								0.254												0.231																				# 0002	0.124	1.576
								0.216												0.278																				# 0002	0.208	1.75
								0.164												0.626																				# 0002	0.31	2.126
								0.18												0.3																				# 0002	0.603	4.507
																				0.284																				# 0002	0.141	1.625
				# 0011	0.345	2.835														0.23																				# 0002	0.164	1.668
				# 0011	0.375	2.795														0.262
				# 0011	0.172	1.533														0.395
				# 0011	0.089	1.23														0.299
																				0.129																										perimeter
				# 0010	0.272	1.946														0.228
				# 0010	0.159	1.591														0.174																			AVERAGE							4.66948		20.8388
				# 0010	0.297	2.218														0.242
				# 0010	0.132	1.363														0.45
				# 0010	0.101	1.277
				# 0010	0.123	1.389										# 0013	0.117	1.31		0.318		2.655		22.6923
																				0.359
				# 0008	0.235	1.831														0.202
				# 0008	0.144	1.711														0.225
				# 0008	0.17	1.618														0.24
				# 0008	0.104	1.357														0.279
				# 0008	0.128	1.378														0.167
																				0.289
				# 0008	0.262	2.033		0.252		3.927		14.9885								0.33
								0.393												0.246
								0.198
								0.206								# 0011	0.132	1.344
								0.378								# 0011	0.112	1.287
								0.303								# 0011	0.052	0.931
								0.248								# 0011	0.051	0.895
								0.225
								0.186								# 0011	0.05	0.841		0.558		0.916		18.32
								0.429												0.163
								0.352												0.195
								0.417
								0.34								# 0011	0.073	1.037
																# 0011	0.277	2.381
				# 0008	0.2	2.531		0.252		3.918		19.59				# 0011	0.208	1.708
								0.233								# 0011	0.195	1.933
								0.277
								0.168								# 0011	0.221	1.796		0.246		4.924		22.2805
								0.245												0.249
								0.181												0.171
								0.156												0.227
								0.161												0.351
								0.147												0.183
								0.499												0.563
								0.178												0.461
								0.168												0.384
								0.184												0.556
								0.317												0.334
								0.27												0.461
								0.288												0.226
								0.194												0.271
																				0.241
				# 0007	0.158	1.602
				# 0007	0.195	1.801										# 0010	0.072	1.001
				# 0007	0.106	1.299										# 0010	0.092	1.179
				# 0007	0.236	1.994										# 0010	0.103	1.213
				# 0007	0.166	1.84										# 0010	0.065	0.932
				# 0007	0.143	1.531										# 0010	0.098	1.305
				# 0007	0.109	1.267										# 0010	0.08	1.166
				# 0007	0.237	1.886										# 0010	0.137	1.739
				# 0007	0.273	2.372										# 0010	0.113	1.315
				# 0007	0.346	2.622										# 0010	0.092	1.229
				# 0007	0.339	2.843										# 0010	0.065	0.972
				# 0007	0.325	2.298
				# 0007	0.1	1.242										# 0010	0.178	1.541		0.256		3.83		21.5169
																				0.235
				# 0006	0.243	1.964														0.372
				# 0006	0.304	2.496														0.268
				# 0006	0.148	1.63														0.287
				# 0006	0.135	1.499														0.219
				# 0006	0.069	1.19														0.197
				# 0006	0.104	1.341														0.341
																				0.209
				# 0006	0.333	2.395		0.276		3.665		11.006								0.237
								0.265												0.234
								0.361												0.591
								0.329												0.128
								0.325												0.256
								0.199
								0.222								# 0010	0.092	1.151		0.197		2.647		28.7717
								0.336												0.315
								0.247												0.168
								0.189												0.232
								0.177												0.109
								0.288												0.238
								0.198												0.198
								0.253												0.196
																				0.192
				# 0004	0.409	2.447														0.301
				# 0004	0.284	2.079														0.222
				# 0004	0.195	1.682														0.279
				# 0004	0.296	3.134
																# 0009	0.146	1.859
				# 0003	0.147	1.586										# 0009	0.249	2.577
				# 0003	0.198	1.881										# 0009	0.108	1.205
				# 0003	0.097	1.596										# 0009	0.071	1.109
				# 0003	0.086	1.118										# 0009	0.058	0.919
				# 0003	0.046	1.087										# 0009	0.106	1.342
				# 0003	0.117	1.306		0.253		2.701		23.0855				# 0009	0.066	1.029		0.469		1.521		23.0455
								0.353												0.299
								0.325												0.277
								0.624												0.211
								0.495												0.265
								0.166
								0.182								# 0008	0.144	1.486
								0.303								# 0008	0.056	1.069
																# 0008	0.155	1.581
				# 0003	0.171	1.764		0.252		3.617		21.152				# 0008	1.087	4.234
								0.262
								0.243								# 0006	0.09	1.533
								0.183								# 0006	0.042	0.779
								0.173								# 0006	0.1	1.451
								0.226
								0.236								# 0006	0.074	1.037		0.154		1.257		16.9865
								0.518												0.165
								0.364												0.204
								0.383												0.195
								0.25												0.276
								0.312												0.263
								0.215
																# 0006	0.222	2.135		0.132		4.747		21.3829
				# 0002	0.093	1.613														0.437
				# 0002	0.08	1.194														0.313
				# 0002	0.145	1.73														0.164
				# 0002	0.189	2.089														0.159
				# 0002	0.1	1.391														0.253
				# 0002	0.072	1.209														0.198
				# 0002	0.071	1.088														0.225
				# 0002	0.097	1.139														0.259
				# 0002	0.412	3.695														0.352
				# 0002	0.477	2.849														0.137
																				0.186
				# 0002	0.196	2.19		0.305		3.915		19.9745								0.236
								0.273												0.35
								0.258												0.177
								0.175												0.214
								0.26												0.21
								0.027												0.317
								0.3												0.428
								0.196
								0.182								# 0006	0.27	2.062	1	0.183		4.287		15.8778
								0.281												0.325
								0.371												0.26
								0.456												0.207
								0.252												0.206
								0.259												0.26
								0.32												0.278
																				0.225
				# 0002	0.253	1.874		0.275		4.809		19.0079								0.267
								0.271												0.247
								0.282												0.168
								0.405												0.326
								0.386												0.227
								0.314												0.219
								0.744												0.215
								0.855												0.19
								0.268												0.144
								0.235												0.34
								0.478
								0.296								# 0005	0.189	1.614
																# 0005	0.122	1.755
										perimeter						# 0005	0.134	1.402
																# 0005	0.098	1.23
			AVERAGE							4.28669		17.7918				# 0005	0.114	1.459
																# 0005	0.057	0.951
																# 0005	0.081	1.141
																# 0005	0.195	1.65
																# 0004	0.114	1.302
																# 0004	0.119	1.272
																# 0004	0.091	1.252
																# 0004	0.101	1.192
																# 0003	0.131	1.479
																# 0003	0.113	1.558
																# 0003	0.141	1.892
																# 0003	0.266	1.97
																# 0003	0.159	1.672
																# 0003	0.252	2.269
																# 0003	0.042	0.866
																# 0003	0.039	0.778
																# 0003	0.341	2.178
																# 0003	0.055	0.947
																# 0003	0.139	1.454		0.28		2.639		18.9856
																				0.219
																				0.276
																				0.266
																				0.253
																				0.236
																				0.234
																				0.117
																				0.134
																				0.367
																				0.257
																# 0002	0.067	0.967
																# 0002	0.1	1.958
																# 0002	0.044	0.876
																# 0002	0.049	0.859
																# 0002	0.108	1.384
																# 0002	0.039	0.748
																# 0002	0.102	1.365
																# 0002	0.343	3.44
																# 0002	0.087	1.113
																# 0002	0.191	1.795		0.285		3.531		18.4869
																				0.234
																				0.18
																				0.412
																				0.215
																				0.191
																				0.289
																				0.237
																				0.26
																				0.238
																				0.269
																				0.333
																				0.211
																				0.177
																# 0002	0.888	3.49		0.413		15.678		17.6554
																				0.503
																				0.262
																				0.292
																				0.3
																				0.237
																				0.284
																				0.339
																				0.699
																				0.463
																				0.273
																				0.687
																				0.303
																				0.341
																				0.712
																				0.295
																				0.3
																				0.283
																				0.242
																				0.375
																				0.87
																				0.542
																				0.427
																				0.488
																				0.343
																				0.196
																				0.452
																				0.399
																				0.129
																				0.244
																				0.369
																				0.259
																				0.534
																				0.318
																				0.737
																				0.67
																				0.325
																				0.36
																				0.413
																						perimeter
															AVERAGE							4.11806		20.6487

## Sheet: i
Fig. S2i		seahorse assay - mito stress test assay of primary cerebellar neurons (DIV21)
normalized ECAR over time per vell
	WT
time (min)	BFD 324 WT			BEQ WT 986			BFD WT 410						BKC WT 1057					BKC WT 1059
1.41	9.53	6.52	7.5	10.9	5.81	6.51	4.75	4.81	3.73	2.45	6.88	6.9	7.68	6.47	4.25	2.2	3.43	3.01	4.66	4.26	4.8	6.41	7.36	6.77	6.29	7.36
7.93	8.38	5.82	6.91	9.99	5.53	6.21	4.42	4.42	3.56	2.28	6.45	6.46	7.13	5.94	3.97	2.03	3.43	2.76	4.72	4.36	4.53	6.41	6.97	6.85	5.6	6.99
14.45	8.19	5.64	6.8	9.69	5.49	6.25	4.33	4.27	3.49	2.2	6.23	6.28	6.91	5.73	3.84	1.97	3.31	2.69	4.24	4.65	4.44	6.5	7.12	6.24	5.45	7.01
21.04	5.12	3.5	3.78	5.79	2.87	3.57	2.97	2.91	2.27	1.31	3.23	3.39	3.52	3.31	2.23	1.08	1.9	1.6	2.35	2.36	1.98	2.81	2.84	3.06	2.52	3.38
27.56	4.84	3.34	3.69	5.41	2.64	3.21	2.52	2.57	2.12	1.24	3.05	3.05	3.29	2.96	2.13	1.1	1.96	1.65	2.25	2.33	2.1	2.79	2.88	3.05	2.65	3.37
34.08	4.62	3.21	3.53	5.25	2.58	3.12	2.37	2.43	2.02	1.23	2.93	2.9	3.13	2.82	2.06	1.1	1.94	1.65	2.44	2.32	2.1	2.71	2.86	3.03	2.66	3.34
40.67	21.17	14.17	21.27	25.68	18.27	21.39	14.48	14.95	12.65	4.23	16.7	14.21	15.24	13.62	10.13	3.4	4.85	4.75	6.82	6.32	5.93	7.86	8.07	8.4	7.11	8.37
47.19	20.01	14.05	20.28	25.36	18.88	21.96	16.36	16.49	13.83	4.48	15.67	9.41	10.41	9.75	10.18	3.28	4.55	4.68	6.58	6.1	5.7	7.43	7.45	7.71	6.47	7.88
53.71	19.47	13.82	19.4	24.62	19.4	22.48	16.92	16.93	14.22	4.6	14.32	8.84	9.68	9.25	10.16	3.16	4.33	4.41	6.34	5.87	5.45	7.08	7.1	7.23	6.28	7.5
60.31	4.9	2.9	3.17	4.93	2.15	3.11	2.31	2.34	2.04	0.9	1.93	1.88	1.44	1.45	1.28	0.66	1.24	1.09	1.71	1.39	1.49	1.77	1.95	1.96	1.86	1.85
66.83	4.23	2.79	3.1	4.67	2.09	2.8	2.05	2.1	1.84	0.92	1.93	1.81	1.69	1.54	1.32	0.65	1.13	0.99	1.52	1.26	1.44	1.73	1.9	1.95	1.74	1.94
73.35	4.03	2.66	3.09	4.52	2.03	2.6	1.93	2.01	1.76	0.89	1.9	1.74	1.7	1.52	1.31	0.64	1.09	0.96	1.49	1.23	1.41	1.69	1.85	1.92	1.77	1.9
	ATG5 cKO
time (min)	BFD 319 KO				BEQ KO 982					BFD KO 412						BKC KO 1058					BKC KO 1060
1.41	7.33	3.91	3.18	2.36	2.43	2.37	2.97	6.32	9.33	7.83	5.78	5.07	1.53	4.3	4.45	3.51	3.75	2.79	9.11	9.58	8.26	7	6.61	5.25
7.93	6.59	3.74	3.04	2.23	2.29	2.25	2.76	5.96	8.75	7.34	5.51	4.8	1.46	4.77	4.41	3.34	3.52	2.54	8.71	8.58	7.88	6.45	6.08	5.7
14.45	6.33	3.68	3.05	2.2	2.22	2.21	2.72	5.82	8.48	7.12	5.4	4.69	1.42	4.01	4.46	3.26	3.44	2.46	8.51	8.43	7.13	6.36	5.5	4.7
21.04	4.19	2.07	1.81	1.55	1.63	1.15	1.96	2.7	4.37	3.62	3.86	2.49	1	2.22	2.4	1.83	2.02	1.44	3.39	3.58	3.06	3.17	2.9	2.61
27.56	3.75	1.93	1.67	1.38	1.41	1.33	1.72	2.59	4	3.34	3.93	2.35	0.98	2.33	2.42	1.96	2.04	1.45	3.52	3.56	3.06	3.21	2.92	2.57
34.08	3.63	1.93	1.64	1.32	1.39	1.26	1.64	2.49	3.8	3.2	3.92	2.23	0.93	2.38	2.44	1.97	2.13	1.5	3.55	3.57	3.14	3.28	2.98	2.65
40.67	17.68	12.26	10.64	10.96	7.99	10.3	8.44	12.02	19.39	18.04	18.48	15.25	3.18	6.59	7.76	6.2	7.19	5.89	9.77	10.99	10.88	10.7	10.09	9.75
47.19	15.8	12.57	10.39	10.67	8.82	10.64	9.36	8.74	13.39	13.78	15.96	14.55	3.44	6.42	7.42	5.74	6.85	5.82	8.93	10.23	9.99	9.43	9.15	9.11
53.71	15.18	11.95	9.88	9.67	9.31	9.81	9.82	8.32	12.57	12.71	15.02	12.89	3.57	6.17	7.16	5.49	6.49	5.61	8.47	9.95	9.45	8.85	8.73	8.7
60.31	4.14	1.56	1.44	1.05	1.39	0.61	1.72	1.53	2.12	1.78	2.02	1.51	0.72	1.62	1.6	1.26	1.41	1.15	2.15	2.15	1.99	1.89	1.97	1.82
66.83	3.74	1.61	1.39	1.07	1.21	1.01	1.5	1.48	2.23	1.79	2.02	1.66	0.73	1.49	1.53	1.2	1.33	1.04	2.09	2.16	2.02	1.93	1.94	1.75
73.35	3.62	1.58	1.37	1.04	1.16	1	1.41	1.44	2.21	1.85	1.97	1.65	0.7	1.48	1.51	1.19	1.27	1.01	2.05	2.18	1.95	1.9	1.9	1.74
descriptive statistics
			N=5					N=5
	WT					ATG5 cKO
time (min)	WT 10 mM glu 4 mM gln					mean	SEM	N (single wells )
1.41	5.81692	0.406926	26			5.20917	0.50227	24
7.93	5.46615	0.368415	26			4.94583	0.46393	24
14.45	5.34462	0.362105	26			4.73333	0.443356	24
21.04	2.90962	0.203801	26			2.5425	0.194688	24
27.56	2.77654	0.185852	26			2.47583	0.186149	24
34.08	2.70577	0.176254	26			2.45708	0.184976	24
40.67	11.9246	1.21824	26			10.8517	0.8678	24
47.19	11.3442	1.22629	26			9.88333	0.655812	24
53.71	11.11	1.23292	26			9.40708	0.596597	24
60.31	2.06538	0.203474	26			1.69167	0.136373	24
66.83	1.96654	0.181524	26			1.66333	0.122204	24
73.35	1.90923	0.173466	26			1.6325	0.119857	24

## Sheet: j
	Fig. S2j		source data
	Basal respiration
		WT	ATG5 cKO
		1.33	2.53			Unpaired t test
		2.22	2.96			P value	0.3351
		1.73	2.07			P value summary	ns
		2.75	2.17			Significantly different (P < 0.05)?	No
		3.42	1.45			One- or two-tailed P value?	Two-tailed
		3.03	6.45			t, df	t=0.9733, df=50
		4.81	6.25
		5.27	5.17
		4.33	4.47				WT	ATG5 cKO
		3.68	3.6			Number of values	26	26
		5.11	2.96
		2.4	1.16			Mean	3.443	3.034
		2.26	1.06			Std. Deviation	1.256	1.733
		1.73	1.2			Std. Error of Mean	0.2463	0.3398
		1.3	1.31
		4.3	4.29
		4.4	6.36
		5.47	5.34
		4.28	3.38
		2.56	3.19
		4.15	0.69
		2.98	2.71
		3.72	2.16
		5.17	2.17
		3.46	2.1
		3.65	1.69

## Sheet: k
Fig. S2k		source data
Maximal respiration
	WT	ATG5 cKO		Unpaired t test
	2.76	5.11		P value	0.5455
	3.76	6.25		P value summary	ns
	3.79	5.01		Significantly different (P < 0.05)?	No
	5.34	5.93		One- or two-tailed P value?	Two-tailed
	5.09	4.88		t, df	t=0.6087, df=50
	4.51	7.72
	6.18	8.81
	6.22	8.93			WT	ATG5 cKO
	6.49	8.8		Number of values	26	26
	5.34	8.19
	6.47	8.01		Mean	10.25	9.448
	14.99	9.63		Std. Deviation	5.618	3.741
	14.92	7.66		Std. Error of Mean	1.102	0.7336
	12.46	9.64
	3.33	7.95
	14.77	10.49
	12.33	17.28
	13.8	16.26
	12.17	16.46
	8.84	13.75
	17.14	2.46
	11.52	14.06
	18.19	11.56
	21.16	10.86
	16.24	10.68
	18.79	9.27

## Sheet: l
Fig. S2l		source data
ATP-linked respiration
	WT	ATG5 cKO		Unpaired t test
	0.89	1.79		P value	0.164
	1.4	2.07		P value summary	ns
	1.09	1.42		Significantly different (P < 0.05)?	No
	1.89	1.42		One- or two-tailed P value?	Two-tailed
	2.29	1.02		t, df	t=1.412, df=50
	2.46	5.11
	3.69	4.85
	4.29	4.07			WT	ATG5 cKO
	3.18	3.2		Number of values	26	26
	2.93	2.59
	3.63	2.09		Mean	2.65	2.162
	1.96	0.88		Std. Deviation	1.022	1.435
	1.84	0.83		Std. Error of Mean	0.2004	0.2815
	1.47	0.95
	0.97	1.09
	3.3	3.34
	3.39	4.68
	3.77	3.92
	2.92	1.48
	1.79	2.46
	3.57	0.48
	2.42	2.7
	3.28	0.32
	4.44	0.3
	2.92	1.75
	3.13	1.41

## Sheet: m
Fig. S2m		source data
proton-leak linked respiration
	WT	ATG5 cKO
	0.44	0.74		Unpaired t test
	0.82	0.89		P value	0.4
	0.64	0.65		P value summary	ns
	0.86	0.75		Significantly different (P < 0.05)?	No
	1.13	0.43		One- or two-tailed P value?	Two-tailed
	0.57	1.34		t, df	t=0.8490, df=49
	1.12	1.4
	0.98	1.1
	1.15	1.27			WT	ATG5 cKO
	0.75	1		Number of values	26	25
	1.48	0.87
	0.43	0.28		Mean	0.7927	0.9052
	0.43	0.23		Std. Deviation	0.3686	0.5617
	0.26	0.25		Std. Error of Mean	0.07228	0.1123
	0.33	0.22
	1	0.95
	1.01	1.68
	1.69	1.42
	1.36	1.9
	0.77	0.73
	0.59	0.21
	0.56	1.84
	0.44	1.86
	0.73	0.35
	0.55	0.27
	0.52

## Sheet: n
Fig. S2n		source data
Reserve capacity
	WT	ATG5 cKO		Unpaired t test
	1.44	2.57		P value	0.866
	1.54	3.3		P value summary	ns
	2.06	2.94		Significantly different (P < 0.05)?	No
	2.59	3.75		One- or two-tailed P value?	Two-tailed
	1.67	3.43		t, df	t=0.1696, df=49
	1.49	1.26
	1.37	2.56
	0.95	3.75			WT	ATG5 cKO
	2.16	4.34		Number of values	26	25
	1.66	4.59
	1.36	5.05		Mean	6.811	6.599
	12.59	8.47		Std. Deviation	5.317	3.322
	12.66	6.6		Std. Error of Mean	1.043	0.6645
	10.72	8.43
	2.03	6.64
	10.47	6.2
	7.93	10.91
	8.33	10.92
	7.89	13.08
	6.28	10.56
	12.99	11.36
	8.53	9.4
	14.47	8.7
	15.99	8.58
	12.77	7.59
	15.14

[truncated: 3 more sheets: o, q, t]
