# Supplementary material for: Autophagy regulator ATG5 preserves cerebellar function by safeguarding its glycolytic activity
Source: Nat Metab. 2025 Jan 15;7(2):297–320. doi: 10.1038/s42255-024-01196-4 (PMC11860254; doi:10.1038/s42255-024-01196-4)
Supplement: Supplementary file 16 — Excel file with source data and statistics. [file 42255_2024_1196_MOESM16_ESM.xlsx]

## Sheet: Fig. S3a 1 month DOWN BP
Enrichment FDR	nGenes	Pathway Genes	Fold Enrichment	Pathway	URL	Genes
1.18051e-06	70	1981	2.04043	Organic substance catabolic process	http://amigo.geneontology.org/amigo/term/GO:1901575	Rmnd5a Stat3 Insr Usp19 Vps4b Cnot2 Rack1 Eif4enif1 Cdc27 Pld2 Zswim8 Samd4 Dcp1a Dcaf11 Enpp2 Cblb Sdf2l1 Usp25 Lnpep Hsp90ab1 Birc6 Fbxl16 Cnot9 Trip12 Hdac4 Yme1l1 Anapc2 Dhx36 Sdcbp Ube2j1 Rnf20 Pum1 Nub1 Mtor Clock Anapc5 Ube3b Bckdk Rbm10 Mtm1 Armc8 Senp1 Exosc4 Zyg11b Rnps1 Lrrk2 Pnpla7 Inpp4b Cdc16 Edc3 Zer1 Rnf123 Rbm7 Usp22 Smg7 Tnrc6b Rspry1 Cemip Ctif Dis3l2 Ep300 Cnot10 Ide Rps7 Ddo …
2.12029e-08	67	1644	2.35332	Establishment of protein localization	http://amigo.geneontology.org/amigo/term/GO:0045184	Oxa1l Folr1 Ap4e1 Tomm40 Stat3 Pard6a Stx1a Mcu Vps4b Vps53 Med1 Cog1 Rack1 Eif4enif1 Tom1l1 Ryr2 Lman2 Ap3b1 Nectin3 Dop1b Hsp90ab1 Hdac3 Spire1 Vps51 Vldlr Copg2 Atg16l1 Emc4 Kpna4 Nbea Ube2j1 Tbc1d1 Clock Tmed2 Aacs Copg1 Apba2 Copb1 Cdk16 Mtm1 Tnpo2 Emc8 Washc4 Mon2 Neurod1 Dop1a Dennd1a Lrrk2 Eipr1 Rims2 Golga4 Lmtk2 Pik3r1 Lman1 Ipo11 Fam160a2 Clip1 Cemip Ep300 Mmgt1 Mapk1 Arfgef1 Strada Tg…
2.0662e-05	66	1983	1.92189	Nitrogen compound transport	http://amigo.geneontology.org/amigo/term/GO:0071705	Oxa1l Slc19a1 Folr1 Ap4e1 Tomm40 Stat3 Pard6a Stx1a Mcu Vps4b Vps53 Med1 Cog1 Rack1 Eif4enif1 Tom1l1 Lman2 Ap3b1 Dop1b Hsp90ab1 Hdac3 Spire1 Vps51 Vldlr Copg2 Atg16l1 Kpna4 Nbea Ube2j1 Tbc1d1 Clock Tmed2 Aacs Copg1 Apba2 Copb1 Cdk16 Mtm1 Tnpo2 Washc4 Mon2 Neurod1 Dop1a Dennd1a Ythdc1 Lrrk2 Eipr1 Rims2 Thoc2 Golga4 Lmtk2 Pik3r1 Lman1 Ipo11 Fam160a2 Setd2 Clip1 Cemip Ep300 Cd47 Mapk1 Arfgef1 Strada…
9.63012e-07	64	1722	2.14612	Cellular macromolecule localization	http://amigo.geneontology.org/amigo/term/GO:0070727	Oxa1l Folr1 Ap4e1 Tomm40 Stat3 Pard6a Stx1a Med1 Osbpl8 Rack1 Eif4enif1 Tom1l1 Trappc12 Numb Ryr2 Ap3b1 Dcp1a Nectin3 Marchf5 Hsp90ab1 Hdac3 Tm9sf2 Copg2 Atg16l1 Emc4 Tnik Dhx36 Kpna4 Nbea Plrg1 Ube2j1 Rer1 Tbc1d1 Tmed2 Copg1 Copb1 Tnpo2 Emc8 Zdhhc5 Lrrk2 Sun1 Kdm1a Rims2 Golga4 Ankrd13c Sh3pxd2b Pik3r1 Ankrd13a Ipo11 Tmem201 Setd2 Gpr158 Clip1 Cemip Ep300 Mmgt1 Mapk1 Strada Mfhas1 Tgfbrap1 Ehd2 …
1.41095e-06	63	1710	2.12741	Cellular protein localization	http://amigo.geneontology.org/amigo/term/GO:0034613	Oxa1l Folr1 Ap4e1 Tomm40 Stat3 Pard6a Stx1a Med1 Osbpl8 Rack1 Eif4enif1 Tom1l1 Trappc12 Numb Ryr2 Ap3b1 Dcp1a Nectin3 Marchf5 Hsp90ab1 Hdac3 Tm9sf2 Copg2 Atg16l1 Emc4 Tnik Kpna4 Nbea Plrg1 Ube2j1 Rer1 Tbc1d1 Tmed2 Copg1 Copb1 Tnpo2 Emc8 Zdhhc5 Lrrk2 Sun1 Kdm1a Rims2 Golga4 Ankrd13c Sh3pxd2b Pik3r1 Ankrd13a Ipo11 Tmem201 Setd2 Gpr158 Clip1 Cemip Ep300 Mmgt1 Mapk1 Strada Mfhas1 Tgfbrap1 Ehd2 Csnk2a…
2.28731e-07	61	1532	2.29921	Protein transport	http://amigo.geneontology.org/amigo/term/GO:0015031	Oxa1l Folr1 Ap4e1 Tomm40 Stat3 Pard6a Stx1a Mcu Vps4b Vps53 Med1 Cog1 Rack1 Eif4enif1 Tom1l1 Lman2 Ap3b1 Dop1b Hsp90ab1 Hdac3 Spire1 Vps51 Vldlr Copg2 Atg16l1 Kpna4 Nbea Ube2j1 Tbc1d1 Clock Tmed2 Aacs Copg1 Apba2 Copb1 Cdk16 Mtm1 Tnpo2 Washc4 Mon2 Neurod1 Dop1a Dennd1a Lrrk2 Eipr1 Rims2 Golga4 Lmtk2 Pik3r1 Lman1 Ipo11 Fam160a2 Clip1 Cemip Ep300 Mapk1 Arfgef1 Strada Tgfbrap1 Arfgef2 Mon1b
4.83922e-09	59	1281	2.65956	Macromolecule catabolic process	http://amigo.geneontology.org/amigo/term/GO:0009057	Rmnd5a Usp19 Vps4b Cnot2 Rack1 Eif4enif1 Cdc27 Zswim8 Samd4 Dcp1a Dcaf11 Cblb Sdf2l1 Usp25 Lnpep Hsp90ab1 Birc6 Fbxl16 Cnot9 Trip12 Yme1l1 Anapc2 Dhx36 Sdcbp Ube2j1 Rnf20 Pum1 Nub1 Mtor Clock Anapc5 Ube3b Rbm10 Mtm1 Armc8 Senp1 Exosc4 Zyg11b Rnps1 Lrrk2 Cdc16 Edc3 Zer1 Rnf123 Rbm7 Usp22 Smg7 Tnrc6b Rspry1 Cemip Ctif Dis3l2 Cnot10 Ide Rps7 Zhx2 Csnk2a1 Rc3h2 Ccdc47
2.11494e-07	58	1409	2.37697	Intracellular transport	http://amigo.geneontology.org/amigo/term/GO:0046907	Oxa1l Folr1 Ap4e1 Tomm40 Stat3 Stx1a Vps4b Vps53 Med1 Eif4enif1 Tom1l1 Trappc12 Kif3c Lman2 Ap3b1 Dop1b Hsp90ab1 Hdac3 Spire1 Vps51 Copg2 Kpna4 Nbea Ube2j1 Tbc1d1 Tmed2 Copg1 Ergic2 Copb1 Mtm1 Tnpo2 Washc4 Mon2 Neurod1 Dop1a Dennd1a Ythdc1 Lrrk2 Eipr1 Sun1 Rims2 Thoc2 Inpp4b Lmtk2 Pik3r1 Lman1 Ipo11 Fam160a2 Tmem201 Setd2 Clip1 Cemip Ep300 Mapk1 Strada Tgfbrap1 Ehd2 Mon1b
8.66833e-10	56	1083	2.98584	Cellular macromolecule catabolic process	http://amigo.geneontology.org/amigo/term/GO:0044265	Rmnd5a Usp19 Vps4b Cnot2 Rack1 Eif4enif1 Cdc27 Zswim8 Samd4 Dcp1a Dcaf11 Sdf2l1 Usp25 Hsp90ab1 Birc6 Fbxl16 Cnot9 Trip12 Yme1l1 Anapc2 Dhx36 Sdcbp Ube2j1 Rnf20 Pum1 Nub1 Mtor Clock Anapc5 Ube3b Rbm10 Mtm1 Armc8 Senp1 Exosc4 Zyg11b Rnps1 Lrrk2 Cdc16 Edc3 Zer1 Rnf123 Rbm7 Usp22 Smg7 Tnrc6b Rspry1 Ctif Dis3l2 Cnot10 Ide Rps7 Zhx2 Csnk2a1 Rc3h2 Ccdc47
1.6535e-05	56	1552	2.08355	Organonitrogen compound biosynthetic process	http://amigo.geneontology.org/amigo/term/GO:1901566	Stat3 Eif2ak4 Insr Rpl19 Pigt Cnot2 Cpeb4 Rack1 Eif4enif1 Mrps24 Rps6kb1 Dcakd Fut8 Samd4 Dcp1a Sdf2l1 Cnot9 Igfbp5 Eif4e2 Atg16l1 Dhx36 Extl2 Papss1 Ube2j1 Rars2 Pum1 Mrps15 Mtor Eif2b4 Tmed2 Mapkapk5 Mogs Rps4x Zdhhc5 Eef2k Abcf1 Rpl18a Tnrc6b Sephs2 Iba57 Mrps16 Ctif Dis3l2 Eif3k Ep300 Fut9 Cnot10 Cars2 Rpl32 Rps7 Rps17 Rpl17 Mapk1 Arfgef1 Rc3h2 Eif4e3
1.6535e-05	56	1553	2.08221	Regulation of protein modification process	http://amigo.geneontology.org/amigo/term/GO:0031399	Pwp1 Eif2ak4 Insr Pard6a Akt1s1 Camta1 Osbpl8 Rack1 Tom1l1 Map2k6 Ppp4r4 Ocln Enpp2 Mapk8ip2 Cblb Sympk Ivns1abp Hsp90ab1 Stk38 Ccny Csnk2b Hdac3 Zfp91 Ppp6r3 Vldlr Ptprj Cnot9 Trip12 Hdac4 Rtf1 Tnik Sdcbp Rnf20 Plpp3 Mtor Tmed2 Ncor2 Fkbp1a Eef2k Lrrk2 Kdm1a Lmtk2 Pum3 Pik3r1 Ppp1r37 Ppp6r1 Cemip Ep300 Rcan3 Rps7 Mapk1 Arfgef1 Strada Mfhas1 Nsmce3 Csnk2a1
0.00556639	54	1880	1.65861	Phosphorylation	http://amigo.geneontology.org/amigo/term/GO:0016310	Pwp1 Stat3 Srpk1 Eif2ak4 Insr Pard6a Mark3 Akt1s1 Cdk17 Osbpl8 Stk10 Rack1 Rps6kb1 Tom1l1 Map2k6 Dcakd Ocln Enpp2 Mapk8ip2 Cblb Hsp90ab1 Stk38 Ccny Csnk2b Hdac3 Zfp91 Vldlr Limd1 Ptprj Cnot9 Stk25 Hdac4 Tnik Papss1 Sdcbp Gne Plpp3 Mtor Tmed2 Mapkapk5 Bckdk Cdk16 Eef2k Lrrk2 Lmtk2 Pik3r1 Sephs2 Cemip Ep300 Ksr2 Srpk2 Mapk1 Strada Csnk2a1
2.64733e-05	53	1456	2.10195	Vesicle-mediated transport	http://amigo.geneontology.org/amigo/term/GO:0016192	Hip1r Ap4e1 Insr Stx1a Vps4b Tmem175 Vps53 Cog1 Rack1 Trappc12 Pld2 Numb Lman2 Ap3b1 Enpp2 Dop1b Spire1 Vps51 Vldlr Copg2 Nbea Sdcbp Plpp3 Rer1 Tmed2 Copg1 Ergic2 D6Wsu163e Apba2 Copb1 Cdk16 Mtm1 Washc4 Mon2 Dop1a Eef2k Dennd1a Lrrk2 Eipr1 Rims2 Golga4 Lmtk2 Ankrd13a Lman1 Fam160a2 Txlna Cd47 Mapk1 Ano6 Tgfbrap1 Ehd2 Arfgef2 Mon1b
0.0110299	53	1902	1.60906	Positive regulation of nucleobase-containing compound metabolic process	http://amigo.geneontology.org/amigo/term/GO:0045935	Pwp1 Gtf2f1 Stat3 Insr Ttc5 Camta1 Edf1 Actn1 Med24 Med1 Cnot2 Eif4enif1 Spin1 Ap3b1 Ecd Zswim8 Samd4 Dcp1a Tdrd3 Med4 Hsp90ab1 Hdac3 Spire1 Zfp91 Mms19 Cnot9 Hdac4 Dcaf6 Dhx36 Rnf20 Pum1 Mtor Clock Mapkapk5 Senp1 Arid2 St18 Neurod1 Kdm1a Pogz Slx4 Pik3r1 Usp22 Tnrc6b Dis3l2 Zfp771 Ep300 Max Phf5a Rai1 Mapk1 Arid1b Rc3h2
0.000150297	51	1470	2.00337	Regulation of phosphate metabolic process	http://amigo.geneontology.org/amigo/term/GO:0019220	Pwp1 Stat3 Eif2ak4 Insr Pard6a Akt1s1 Camta1 Arfgef3 Osbpl8 Rack1 Tom1l1 Map2k6 Ppp4r4 Ocln Rbm26 Enpp2 Mapk8ip2 Cblb Sympk Hsp90ab1 Stk38 Ccny Csnk2b Hdac3 Zfp91 Ppp6r3 Vldlr Ptprj Cnot9 Hdac4 Tnik Sdcbp Plpp3 Mtor Tmed2 Mphosph10 Fkbp1a Eef2k Lrrk2 Lmtk2 Pik3r1 Zfyve1 Ppp1r37 Ppp6r1 Cemip Ep300 Rcan3 Mapk1 Strada Mfhas1 Csnk2a1
0.000150297	51	1471	2.002	Regulation of phosphorus metabolic process	http://amigo.geneontology.org/amigo/term/GO:0051174	Pwp1 Stat3 Eif2ak4 Insr Pard6a Akt1s1 Camta1 Arfgef3 Osbpl8 Rack1 Tom1l1 Map2k6 Ppp4r4 Ocln Rbm26 Enpp2 Mapk8ip2 Cblb Sympk Hsp90ab1 Stk38 Ccny Csnk2b Hdac3 Zfp91 Ppp6r3 Vldlr Ptprj Cnot9 Hdac4 Tnik Sdcbp Plpp3 Mtor Tmed2 Mphosph10 Fkbp1a Eef2k Lrrk2 Lmtk2 Pik3r1 Zfyve1 Ppp1r37 Ppp6r1 Cemip Ep300 Rcan3 Mapk1 Strada Mfhas1 Csnk2a1
0.0135879	51	1834	1.60575	Positive regulation of macromolecule biosynthetic process	http://amigo.geneontology.org/amigo/term/GO:0010557	Pwp1 Gtf2f1 Stat3 Eif2ak4 Insr Ttc5 Camta1 Edf1 Actn1 Med24 Med1 Rps6kb1 Map2k6 Spin1 Ap3b1 Ecd Samd4 Dcp1a Tdrd3 Med4 Hsp90ab1 Hdac3 Zfp91 Mms19 Cnot9 Hdac4 Dcaf6 Dhx36 Rnf20 Mtor Clock Mapkapk5 Rps4x Senp1 Arid2 St18 Neurod1 Lrrk2 Kdm1a Abcf1 Pogz Pik3r1 Usp22 Zfp771 Ep300 Max Phf5a Rai1 Mapk1 Arfgef1 Arid1b
0.0480886	51	1983	1.4851	Positive regulation of biosynthetic process	http://amigo.geneontology.org/amigo/term/GO:0009891	Pwp1 Gtf2f1 Stat3 Eif2ak4 Insr Ttc5 Camta1 Edf1 Actn1 Med24 Med1 Rps6kb1 Map2k6 Spin1 Ap3b1 Ecd Samd4 Dcp1a Tdrd3 Med4 Hsp90ab1 Hdac3 Zfp91 Mms19 Cnot9 Hdac4 Dcaf6 Dhx36 Rnf20 Mtor Clock Mapkapk5 Rps4x Senp1 Arid2 St18 Neurod1 Lrrk2 Kdm1a Abcf1 Pogz Pik3r1 Usp22 Zfp771 Ep300 Max Phf5a Rai1 Mapk1 Arfgef1 Arid1b
2.12029e-08	50	1029	2.80583	Negative regulation of cellular protein metabolic process	http://amigo.geneontology.org/amigo/term/GO:0032269	Pwp1 Stat3 Eif2ak4 Insr Pard6a Usp19 Akt1s1 Cnot2 Cpeb4 Rack1 Eif4enif1 Ppp4r4 Ocln Samd4 Dcp1a Cblb Usp25 Ivns1abp Hsp90ab1 Stk38 Birc6 Ptprj Cnot9 Igfbp5 Trip12 Eif4e2 Dhx36 Sdcbp Plpp3 Pum1 Mtor Tmed2 Mtm1 Fkbp1a Senp1 Lrrk2 Kdm1a Lmtk2 Pik3r1 Tnrc6b Ppp1r37 Dis3l2 Ep300 Cnot10 Ide Rps7 Mfhas1 Serpinh1 Csnk2a1 Rc3h2
1.07498e-07	50	1087	2.65612	Negative regulation of protein metabolic process	http://amigo.geneontology.org/amigo/term/GO:0051248	Pwp1 Stat3 Eif2ak4 Insr Pard6a Usp19 Akt1s1 Cnot2 Cpeb4 Rack1 Eif4enif1 Ppp4r4 Ocln Samd4 Dcp1a Cblb Usp25 Ivns1abp Hsp90ab1 Stk38 Birc6 Ptprj Cnot9 Igfbp5 Trip12 Eif4e2 Dhx36 Sdcbp Plpp3 Pum1 Mtor Tmed2 Mtm1 Fkbp1a Senp1 Lrrk2 Kdm1a Lmtk2 Pik3r1 Tnrc6b Ppp1r37 Dis3l2 Ep300 Cnot10 Ide Rps7 Mfhas1 Serpinh1 Csnk2a1 Rc3h2
0.00304084	50	1648	1.75194	Cell cycle	http://amigo.geneontology.org/amigo/term/GO:0007049	Stat3 Eif2ak4 Insr Pard6a Usp19 Vps4b Med1 Cdk17 Stk10 Rack1 Rps6kb1 Tom1l1 Trappc12 Cdc27 Spin1 Ecd Naa50 Hsp90ab1 Birc6 Ccny Hdac3 Spire1 Sbds Grb14 Anapc2 Plrg1 Sdcbp Pum1 Clock Anapc5 Mad1l1 Rrm1 Cdk16 Naa10 Srsf2 Sun1 Ints7 Cdc16 Pogz Slx4 Madd Tdrkh Rbm7 Usp22 Setd2 Dis3l2 Ep300 Mapk1 Strada Csnk2a1
0.00042864	49	1453	1.94732	Positive regulation of protein metabolic process	http://amigo.geneontology.org/amigo/term/GO:0051247	Hip1r Stat3 Eif2ak4 Insr Camta1 Osbpl8 Rack1 Rps6kb1 Tom1l1 Map2k6 Samd4 Enpp2 Mapk8ip2 Cblb Sympk Hsp90ab1 Ccny Csnk2b Hdac3 Zfp91 Vldlr Cnot9 Hdac4 Rtf1 Tnik Dhx36 Sdcbp Rnf20 Plpp3 Nub1 Mtor Ncor2 Rps4x Fkbp1a Senp1 St18 Zyg11b Lrrk2 Kdm1a Abcf1 Zer1 Pik3r1 Cemip Ep300 Mapk1 Arfgef1 Strada Nsmce3 Csnk2a1
0.000828044	49	1507	1.87754	Regulation of intracellular signal transduction	http://amigo.geneontology.org/amigo/term/GO:1902531	Cyth2 Insr Mark3 Akt1s1 Camta1 Arfgef3 Osbpl8 Rack1 Pld2 Mapk8ip2 Ivns1abp Trip6 Hsp90ab1 Stk38 Psd2 Hdac3 Limd1 Ptprj Wdr24 Igfbp5 Stk25 Ralgapb Dhx36 Pum1 Mtor Mapkapk5 Sez6l2 Atp6ap2 Mtm1 Jcad Sos2 Dennd1a Lrrk2 Kdm1a Inpp4b Garnl3 Madd Rgl2 Rtn4r Myorg Rnf31 Lemd3 Ep300 Rps7 Mapk1 Arfgef1 Mfhas1 Arfgef2 Rc3h2
0.0129219	49	1735	1.63081	Positive regulation of RNA metabolic process	http://amigo.geneontology.org/amigo/term/GO:0051254	Pwp1 Gtf2f1 Stat3 Insr Ttc5 Camta1 Edf1 Actn1 Med24 Med1 Cnot2 Eif4enif1 Spin1 Ap3b1 Ecd Zswim8 Samd4 Dcp1a Tdrd3 Med4 Hdac3 Zfp91 Mms19 Cnot9 Hdac4 Dcaf6 Dhx36 Rnf20 Pum1 Mtor Clock Senp1 Arid2 St18 Neurod1 Kdm1a Pogz Pik3r1 Usp22 Tnrc6b Dis3l2 Zfp771 Ep300 Max Phf5a Rai1 Mapk1 Arid1b Rc3h2
0.065517	49	1938	1.45999	Programmed cell death	http://amigo.geneontology.org/amigo/term/GO:0012501	Hip1r Tomm40 Eif2ak4 Akt1s1 Pigt Med1 Cpeb4 Rack1 Rps6kb1 Map2k6 Ryr2 Zfp346 Mapk8ip2 Sdf2l1 Ivns1abp Hsp90ab1 Birc6 Tmem132a Stk25 Hdac4 Yme1l1 Emc4 Mtor Tial1 Rrp8 Rbm10 Sltm Rbm5 Senp1 Rnps1 Neurod1 Eef2k Lrrk2 Kdm1a Arhgap10 Ankrd13c Mybbp1a Madd Rgl2 Pik3r1 Rnf31 Tle5 Ep300 Max Unc5c Rps7 Mapk1 Ano6 Csnk2a1
0.0670494	49	1942	1.45698	Positive regulation of cellular biosynthetic process	http://amigo.geneontology.org/amigo/term/GO:0031328	Pwp1 Gtf2f1 Stat3 Eif2ak4 Insr Ttc5 Camta1 Edf1 Actn1 Med24 Med1 Rps6kb1 Spin1 Ap3b1 Ecd Samd4 Dcp1a Tdrd3 Med4 Hsp90ab1 Hdac3 Zfp91 Mms19 Cnot9 Hdac4 Dcaf6 Dhx36 Rnf20 Mtor Clock Mapkapk5 Rps4x Senp1 Arid2 St18 Neurod1 Kdm1a Abcf1 Pogz Pik3r1 Usp22 Zfp771 Ep300 Max Phf5a Rai1 Mapk1 Arfgef1 Arid1b
0.00023257	48	1372	2.0202	Positive regulation of cellular protein metabolic process	http://amigo.geneontology.org/amigo/term/GO:0032270	Hip1r Stat3 Eif2ak4 Insr Camta1 Osbpl8 Rack1 Rps6kb1 Tom1l1 Map2k6 Samd4 Enpp2 Mapk8ip2 Cblb Sympk Hsp90ab1 Ccny Csnk2b Hdac3 Zfp91 Vldlr Cnot9 Hdac4 Rtf1 Tnik Dhx36 Sdcbp Rnf20 Plpp3 Nub1 Mtor Ncor2 Rps4x Fkbp1a Senp1 St18 Zyg11b Lrrk2 Kdm1a Abcf1 Zer1 Pik3r1 Cemip Ep300 Mapk1 Arfgef1 Strada Nsmce3
0.0293574	48	1778	1.55889	Cellular response to stress	http://amigo.geneontology.org/amigo/term/GO:0033554	Folr1 Eif2ak4 Tbl2 Ttc5 Usp19 Rnf112 Cpeb4 Rack1 Fut8 Mapk8ip2 Sdf2l1 Usp25 Hsp90ab1 Hdac3 Spire1 Vldlr Mms19 Wdr24 Trip12 Stk25 Tnik Dhx36 Ube2j1 Erp44 Mtor Clock Tmed2 Mapkapk5 Rrp8 Arid2 Eef2k Lrrk2 Kdm1a Ints7 Slx4 Mybbp1a Pik3r1 Zfyve1 Rtn4r Setd2 Kdm2a Ep300 Max Ufc1 Mapk1 Mfhas1 Nsmce3 Ccdc47
7.53495e-07	47	1060	2.56035	Cellular amide metabolic process	http://amigo.geneontology.org/amigo/term/GO:0043603	Folr1 Stat3 Eif2ak4 Rpl19 Cnot2 Cpeb4 Rack1 Eif4enif1 Mrps24 Rps6kb1 Samd4 Dcp1a Lnpep Cnot9 Igfbp5 Eif4e2 Dhx36 Rars2 Gne Plpp3 Pum1 Mrps15 Mtor Eif2b4 Tmed2 Mapkapk5 Atp6ap2 Rps4x Eef2k Abcf1 Rpl18a Tnrc6b Mrps16 Ctif Dis3l2 Eif3k Ep300 Cnot10 Cars2 Ide Rpl32 Rps7 Rps17 Rpl17 Mapk1 Rc3h2 Eif4e3
0.00747121	47	1588	1.70905	Protein phosphorylation	http://amigo.geneontology.org/amigo/term/GO:0006468	Pwp1 Srpk1 Eif2ak4 Insr Pard6a Mark3 Akt1s1 Cdk17 Osbpl8 Stk10 Rack1 Rps6kb1 Tom1l1 Map2k6 Ocln Enpp2 Mapk8ip2 Cblb Hsp90ab1 Stk38 Ccny Csnk2b Hdac3 Zfp91 Vldlr Ptprj Cnot9 Stk25 Tnik Sdcbp Plpp3 Mtor Tmed2 Mapkapk5 Bckdk Cdk16 Eef2k Lrrk2 Lmtk2 Pik3r1 Cemip Ep300 Ksr2 Srpk2 Mapk1 Strada Csnk2a1
0.0501617	47	1799	1.5086	Proteolysis	http://amigo.geneontology.org/amigo/term/GO:0006508	Hip1r Dpp9 Rmnd5a Stat3 Usp19 Vps4b Rack1 Cdc27 Zswim8 Dcaf11 Xpnpep3 Sdf2l1 Usp25 Lnpep Hsp90ab1 Birc6 Fbxl16 Trip12 Yme1l1 Anapc2 Sdcbp Ube2j1 Rnf20 Nub1 Clock Anapc5 Ube3b Atp6ap2 Mtm1 Armc8 Senp1 St18 Zyg11b Lrrk2 Cdc16 Zer1 Pik3r1 Rnf123 Usp22 Rspry1 Ep300 Ide Rps7 Serpinh1 Csnk2a1 Rc3h2 Ccdc47
0.0236201	46	1658	1.60207	Positive regulation of cell communication	http://amigo.geneontology.org/amigo/term/GO:0010647	Hip1r Stat3 Eif2ak4 Insr Stx1a Mcu Camta1 Med1 Osbpl8 Rack1 Pld2 Spin1 Mapk8ip2 Trip6 Hsp90ab1 Csnk2b Hdac3 Ptprj Wdr24 Cnot9 Igfbp5 Stk25 Dhx36 Sdcbp Pum1 Rnf220 Mtor Aacs Atp6ap2 Jcad Zdhhc5 Sos2 Lrrk2 Rims2 Rgl2 Pik3r1 Rtn4r Myorg Rnf31 Ep300 Rps7 Mapk1 Arfgef1 Mfhas1 Csnk2a1 Rc3h2
0.0256041	46	1665	1.59533	Positive regulation of signaling	http://amigo.geneontology.org/amigo/term/GO:0023056	Hip1r Stat3 Eif2ak4 Insr Stx1a Mcu Camta1 Med1 Osbpl8 Rack1 Pld2 Spin1 Mapk8ip2 Trip6 Hsp90ab1 Csnk2b Hdac3 Ptprj Wdr24 Cnot9 Igfbp5 Stk25 Dhx36 Sdcbp Pum1 Rnf220 Mtor Aacs Atp6ap2 Jcad Zdhhc5 Sos2 Lrrk2 Rims2 Rgl2 Pik3r1 Rtn4r Myorg Rnf31 Ep300 Rps7 Mapk1 Arfgef1 Mfhas1 Csnk2a1 Rc3h2
0.0902265	46	1841	1.44282	Regulation of transport	http://amigo.geneontology.org/amigo/term/GO:0051049	Hip1r Cacna1e Insr Pard6a Stx1a Mcu Vps4b Osbpl8 Rack1 Rps6kb1 Map2k6 Pld2 Numb Ryr2 Lman2 Ocln Mapk8ip2 Hsp90ab1 Hdac3 Jph3 Sdcbp Ube2j1 Mtor Clock Aacs D6Wsu163e Apba2 Cdk16 Fkbp1a Eef2k Lrrk2 Eipr1 Rims2 Thoc2 Inpp4b Pik3r1 Ankrd13a Osbpl6 Setd2 Cemip Repin1 Ep300 Cd47 Mapk1 Ano6 Ehd2
0.112017	46	1884	1.40989	Apoptotic process	http://amigo.geneontology.org/amigo/term/GO:0006915	Hip1r Tomm40 Akt1s1 Pigt Med1 Cpeb4 Rack1 Rps6kb1 Map2k6 Ryr2 Zfp346 Mapk8ip2 Sdf2l1 Ivns1abp Hsp90ab1 Birc6 Stk25 Hdac4 Yme1l1 Emc4 Mtor Tial1 Rrp8 Rbm10 Sltm Rbm5 Senp1 Rnps1 Neurod1 Eef2k Lrrk2 Kdm1a Arhgap10 Ankrd13c Mybbp1a Madd Rgl2 Pik3r1 Tle5 Ep300 Max Unc5c Rps7 Mapk1 Ano6 Csnk2a1
2.17742e-07	45	941	2.76141	Protein modification by small protein conjugation or removal	http://amigo.geneontology.org/amigo/term/GO:0070647	Rmnd5a Usp19 Stx1a Rnf112 Med24 Med1 Rack1 Cdc27 Zswim8 Dcaf11 Cblb Usp25 Ivns1abp Marchf5 Hsp90ab1 Birc6 Zfp91 Trip12 Hdac4 Dcaf6 Anapc2 Ube2j1 Rnf20 Rnf220 Nub1 Mtor Anapc5 Ube3b Cand2 Fkbp1a Senp1 Tulp4 Lrrk2 Eipr1 Kdm1a Cdc16 Rnf123 Usp22 Irf2bp1 Rnf31 Rspry1 Rps7 Ufc1 Nsmce3 Rc3h2
0.000222501	45	1246	2.08546	Organonitrogen compound catabolic process	http://amigo.geneontology.org/amigo/term/GO:1901565	Rmnd5a Usp19 Vps4b Rack1 Cdc27 Zswim8 Dcaf11 Enpp2 Cblb Sdf2l1 Usp25 Lnpep Hsp90ab1 Birc6 Fbxl16 Trip12 Yme1l1 Anapc2 Sdcbp Ube2j1 Rnf20 Nub1 Clock Anapc5 Ube3b Bckdk Mtm1 Armc8 Senp1 Zyg11b Lrrk2 Pnpla7 Cdc16 Zer1 Rnf123 Usp22 Rspry1 Cemip Ide Rps7 Ddo Csnk2a1 Rc3h2 Ccdc47 Entpd4
0.0747569	45	1765	1.47223	Neurogenesis	http://amigo.geneontology.org/amigo/term/GO:0022008	Folr1 Cyth2 Stat3 Eif2ak4 Rnf112 Pigt Med1 Eif4enif1 Kif3c Pld2 Numb Zswim8 Enpp2 Mapk8ip2 Hsp90ab1 Spire1 Vldlr Stk25 Lamc3 Anapc2 Mfn1 Tnik Dhx36 Plpp3 Mtor Eif2b4 Mapkapk5 Cdk16 Neurod1 Eef2k Lrrk2 Sun1 Kdm1a Rims2 Thoc2 Golga4 Lmtk2 Rtn4r Ep300 Fut9 Unc5c Mapk1 Arfgef1 Arid1b Zhx2
2.07356e-08	44	818	3.10604	Peptide metabolic process	http://amigo.geneontology.org/amigo/term/GO:0006518	Stat3 Eif2ak4 Rpl19 Cnot2 Cpeb4 Rack1 Eif4enif1 Mrps24 Rps6kb1 Samd4 Dcp1a Lnpep Cnot9 Igfbp5 Eif4e2 Dhx36 Rars2 Pum1 Mrps15 Mtor Eif2b4 Tmed2 Mapkapk5 Atp6ap2 Rps4x Eef2k Abcf1 Rpl18a Tnrc6b Mrps16 Ctif Dis3l2 Eif3k Ep300 Cnot10 Cars2 Ide Rpl32 Rps7 Rps17 Rpl17 Mapk1 Rc3h2 Eif4e3
0.105239	44	1773	1.43302	Reproductive process	http://amigo.geneontology.org/amigo/term/GO:0022414	Slc19a1 Folr1 Stat3 Insr Med1 Rps6kb1 Map2k6 Spin1 Ap3b1 Rai14 Enpp2 Mapk8ip2 Nectin3 Hsp90ab1 Birc6 Spire1 Igfbp5 Hdac4 Grb14 Dhx36 Ube2j1 Zfp37 Pum1 Mtor Eif2b4 Clock Tmed2 Ncor2 Bckdk Tial1 Rrm1 Cdk16 Tle3 Diaph2 Ythdc1 Lrrk2 Sun1 Slx4 Sh3pxd2b Tdrkh Rbm7 Setd2 Mapk1 Ddo
0.105711	44	1774	1.43221	Reproduction	http://amigo.geneontology.org/amigo/term/GO:0000003	Slc19a1 Folr1 Stat3 Insr Med1 Rps6kb1 Map2k6 Spin1 Ap3b1 Rai14 Enpp2 Mapk8ip2 Nectin3 Hsp90ab1 Birc6 Spire1 Igfbp5 Hdac4 Grb14 Dhx36 Ube2j1 Zfp37 Pum1 Mtor Eif2b4 Clock Tmed2 Ncor2 Bckdk Tial1 Rrm1 Cdk16 Tle3 Diaph2 Ythdc1 Lrrk2 Sun1 Slx4 Sh3pxd2b Tdrkh Rbm7 Setd2 Mapk1 Ddo
7.25363e-05	43	1112	2.23291	Positive regulation of cellular component organization	http://amigo.geneontology.org/amigo/term/GO:0051130	Hip1r Insr Mcu Vps4b Setdb1 Cnot2 Rack1 Kif3c Cdc27 Pld2 Numb Enpp2 Marchf5 Spire1 Vldlr Ptprj Stk25 Hdac4 Anapc2 Mfn1 Dhx36 Sdcbp Mtor Mapkapk5 Anapc5 Dock11 Colgalt1 Eef2k Lrrk2 Kdm1a Cdc16 Golga4 Slx4 Sh3pxd2b Pik3r1 Lman1 Clip1 Ep300 Fut9 Cd47 Mapk1 Ano6 Ehd2
0.174575	43	1822	1.36279	Locomotion	http://amigo.geneontology.org/amigo/term/GO:0040011	Folr1 Stat3 Insr Mcu Osbpl8 Stk10 Rack1 Rps6kb1 Pld2 Fut8 Numb Zswim8 Enpp2 Trip6 Csnk2b Limd1 Ptprj Jph3 Sbds Igfbp5 Hdac4 Lamc3 Sdcbp Rnf20 Epb41l4b Plpp3 Mtor Arid2 Jcad Lrrk2 Sun1 Lmtk2 Pik3r1 Rtn4r Tmem201 Setd2 Cemip Ep300 Fut9 Cd47 Unc5c Mapk1 Ano6
8.66833e-10	42	662	3.66352	MRNA metabolic process	http://amigo.geneontology.org/amigo/term/GO:0016071	Stat3 Srpk1 Med1 Cnot2 Eif4enif1 Ap3b1 Ppwd1 Ecd Samd4 Dcp1a Tdrd3 Rbm26 Sympk Pdcd11 Cnot9 Dhx36 Plrg1 Rnf20 Pum1 Mtor Rbm10 Sltm Rbm5 Srek1 Srsf2 Exosc4 Rnps1 Ythdc1 Kdm1a Thoc2 Edc3 Rbm7 Smg7 Tnrc6b Ctif Dis3l2 Cnot10 Phf5a Srpk2 Tut1 Zhx2 Rc3h2
1.16693e-07	42	818	2.96485	Protein modification by small protein conjugation	http://amigo.geneontology.org/amigo/term/GO:0032446	Rmnd5a Stx1a Rnf112 Med24 Med1 Rack1 Cdc27 Zswim8 Dcaf11 Cblb Ivns1abp Marchf5 Hsp90ab1 Birc6 Zfp91 Trip12 Hdac4 Dcaf6 Anapc2 Ube2j1 Rnf20 Rnf220 Nub1 Mtor Anapc5 Ube3b Cand2 Fkbp1a Tulp4 Lrrk2 Eipr1 Kdm1a Cdc16 Rnf123 Usp22 Irf2bp1 Rnf31 Rspry1 Rps7 Ufc1 Nsmce3 Rc3h2
0.0158984	42	1438	1.68654	Positive regulation of signal transduction	http://amigo.geneontology.org/amigo/term/GO:0009967	Hip1r Stat3 Insr Stx1a Camta1 Med1 Osbpl8 Rack1 Pld2 Spin1 Mapk8ip2 Trip6 Hsp90ab1 Csnk2b Hdac3 Ptprj Wdr24 Cnot9 Igfbp5 Stk25 Dhx36 Sdcbp Pum1 Rnf220 Mtor Atp6ap2 Jcad Zdhhc5 Sos2 Lrrk2 Rims2 Rgl2 Pik3r1 Rtn4r Myorg Rnf31 Ep300 Rps7 Arfgef1 Mfhas1 Csnk2a1 Rc3h2
0.0594159	42	1587	1.5282	Positive regulation of molecular function	http://amigo.geneontology.org/amigo/term/GO:0044093	Hip1r Stat3 Insr Mark3 Edf1 Osbpl8 Rack1 Tom1l1 Ryr2 Dcp1a Mapk8ip2 Hsp90ab1 Ccny Zfp91 Vldlr Hdac4 Ralgapb Tnik Plpp3 Eif2b4 Tbc1d1 Clock Mapkapk5 Dock11 Fkbp1a Senp1 St18 Neurod1 Dennd1a Lrrk2 Kdm1a Arhgap10 Garnl3 Lmtk2 Arhgef1 Rtn4r Rnf31 Cemip Ep300 Ide Mapk1 Strada
0.122499	42	1704	1.42327	Regulation of cell death	http://amigo.geneontology.org/amigo/term/GO:0010941	Hip1r Tomm40 Stat3 Eif2ak4 Vps4b Akt1s1 Med1 Cpeb4 Rack1 Rps6kb1 Map2k6 Zfp346 Mapk8ip2 Sdf2l1 Ivns1abp Hsp90ab1 Birc6 Tmem132a Hdac4 Yme1l1 Mtor Rbm10 Rbm5 Rnps1 Neurod1 Eef2k Lrrk2 Kdm1a Arhgap10 Ankrd13c Mybbp1a Madd Arhgef1 Rgl2 Pik3r1 Rnf31 Tle5 Ep300 Unc5c Rps7 Ano6 Csnk2a1
8.66833e-10	41	640	3.69923	Translation	http://amigo.geneontology.org/amigo/term/GO:0006412	Stat3 Eif2ak4 Rpl19 Cnot2 Cpeb4 Rack1 Eif4enif1 Mrps24 Rps6kb1 Samd4 Dcp1a Cnot9 Igfbp5 Eif4e2 Dhx36 Rars2 Pum1 Mrps15 Mtor Eif2b4 Tmed2 Mapkapk5 Rps4x Eef2k Abcf1 Rpl18a Tnrc6b Mrps16 Ctif Dis3l2 Eif3k Ep300 Cnot10 Cars2 Rpl32 Rps7 Rps17 Rpl17 Mapk1 Rc3h2 Eif4e3
1.75209e-09	41	660	3.58713	Peptide biosynthetic process	http://amigo.geneontology.org/amigo/term/GO:0043043	Stat3 Eif2ak4 Rpl19 Cnot2 Cpeb4 Rack1 Eif4enif1 Mrps24 Rps6kb1 Samd4 Dcp1a Cnot9 Igfbp5 Eif4e2 Dhx36 Rars2 Pum1 Mrps15 Mtor Eif2b4 Tmed2 Mapkapk5 Rps4x Eef2k Abcf1 Rpl18a Tnrc6b Mrps16 Ctif Dis3l2 Eif3k Ep300 Cnot10 Cars2 Rpl32 Rps7 Rps17 Rpl17 Mapk1 Rc3h2 Eif4e3
9.6992e-08	41	776	3.05091	Amide biosynthetic process	http://amigo.geneontology.org/amigo/term/GO:0043604	Stat3 Eif2ak4 Rpl19 Cnot2 Cpeb4 Rack1 Eif4enif1 Mrps24 Rps6kb1 Samd4 Dcp1a Cnot9 Igfbp5 Eif4e2 Dhx36 Rars2 Pum1 Mrps15 Mtor Eif2b4 Tmed2 Mapkapk5 Rps4x Eef2k Abcf1 Rpl18a Tnrc6b Mrps16 Ctif Dis3l2 Eif3k Ep300 Cnot10 Cars2 Rpl32 Rps7 Rps17 Rpl17 Mapk1 Rc3h2 Eif4e3
1.53092e-06	41	881	2.68729	RNA processing	http://amigo.geneontology.org/amigo/term/GO:0006396	Pwp1 Stat3 Srpk1 Ppwd1 Ecd Ints9 Tdrd3 Rbm26 Trmt2a Sympk Ivns1abp Pdcd11 Ints4 Sbds Dhx36 Plrg1 Rnf20 Pum1 Ncor2 Mphosph10 Rrp8 Rbm10 Sltm Rbm5 Srek1 Srsf2 Exosc4 Rnps1 Wdr18 Ythdc1 Kdm1a Ints7 Thoc2 Pik3r1 Rbm7 Trmt1l Phf5a Rps7 Rps17 Srpk2 Tut1
0.0942436	41	1607	1.47325	Positive regulation of RNA biosynthetic process	http://amigo.geneontology.org/amigo/term/GO:1902680	Pwp1 Gtf2f1 Stat3 Insr Ttc5 Camta1 Edf1 Actn1 Med24 Med1 Spin1 Ap3b1 Ecd Dcp1a Tdrd3 Med4 Hdac3 Zfp91 Mms19 Cnot9 Hdac4 Dcaf6 Dhx36 Rnf20 Mtor Clock Senp1 Arid2 St18 Neurod1 Kdm1a Pogz Pik3r1 Usp22 Zfp771 Ep300 Max Phf5a Rai1 Mapk1 Arid1b
0.0942436	41	1606	1.47416	Positive regulation of nucleic acid-templated transcription	http://amigo.geneontology.org/amigo/term/GO:1903508	Pwp1 Gtf2f1 Stat3 Insr Ttc5 Camta1 Edf1 Actn1 Med24 Med1 Spin1 Ap3b1 Ecd Dcp1a Tdrd3 Med4 Hdac3 Zfp91 Mms19 Cnot9 Hdac4 Dcaf6 Dhx36 Rnf20 Mtor Clock Senp1 Arid2 St18 Neurod1 Kdm1a Pogz Pik3r1 Usp22 Zfp771 Ep300 Max Phf5a Rai1 Mapk1 Arid1b
0.0942436	41	1606	1.47416	Positive regulation of transcription, DNA-templated	http://amigo.geneontology.org/amigo/term/GO:0045893	Pwp1 Gtf2f1 Stat3 Insr Ttc5 Camta1 Edf1 Actn1 Med24 Med1 Spin1 Ap3b1 Ecd Dcp1a Tdrd3 Med4 Hdac3 Zfp91 Mms19 Cnot9 Hdac4 Dcaf6 Dhx36 Rnf20 Mtor Clock Senp1 Arid2 St18 Neurod1 Kdm1a Pogz Pik3r1 Usp22 Zfp771 Ep300 Max Phf5a Rai1 Mapk1 Arid1b
0.107929	41	1631	1.45157	Protein-containing complex subunit organization	http://amigo.geneontology.org/amigo/term/GO:0043933	Hip1r Oxa1l Ndufa11 Flii Srpk1 Insr Stx1a Mcu Vps4b Rnf112 Rack1 Trappc12 Hsp90ab1 Spire1 Cox20 Yme1l1 Ndufaf1 Ndufs5 Mtor Cand2 Rrm1 Cox7a2 Rbm5 Fkbp1a Arid2 Diaph2 Ythdc1 Lrrk2 Rims2 Pogz Sh3pxd2b Setd2 Plekha7 Clip1 Eif3k Ep300 Max Srpk2 Ano6 mt-Nd2 Arfgef1
0.136991	40	1627	1.41965	Generation of neurons	http://amigo.geneontology.org/amigo/term/GO:0048699	Folr1 Cyth2 Stat3 Eif2ak4 Rnf112 Pigt Med1 Eif4enif1 Kif3c Pld2 Numb Zswim8 Enpp2 Mapk8ip2 Hsp90ab1 Spire1 Vldlr Stk25 Anapc2 Mfn1 Tnik Dhx36 Mtor Mapkapk5 Cdk16 Neurod1 Eef2k Lrrk2 Kdm1a Rims2 Thoc2 Golga4 Lmtk2 Rtn4r Ep300 Fut9 Unc5c Arfgef1 Arid1b Zhx2
4.86895e-07	39	768	2.93232	Protein ubiquitination	http://amigo.geneontology.org/amigo/term/GO:0016567	Rmnd5a Rnf112 Med24 Med1 Rack1 Cdc27 Zswim8 Dcaf11 Cblb Ivns1abp Marchf5 Hsp90ab1 Birc6 Zfp91 Trip12 Dcaf6 Anapc2 Ube2j1 Rnf20 Rnf220 Nub1 Mtor Anapc5 Ube3b Cand2 Fkbp1a Tulp4 Lrrk2 Eipr1 Kdm1a Cdc16 Rnf123 Usp22 Irf2bp1 Rnf31 Rspry1 Rps7 Nsmce3 Rc3h2
5.0952e-05	39	942	2.39068	Protein catabolic process	http://amigo.geneontology.org/amigo/term/GO:0030163	Rmnd5a Usp19 Vps4b Rack1 Cdc27 Zswim8 Dcaf11 Cblb Sdf2l1 Usp25 Lnpep Hsp90ab1 Birc6 Fbxl16 Trip12 Yme1l1 Anapc2 Sdcbp Ube2j1 Rnf20 Nub1 Clock Anapc5 Ube3b Mtm1 Armc8 Senp1 Zyg11b Lrrk2 Cdc16 Zer1 Rnf123 Usp22 Rspry1 Ide Rps7 Csnk2a1 Rc3h2 Ccdc47
0.00992685	39	1260	1.78732	Peptidyl-amino acid modification	http://amigo.geneontology.org/amigo/term/GO:0018193	Pwp1 Insr Stx1a Mark3 Setdb1 Med24 Yeats4 Rack1 Rps6kb1 Map2k6 Fut8 Ppwd1 Enpp2 Cblb Naa50 Hsp90ab1 Stk38 Csnk2b Cnot9 Hdac4 Rtf1 Ube2j1 Plpp3 Mtor Clock Mapkapk5 Naa10 Fkbp1a Senp1 Lrrk2 Kdm1a Lmtk2 Usp22 Setd2 Cemip Ep300 Srpk2 Mapk1 Csnk2a1
0.0714497	39	1470	1.53199	Neuron differentiation	http://amigo.geneontology.org/amigo/term/GO:0030182	Folr1 Cyth2 Stat3 Eif2ak4 Rnf112 Pigt Med1 Eif4enif1 Kif3c Pld2 Numb Zswim8 Mapk8ip2 Hsp90ab1 Spire1 Vldlr Stk25 Anapc2 Mfn1 Tnik Dhx36 Mtor Mapkapk5 Cdk16 Neurod1 Eef2k Lrrk2 Kdm1a Rims2 Thoc2 Golga4 Lmtk2 Rtn4r Ep300 Fut9 Unc5c Arfgef1 Arid1b Zhx2
0.102474	39	1524	1.4777	Negative regulation of cellular macromolecule biosynthetic process	http://amigo.geneontology.org/amigo/term/GO:2000113	Stat3 Eif2ak4 Cic Med1 Cnot2 Cpeb4 Rack1 Eif4enif1 Samd4 Dcp1a Zhx1 Hdac3 Limd1 Cnot9 Igfbp5 Eif4e2 Hdac4 Rtf1 Dhx36 Zfp37 Pum1 Clock Ncor2 Rbm10 Tle3 St18 Dnajb5 Kdm1a Mybbp1a Irf2bp1 Tnrc6b Dis3l2 Tle5 Kdm2a Ep300 Cnot10 Max Zhx2 Rc3h2
0.105711	39	1531	1.47095	Plasma membrane bounded cell projection organization	http://amigo.geneontology.org/amigo/term/GO:0120036	Folr1 Cyth2 Eif2ak4 Insr Kif3c Pld2 Numb Zswim8 Enpp2 Mapk8ip2 Hsp90ab1 Spire1 Vldlr Stk25 Hdac4 Anapc2 Mfn1 Tnik Dhx36 Mtor Mapkapk5 Cdk16 Dock11 Eef2k Lrrk2 Kdm1a Rims2 Thoc2 Golga4 Lmtk2 Pik3r1 Rtn4r Ep300 Fut9 Unc5c Ano6 Arfgef1 Arid1b Ehd2
0.109893	39	1538	1.46425	Negative regulation of macromolecule biosynthetic process	http://amigo.geneontology.org/amigo/term/GO:0010558	Stat3 Eif2ak4 Cic Med1 Cnot2 Cpeb4 Rack1 Eif4enif1 Samd4 Dcp1a Zhx1 Hdac3 Limd1 Cnot9 Igfbp5 Eif4e2 Hdac4 Rtf1 Dhx36 Zfp37 Pum1 Clock Ncor2 Rbm10 Tle3 St18 Dnajb5 Kdm1a Mybbp1a Irf2bp1 Tnrc6b Dis3l2 Tle5 Kdm2a Ep300 Cnot10 Max Zhx2 Rc3h2
0.1185	39	1552	1.45104	Regulation of programmed cell death	http://amigo.geneontology.org/amigo/term/GO:0043067	Hip1r Tomm40 Eif2ak4 Akt1s1 Med1 Cpeb4 Rack1 Rps6kb1 Map2k6 Zfp346 Mapk8ip2 Sdf2l1 Ivns1abp Hsp90ab1 Birc6 Tmem132a Hdac4 Yme1l1 Mtor Rbm10 Rbm5 Rnps1 Neurod1 Eef2k Lrrk2 Kdm1a Arhgap10 Ankrd13c Mybbp1a Madd Rgl2 Pik3r1 Rnf31 Tle5 Ep300 Unc5c Rps7 Ano6 Csnk2a1
0.130217	39	1570	1.43441	Cell projection organization	http://amigo.geneontology.org/amigo/term/GO:0030030	Folr1 Cyth2 Eif2ak4 Insr Kif3c Pld2 Numb Zswim8 Enpp2 Mapk8ip2 Hsp90ab1 Spire1 Vldlr Stk25 Hdac4 Anapc2 Mfn1 Tnik Dhx36 Mtor Mapkapk5 Cdk16 Dock11 Eef2k Lrrk2 Kdm1a Rims2 Thoc2 Golga4 Lmtk2 Pik3r1 Rtn4r Ep300 Fut9 Unc5c Ano6 Arfgef1 Arid1b Ehd2
0.150026	39	1595	1.41192	Negative regulation of cellular biosynthetic process	http://amigo.geneontology.org/amigo/term/GO:0031327	Stat3 Eif2ak4 Cic Med1 Cnot2 Cpeb4 Rack1 Eif4enif1 Samd4 Dcp1a Zhx1 Hdac3 Limd1 Cnot9 Igfbp5 Eif4e2 Hdac4 Rtf1 Dhx36 Zfp37 Pum1 Clock Ncor2 Rbm10 Tle3 St18 Dnajb5 Kdm1a Mybbp1a Irf2bp1 Tnrc6b Dis3l2 Tle5 Kdm2a Ep300 Cnot10 Max Zhx2 Rc3h2
0.189185	39	1636	1.37654	Negative regulation of biosynthetic process	http://amigo.geneontology.org/amigo/term/GO:0009890	Stat3 Eif2ak4 Cic Med1 Cnot2 Cpeb4 Rack1 Eif4enif1 Samd4 Dcp1a Zhx1 Hdac3 Limd1 Cnot9 Igfbp5 Eif4e2 Hdac4 Rtf1 Dhx36 Zfp37 Pum1 Clock Ncor2 Rbm10 Tle3 St18 Dnajb5 Kdm1a Mybbp1a Irf2bp1 Tnrc6b Dis3l2 Tle5 Kdm2a Ep300 Cnot10 Max Zhx2 Rc3h2
7.76302e-05	38	925	2.37219	Negative regulation of gene expression	http://amigo.geneontology.org/amigo/term/GO:0010629	Stat3 Eif2ak4 Insr Setdb1 Cnot2 Cpeb4 Rack1 Eif4enif1 Ocln Samd4 Dcp1a Hsp90ab1 Limd1 Cnot9 Igfbp5 Eif4e2 Anapc2 Dhx36 Pum1 Mtor Ncor2 Rrp8 Rbm10 Fkbp1a Exosc4 Rnps1 Lrrk2 Edc3 Tdrkh Smg7 Tnrc6b Ctif Dis3l2 Tle5 Cnot10 Max Zhx2 Rc3h2
0.101486	38	1474	1.48865	Cell migration	http://amigo.geneontology.org/amigo/term/GO:0016477	Folr1 Stat3 Insr Mcu Osbpl8 Stk10 Rack1 Rps6kb1 Pld2 Fut8 Numb Enpp2 Trip6 Csnk2b Limd1 Ptprj Sbds Igfbp5 Hdac4 Lamc3 Sdcbp Rnf20 Epb41l4b Plpp3 Mtor Arid2 Jcad Lrrk2 Sun1 Pik3r1 Tmem201 Setd2 Cemip Fut9 Cd47 Unc5c Mapk1 Ano6
1.29022e-06	37	735	2.90684	Proteolysis involved in cellular protein catabolic process	http://amigo.geneontology.org/amigo/term/GO:0051603	Rmnd5a Usp19 Vps4b Rack1 Cdc27 Zswim8 Dcaf11 Sdf2l1 Usp25 Hsp90ab1 Birc6 Fbxl16 Trip12 Yme1l1 Anapc2 Sdcbp Ube2j1 Rnf20 Nub1 Clock Anapc5 Ube3b Mtm1 Armc8 Senp1 Zyg11b Lrrk2 Cdc16 Zer1 Rnf123 Usp22 Rspry1 Ide Rps7 Csnk2a1 Rc3h2 Ccdc47
5.92139e-06	37	790	2.70447	Cellular protein catabolic process	http://amigo.geneontology.org/amigo/term/GO:0044257	Rmnd5a Usp19 Vps4b Rack1 Cdc27 Zswim8 Dcaf11 Sdf2l1 Usp25 Hsp90ab1 Birc6 Fbxl16 Trip12 Yme1l1 Anapc2 Sdcbp Ube2j1 Rnf20 Nub1 Clock Anapc5 Ube3b Mtm1 Armc8 Senp1 Zyg11b Lrrk2 Cdc16 Zer1 Rnf123 Usp22 Rspry1 Ide Rps7 Csnk2a1 Rc3h2 Ccdc47
3.70228e-05	37	855	2.49887	Protein localization to organelle	http://amigo.geneontology.org/amigo/term/GO:0033365	Oxa1l Folr1 Tomm40 Stat3 Pard6a Med1 Osbpl8 Eif4enif1 Trappc12 Ryr2 Ap3b1 Dcp1a Marchf5 Hsp90ab1 Hdac3 Emc4 Tnik Kpna4 Plrg1 Rer1 Tnpo2 Emc8 Zdhhc5 Lrrk2 Sun1 Ankrd13c Pik3r1 Ankrd13a Ipo11 Tmem201 Setd2 Ep300 Mmgt1 Mapk1 Mfhas1 Ccdc47 Mon1b
0.0272686	37	1263	1.69163	Regulation of phosphorylation	http://amigo.geneontology.org/amigo/term/GO:0042325	Pwp1 Stat3 Eif2ak4 Insr Pard6a Akt1s1 Osbpl8 Rack1 Tom1l1 Map2k6 Ocln Enpp2 Mapk8ip2 Cblb Hsp90ab1 Stk38 Ccny Csnk2b Hdac3 Zfp91 Vldlr Ptprj Cnot9 Hdac4 Tnik Sdcbp Plpp3 Mtor Tmed2 Eef2k Lrrk2 Lmtk2 Pik3r1 Cemip Ep300 Mapk1 Strada
0.119959	37	1457	1.46639	Protein-containing complex assembly	http://amigo.geneontology.org/amigo/term/GO:0065003	Hip1r Oxa1l Ndufa11 Flii Srpk1 Stx1a Mcu Rnf112 Rack1 Trappc12 Hsp90ab1 Spire1 Cox20 Yme1l1 Ndufaf1 Ndufs5 Mtor Cand2 Rrm1 Cox7a2 Rbm5 Fkbp1a Diaph2 Ythdc1 Lrrk2 Rims2 Pogz Sh3pxd2b Plekha7 Clip1 Eif3k Ep300 Max Srpk2 Ano6 mt-Nd2 Arfgef1
0.00125366	36	996	2.08713	Positive regulation of protein modification process	http://amigo.geneontology.org/amigo/term/GO:0031401	Eif2ak4 Insr Camta1 Osbpl8 Rack1 Tom1l1 Map2k6 Enpp2 Mapk8ip2 Cblb Sympk Hsp90ab1 Ccny Csnk2b Hdac3 Zfp91 Vldlr Cnot9 Hdac4 Rtf1 Tnik Sdcbp Rnf20 Plpp3 Mtor Ncor2 Fkbp1a Lrrk2 Kdm1a Pik3r1 Cemip Ep300 Mapk1 Arfgef1 Strada Nsmce3
0.0267789	36	1215	1.71094	Regulation of hydrolase activity	http://amigo.geneontology.org/amigo/term/GO:0051336	Hip1r Oxa1l Stat3 Arfgef3 Rack1 Ppp4r4 Rbm26 Cblb Hsp90ab1 Birc6 Ppp6r3 Ralgapb Mtor Eif2b4 Tbc1d1 Tmed2 Mphosph10 Dock11 Fkbp1a Senp1 St18 Dennd1a Lrrk2 Arhgap10 Garnl3 Lmtk2 Arhgef1 Zfyve1 Rtn4r Ppp1r37 Ppp6r1 Ep300 Rcan3 Arfgef1 Serpinh1 Csnk2a1
0.00874607	35	1079	1.87307	Cell cycle process	http://amigo.geneontology.org/amigo/term/GO:0022402	Eif2ak4 Insr Pard6a Usp19 Vps4b Med1 Cdk17 Rps6kb1 Tom1l1 Trappc12 Cdc27 Spin1 Ecd Naa50 Birc6 Ccny Hdac3 Spire1 Sbds Grb14 Plrg1 Clock Anapc5 Mad1l1 Cdk16 Naa10 Sun1 Ints7 Cdc16 Pogz Slx4 Tdrkh Setd2 Dis3l2 Csnk2a1
0.134309	35	1380	1.46452	Positive regulation of developmental process	http://amigo.geneontology.org/amigo/term/GO:0051094	Pwp1 Stat3 Insr Mcu Rnf112 Med1 Rack1 Rps6kb1 Numb Ap3b1 Enpp2 Marchf5 Hsp90ab1 Spire1 Vldlr Stk25 Anapc2 Mfn1 Dhx36 Sdcbp Mtor Mapkapk5 Mtm1 Jcad Neurod1 Eef2k Kdm1a Rims2 Golga4 Sh3pxd2b Pik3r1 Ep300 Mapk1 Ano6 Ehd2
0.0053174	34	1000	1.9633	Growth	http://amigo.geneontology.org/amigo/term/GO:0040007	Hdgfl2 Stat3 Eif2ak4 Insr Med1 Yeats4 Rack1 Rps6kb1 Hsp90ab1 Ptprj Sbds Igfbp5 Anapc2 Rtf1 Sdcbp Mtor Tmed2 Apba2 Mtm1 Arid2 Exosc4 Kdm1a Rims2 Golga4 Sh3pxd2b Rtn4r Ogfr Tle5 Ep300 Rai1 Mapk1 Nsmce3 Csnk2a1 Rc3h2
0.0265791	34	1124	1.74671	Regulation of protein phosphorylation	http://amigo.geneontology.org/amigo/term/GO:0001932	Pwp1 Eif2ak4 Insr Pard6a Akt1s1 Osbpl8 Rack1 Tom1l1 Map2k6 Ocln Enpp2 Mapk8ip2 Cblb Hsp90ab1 Stk38 Ccny Csnk2b Hdac3 Zfp91 Vldlr Ptprj Cnot9 Tnik Sdcbp Plpp3 Mtor Tmed2 Eef2k Lrrk2 Pik3r1 Cemip Ep300 Mapk1 Strada
2.73252e-06	33	630	3.02469	Modification-dependent macromolecule catabolic process	http://amigo.geneontology.org/amigo/term/GO:0043632	Rmnd5a Usp19 Vps4b Rack1 Cdc27 Zswim8 Dcaf11 Usp25 Hsp90ab1 Birc6 Fbxl16 Trip12 Anapc2 Sdcbp Ube2j1 Rnf20 Nub1 Clock Anapc5 Ube3b Mtm1 Armc8 Senp1 Zyg11b Lrrk2 Cdc16 Zer1 Usp22 Dis3l2 Rps7 Csnk2a1 Rc3h2 Ccdc47
0.00152737	33	887	2.14831	Regulation of catabolic process	http://amigo.geneontology.org/amigo/term/GO:0009894	Stat3 Eif2ak4 Insr Usp19 Cnot2 Rack1 Eif4enif1 Zswim8 Samd4 Dcp1a Cblb Usp25 Hsp90ab1 Wdr24 Atg16l1 Hdac4 Dhx36 Sdcbp Pum1 Nub1 Mtor Rbm10 Mtm1 Senp1 Zyg11b Lrrk2 Zer1 Tnrc6b Dis3l2 Ep300 Rps7 Csnk2a1 Rc3h2
0.0267789	33	1083	1.75951	Regulation of organelle organization	http://amigo.geneontology.org/amigo/term/GO:0033043	Hip1r Flii Insr Mcu Vps4b Setdb1 Cnot2 Tom1l1 Trappc12 Cdc27 Numb Marchf5 Spire1 Mfn1 Dhx36 Sdcbp Mtor Mapkapk5 Anapc5 Mad1l1 Mtm1 Naa10 Lrrk2 Cdc16 Slx4 Sh3pxd2b Pik3r1 Lman1 Clip1 Ep300 Cd47 Mapk1 Arfgef1
0.0341818	33	1109	1.71826	Multicellular organism reproduction	http://amigo.geneontology.org/amigo/term/GO:0032504	Folr1 Med1 Rps6kb1 Map2k6 Spin1 Ap3b1 Rai14 Enpp2 Mapk8ip2 Nectin3 Spire1 Hdac4 Grb14 Dhx36 Ube2j1 Zfp37 Pum1 Mtor Clock Tmed2 Ncor2 Bckdk Tial1 Cdk16 Tle3 Diaph2 Ythdc1 Lrrk2 Sun1 Sh3pxd2b Tdrkh Mapk1 Ddo
0.0809232	33	1206	1.58006	Neuron development	http://amigo.geneontology.org/amigo/term/GO:0048666	Folr1 Cyth2 Eif2ak4 Kif3c Pld2 Numb Zswim8 Mapk8ip2 Hsp90ab1 Spire1 Vldlr Stk25 Anapc2 Mfn1 Tnik Dhx36 Mtor Mapkapk5 Cdk16 Neurod1 Eef2k Lrrk2 Kdm1a Rims2 Thoc2 Golga4 Lmtk2 Rtn4r Ep300 Fut9 Unc5c Arfgef1 Arid1b
0.133583	33	1283	1.48523	Multi-organism reproductive process	http://amigo.geneontology.org/amigo/term/GO:0044703	Slc19a1 Folr1 Stat3 Med1 Rps6kb1 Spin1 Ap3b1 Rai14 Mapk8ip2 Nectin3 Spire1 Igfbp5 Hdac4 Grb14 Dhx36 Ube2j1 Zfp37 Pum1 Mtor Clock Tmed2 Bckdk Tial1 Cdk16 Tle3 Diaph2 Ythdc1 Lrrk2 Sun1 Sh3pxd2b Tdrkh Mapk1 Ddo
0.144932	33	1297	1.4692	Multi-organism process	http://amigo.geneontology.org/amigo/term/GO:0051704	Slc19a1 Folr1 Stat3 Med1 Rps6kb1 Spin1 Ap3b1 Rai14 Mapk8ip2 Nectin3 Spire1 Igfbp5 Hdac4 Grb14 Dhx36 Ube2j1 Zfp37 Pum1 Mtor Clock Tmed2 Bckdk Tial1 Cdk16 Tle3 Diaph2 Ythdc1 Lrrk2 Sun1 Sh3pxd2b Tdrkh Mapk1 Ddo
4.41217e-08	32	483	3.82569	Posttranscriptional regulation of gene expression	http://amigo.geneontology.org/amigo/term/GO:0010608	Stat3 Eif2ak4 Cnot2 Cpeb4 Rack1 Eif4enif1 Rps6kb1 Samd4 Dcp1a Limd1 Cnot9 Igfbp5 Eif4e2 Dhx36 Pum1 Mtor Tmed2 Mapkapk5 Ncor2 Rbm10 Rps4x Ythdc1 Abcf1 Tnrc6b Ctif Dis3l2 Eif3k Ep300 Cnot10 Mapk1 Rc3h2 Eif4e3
4.07739e-06	32	609	3.03417	Ubiquitin-dependent protein catabolic process	http://amigo.geneontology.org/amigo/term/GO:0006511	Rmnd5a Usp19 Vps4b Rack1 Cdc27 Zswim8 Dcaf11 Usp25 Hsp90ab1 Birc6 Fbxl16 Trip12 Anapc2 Sdcbp Ube2j1 Rnf20 Nub1 Clock Anapc5 Ube3b Mtm1 Armc8 Senp1 Zyg11b Lrrk2 Cdc16 Zer1 Usp22 Rps7 Csnk2a1 Rc3h2 Ccdc47
5.92139e-06	32	621	2.97554	Modification-dependent protein catabolic process	http://amigo.geneontology.org/amigo/term/GO:0019941	Rmnd5a Usp19 Vps4b Rack1 Cdc27 Zswim8 Dcaf11 Usp25 Hsp90ab1 Birc6 Fbxl16 Trip12 Anapc2 Sdcbp Ube2j1 Rnf20 Nub1 Clock Anapc5 Ube3b Mtm1 Armc8 Senp1 Zyg11b Lrrk2 Cdc16 Zer1 Usp22 Rps7 Csnk2a1 Rc3h2 Ccdc47
0.00126339	32	839	2.2024	Intracellular protein transport	http://amigo.geneontology.org/amigo/term/GO:0006886	Oxa1l Folr1 Ap4e1 Tomm40 Stat3 Stx1a Med1 Eif4enif1 Tom1l1 Ap3b1 Hsp90ab1 Hdac3 Copg2 Kpna4 Nbea Ube2j1 Tbc1d1 Tmed2 Copg1 Copb1 Tnpo2 Lrrk2 Rims2 Pik3r1 Ipo11 Clip1 Cemip Ep300 Mapk1 Strada Tgfbrap1 Mon1b
0.00201563	32	862	2.14363	Regulation of cellular localization	http://amigo.geneontology.org/amigo/term/GO:0060341	Pard6a Rack1 Trappc12 Pld2 Numb Ryr2 Hsp90ab1 Hdac3 Jph3 Tnik Dhx36 Ube2j1 Rer1 Mad1l1 D6Wsu163e Cdk16 Fkbp1a Zdhhc5 Lrrk2 Eipr1 Kdm1a Thoc2 Inpp4b Pik3r1 Ankrd13a Setd2 Cemip Ep300 Mapk1 Mfhas1 Ehd2 Csnk2a1
0.0339967	32	1064	1.73666	Neuron projection development	http://amigo.geneontology.org/amigo/term/GO:0031175	Folr1 Cyth2 Eif2ak4 Kif3c Pld2 Numb Zswim8 Mapk8ip2 Hsp90ab1 Spire1 Vldlr Stk25 Anapc2 Mfn1 Tnik Dhx36 Mtor Mapkapk5 Cdk16 Eef2k Lrrk2 Kdm1a Rims2 Thoc2 Golga4 Lmtk2 Rtn4r Ep300 Fut9 Unc5c Arfgef1 Arid1b
0.047869	32	1092	1.69213	Multicellular organismal reproductive process	http://amigo.geneontology.org/amigo/term/GO:0048609	Med1 Rps6kb1 Map2k6 Spin1 Ap3b1 Rai14 Enpp2 Mapk8ip2 Nectin3 Spire1 Hdac4 Grb14 Dhx36 Ube2j1 Zfp37 Pum1 Mtor Clock Tmed2 Ncor2 Bckdk Tial1 Cdk16 Tle3 Diaph2 Ythdc1 Lrrk2 Sun1 Sh3pxd2b Tdrkh Mapk1 Ddo
5.05277e-05	31	654	2.7371	Localization within membrane	http://amigo.geneontology.org/amigo/term/GO:0051668	Oxa1l Folr1 Tomm40 Stx1a Vps53 Rack1 Numb Ap3b1 Nectin3 Vps51 Tm9sf2 Emc4 Tnik Rer1 Tmed2 Emc8 Zdhhc5 Dennd1a Eipr1 Golga4 Lmtk2 Sh3pxd2b Pik3r1 Gpr158 Clip1 Cemip Mmgt1 Ehd2 Arfgef2 Csnk2a1 Ccdc47
0.00745007	31	897	1.99561	Chromosome organization	http://amigo.geneontology.org/amigo/term/GO:0051276	Vps4b Setdb1 Yeats4 Trappc12 Cdc27 Spin1 Tdrd3 Naa50 Top3b Hsp90ab1 Hdac3 Hdac4 Dhx36 Rnf20 Mapkapk5 Anapc5 Mad1l1 Rrp8 Naa10 Arid2 Sun1 Kdm1a Cdc16 Pogz Slx4 Usp22 Setd2 Dis3l2 Kdm2a Mapk1 Arid1b
0.0512355	31	1058	1.69193	Regulation of cellular component movement	http://amigo.geneontology.org/amigo/term/GO:0051270	Stat3 Insr Mcu Actn1 Osbpl8 Stk10 Rack1 Rps6kb1 Pld2 Numb Ryr2 Zswim8 Enpp2 Trip6 Csnk2b Ptprj Igfbp5 Hdac4 Sdcbp Rnf20 Epb41l4b Plpp3 Mtor Arid2 Jcad Pik3r1 Cemip Fut9 Unc5c Mapk1 Ano6
0.0942436	31	1133	1.57993	Negative regulation of molecular function	http://amigo.geneontology.org/amigo/term/GO:0044092	Oxa1l Gtf2f1 Eif2ak4 Insr Akt1s1 Arfgef3 Rack1 Ppp4r4 Rbm26 Cblb Sympk Stk38 Birc6 Ptprj Hdac4 Eif2b4 Tmed2 Mphosph10 Fkbp1a Lrrk2 Kdm1a Lmtk2 Zfyve1 Nwd1 Ppp1r37 Tle5 Ep300 Rps7 Arfgef1 Serpinh1 Csnk2a1
0.118732	31	1169	1.53128	Embryo development	http://amigo.geneontology.org/amigo/term/GO:0009790	Folr1 Insr Rnf112 Med1 Cnot2 Rack1 Ppp4r4 Ryr2 Trip6 Birc6 Sbds Trip12 Eif4e2 Rtf1 Dhx36 Plpp3 Rnf220 Tmed2 Ncor2 Apba2 Atp6ap2 Arid2 Neurod1 Ythdc1 Kdm1a Thoc2 Prrc2b Setd2 Ep300 Rps7 Mapk1
0.131987	31	1186	1.50933	Negative regulation of signal transduction	http://amigo.geneontology.org/amigo/term/GO:0009968	Mark3 Akt1s1 Cnot2 Rack1 Rps6kb1 Pld2 Mapk8ip2 Cblb Ivns1abp Stk38 Birc6 Hdac3 Limd1 Ptprj Cnot9 Igfbp5 Grb14 Mtor Clock Mapkapk5 Ncor2 Mtm1 Tle3 Neurod1 Lrrk2 Kdm1a Ncoa5 Lemd3 Tle5 Cd47 Mfhas1
0.136103	31	1190	1.50426	Response to nitrogen compound	http://amigo.geneontology.org/amigo/term/GO:1901698	Folr1 Stat3 Insr Usp19 Osbpl8 Cpeb4 Rps6kb1 Pld2 Ryr2 Sdf2l1 Usp25 Hsp90ab1 Igfbp5 Grb14 Dhx36 Ube2j1 Mtor Eif2b4 Ncor2 Aacs Fkbp1a Eef2k Lrrk2 Kdm1a Ncoa5 Pik3r1 Max Mapk1 mt-Cytb Nsmce3 Ccdc47
0.000828044	30	739	2.34414	Regulation of cellular catabolic process	http://amigo.geneontology.org/amigo/term/GO:0031329	Stat3 Eif2ak4 Insr Usp19 Cnot2 Rack1 Eif4enif1 Zswim8 Samd4 Dcp1a Usp25 Hsp90ab1 Wdr24 Atg16l1 Dhx36 Sdcbp Pum1 Nub1 Mtor Rbm10 Mtm1 Senp1 Zyg11b Lrrk2 Zer1 Tnrc6b Dis3l2 Rps7 Csnk2a1 Rc3h2
0.0117766	30	889	1.94862	Regulation of cell cycle	http://amigo.geneontology.org/amigo/term/GO:0051726	Stat3 Eif2ak4 Insr Usp19 Vps4b Med1 Cdk17 Rack1 Rps6kb1 Tom1l1 Cdc27 Ecd Hsp90ab1 Birc6 Ccny Grb14 Plrg1 Sdcbp Pum1 Clock Anapc5 Mad1l1 Cdk16 Naa10 Ints7 Cdc16 Madd Usp22 Setd2 Csnk2a1
0.0530303	30	1019	1.70002	Regulation of locomotion	http://amigo.geneontology.org/amigo/term/GO:0040012	Stat3 Insr Mcu Osbpl8 Stk10 Rack1 Rps6kb1 Pld2 Numb Zswim8 Enpp2 Trip6 Csnk2b Ptprj Igfbp5 Hdac4 Sdcbp Rnf20 Epb41l4b Plpp3 Mtor Arid2 Jcad Lrrk2 Pik3r1 Cemip Fut9 Unc5c Mapk1 Ano6
0.0265791	29	907	1.84628	Enzyme linked receptor protein signaling pathway	http://amigo.geneontology.org/amigo/term/GO:0007167	Hip1r Folr1 Stat3 Insr Akt1s1 Osbpl8 Rps6kb1 Tom1l1 Fut8 Dcp1a Cblb Lnpep Hsp90ab1 Csnk2b Ptprj Cnot9 Igfbp5 Grb14 Sdcbp Fkbp1a Jcad Pakap Lmtk2 Ncoa5 Pik3r1 Myorg Lemd3 Ep300 Mapk1
0.0267789	29	909	1.84222	Positive regulation of phosphorus metabolic process	http://amigo.geneontology.org/amigo/term/GO:0010562	Stat3 Eif2ak4 Insr Camta1 Osbpl8 Rack1 Tom1l1 Map2k6 Enpp2 Mapk8ip2 Sympk Hsp90ab1 Ccny Csnk2b Hdac3 Zfp91 Vldlr Cnot9 Tnik Sdcbp Plpp3 Mtor Lrrk2 Lmtk2 Pik3r1 Cemip Ep300 Mapk1 Strada
0.0267789	29	909	1.84222	Positive regulation of phosphate metabolic process	http://amigo.geneontology.org/amigo/term/GO:0045937	Stat3 Eif2ak4 Insr Camta1 Osbpl8 Rack1 Tom1l1 Map2k6 Enpp2 Mapk8ip2 Sympk Hsp90ab1 Ccny Csnk2b Hdac3 Zfp91 Vldlr Cnot9 Tnik Sdcbp Plpp3 Mtor Lrrk2 Lmtk2 Pik3r1 Cemip Ep300 Mapk1 Strada
0.127306	29	1084	1.54481	Response to organonitrogen compound	http://amigo.geneontology.org/amigo/term/GO:0010243	Folr1 Stat3 Insr Usp19 Osbpl8 Cpeb4 Rps6kb1 Pld2 Ryr2 Sdf2l1 Usp25 Hsp90ab1 Igfbp5 Grb14 Ube2j1 Mtor Eif2b4 Ncor2 Aacs Fkbp1a Eef2k Lrrk2 Kdm1a Ncoa5 Pik3r1 Max Mapk1 mt-Cytb Ccdc47
2.12029e-08	28	360	4.4912	Regulation of translation	http://amigo.geneontology.org/amigo/term/GO:0006417	Stat3 Eif2ak4 Cnot2 Cpeb4 Rack1 Eif4enif1 Rps6kb1 Samd4 Dcp1a Cnot9 Igfbp5 Eif4e2 Dhx36 Pum1 Mtor Tmed2 Mapkapk5 Rps4x Abcf1 Tnrc6b Ctif Dis3l2 Eif3k Ep300 Cnot10 Mapk1 Rc3h2 Eif4e3
3.6739e-07	28	421	3.84046	Regulation of cellular amide metabolic process	http://amigo.geneontology.org/amigo/term/GO:0034248	Stat3 Eif2ak4 Cnot2 Cpeb4 Rack1 Eif4enif1 Rps6kb1 Samd4 Dcp1a Cnot9 Igfbp5 Eif4e2 Dhx36 Pum1 Mtor Tmed2 Mapkapk5 Rps4x Abcf1 Tnrc6b Ctif Dis3l2 Eif3k Ep300 Cnot10 Mapk1 Rc3h2 Eif4e3
0.0480886	28	918	1.76126	Regulation of cell migration	http://amigo.geneontology.org/amigo/term/GO:0030334	Stat3 Insr Mcu Osbpl8 Stk10 Rack1 Rps6kb1 Pld2 Numb Enpp2 Trip6 Csnk2b Ptprj Igfbp5 Hdac4 Sdcbp Rnf20 Epb41l4b Plpp3 Mtor Arid2 Jcad Pik3r1 Cemip Fut9 Unc5c Mapk1 Ano6
0.0751046	28	970	1.66684	Regulation of cell motility	http://amigo.geneontology.org/amigo/term/GO:2000145	Stat3 Insr Mcu Osbpl8 Stk10 Rack1 Rps6kb1 Pld2 Numb Enpp2 Trip6 Csnk2b Ptprj Igfbp5 Hdac4 Sdcbp Rnf20 Epb41l4b Plpp3 Mtor Arid2 Jcad Pik3r1 Cemip Fut9 Unc5c Mapk1 Ano6
0.0942436	28	995	1.62496	Positive regulation of transport	http://amigo.geneontology.org/amigo/term/GO:0051050	Hip1r Insr Pard6a Stx1a Mcu Vps4b Osbpl8 Rack1 Map2k6 Pld2 Ryr2 Lman2 Ocln Hsp90ab1 Hdac3 Sdcbp Aacs Eef2k Lrrk2 Eipr1 Pik3r1 Cemip Repin1 Ep300 Cd47 Mapk1 Ano6 Ehd2
0.0570634	27	895	1.742	Positive regulation of intracellular signal transduction	http://amigo.geneontology.org/amigo/term/GO:1902533	Insr Camta1 Osbpl8 Rack1 Pld2 Mapk8ip2 Trip6 Hsp90ab1 Hdac3 Ptprj Wdr24 Igfbp5 Stk25 Dhx36 Pum1 Mtor Jcad Sos2 Rgl2 Rtn4r Myorg Rnf31 Ep300 Rps7 Arfgef1 Mfhas1 Rc3h2
0.0670494	27	911	1.7114	Regulation of protein localization	http://amigo.geneontology.org/amigo/term/GO:0032880	Pard6a Mcu Rack1 Trappc12 Numb Hsp90ab1 Hdac3 Tnik Ube2j1 Rer1 Tbc1d1 Clock Aacs Cdk16 Fkbp1a Zdhhc5 Lrrk2 Eipr1 Kdm1a Pik3r1 Ankrd13a Setd2 Cemip Ep300 Mapk1 Mfhas1 Csnk2a1
0.198608	27	1056	1.47641	Cell morphogenesis	http://amigo.geneontology.org/amigo/term/GO:0000902	Eif2ak4 Actn1 Med1 Numb Ap3b1 Zswim8 Enpp2 Mapk8ip2 Hsp90ab1 Vldlr Limd1 Stk25 Lamc3 Anapc2 Mfn1 Tnik Dhx36 Eef2k Lrrk2 Kdm1a Rims2 Thoc2 Golga4 Lmtk2 Rtn4r Ep300 Unc5c
0.0480886	26	829	1.81103	Positive regulation of phosphorylation	http://amigo.geneontology.org/amigo/term/GO:0042327	Eif2ak4 Insr Osbpl8 Rack1 Tom1l1 Map2k6 Enpp2 Mapk8ip2 Hsp90ab1 Ccny Csnk2b Hdac3 Zfp91 Vldlr Cnot9 Tnik Sdcbp Plpp3 Mtor Lrrk2 Lmtk2 Pik3r1 Cemip Ep300 Mapk1 Strada
0.146657	26	966	1.55419	Regulation of cellular component biogenesis	http://amigo.geneontology.org/amigo/term/GO:0044087	Hip1r Flii Stx1a Vps4b Setdb1 Cnot2 Rack1 Trappc12 Numb Enpp2 Spire1 Ptprj Hdac4 Sdcbp Mtor Dock11 Mtm1 Eef2k Lrrk2 Slx4 Sh3pxd2b Pik3r1 Clip1 Ep300 Cd47 Arfgef1
0.176539	26	992	1.51345	Cellular protein-containing complex assembly	http://amigo.geneontology.org/amigo/term/GO:0034622	Hip1r Oxa1l Ndufa11 Flii Srpk1 Stx1a Trappc12 Hsp90ab1 Spire1 Cox20 Ndufaf1 Ndufs5 Mtor Cox7a2 Rbm5 Fkbp1a Diaph2 Ythdc1 Rims2 Pogz Clip1 Eif3k Ep300 Srpk2 mt-Nd2 Arfgef1
5.87733e-05	25	462	3.12468	Endomembrane system organization	http://amigo.geneontology.org/amigo/term/GO:0010256	Folr1 Stx1a Vps4b Rnf112 Trappc12 Lman2 Ap3b1 Vps51 Stk25 Emc4 Tmed2 Emc8 Washc4 Lrrk2 Sun1 Lman1 Fam160a2 Tmem201 Mmgt1 Mapk1 Ano6 Arfgef1 Ehd2 Arfgef2 Ccdc47
0.00174084	25	589	2.45094	Protein localization to membrane	http://amigo.geneontology.org/amigo/term/GO:0072657	Oxa1l Folr1 Tomm40 Stx1a Rack1 Numb Ap3b1 Nectin3 Tm9sf2 Emc4 Tnik Rer1 Tmed2 Emc8 Zdhhc5 Golga4 Sh3pxd2b Pik3r1 Gpr158 Clip1 Cemip Mmgt1 Ehd2 Csnk2a1 Ccdc47
0.0307293	25	753	1.91713	Positive regulation of protein phosphorylation	http://amigo.geneontology.org/amigo/term/GO:0001934	Eif2ak4 Insr Osbpl8 Rack1 Tom1l1 Map2k6 Enpp2 Mapk8ip2 Hsp90ab1 Ccny Csnk2b Hdac3 Zfp91 Vldlr Cnot9 Tnik Sdcbp Plpp3 Mtor Lrrk2 Pik3r1 Cemip Ep300 Mapk1 Strada
0.000594374	24	507	2.73345	Negative regulation of phosphorus metabolic process	http://amigo.geneontology.org/amigo/term/GO:0010563	Pwp1 Stat3 Insr Pard6a Akt1s1 Arfgef3 Rack1 Ppp4r4 Ocln Rbm26 Cblb Stk38 Ptprj Hdac4 Plpp3 Mtor Tmed2 Mphosph10 Fkbp1a Lrrk2 Lmtk2 Zfyve1 Ppp1r37 Mfhas1
0.000594374	24	507	2.73345	Negative regulation of phosphate metabolic process	http://amigo.geneontology.org/amigo/term/GO:0045936	Pwp1 Stat3 Insr Pard6a Akt1s1 Arfgef3 Rack1 Ppp4r4 Ocln Rbm26 Cblb Stk38 Ptprj Hdac4 Plpp3 Mtor Tmed2 Mphosph10 Fkbp1a Lrrk2 Lmtk2 Zfyve1 Ppp1r37 Mfhas1
0.0154888	24	665	2.084	Regulation of growth	http://amigo.geneontology.org/amigo/term/GO:0040008	Hdgfl2 Stat3 Insr Yeats4 Rack1 Rps6kb1 Ptprj Igfbp5 Anapc2 Sdcbp Mtor Mtm1 Exosc4 Rims2 Golga4 Sh3pxd2b Rtn4r Ogfr Tle5 Ep300 Rai1 Mapk1 Nsmce3 Csnk2a1
0.0303638	24	710	1.95191	Membrane organization	http://amigo.geneontology.org/amigo/term/GO:0061024	Hip1r Oxa1l Folr1 Tomm40 Stat3 Stx1a Vps4b Tmem175 Osbpl8 Ap3b1 Spire1 Emc4 Mfn1 Rer1 Tmed2 Emc8 Sun1 Tmem201 Clip1 Mmgt1 Ano6 Tgfbrap1 Ehd2 Ccdc47
0.000311802	23	449	2.95794	NcRNA metabolic process	http://amigo.geneontology.org/amigo/term/GO:0034660	Pwp1 Stat3 Zswim8 Ints9 Pdcd11 Ints4 Sbds Rars2 Mphosph10 Rrp8 Exosc4 Wdr18 Ints7 Tdrkh Rbm7 Trmt1l Dis3l2 Ep300 Cars2 Rps7 Rps17 Tut1 Rc3h2
0.000555092	23	469	2.8318	Dephosphorylation	http://amigo.geneontology.org/amigo/term/GO:0016311	Camta1 Arfgef3 Ppp4r4 Rbm26 Sympk Hsp90ab1 Ppp6r3 Ptprj Ptpn4 Dusp23 Plpp3 Mphosph10 Mtm1 Fkbp1a Lrrk2 Inpp4b Lmtk2 Zfyve1 Ppp1r37 Ppp6r1 Rcan3 Mfhas1 Csnk2a1
0.000599691	23	475	2.79603	MRNA processing	http://amigo.geneontology.org/amigo/term/GO:0006397	Srpk1 Ppwd1 Ecd Tdrd3 Rbm26 Sympk Pdcd11 Dhx36 Plrg1 Rnf20 Rbm10 Sltm Rbm5 Srek1 Srsf2 Rnps1 Ythdc1 Kdm1a Thoc2 Rbm7 Phf5a Srpk2 Tut1
0.000599691	23	475	2.79603	Proteasomal protein catabolic process	http://amigo.geneontology.org/amigo/term/GO:0010498	Rmnd5a Usp19 Rack1 Cdc27 Zswim8 Dcaf11 Sdf2l1 Usp25 Hsp90ab1 Fbxl16 Sdcbp Ube2j1 Nub1 Clock Anapc5 Mtm1 Armc8 Senp1 Zyg11b Lrrk2 Cdc16 Zer1 Ccdc47
0.000968342	23	494	2.68849	Positive regulation of organelle organization	http://amigo.geneontology.org/amigo/term/GO:0010638	Hip1r Insr Mcu Vps4b Setdb1 Cnot2 Cdc27 Marchf5 Spire1 Mfn1 Dhx36 Sdcbp Mtor Mapkapk5 Anapc5 Cdc16 Slx4 Sh3pxd2b Lman1 Clip1 Ep300 Cd47 Mapk1
0.0603463	23	726	1.82936	Developmental growth	http://amigo.geneontology.org/amigo/term/GO:0048589	Stat3 Eif2ak4 Insr Med1 Rps6kb1 Hsp90ab1 Sbds Anapc2 Rtf1 Mtor Tmed2 Apba2 Mtm1 Arid2 Kdm1a Rims2 Golga4 Sh3pxd2b Rtn4r Ep300 Rai1 Mapk1 Rc3h2
0.112357	23	792	1.67691	Cellular component morphogenesis	http://amigo.geneontology.org/amigo/term/GO:0032989	Flii Eif2ak4 Numb Zswim8 Enpp2 Mapk8ip2 Hsp90ab1 Vldlr Stk25 Anapc2 Mfn1 Tnik Dhx36 Mtm1 Eef2k Lrrk2 Kdm1a Rims2 Golga4 Lmtk2 Rtn4r Ep300 Unc5c
0.130217	23	810	1.63965	Mitotic cell cycle	http://amigo.geneontology.org/amigo/term/GO:0000278	Insr Vps4b Cdk17 Rps6kb1 Tom1l1 Cdc27 Ecd Naa50 Ccny Sbds Plrg1 Sdcbp Anapc5 Mad1l1 Rrm1 Cdk16 Naa10 Srsf2 Cdc16 Pogz Usp22 Setd2 Dis3l2
0.168261	23	843	1.57546	Regulation of transferase activity	http://amigo.geneontology.org/amigo/term/GO:0051338	Insr Akt1s1 Osbpl8 Rack1 Tom1l1 Mapk8ip2 Cblb Hsp90ab1 Stk38 Ccny Csnk2b Zfp91 Vldlr Ptprj Tnik Mtor Mapkapk5 Lmtk2 Pik3r1 Cemip Rps7 Mapk1 Strada
8.8899e-05	22	381	3.3343	Nucleobase-containing compound catabolic process	http://amigo.geneontology.org/amigo/term/GO:0034655	Cnot2 Eif4enif1 Zswim8 Samd4 Dcp1a Cnot9 Dhx36 Pum1 Mtor Rbm10 Exosc4 Rnps1 Edc3 Rbm7 Smg7 Tnrc6b Ctif Dis3l2 Cnot10 Zhx2 Rc3h2 Entpd4
0.000252518	22	410	3.09846	Heterocycle catabolic process	http://amigo.geneontology.org/amigo/term/GO:0046700	Cnot2 Eif4enif1 Zswim8 Samd4 Dcp1a Cnot9 Dhx36 Pum1 Mtor Rbm10 Exosc4 Rnps1 Edc3 Rbm7 Smg7 Tnrc6b Ctif Dis3l2 Cnot10 Zhx2 Rc3h2 Entpd4
0.000257937	22	411	3.09092	Cellular nitrogen compound catabolic process	http://amigo.geneontology.org/amigo/term/GO:0044270	Cnot2 Eif4enif1 Zswim8 Samd4 Dcp1a Cnot9 Dhx36 Pum1 Mtor Rbm10 Exosc4 Rnps1 Edc3 Rbm7 Smg7 Tnrc6b Ctif Dis3l2 Cnot10 Zhx2 Rc3h2 Entpd4
0.000507011	22	432	2.94067	Aromatic compound catabolic process	http://amigo.geneontology.org/amigo/term/GO:0019439	Cnot2 Eif4enif1 Zswim8 Samd4 Dcp1a Cnot9 Dhx36 Pum1 Mtor Rbm10 Exosc4 Rnps1 Edc3 Rbm7 Smg7 Tnrc6b Ctif Dis3l2 Cnot10 Zhx2 Rc3h2 Entpd4
0.000931181	22	458	2.77373	Organic cyclic compound catabolic process	http://amigo.geneontology.org/amigo/term/GO:1901361	Cnot2 Eif4enif1 Zswim8 Samd4 Dcp1a Cnot9 Dhx36 Pum1 Mtor Rbm10 Exosc4 Rnps1 Edc3 Rbm7 Smg7 Tnrc6b Ctif Dis3l2 Cnot10 Zhx2 Rc3h2 Entpd4
0.00836785	22	550	2.30976	Negative regulation of protein modification process	http://amigo.geneontology.org/amigo/term/GO:0031400	Pwp1 Insr Pard6a Akt1s1 Rack1 Ppp4r4 Ocln Cblb Ivns1abp Stk38 Ptprj Trip12 Plpp3 Mtor Tmed2 Fkbp1a Lrrk2 Kdm1a Lmtk2 Ppp1r37 Rps7 Mfhas1
0.0733637	22	701	1.81222	Regulation of plasma membrane bounded cell projection organization	http://amigo.geneontology.org/amigo/term/GO:0120035	Cyth2 Kif3c Numb Enpp2 Vldlr Stk25 Hdac4 Anapc2 Mfn1 Tnik Dhx36 Mtor Dock11 Eef2k Lrrk2 Kdm1a Thoc2 Golga4 Pik3r1 Rtn4r Ep300 Fut9
0.0748096	22	704	1.8045	Cell part morphogenesis	http://amigo.geneontology.org/amigo/term/GO:0032990	Eif2ak4 Numb Zswim8 Enpp2 Mapk8ip2 Hsp90ab1 Vldlr Stk25 Anapc2 Mfn1 Tnik Dhx36 Mtm1 Eef2k Lrrk2 Kdm1a Rims2 Golga4 Lmtk2 Rtn4r Ep300 Unc5c
0.0887921	22	718	1.76932	Regulation of cell projection organization	http://amigo.geneontology.org/amigo/term/GO:0031344	Cyth2 Kif3c Numb Enpp2 Vldlr Stk25 Hdac4 Anapc2 Mfn1 Tnik Dhx36 Mtor Dock11 Eef2k Lrrk2 Kdm1a Thoc2 Golga4 Pik3r1 Rtn4r Ep300 Fut9
0.149306	22	783	1.62244	Negative regulation of catalytic activity	http://amigo.geneontology.org/amigo/term/GO:0043086	Oxa1l Akt1s1 Arfgef3 Rack1 Ppp4r4 Rbm26 Cblb Stk38 Birc6 Ptprj Tmed2 Mphosph10 Fkbp1a Lrrk2 Lmtk2 Zfyve1 Ppp1r37 Ep300 Rps7 Arfgef1 Serpinh1 Csnk2a1
1.02533e-06	21	258	4.7001	RNA catabolic process	http://amigo.geneontology.org/amigo/term/GO:0006401	Cnot2 Eif4enif1 Zswim8 Samd4 Dcp1a Cnot9 Dhx36 Pum1 Mtor Rbm10 Exosc4 Rnps1 Edc3 Rbm7 Smg7 Tnrc6b Ctif Dis3l2 Cnot10 Zhx2 Rc3h2
1.41095e-06	21	265	4.57594	Golgi vesicle transport	http://amigo.geneontology.org/amigo/term/GO:0048193	Cog1 Rack1 Trappc12 Lman2 Dop1b Spire1 Vps51 Copg2 Nbea Plpp3 Rer1 Tmed2 Copg1 Ergic2 Copb1 Mon2 Dop1a Lrrk2 Golga4 Lman1 Arfgef2
0.000594374	21	406	2.98676	Proteasome-mediated ubiquitin-dependent protein catabolic process	http://amigo.geneontology.org/amigo/term/GO:0043161	Rmnd5a Usp19 Rack1 Cdc27 Zswim8 Dcaf11 Hsp90ab1 Fbxl16 Sdcbp Ube2j1 Nub1 Clock Anapc5 Mtm1 Armc8 Senp1 Zyg11b Lrrk2 Cdc16 Zer1 Ccdc47
0.0838971	21	670	1.80989	Plasma membrane bounded cell projection morphogenesis	http://amigo.geneontology.org/amigo/term/GO:0120039	Eif2ak4 Numb Zswim8 Enpp2 Mapk8ip2 Hsp90ab1 Vldlr Stk25 Anapc2 Mfn1 Tnik Dhx36 Eef2k Lrrk2 Kdm1a Rims2 Golga4 Lmtk2 Rtn4r Ep300 Unc5c
0.0891535	21	675	1.79648	Cell projection morphogenesis	http://amigo.geneontology.org/amigo/term/GO:0048858	Eif2ak4 Numb Zswim8 Enpp2 Mapk8ip2 Hsp90ab1 Vldlr Stk25 Anapc2 Mfn1 Tnik Dhx36 Eef2k Lrrk2 Kdm1a Rims2 Golga4 Lmtk2 Rtn4r Ep300 Unc5c
0.187738	21	765	1.58513	Chordate embryonic development	http://amigo.geneontology.org/amigo/term/GO:0043009	Folr1 Med1 Cnot2 Ppp4r4 Trip6 Birc6 Sbds Eif4e2 Rtf1 Rnf220 Tmed2 Ncor2 Apba2 Atp6ap2 Ythdc1 Thoc2 Prrc2b Setd2 Ep300 Rps7 Mapk1
0.191838	21	769	1.57689	Regulation of proteolysis	http://amigo.geneontology.org/amigo/term/GO:0030162	Hip1r Stat3 Usp19 Rack1 Usp25 Hsp90ab1 Birc6 Sdcbp Nub1 Mtm1 Senp1 St18 Zyg11b Lrrk2 Zer1 Pik3r1 Ep300 Ide Rps7 Serpinh1 Csnk2a1
0.00832448	20	475	2.43133	Organelle fission	http://amigo.geneontology.org/amigo/term/GO:0048285	Insr Mcu Vps4b Tom1l1 Cdc27 Spin1 Ap3b1 Naa50 Marchf5 Spire1 Mfn1 Anapc5 Mad1l1 Naa10 Sun1 Cdc16 Pogz Slx4 Tdrkh Dis3l2
0.00874607	20	479	2.41103	Positive regulation of catabolic process	http://amigo.geneontology.org/amigo/term/GO:0009896	Eif2ak4 Insr Cnot2 Rack1 Eif4enif1 Zswim8 Samd4 Dcp1a Cblb Atg16l1 Dhx36 Pum1 Nub1 Zyg11b Lrrk2 Zer1 Tnrc6b Dis3l2 Csnk2a1 Rc3h2
0.0215684	20	526	2.19559	Organelle localization	http://amigo.geneontology.org/amigo/term/GO:0051640	Stx1a Vps4b Trappc12 Kif3c Pld2 Ap3b1 Spire1 Copg2 Stk25 Mfn1 Mtor Mad1l1 Copg1 D6Wsu163e Mtm1 Lrrk2 Eipr1 Sun1 Rims2 Tmem201
0.0307293	20	549	2.10361	Positive regulation of cell migration	http://amigo.geneontology.org/amigo/term/GO:0030335	Stat3 Insr Mcu Rack1 Rps6kb1 Pld2 Numb Enpp2 Trip6 Igfbp5 Hdac4 Sdcbp Epb41l4b Plpp3 Mtor Jcad Pik3r1 Cemip Mapk1 Ano6
0.0325205	20	553	2.08839	Regulation of cellular protein localization	http://amigo.geneontology.org/amigo/term/GO:1903827	Pard6a Rack1 Trappc12 Numb Hsp90ab1 Hdac3 Tnik Ube2j1 Rer1 Zdhhc5 Lrrk2 Kdm1a Pik3r1 Ankrd13a Setd2 Cemip Ep300 Mapk1 Mfhas1 Csnk2a1
0.0451742	20	573	2.0155	Positive regulation of cell motility	http://amigo.geneontology.org/amigo/term/GO:2000147	Stat3 Insr Mcu Rack1 Rps6kb1 Pld2 Numb Enpp2 Trip6 Igfbp5 Hdac4 Sdcbp Epb41l4b Plpp3 Mtor Jcad Pik3r1 Cemip Mapk1 Ano6
0.0480886	20	578	1.99806	Regulation of vesicle-mediated transport	http://amigo.geneontology.org/amigo/term/GO:0060627	Hip1r Insr Stx1a Vps4b Rack1 Pld2 Numb Lman2 Sdcbp D6Wsu163e Apba2 Eef2k Lrrk2 Eipr1 Rims2 Ankrd13a Cd47 Mapk1 Ano6 Ehd2
0.0530303	20	590	1.95743	Positive regulation of locomotion	http://amigo.geneontology.org/amigo/term/GO:0040017	Stat3 Insr Mcu Rack1 Rps6kb1 Pld2 Numb Enpp2 Trip6 Igfbp5 Hdac4 Sdcbp Epb41l4b Plpp3 Mtor Jcad Pik3r1 Cemip Mapk1 Ano6
0.0530303	20	590	1.95743	Positive regulation of cellular component movement	http://amigo.geneontology.org/amigo/term/GO:0051272	Stat3 Insr Mcu Rack1 Rps6kb1 Pld2 Numb Enpp2 Trip6 Igfbp5 Hdac4 Sdcbp Epb41l4b Plpp3 Mtor Jcad Pik3r1 Cemip Mapk1 Ano6
0.109893	20	656	1.76049	Neuron projection morphogenesis	http://amigo.geneontology.org/amigo/term/GO:0048812	Eif2ak4 Numb Zswim8 Mapk8ip2 Hsp90ab1 Vldlr Stk25 Anapc2 Mfn1 Tnik Dhx36 Eef2k Lrrk2 Kdm1a Rims2 Golga4 Lmtk2 Rtn4r Ep300 Unc5c
1.41095e-06	19	217	5.05593	MRNA catabolic process	http://amigo.geneontology.org/amigo/term/GO:0006402	Cnot2 Eif4enif1 Samd4 Dcp1a Cnot9 Dhx36 Pum1 Mtor Rbm10 Exosc4 Rnps1 Edc3 Smg7 Tnrc6b Ctif Dis3l2 Cnot10 Zhx2 Rc3h2
5.60776e-05	19	282	3.89056	Regulation of mRNA metabolic process	http://amigo.geneontology.org/amigo/term/GO:1903311	Srpk1 Cnot2 Eif4enif1 Samd4 Dcp1a Dhx36 Rnf20 Pum1 Mtor Rbm10 Sltm Rbm5 Srsf2 Rnps1 Ythdc1 Rbm7 Tnrc6b Dis3l2 Rc3h2
0.0267789	19	500	2.19427	Mitochondrion organization	http://amigo.geneontology.org/amigo/term/GO:0007005	Hip1r Oxa1l Ndufa11 Tomm40 Stat3 Mcu Ap3b1 Marchf5 Spire1 Cox20 Yme1l1 Ndufaf1 Mfn1 Ndufs5 Mtm1 Cox7a2 Lrrk2 Ep300 mt-Nd2
0.0620503	19	560	1.95917	Response to extracellular stimulus	http://amigo.geneontology.org/amigo/term/GO:0009991	Folr1 Eif2ak4 Tbl2 Insr Setdb1 Med1 Cpeb4 Rps6kb1 Wdr24 Mtor Aacs Rrp8 Srsf2 Lrrk2 Mybbp1a Zfyve1 Tle5 Max Mapk1
0.0942436	19	596	1.84083	Regulation of cell cycle process	http://amigo.geneontology.org/amigo/term/GO:0010564	Eif2ak4 Insr Usp19 Vps4b Med1 Tom1l1 Cdc27 Ecd Birc6 Grb14 Plrg1 Clock Anapc5 Mad1l1 Naa10 Ints7 Cdc16 Setd2 Csnk2a1
0.121833	19	624	1.75823	Regulation of cellular response to stress	http://amigo.geneontology.org/amigo/term/GO:0080135	Usp19 Rack1 Fut8 Mapk8ip2 Usp25 Hdac3 Spire1 Mms19 Trip12 Stk25 Tmed2 Arid2 Lrrk2 Kdm1a Pik3r1 Rtn4r Setd2 Mapk1 Mfhas1
0.17236	19	663	1.65481	Mitotic cell cycle process	http://amigo.geneontology.org/amigo/term/GO:1903047	Insr Vps4b Cdk17 Rps6kb1 Tom1l1 Cdc27 Ecd Naa50 Ccny Sbds Plrg1 Anapc5 Mad1l1 Cdk16 Naa10 Cdc16 Pogz Setd2 Dis3l2
0.000599691	18	314	3.31017	Nucleocytoplasmic transport	http://amigo.geneontology.org/amigo/term/GO:0006913	Stat3 Med1 Eif4enif1 Hsp90ab1 Hdac3 Kpna4 Tnpo2 Neurod1 Ythdc1 Lrrk2 Thoc2 Inpp4b Pik3r1 Ipo11 Setd2 Ep300 Mapk1 Strada
0.000599691	18	314	3.31017	Nuclear transport	http://amigo.geneontology.org/amigo/term/GO:0051169	Stat3 Med1 Eif4enif1 Hsp90ab1 Hdac3 Kpna4 Tnpo2 Neurod1 Ythdc1 Lrrk2 Thoc2 Inpp4b Pik3r1 Ipo11 Setd2 Ep300 Mapk1 Strada
0.000968342	18	329	3.15925	Chromosome segregation	http://amigo.geneontology.org/amigo/term/GO:0007059	Srpk1 Vps4b Trappc12 Cdc27 Naa50 Top3b Mms19 Pum1 Anapc5 Mad1l1 Naa10 Ciao2b Sun1 Cdc16 Pogz Slx4 Dis3l2 Csnk2a1
0.00793401	18	401	2.592	Establishment of protein localization to organelle	http://amigo.geneontology.org/amigo/term/GO:0072594	Oxa1l Folr1 Tomm40 Stat3 Med1 Eif4enif1 Ryr2 Ap3b1 Hsp90ab1 Hdac3 Kpna4 Tnpo2 Lrrk2 Pik3r1 Ipo11 Ep300 Mapk1 Mon1b
0.00993299	18	412	2.5228	Positive regulation of cellular catabolic process	http://amigo.geneontology.org/amigo/term/GO:0031331	Eif2ak4 Insr Cnot2 Rack1 Eif4enif1 Zswim8 Samd4 Dcp1a Atg16l1 Dhx36 Pum1 Nub1 Zyg11b Lrrk2 Zer1 Tnrc6b Dis3l2 Rc3h2
0.0123538	18	422	2.46302	Small GTPase mediated signal transduction	http://amigo.geneontology.org/amigo/term/GO:0007264	Cyth2 Setdb1 Arfgef3 Psd2 Ralgapb Sdcbp Mapkapk5 Dock11 Dock6 Sos2 Dennd1a Garnl3 Dock3 Madd Rgl2 Rtn4r Arfgef1 Arfgef2
0.064954	18	522	1.99117	Cell surface receptor signaling pathway involved in cell-cell signaling	http://amigo.geneontology.org/amigo/term/GO:1905114	Folr1 Stx1a Rack1 Spin1 Mapk8ip2 Ccny Csnk2b Limd1 Rtf1 Tnik Plpp3 Rnf220 Atp6ap2 Tle3 Lrrk2 Rims2 Tle5 Csnk2a1
0.0660292	18	524	1.98357	Regulation of neuron projection development	http://amigo.geneontology.org/amigo/term/GO:0010975	Cyth2 Kif3c Numb Vldlr Stk25 Anapc2 Mfn1 Tnik Dhx36 Mtor Eef2k Lrrk2 Kdm1a Thoc2 Golga4 Rtn4r Ep300 Fut9
0.0660292	18	524	1.98357	Response to nutrient levels	http://amigo.geneontology.org/amigo/term/GO:0031667	Folr1 Eif2ak4 Tbl2 Insr Setdb1 Med1 Cpeb4 Rps6kb1 Wdr24 Mtor Aacs Rrp8 Srsf2 Lrrk2 Mybbp1a Zfyve1 Max Mapk1
0.0747569	18	534	1.94643	Positive regulation of cellular component biogenesis	http://amigo.geneontology.org/amigo/term/GO:0044089	Hip1r Vps4b Setdb1 Cnot2 Rack1 Enpp2 Spire1 Ptprj Hdac4 Sdcbp Mtor Dock11 Eef2k Slx4 Sh3pxd2b Pik3r1 Clip1 Cd47
0.122499	18	581	1.78897	Transmembrane receptor protein tyrosine kinase signaling pathway	http://amigo.geneontology.org/amigo/term/GO:0007169	Hip1r Stat3 Insr Akt1s1 Osbpl8 Rps6kb1 Tom1l1 Cblb Ptprj Cnot9 Igfbp5 Grb14 Jcad Lmtk2 Ncoa5 Pik3r1 Myorg Mapk1
0.180188	18	624	1.66569	Regulation of protein kinase activity	http://amigo.geneontology.org/amigo/term/GO:0045859	Insr Akt1s1 Osbpl8 Rack1 Tom1l1 Mapk8ip2 Cblb Hsp90ab1 Stk38 Ccny Csnk2b Zfp91 Vldlr Ptprj Tnik Mtor Cemip Strada
4.2199e-07	17	155	6.33322	Negative regulation of translation	http://amigo.geneontology.org/amigo/term/GO:0017148	Stat3 Eif2ak4 Cnot2 Cpeb4 Rack1 Eif4enif1 Samd4 Dcp1a Cnot9 Igfbp5 Eif4e2 Dhx36 Pum1 Tnrc6b Dis3l2 Cnot10 Rc3h2
2.16446e-06	17	178	5.51488	Negative regulation of cellular amide metabolic process	http://amigo.geneontology.org/amigo/term/GO:0034249	Stat3 Eif2ak4 Cnot2 Cpeb4 Rack1 Eif4enif1 Samd4 Dcp1a Cnot9 Igfbp5 Eif4e2 Dhx36 Pum1 Tnrc6b Dis3l2 Cnot10 Rc3h2
0.00110024	17	302	3.25049	Protein localization to nucleus	http://amigo.geneontology.org/amigo/term/GO:0034504	Stat3 Med1 Osbpl8 Eif4enif1 Hsp90ab1 Hdac3 Kpna4 Plrg1 Tnpo2 Lrrk2 Sun1 Pik3r1 Ipo11 Tmem201 Ep300 Mapk1 Mfhas1
0.00125366	17	306	3.208	Protein dephosphorylation	http://amigo.geneontology.org/amigo/term/GO:0006470	Camta1 Ppp4r4 Sympk Hsp90ab1 Ppp6r3 Ptprj Ptpn4 Dusp23 Mtm1 Fkbp1a Lrrk2 Lmtk2 Ppp1r37 Ppp6r1 Rcan3 Mfhas1 Csnk2a1
0.0121295	17	385	2.54974	Regulation of binding	http://amigo.geneontology.org/amigo/term/GO:0051098	Hip1r Gtf2f1 Mark3 Edf1 Rack1 Cblb Sympk Hsp90ab1 Hdac4 Eif2b4 Fkbp1a Neurod1 Lrrk2 Kdm1a Tle5 Ep300 Ide
0.0185919	17	406	2.41785	RNA splicing	http://amigo.geneontology.org/amigo/term/GO:0008380	Srpk1 Ppwd1 Ecd Ivns1abp Plrg1 Rbm10 Rbm5 Srek1 Srsf2 Rnps1 Ythdc1 Kdm1a Thoc2 Pik3r1 Rbm7 Phf5a Srpk2
0.0230019	17	415	2.36542	Positive regulation of cell projection organization	http://amigo.geneontology.org/amigo/term/GO:0031346	Kif3c Numb Enpp2 Vldlr Stk25 Hdac4 Anapc2 Mfn1 Dhx36 Mtor Dock11 Eef2k Kdm1a Golga4 Pik3r1 Ep300 Fut9
0.0530303	17	466	2.10654	Histone modification	http://amigo.geneontology.org/amigo/term/GO:0016570	Pwp1 Setdb1 Med24 Yeats4 Naa50 Hdac3 Trip12 Hdac4 Rtf1 Rnf20 Clock Lrrk2 Kdm1a Usp22 Setd2 Kdm2a Ep300
0.125312	17	540	1.81787	Endocytosis	http://amigo.geneontology.org/amigo/term/GO:0006897	Hip1r Ap4e1 Insr Stx1a Pld2 Numb Enpp2 Vldlr Sdcbp Eef2k Dennd1a Lrrk2 Ankrd13a Cd47 Mapk1 Ano6 Ehd2
0.13283	17	547	1.79461	Regulation of cell development	http://amigo.geneontology.org/amigo/term/GO:0060284	Rnf112 Numb Enpp2 Stk25 Hdac4 Grb14 Anapc2 Mfn1 Dhx36 Mtor Clock Eef2k Lrrk2 Kdm1a Golga4 Rtn4r Ep300
0.177751	17	578	1.69835	Cell division	http://amigo.geneontology.org/amigo/term/GO:0051301	Pard6a Vps4b Rack1 Cdc27 Numb Birc6 Ccny Spire1 Anapc2 Anapc5 Mad1l1 Tial1 Thoc2 Cdc16 Pogz Setd2 Dis3l2
6.13741e-05	16	205	4.50685	Regulation of dephosphorylation	http://amigo.geneontology.org/amigo/term/GO:0035303	Camta1 Arfgef3 Ppp4r4 Rbm26 Sympk Hsp90ab1 Ppp6r3 Mphosph10 Fkbp1a Lmtk2 Zfyve1 Ppp1r37 Ppp6r1 Rcan3 Mfhas1 Csnk2a1
0.0436307	16	413	2.23706	Ribonucleoprotein complex biogenesis	http://amigo.geneontology.org/amigo/term/GO:0022613	Pwp1 Srpk1 Hsp90ab1 Pdcd11 Sbds Mphosph10 Rrp8 Rbm5 Exosc4 Wdr18 Ythdc1 Mybbp1a Eif3k Rps7 Rps17 Srpk2
0.0524221	16	426	2.16879	Nuclear division	http://amigo.geneontology.org/amigo/term/GO:0000280	Insr Vps4b Tom1l1 Cdc27 Spin1 Naa50 Spire1 Anapc5 Mad1l1 Naa10 Sun1 Cdc16 Pogz Slx4 Tdrkh Dis3l2
0.082377	16	459	2.01286	Negative regulation of hydrolase activity	http://amigo.geneontology.org/amigo/term/GO:0051346	Oxa1l Arfgef3 Ppp4r4 Rbm26 Birc6 Tmed2 Mphosph10 Fkbp1a Lrrk2 Lmtk2 Zfyve1 Ppp1r37 Ep300 Arfgef1 Serpinh1 Csnk2a1
0.1137	16	488	1.89325	Cell growth	http://amigo.geneontology.org/amigo/term/GO:0016049	Hdgfl2 Eif2ak4 Rack1 Hsp90ab1 Ptprj Igfbp5 Anapc2 Sdcbp Mtor Exosc4 Kdm1a Rims2 Golga4 Rtn4r Ep300 Csnk2a1
0.185322	16	537	1.72049	Nucleobase-containing small molecule metabolic process	http://amigo.geneontology.org/amigo/term/GO:0055086	Stat3 Insr Dcakd Fut8 Hdac4 Mfn1 Extl2 Papss1 Gne Mtor Rrm1 Lrrk2 Kdm1a Ep300 Mapk1 Entpd4
0.00868665	15	303	2.85862	Negative regulation of catabolic process	http://amigo.geneontology.org/amigo/term/GO:0009895	Stat3 Usp19 Eif4enif1 Usp25 Hsp90ab1 Hdac4 Dhx36 Sdcbp Mtor Rbm10 Mtm1 Senp1 Lrrk2 Rps7 Csnk2a1
0.0135879	15	321	2.69832	Cellular response to external stimulus	http://amigo.geneontology.org/amigo/term/GO:0071496	Folr1 Eif2ak4 Tbl2 Med1 Cpeb4 Wdr24 Hdac4 Mtor Rrp8 Lrrk2 Mybbp1a Zfyve1 Tle5 Max Mapk1
0.0274082	15	352	2.46068	Peptidyl-serine modification	http://amigo.geneontology.org/amigo/term/GO:0018209	Pwp1 Mark3 Rack1 Rps6kb1 Hsp90ab1 Stk38 Cnot9 Mtor Mapkapk5 Naa10 Lrrk2 Lmtk2 Srpk2 Mapk1 Csnk2a1
0.0336234	15	363	2.38612	NcRNA processing	http://amigo.geneontology.org/amigo/term/GO:0034470	Pwp1 Stat3 Ints9 Pdcd11 Ints4 Sbds Mphosph10 Rrp8 Exosc4 Wdr18 Ints7 Trmt1l Rps7 Rps17 Tut1
0.0499958	15	384	2.25563	Establishment of organelle localization	http://amigo.geneontology.org/amigo/term/GO:0051656	Vps4b Trappc12 Kif3c Pld2 Ap3b1 Spire1 Copg2 Stk25 Mad1l1 Copg1 D6Wsu163e Lrrk2 Eipr1 Sun1 Tmem201
0.0530303	15	389	2.22663	Negative regulation of phosphorylation	http://amigo.geneontology.org/amigo/term/GO:0042326	Pwp1 Stat3 Insr Pard6a Akt1s1 Rack1 Ocln Cblb Stk38 Ptprj Hdac4 Plpp3 Mtor Tmed2 Lrrk2
0.0683061	15	406	2.1334	Wnt signaling pathway	http://amigo.geneontology.org/amigo/term/GO:0016055	Folr1 Rack1 Spin1 Ccny Csnk2b Limd1 Rtf1 Tnik Plpp3 Rnf220 Atp6ap2 Tle3 Lrrk2 Tle5 Csnk2a1
0.0709494	15	408	2.12294	Cell-cell signaling by wnt	http://amigo.geneontology.org/amigo/term/GO:0198738	Folr1 Rack1 Spin1 Ccny Csnk2b Limd1 Rtf1 Tnik Plpp3 Rnf220 Atp6ap2 Tle3 Lrrk2 Tle5 Csnk2a1
0.10399	15	437	1.98206	Regulation of GTPase activity	http://amigo.geneontology.org/amigo/term/GO:0043087	Rack1 Cblb Ralgapb Mtor Eif2b4 Tbc1d1 Tmed2 Dock11 Dennd1a Lrrk2 Arhgap10 Garnl3 Arhgef1 Rtn4r Arfgef1
0.187659	15	494	1.75336	In utero embryonic development	http://amigo.geneontology.org/amigo/term/GO:0001701	Med1 Cnot2 Ppp4r4 Birc6 Sbds Eif4e2 Rtf1 Tmed2 Ncor2 Apba2 Ythdc1 Thoc2 Prrc2b Setd2 Mapk1
0.000776856	14	204	3.96283	Protein kinase B signaling	http://amigo.geneontology.org/amigo/term/GO:0043491	Insr Osbpl8 Rack1 Rps6kb1 Hsp90ab1 Ptprj Igfbp5 Mtor Mtm1 Inpp4b Myorg Ep300 Arfgef1 Mfhas1
0.00111141	14	214	3.77765	Regulation of protein binding	http://amigo.geneontology.org/amigo/term/GO:0043393	Hip1r Gtf2f1 Mark3 Rack1 Cblb Sympk Hsp90ab1 Hdac4 Fkbp1a Lrrk2 Kdm1a Tle5 Ep300 Ide
0.00280999	14	236	3.4255	Protein polyubiquitination	http://amigo.geneontology.org/amigo/term/GO:0000209	Rmnd5a Cdc27 Marchf5 Zfp91 Trip12 Anapc2 Ube2j1 Rnf20 Anapc5 Ube3b Cdc16 Irf2bp1 Rnf31 Rc3h2
0.00327104	14	240	3.3684	Negative regulation of cellular catabolic process	http://amigo.geneontology.org/amigo/term/GO:0031330	Stat3 Usp19 Eif4enif1 Usp25 Hsp90ab1 Dhx36 Sdcbp Mtor Rbm10 Mtm1 Senp1 Lrrk2 Rps7 Csnk2a1
0.00518543	14	253	3.19532	Cellular response to extracellular stimulus	http://amigo.geneontology.org/amigo/term/GO:0031668	Folr1 Eif2ak4 Tbl2 Med1 Cpeb4 Wdr24 Mtor Rrp8 Lrrk2 Mybbp1a Zfyve1 Tle5 Max Mapk1
0.0129219	14	285	2.83655	Positive regulation of growth	http://amigo.geneontology.org/amigo/term/GO:0045927	Hdgfl2 Insr Rps6kb1 Anapc2 Sdcbp Mtor Mtm1 Exosc4 Rims2 Golga4 Sh3pxd2b Ep300 Mapk1 Csnk2a1
0.0135879	14	287	2.81678	Dendrite development	http://amigo.geneontology.org/amigo/term/GO:0016358	Cyth2 Numb Mapk8ip2 Spire1 Vldlr Anapc2 Mfn1 Tnik Dhx36 Mtor Mapkapk5 Eef2k Lrrk2 Arid1b
0.0333368	14	326	2.47981	Peptidyl-serine phosphorylation	http://amigo.geneontology.org/amigo/term/GO:0018105	Pwp1 Mark3 Rack1 Rps6kb1 Hsp90ab1 Stk38 Cnot9 Mtor Mapkapk5 Lrrk2 Lmtk2 Srpk2 Mapk1 Csnk2a1
0.0747569	14	373	2.16734	Negative regulation of proteolysis	http://amigo.geneontology.org/amigo/term/GO:0045861	Usp19 Usp25 Hsp90ab1 Birc6 Sdcbp Mtm1 Senp1 Lrrk2 Pik3r1 Ep300 Ide Rps7 Serpinh1 Csnk2a1
0.0846875	14	381	2.12183	Peptidyl-lysine modification	http://amigo.geneontology.org/amigo/term/GO:0018205	Pwp1 Stx1a Setdb1 Med24 Yeats4 Naa50 Hdac4 Rtf1 Clock Senp1 Kdm1a Usp22 Setd2 Ep300
0.0990095	14	393	2.05704	Regulation of protein catabolic process	http://amigo.geneontology.org/amigo/term/GO:0042176	Usp19 Rack1 Cblb Usp25 Hsp90ab1 Sdcbp Nub1 Mtm1 Senp1 Zyg11b Lrrk2 Zer1 Rps7 Csnk2a1
0.177045	14	446	1.81259	Response to peptide hormone	http://amigo.geneontology.org/amigo/term/GO:0043434	Stat3 Insr Osbpl8 Rps6kb1 Pld2 Igfbp5 Grb14 Mtor Eif2b4 Eef2k Ncoa5 Pik3r1 Max mt-Cytb
0.189185	14	452	1.78853	Cell cycle phase transition	http://amigo.geneontology.org/amigo/term/GO:0044770	Eif2ak4 Vps4b Cdk17 Rps6kb1 Cdc27 Ecd Ccny Plrg1 Clock Anapc5 Mad1l1 Cdk16 Ints7 Cdc16
5.78921e-06	13	107	7.01563	Nuclear-transcribed mRNA catabolic process	http://amigo.geneontology.org/amigo/term/GO:0000956	Cnot2 Eif4enif1 Samd4 Dcp1a Dhx36 Exosc4 Rnps1 Edc3 Smg7 Tnrc6b Ctif Dis3l2 Rc3h2
0.000550131	13	169	4.44185	Regulation of phosphatase activity	http://amigo.geneontology.org/amigo/term/GO:0010921	Arfgef3 Ppp4r4 Rbm26 Hsp90ab1 Ppp6r3 Mphosph10 Fkbp1a Lmtk2 Zfyve1 Ppp1r37 Ppp6r1 Rcan3 Csnk2a1
0.000550131	13	169	4.44185	Gene silencing	http://amigo.geneontology.org/amigo/term/GO:0016458	Stat3 Setdb1 Cnot2 Eif4enif1 Limd1 Cnot9 Eif4e2 Pum1 Ncor2 Rrp8 Tdrkh Tnrc6b Cnot10
0.00453462	13	218	3.44345	Cellular response to nutrient levels	http://amigo.geneontology.org/amigo/term/GO:0031669	Folr1 Eif2ak4 Tbl2 Med1 Cpeb4 Wdr24 Mtor Rrp8 Lrrk2 Mybbp1a Zfyve1 Max Mapk1
0.00490567	13	220	3.41215	Regulation of proteolysis involved in cellular protein catabolic process	http://amigo.geneontology.org/amigo/term/GO:1903050	Usp19 Rack1 Usp25 Hsp90ab1 Sdcbp Nub1 Mtm1 Senp1 Zyg11b Lrrk2 Zer1 Rps7 Csnk2a1
0.00496793	13	221	3.39671	Protein import	http://amigo.geneontology.org/amigo/term/GO:0017038	Tomm40 Stat3 Med1 Eif4enif1 Hsp90ab1 Hdac3 Kpna4 Tnpo2 Lrrk2 Pik3r1 Ipo11 Ep300 Mapk1
0.00694155	13	230	3.26379	Protein autophosphorylation	http://amigo.geneontology.org/amigo/term/GO:0046777	Eif2ak4 Insr Mark3 Stk10 Tom1l1 Stk25 Tnik Mtor Mapkapk5 Eef2k Lrrk2 Lmtk2 Csnk2a1
0.0129219	13	252	2.97886	Regulation of cellular protein catabolic process	http://amigo.geneontology.org/amigo/term/GO:1903362	Usp19 Rack1 Usp25 Hsp90ab1 Sdcbp Nub1 Mtm1 Senp1 Zyg11b Lrrk2 Zer1 Rps7 Csnk2a1
0.0129219	13	252	2.97886	Establishment of protein localization to membrane	http://amigo.geneontology.org/amigo/term/GO:0090150	Oxa1l Folr1 Tomm40 Rack1 Ap3b1 Nectin3 Emc4 Emc8 Golga4 Clip1 Cemip Mmgt1 Ccdc47
0.0135879	13	254	2.9554	Response to endoplasmic reticulum stress	http://amigo.geneontology.org/amigo/term/GO:0034976	Eif2ak4 Tbl2 Usp19 Sdf2l1 Usp25 Ube2j1 Erp44 Tmed2 Lrrk2 Pik3r1 Ep300 Ufc1 Ccdc47
0.0672657	13	328	2.28864	Positive regulation of nervous system development	http://amigo.geneontology.org/amigo/term/GO:0051962	Rnf112 Numb Enpp2 Stk25 Anapc2 Mfn1 Dhx36 Mtor Eef2k Kdm1a Golga4 Pik3r1 Ep300
0.0747457	13	334	2.24752	Regulation of intracellular transport	http://amigo.geneontology.org/amigo/term/GO:0032386	Hsp90ab1 Hdac3 Ube2j1 Lrrk2 Eipr1 Thoc2 Inpp4b Pik3r1 Setd2 Cemip Ep300 Mapk1 Ehd2
0.093306	13	348	2.15711	Negative regulation of protein phosphorylation	http://amigo.geneontology.org/amigo/term/GO:0001933	Pwp1 Insr Pard6a Akt1s1 Rack1 Ocln Cblb Stk38 Ptprj Plpp3 Mtor Tmed2 Lrrk2
0.0988277	13	353	2.12655	Protein localization to cell periphery	http://amigo.geneontology.org/amigo/term/GO:1990778	Rack1 Numb Nectin3 Tnik Rer1 Tmed2 Zdhhc5 Golga4 Pik3r1 Gpr158 Clip1 Ehd2 Csnk2a1
0.109569	13	361	2.07943	Non-membrane-bounded organelle assembly	http://amigo.geneontology.org/amigo/term/GO:0140694	Flii Vps4b Cnot2 Eif4enif1 Trappc12 Hdac3 Limd1 Sbds Pogz Edc3 Sh3pxd2b Zfyve1 Ep300
0.113937	13	365	2.05664	Regulation of developmental growth	http://amigo.geneontology.org/amigo/term/GO:0048638	Stat3 Insr Rps6kb1 Anapc2 Mtor Mtm1 Rims2 Golga4 Sh3pxd2b Rtn4r Ep300 Rai1 Mapk1
0.181031	13	405	1.85351	Regulation of cellular component size	http://amigo.geneontology.org/amigo/term/GO:0032535	Hip1r Flii Akt1s1 Hsp90ab1 Spire1 Anapc2 Mtor Kdm1a Golga4 Rtn4r Ep300 Ano6 Arfgef1
0.198649	13	413	1.81761	Regulation of cell growth	http://amigo.geneontology.org/amigo/term/GO:0001558	Hdgfl2 Rack1 Ptprj Igfbp5 Anapc2 Sdcbp Mtor Exosc4 Rims2 Golga4 Rtn4r Ep300 Csnk2a1
0.000311802	12	135	5.13281	Regulation of protein dephosphorylation	http://amigo.geneontology.org/amigo/term/GO:0035304	Camta1 Ppp4r4 Sympk Hsp90ab1 Ppp6r3 Fkbp1a Lmtk2 Ppp1r37 Ppp6r1 Rcan3 Mfhas1 Csnk2a1
0.0016111	12	167	4.14927	Protein import into nucleus	http://amigo.geneontology.org/amigo/term/GO:0006606	Stat3 Med1 Eif4enif1 Hsp90ab1 Hdac3 Kpna4 Tnpo2 Lrrk2 Pik3r1 Ipo11 Ep300 Mapk1
0.00206548	12	172	4.02866	Import into nucleus	http://amigo.geneontology.org/amigo/term/GO:0051170	Stat3 Med1 Eif4enif1 Hsp90ab1 Hdac3 Kpna4 Tnpo2 Lrrk2 Pik3r1 Ipo11 Ep300 Mapk1
0.00249652	12	176	3.9371	Regulation of protein kinase B signaling	http://amigo.geneontology.org/amigo/term/GO:0051896	Insr Osbpl8 Rack1 Hsp90ab1 Ptprj Igfbp5 Mtor Mtm1 Inpp4b Myorg Arfgef1 Mfhas1
0.00727677	12	201	3.44741	Response to starvation	http://amigo.geneontology.org/amigo/term/GO:0042594	Eif2ak4 Tbl2 Cpeb4 Wdr24 Mtor Aacs Rrp8 Lrrk2 Mybbp1a Zfyve1 Max Mapk1
0.0168913	12	229	3.02589	Regulation of small GTPase mediated signal transduction	http://amigo.geneontology.org/amigo/term/GO:0051056	Cyth2 Arfgef3 Psd2 Ralgapb Sos2 Dennd1a Garnl3 Madd Rgl2 Rtn4r Arfgef1 Arfgef2
0.0235286	12	240	2.8872	Regulation of protein modification by small protein conjugation or removal	http://amigo.geneontology.org/amigo/term/GO:1903320	Cblb Ivns1abp Hsp90ab1 Trip12 Hdac4 Rnf20 Mtor Fkbp1a Lrrk2 Kdm1a Rps7 Nsmce3
0.0480886	12	270	2.5664	Nuclear chromosome segregation	http://amigo.geneontology.org/amigo/term/GO:0098813	Vps4b Trappc12 Cdc27 Naa50 Anapc5 Mad1l1 Naa10 Sun1 Cdc16 Pogz Slx4 Dis3l2
0.0480886	12	271	2.55693	Positive regulation of neurogenesis	http://amigo.geneontology.org/amigo/term/GO:0050769	Rnf112 Numb Enpp2 Stk25 Anapc2 Mfn1 Dhx36 Mtor Eef2k Kdm1a Golga4 Ep300
0.0658743	12	289	2.39768	Protein localization to plasma membrane	http://amigo.geneontology.org/amigo/term/GO:0072659	Rack1 Numb Nectin3 Tnik Rer1 Tmed2 Zdhhc5 Golga4 Pik3r1 Gpr158 Ehd2 Csnk2a1
0.0758288	12	298	2.32526	Regulation of Wnt signaling pathway	http://amigo.geneontology.org/amigo/term/GO:0030111	Folr1 Rack1 Spin1 Ccny Limd1 Plpp3 Rnf220 Atp6ap2 Tle3 Lrrk2 Tle5 Csnk2a1
0.109893	12	322	2.15195	Ras protein signal transduction	http://amigo.geneontology.org/amigo/term/GO:0007265	Cyth2 Setdb1 Arfgef3 Psd2 Sdcbp Mapkapk5 Dennd1a Madd Rgl2 Rtn4r Arfgef1 Arfgef2
0.145002	12	345	2.00849	Positive regulation of cell development	http://amigo.geneontology.org/amigo/term/GO:0010720	Rnf112 Numb Enpp2 Stk25 Anapc2 Mfn1 Dhx36 Mtor Eef2k Kdm1a Golga4 Ep300
0.187626	12	365	1.89843	Regulation of DNA metabolic process	http://amigo.geneontology.org/amigo/term/GO:0051052	Hsp90ab1 Spire1 Mms19 Trip12 Dhx36 Mapkapk5 Arid2 Wdr18 Kdm1a Slx4 Setd2 Mapk1
0.19979	12	371	1.86773	Protein secretion	http://amigo.geneontology.org/amigo/term/GO:0009306	Pard6a Stx1a Mcu Copg2 Clock Aacs Copg1 Cdk16 Neurod1 Eipr1 Rims2 Ep300
0.00023257	11	108	5.88134	Gene silencing by RNA	http://amigo.geneontology.org/amigo/term/GO:0031047	Stat3 Cnot2 Eif4enif1 Limd1 Cnot9 Eif4e2 Pum1 Ncor2 Tdrkh Tnrc6b Cnot10
0.00178398	11	143	4.44185	Regulation of mRNA stability	http://amigo.geneontology.org/amigo/term/GO:0043488	Cnot2 Eif4enif1 Samd4 Dcp1a Dhx36 Pum1 Mtor Rbm10 Tnrc6b Dis3l2 Rc3h2
0.00288125	11	152	4.17885	Regulation of mRNA catabolic process	http://amigo.geneontology.org/amigo/term/GO:0061013	Cnot2 Eif4enif1 Samd4 Dcp1a Dhx36 Pum1 Mtor Rbm10 Tnrc6b Dis3l2 Rc3h2
0.00334296	11	155	4.09797	Regulation of RNA stability	http://amigo.geneontology.org/amigo/term/GO:0043487	Cnot2 Eif4enif1 Samd4 Dcp1a Dhx36 Pum1 Mtor Rbm10 Tnrc6b Dis3l2 Rc3h2
0.00393418	11	158	4.02016	Cellular response to starvation	http://amigo.geneontology.org/amigo/term/GO:0009267	Eif2ak4 Tbl2 Cpeb4 Wdr24 Mtor Rrp8 Lrrk2 Mybbp1a Zfyve1 Max Mapk1
0.00496793	11	163	3.89684	Regulation of ubiquitin-dependent protein catabolic process	http://amigo.geneontology.org/amigo/term/GO:2000058	Rack1 Hsp90ab1 Sdcbp Nub1 Mtm1 Senp1 Zyg11b Lrrk2 Zer1 Rps7 Csnk2a1
0.00857579	11	177	3.58861	Regulation of chromosome organization	http://amigo.geneontology.org/amigo/term/GO:0033044	Setdb1 Trappc12 Cdc27 Dhx36 Mapkapk5 Anapc5 Mad1l1 Naa10 Cdc16 Slx4 Mapk1
0.0122024	11	187	3.39671	Regulation of proteasomal protein catabolic process	http://amigo.geneontology.org/amigo/term/GO:0061136	Usp19 Rack1 Usp25 Hsp90ab1 Sdcbp Nub1 Mtm1 Senp1 Zyg11b Lrrk2 Zer1
0.0150548	11	194	3.27415	Positive regulation of binding	http://amigo.geneontology.org/amigo/term/GO:0051099	Hip1r Mark3 Edf1 Hsp90ab1 Eif2b4 Fkbp1a Neurod1 Lrrk2 Kdm1a Ep300 Ide
0.0232228	11	207	3.06853	Regulation of protein ubiquitination	http://amigo.geneontology.org/amigo/term/GO:0031396	Cblb Ivns1abp Hsp90ab1 Trip12 Rnf20 Mtor Fkbp1a Lrrk2 Kdm1a Rps7 Nsmce3
0.0914129	11	270	2.35254	Mitotic nuclear division	http://amigo.geneontology.org/amigo/term/GO:0140014	Insr Vps4b Tom1l1 Cdc27 Naa50 Anapc5 Mad1l1 Naa10 Cdc16 Pogz Dis3l2
0.0981357	11	275	2.30976	Positive regulation of cellular protein localization	http://amigo.geneontology.org/amigo/term/GO:1903829	Pard6a Rack1 Trappc12 Hsp90ab1 Hdac3 Rer1 Zdhhc5 Pik3r1 Cemip Ep300 Mapk1
0.118432	11	289	2.19787	Carbohydrate homeostasis	http://amigo.geneontology.org/amigo/term/GO:0033500	Stat3 Insr Mcu Rack1 Igfbp5 Ncor2 Aacs Cdk16 Neurod1 Ncoa5 Pik3r1
0.118432	11	289	2.19787	Glucose homeostasis	http://amigo.geneontology.org/amigo/term/GO:0042593	Stat3 Insr Mcu Rack1 Igfbp5 Ncor2 Aacs Cdk16 Neurod1 Ncoa5 Pik3r1
0.123274	11	292	2.17529	RNA splicing, via transesterification reactions	http://amigo.geneontology.org/amigo/term/GO:0000375	Srpk1 Plrg1 Rbm10 Rbm5 Srsf2 Rnps1 Ythdc1 Kdm1a Rbm7 Phf5a Srpk2
0.123274	11	292	2.17529	RNA splicing, via transesterification reactions with bulged adenosine as nucleophile	http://amigo.geneontology.org/amigo/term/GO:0000377	Srpk1 Plrg1 Rbm10 Rbm5 Srsf2 Rnps1 Ythdc1 Kdm1a Rbm7 Phf5a Srpk2
0.123274	11	292	2.17529	MRNA splicing, via spliceosome	http://amigo.geneontology.org/amigo/term/GO:0000398	Srpk1 Plrg1 Rbm10 Rbm5 Srsf2 Rnps1 Ythdc1 Kdm1a Rbm7 Phf5a Srpk2
0.163426	11	313	2.02934	Positive regulation of cell cycle	http://amigo.geneontology.org/amigo/term/GO:0045787	Insr Usp19 Vps4b Med1 Rps6kb1 Cdc27 Ccny Plrg1 Anapc5 Cdc16 Usp22
0.18329	11	322	1.97262	Homeostasis of number of cells	http://amigo.geneontology.org/amigo/term/GO:0048872	Stat3 Med1 Ap3b1 Nbea Dock11 Senp1 Sos2 Kdm1a Rps17 Mfhas1 Rc3h2
0.00747121	10	145	3.98235	Regulation of mRNA processing	http://amigo.geneontology.org/amigo/term/GO:0050684	Srpk1 Dhx36 Rnf20 Rbm10 Sltm Rbm5 Srsf2 Rnps1 Ythdc1 Rbm7
0.0128204	10	159	3.6317	Cytosolic transport	http://amigo.geneontology.org/amigo/term/GO:0016482	Vps53 Dop1b Vps51 Mon2 Dop1a Lrrk2 Eipr1 Lmtk2 Fam160a2 Mapk1
0.0487062	10	203	2.84454	Positive regulation of developmental growth	http://amigo.geneontology.org/amigo/term/GO:0048639	Insr Rps6kb1 Anapc2 Mtor Mtm1 Rims2 Golga4 Sh3pxd2b Ep300 Mapk1
0.065517	10	217	2.66102	Endosomal transport	http://amigo.geneontology.org/amigo/term/GO:0016197	Vps4b Vps53 Ap3b1 Vps51 Washc4 Dennd1a Lrrk2 Eipr1 Lmtk2 Ehd2
0.000382899	9	74	7.02293	MRNA destabilization	http://amigo.geneontology.org/amigo/term/GO:0061157	Cnot2 Eif4enif1 Samd4 Dcp1a Dhx36 Pum1 Tnrc6b Dis3l2 Rc3h2
0.000507011	9	77	6.74931	RNA destabilization	http://amigo.geneontology.org/amigo/term/GO:0050779	Cnot2 Eif4enif1 Samd4 Dcp1a Dhx36 Pum1 Tnrc6b Dis3l2 Rc3h2
0.000507011	9	77	6.74931	Positive regulation of mRNA catabolic process	http://amigo.geneontology.org/amigo/term/GO:0061014	Cnot2 Eif4enif1 Samd4 Dcp1a Dhx36 Pum1 Tnrc6b Dis3l2 Rc3h2
0.000857833	9	85	6.11408	Endoplasmic reticulum organization	http://amigo.geneontology.org/amigo/term/GO:0007029	Rnf112 Lman2 Emc4 Tmed2 Emc8 Lrrk2 Lman1 Mmgt1 Ccdc47
0.00453462	9	109	4.76786	Regulation of phosphoprotein phosphatase activity	http://amigo.geneontology.org/amigo/term/GO:0043666	Ppp4r4 Hsp90ab1 Ppp6r3 Fkbp1a Lmtk2 Ppp1r37 Ppp6r1 Rcan3 Csnk2a1
0.00553609	9	113	4.59908	Negative regulation of dephosphorylation	http://amigo.geneontology.org/amigo/term/GO:0035305	Arfgef3 Ppp4r4 Rbm26 Mphosph10 Fkbp1a Lmtk2 Zfyve1 Ppp1r37 Mfhas1
0.00664703	9	116	4.48014	Endoplasmic reticulum to Golgi vesicle-mediated transport	http://amigo.geneontology.org/amigo/term/GO:0006888	Trappc12 Lman2 Copg2 Tmed2 Copg1 Ergic2 Copb1 Lrrk2 Lman1
0.00836785	9	121	4.29501	Positive regulation of protein kinase B signaling	http://amigo.geneontology.org/amigo/term/GO:0051897	Insr Osbpl8 Hsp90ab1 Ptprj Igfbp5 Mtor Myorg Arfgef1 Mfhas1
0.00860278	9	122	4.25981	Positive regulation of mRNA metabolic process	http://amigo.geneontology.org/amigo/term/GO:1903313	Cnot2 Eif4enif1 Samd4 Dcp1a Dhx36 Pum1 Tnrc6b Dis3l2 Rc3h2
0.00860278	9	122	4.25981	Translational initiation	http://amigo.geneontology.org/amigo/term/GO:0006413	Eif2ak4 Rps6kb1 Eif4e2 Eif2b4 Tmed2 Abcf1 Ctif Eif3k Eif4e3
0.010343	9	126	4.12458	Golgi organization	http://amigo.geneontology.org/amigo/term/GO:0007030	Trappc12 Lman2 Vps51 Stk25 Tmed2 Lrrk2 Lman1 Mapk1 Arfgef1
0.0143935	9	134	3.87833	Regulation of proteasomal ubiquitin-dependent protein catabolic process	http://amigo.geneontology.org/amigo/term/GO:0032434	Rack1 Hsp90ab1 Sdcbp Nub1 Mtm1 Senp1 Zyg11b Lrrk2 Zer1
0.0149229	9	135	3.8496	Vesicle-mediated transport to the plasma membrane	http://amigo.geneontology.org/amigo/term/GO:0098876	Vps53 Rack1 Vps51 Dennd1a Eipr1 Golga4 Lmtk2 Ehd2 Arfgef2
0.0149229	9	135	3.8496	Positive regulation of translation	http://amigo.geneontology.org/amigo/term/GO:0045727	Eif2ak4 Rps6kb1 Samd4 Dhx36 Mtor Rps4x Abcf1 Ep300 Mapk1
0.0327691	9	157	3.31017	Mitotic sister chromatid segregation	http://amigo.geneontology.org/amigo/term/GO:0000070	Vps4b Cdc27 Naa50 Anapc5 Mad1l1 Naa10 Cdc16 Pogz Dis3l2
0.0403697	9	163	3.18832	Positive regulation of cellular amide metabolic process	http://amigo.geneontology.org/amigo/term/GO:0034250	Eif2ak4 Rps6kb1 Samd4 Dhx36 Mtor Rps4x Abcf1 Ep300 Mapk1
0.0530303	9	175	2.96969	Vacuole organization	http://amigo.geneontology.org/amigo/term/GO:0007033	Tmem175 Ap3b1 Atg16l1 Mtor Atp6ap2 Mtm1 Lrrk2 Atg101 Fam160a2
0.0530303	9	175	2.96969	Dendrite morphogenesis	http://amigo.geneontology.org/amigo/term/GO:0048813	Numb Mapk8ip2 Vldlr Anapc2 Mfn1 Tnik Dhx36 Eef2k Lrrk2
0.0645233	9	182	2.85548	Positive regulation of cell growth	http://amigo.geneontology.org/amigo/term/GO:0030307	Hdgfl2 Anapc2 Sdcbp Mtor Exosc4 Rims2 Golga4 Ep300 Csnk2a1
0.0683747	9	185	2.80917	Sister chromatid segregation	http://amigo.geneontology.org/amigo/term/GO:0000819	Vps4b Cdc27 Naa50 Anapc5 Mad1l1 Naa10 Cdc16 Pogz Dis3l2
0.084417	9	194	2.67885	Regulation of Ras protein signal transduction	http://amigo.geneontology.org/amigo/term/GO:0046578	Cyth2 Arfgef3 Psd2 Dennd1a Madd Rgl2 Rtn4r Arfgef1 Arfgef2
0.102474	9	204	2.54753	Regulation of cell size	http://amigo.geneontology.org/amigo/term/GO:0008361	Akt1s1 Hsp90ab1 Anapc2 Mtor Kdm1a Golga4 Rtn4r Ep300 Ano6
0.109009	9	208	2.49854	RRNA processing	http://amigo.geneontology.org/amigo/term/GO:0006364	Pwp1 Pdcd11 Sbds Mphosph10 Rrp8 Exosc4 Wdr18 Rps7 Rps17
0.112017	9	210	2.47475	Positive regulation of neuron projection development	http://amigo.geneontology.org/amigo/term/GO:0010976	Kif3c Vldlr Mfn1 Dhx36 Mtor Eef2k Kdm1a Ep300 Fut9
0.125756	9	217	2.39492	RRNA metabolic process	http://amigo.geneontology.org/amigo/term/GO:0016072	Pwp1 Pdcd11 Sbds Mphosph10 Rrp8 Exosc4 Wdr18 Rps7 Rps17
0.125756	9	217	2.39492	Regulation of neuron differentiation	http://amigo.geneontology.org/amigo/term/GO:0045664	Eif2ak4 Rnf112 Med1 Eif4enif1 Numb Mtor Neurod1 Lrrk2 Zhx2
0.136991	9	223	2.33048	Regulation of endocytosis	http://amigo.geneontology.org/amigo/term/GO:0030100	Hip1r Insr Pld2 Numb Sdcbp Eef2k Lrrk2 Ankrd13a Ano6
0.000986765	8	67	6.89481	Negative regulation of proteolysis involved in cellular protein catabolic process	http://amigo.geneontology.org/amigo/term/GO:1903051	Usp19 Usp25 Hsp90ab1 Sdcbp Mtm1 Senp1 Rps7 Csnk2a1
0.00215339	8	76	6.07832	Regulation of gene silencing	http://amigo.geneontology.org/amigo/term/GO:0060968	Stat3 Setdb1 Eif4enif1 Limd1 Eif4e2 Pum1 Ncor2 Tnrc6b
0.00234426	8	77	5.99938	Negative regulation of cellular protein catabolic process	http://amigo.geneontology.org/amigo/term/GO:1903363	Usp19 Usp25 Hsp90ab1 Sdcbp Mtm1 Senp1 Rps7 Csnk2a1
0.0125659	8	104	4.44185	Negative regulation of phosphatase activity	http://amigo.geneontology.org/amigo/term/GO:0010923	Arfgef3 Ppp4r4 Rbm26 Mphosph10 Fkbp1a Lmtk2 Zfyve1 Ppp1r37
0.0272686	8	122	3.7865	Negative regulation of protein catabolic process	http://amigo.geneontology.org/amigo/term/GO:0042177	Usp19 Usp25 Hsp90ab1 Sdcbp Mtm1 Senp1 Rps7 Csnk2a1
0.0284363	8	123	3.75571	Dendritic spine development	http://amigo.geneontology.org/amigo/term/GO:0060996	Spire1 Mfn1 Dhx36 Mtor Mapkapk5 Eef2k Lrrk2 Arid1b
0.029525	8	124	3.72542	Regulation of dendrite development	http://amigo.geneontology.org/amigo/term/GO:0050773	Cyth2 Numb Vldlr Anapc2 Mfn1 Tnik Dhx36 Eef2k
0.0316508	8	126	3.66629	Regulation of nucleocytoplasmic transport	http://amigo.geneontology.org/amigo/term/GO:0046822	Hsp90ab1 Hdac3 Thoc2 Inpp4b Pik3r1 Setd2 Ep300 Mapk1
0.0521815	8	141	3.27626	Vacuolar transport	http://amigo.geneontology.org/amigo/term/GO:0007034	Vps4b Vps53 Ap3b1 Vps51 Mtm1 Fam160a2 Tgfbrap1 Mon1b
0.0530303	8	143	3.23044	Response to topologically incorrect protein	http://amigo.geneontology.org/amigo/term/GO:0035966	Eif2ak4 Tbl2 Sdf2l1 Erp44 Tmed2 Dnajb5 Pik3r1 Ep300
0.104347	8	170	2.71737	Cellular response to radiation	http://amigo.geneontology.org/amigo/term/GO:0071478	Eif2ak4 Dhx36 Clock Kdm1a Ints7 Pik3r1 Ep300 Nsmce3
0.1178	8	177	2.6099	Multicellular organism growth	http://amigo.geneontology.org/amigo/term/GO:0035264	Stat3 Mtor Tmed2 Apba2 Sh3pxd2b Ep300 Rai1 Rc3h2
0.121833	8	179	2.58074	Receptor metabolic process	http://amigo.geneontology.org/amigo/term/GO:0043112	Insr Pld2 Fut8 Numb Sdcbp Lmtk2 Ankrd13a Arfgef2
0.149544	8	191	2.4186	Neuron projection extension	http://amigo.geneontology.org/amigo/term/GO:1990138	Eif2ak4 Hsp90ab1 Anapc2 Kdm1a Rims2 Golga4 Rtn4r Ep300
0.149544	8	191	2.4186	Positive regulation of intracellular transport	http://amigo.geneontology.org/amigo/term/GO:0032388	Hsp90ab1 Hdac3 Eipr1 Pik3r1 Cemip Ep300 Mapk1 Ehd2
0.17327	8	199	2.32137	Regulation of protein localization to membrane	http://amigo.geneontology.org/amigo/term/GO:1905475	Rack1 Numb Tnik Rer1 Zdhhc5 Pik3r1 Cemip Csnk2a1
0.187738	8	204	2.26447	Postsynapse organization	http://amigo.geneontology.org/amigo/term/GO:0099173	Insr Actn1 Numb Mfn1 Dhx36 Rer1 Eef2k Lrrk2
0.196179	8	207	2.23165	Positive regulation of supramolecular fiber organization	http://amigo.geneontology.org/amigo/term/GO:1902905	Hip1r Spire1 Mtor Colgalt1 Sh3pxd2b Clip1 Ep300 Cd47
0.000594374	7	44	9.18656	Regulation of gene silencing by miRNA	http://amigo.geneontology.org/amigo/term/GO:0060964	Stat3 Eif4enif1 Limd1 Eif4e2 Pum1 Ncor2 Tnrc6b
0.000827974	7	47	8.60018	Regulation of posttranscriptional gene silencing	http://amigo.geneontology.org/amigo/term/GO:0060147	Stat3 Eif4enif1 Limd1 Eif4e2 Pum1 Ncor2 Tnrc6b
0.000909558	7	48	8.42101	Regulation of gene silencing by RNA	http://amigo.geneontology.org/amigo/term/GO:0060966	Stat3 Eif4enif1 Limd1 Eif4e2 Pum1 Ncor2 Tnrc6b
0.000986765	7	49	8.24915	Nuclear-transcribed mRNA catabolic process, deadenylation-dependent decay	http://amigo.geneontology.org/amigo/term/GO:0000288	Cnot2 Eif4enif1 Samd4 Dcp1a Dhx36 Tnrc6b Rc3h2
0.00805384	7	72	5.61401	Alternative mRNA splicing, via spliceosome	http://amigo.geneontology.org/amigo/term/GO:0000380	Rbm10 Rbm5 Srsf2 Rnps1 Ythdc1 Kdm1a Rbm7
0.00852114	7	73	5.5371	Gene silencing by miRNA	http://amigo.geneontology.org/amigo/term/GO:0035195	Stat3 Eif4enif1 Limd1 Eif4e2 Pum1 Ncor2 Tnrc6b
0.0116437	7	78	5.18216	Post-transcriptional gene silencing by RNA	http://amigo.geneontology.org/amigo/term/GO:0035194	Stat3 Eif4enif1 Limd1 Eif4e2 Pum1 Ncor2 Tnrc6b
0.0158574	7	84	4.81201	Posttranscriptional gene silencing	http://amigo.geneontology.org/amigo/term/GO:0016441	Stat3 Eif4enif1 Limd1 Eif4e2 Pum1 Ncor2 Tnrc6b
0.0267789	7	94	4.30009	Chromosome separation	http://amigo.geneontology.org/amigo/term/GO:0051304	Cdc27 Anapc5 Mad1l1 Cdc16 Slx4 Dis3l2 Csnk2a1
0.0289825	7	96	4.2105	Post-Golgi vesicle-mediated transport	http://amigo.geneontology.org/amigo/term/GO:0006892	Rack1 Dop1b Nbea Mon2 Dop1a Golga4 Arfgef2
0.0302062	7	97	4.1671	Positive regulation of protein binding	http://amigo.geneontology.org/amigo/term/GO:0032092	Hip1r Mark3 Hsp90ab1 Fkbp1a Lrrk2 Ep300 Ide
0.0325205	7	99	4.08291	Lysosomal transport	http://amigo.geneontology.org/amigo/term/GO:0007041	Vps4b Vps53 Ap3b1 Vps51 Mtm1 Fam160a2 Tgfbrap1
0.0530303	7	112	3.609	Peptidyl-threonine phosphorylation	http://amigo.geneontology.org/amigo/term/GO:0018107	Csnk2b Mtor Lrrk2 Lmtk2 Cemip Mapk1 Csnk2a1
0.0550934	7	114	3.54569	Positive regulation of mitotic cell cycle	http://amigo.geneontology.org/amigo/term/GO:0045931	Vps4b Rps6kb1 Cdc27 Plrg1 Anapc5 Cdc16 Usp22
0.0671096	7	120	3.3684	Response to unfolded protein	http://amigo.geneontology.org/amigo/term/GO:0006986	Eif2ak4 Tbl2 Erp44 Tmed2 Dnajb5 Pik3r1 Ep300
0.0714944	7	122	3.31318	Peptidyl-threonine modification	http://amigo.geneontology.org/amigo/term/GO:0018210	Csnk2b Mtor Lrrk2 Lmtk2 Cemip Mapk1 Csnk2a1
0.0714944	7	122	3.31318	TOR signaling	http://amigo.geneontology.org/amigo/term/GO:0031929	Akt1s1 Rps6kb1 Hdac3 Wdr24 Mtor Mapkapk5 Mtm1
0.0826304	7	127	3.18274	Regulation of generation of precursor metabolites and energy	http://amigo.geneontology.org/amigo/term/GO:0043467	Stat3 Insr Hdac4 Mtor Cox7a2 Ep300 Ide
0.0968705	7	133	3.03916	Activation of protein kinase activity	http://amigo.geneontology.org/amigo/term/GO:0032147	Insr Osbpl8 Tom1l1 Mapk8ip2 Zfp91 Tnik Strada
0.106976	7	138	2.92905	Positive regulation of protein modification by small protein conjugation or removal	http://amigo.geneontology.org/amigo/term/GO:1903322	Cblb Hdac4 Rnf20 Fkbp1a Lrrk2 Kdm1a Nsmce3
0.109893	7	139	2.90797	Regulation of protein localization to cell periphery	http://amigo.geneontology.org/amigo/term/GO:1904375	Rack1 Numb Tnik Rer1 Zdhhc5 Pik3r1 Csnk2a1
0.144796	7	153	2.64189	Regulation of RNA splicing	http://amigo.geneontology.org/amigo/term/GO:0043484	Rbm10 Rbm5 Srsf2 Rnps1 Ythdc1 Pik3r1 Rbm7
0.157398	7	157	2.57458	Stem cell population maintenance	http://amigo.geneontology.org/amigo/term/GO:0019827	Stat3 Med24 Cnot2 Eif4enif1 Rtf1 Dis3l2 Zhx2
0.170307	7	161	2.51061	Maintenance of cell number	http://amigo.geneontology.org/amigo/term/GO:0098727	Stat3 Med24 Cnot2 Eif4enif1 Rtf1 Dis3l2 Zhx2
0.177751	7	164	2.46469	Retina development in camera-type eye	http://amigo.geneontology.org/amigo/term/GO:0060041	Med1 Nectin3 Lamc3 Rrm1 Neurod1 Max Zhx2
0.189185	7	167	2.42041	Response to purine-containing compound	http://amigo.geneontology.org/amigo/term/GO:0014074	Ryr2 Igfbp5 Aacs Fkbp1a Eef2k Kdm1a Pik3r1
0.000567823	6	29	11.947	Positive regulation of gene silencing by miRNA	http://amigo.geneontology.org/amigo/term/GO:2000637	Stat3 Eif4enif1 Limd1 Eif4e2 Pum1 Tnrc6b
0.000616641	6	30	11.5488	Positive regulation of posttranscriptional gene silencing	http://amigo.geneontology.org/amigo/term/GO:0060148	Stat3 Eif4enif1 Limd1 Eif4e2 Pum1 Tnrc6b
0.00110024	6	34	10.1901	SnRNA metabolic process	http://amigo.geneontology.org/amigo/term/GO:0016073	Ints9 Ints4 Exosc4 Ints7 Rbm7 Tut1
0.00737786	6	50	6.92929	Negative regulation of proteasomal protein catabolic process	http://amigo.geneontology.org/amigo/term/GO:1901799	Usp19 Usp25 Hsp90ab1 Sdcbp Mtm1 Senp1
0.00793401	6	51	6.79342	Protein insertion into membrane	http://amigo.geneontology.org/amigo/term/GO:0051205	Oxa1l Tomm40 Emc4 Emc8 Mmgt1 Ccdc47
0.00899964	6	53	6.53706	Negative regulation of ubiquitin-dependent protein catabolic process	http://amigo.geneontology.org/amigo/term/GO:2000059	Hsp90ab1 Sdcbp Mtm1 Senp1 Rps7 Csnk2a1
0.0106687	6	55	6.29935	Regulation of alternative mRNA splicing, via spliceosome	http://amigo.geneontology.org/amigo/term/GO:0000381	Rbm10 Rbm5 Srsf2 Rnps1 Ythdc1 Rbm7
0.0267789	6	69	5.02122	Transcription initiation from RNA polymerase II promoter	http://amigo.geneontology.org/amigo/term/GO:0006367	Gtf2f1 Med24 Med1 Med4 Dhx36 Gtf2e2
0.0307293	6	72	4.81201	Endocytic recycling	http://amigo.geneontology.org/amigo/term/GO:0032456	Vps53 Vps51 Dennd1a Eipr1 Lmtk2 Ehd2
0.032407	6	73	4.74609	Lysosome organization	http://amigo.geneontology.org/amigo/term/GO:0007040	Tmem175 Ap3b1 Mtor Atp6ap2 Lrrk2 Fam160a2
0.032407	6	73	4.74609	Lytic vacuole organization	http://amigo.geneontology.org/amigo/term/GO:0080171	Tmem175 Ap3b1 Mtor Atp6ap2 Lrrk2 Fam160a2
0.0480886	6	81	4.27734	Regulation of intracellular steroid hormone receptor signaling pathway	http://amigo.geneontology.org/amigo/term/GO:0033143	Med1 Cnot2 Cnot9 Clock Ncor2 Ep300
0.0480886	6	81	4.27734	Organelle transport along microtubule	http://amigo.geneontology.org/amigo/term/GO:0072384	Kif3c Ap3b1 Copg2 Copg1 Sun1 Tmem201
0.0517327	6	83	4.17427	Regulation of double-strand break repair	http://amigo.geneontology.org/amigo/term/GO:2000779	Spire1 Mms19 Trip12 Arid2 Kdm1a Setd2
0.0517327	6	83	4.17427	Regulation of chromosome segregation	http://amigo.geneontology.org/amigo/term/GO:0051983	Cdc27 Pum1 Anapc5 Mad1l1 Cdc16 Csnk2a1
0.0536259	6	85	4.07605	Regulation of dendrite morphogenesis	http://amigo.geneontology.org/amigo/term/GO:0048814	Numb Anapc2 Mfn1 Tnik Dhx36 Eef2k
0.0638221	6	89	3.89286	Cellular response to UV	http://amigo.geneontology.org/amigo/term/GO:0034644	Eif2ak4 Dhx36 Kdm1a Pik3r1 Ep300 Nsmce3
0.07323	6	93	3.72542	Positive regulation of cell morphogenesis involved in differentiation	http://amigo.geneontology.org/amigo/term/GO:0010770	Numb Enpp2 Anapc2 Mfn1 Dhx36 Eef2k
0.0769427	6	95	3.64699	Mitochondrial respiratory chain complex assembly	http://amigo.geneontology.org/amigo/term/GO:0033108	Oxa1l Ndufa11 Cox20 Ndufaf1 Ndufs5 mt-Nd2
0.089872	6	99	3.49964	Negative regulation of protein binding	http://amigo.geneontology.org/amigo/term/GO:0032091	Gtf2f1 Rack1 Sympk Lrrk2 Kdm1a Tle5
0.0942436	6	101	3.43034	RNA 3 -end processing	http://amigo.geneontology.org/amigo/term/GO:0031123	Sympk Dhx36 Rnf20 Exosc4 Ythdc1 Tut1
0.0942436	6	101	3.43034	Cytoplasmic translation	http://amigo.geneontology.org/amigo/term/GO:0002181	Rpl19 Cpeb4 Dhx36 Rpl18a Eif3k Rpl32
0.102513	6	104	3.33139	Regulation of mitotic nuclear division	http://amigo.geneontology.org/amigo/term/GO:0007088	Insr Tom1l1 Cdc27 Anapc5 Mad1l1 Cdc16
0.104716	6	105	3.29966	Mitochondrial membrane organization	http://amigo.geneontology.org/amigo/term/GO:0007006	Hip1r Oxa1l Tomm40 Stat3 Ap3b1 Mfn1
0.109893	6	107	3.23798	Regulation of mRNA splicing, via spliceosome	http://amigo.geneontology.org/amigo/term/GO:0048024	Rbm10 Rbm5 Srsf2 Rnps1 Ythdc1 Rbm7
0.112312	6	108	3.208	Cellular response to light stimulus	http://amigo.geneontology.org/amigo/term/GO:0071482	Eif2ak4 Dhx36 Kdm1a Pik3r1 Ep300 Nsmce3
0.117858	6	110	3.14968	Regulation of cell morphogenesis involved in differentiation	http://amigo.geneontology.org/amigo/term/GO:0010769	Numb Enpp2 Anapc2 Mfn1 Dhx36 Eef2k
0.120697	6	111	3.1213	Intracellular steroid hormone receptor signaling pathway	http://amigo.geneontology.org/amigo/term/GO:0030518	Med1 Cnot2 Cnot9 Clock Ncor2 Ep300
0.127306	6	113	3.06606	Regulation of protein localization to plasma membrane	http://amigo.geneontology.org/amigo/term/GO:1903076	Rack1 Numb Rer1 Zdhhc5 Pik3r1 Csnk2a1
0.135535	6	116	2.98676	Cellular response to topologically incorrect protein	http://amigo.geneontology.org/amigo/term/GO:0035967	Eif2ak4 Tbl2 Sdf2l1 Tmed2 Pik3r1 Ep300
0.135535	6	116	2.98676	Regulation of receptor-mediated endocytosis	http://amigo.geneontology.org/amigo/term/GO:0048259	Hip1r Insr Pld2 Numb Sdcbp Ankrd13a
0.137547	6	117	2.96123	Positive regulation of protein ubiquitination	http://amigo.geneontology.org/amigo/term/GO:0031398	Cblb Rnf20 Fkbp1a Lrrk2 Kdm1a Nsmce3
0.147886	6	120	2.8872	Positive regulation of endocytosis	http://amigo.geneontology.org/amigo/term/GO:0045807	Hip1r Insr Pld2 Eef2k Lrrk2 Ano6
0.15977	6	123	2.81678	DNA-templated transcription, initiation	http://amigo.geneontology.org/amigo/term/GO:0006352	Gtf2f1 Med24 Med1 Med4 Dhx36 Gtf2e2
0.162888	6	124	2.79407	T cell receptor signaling pathway	http://amigo.geneontology.org/amigo/term/GO:0050852	Cblb Ptprj Eif2b4 Rnf31 Mapk1 Rc3h2
0.167797	6	125	2.77172	Insulin receptor signaling pathway	http://amigo.geneontology.org/amigo/term/GO:0008286	Insr Osbpl8 Rps6kb1 Grb14 Ncoa5 Pik3r1
0.170676	6	126	2.74972	Regulation of mitochondrion organization	http://amigo.geneontology.org/amigo/term/GO:0010821	Hip1r Mcu Marchf5 Spire1 Mfn1 Ep300
0.174575	6	127	2.72807	Regulation of DNA repair	http://amigo.geneontology.org/amigo/term/GO:0006282	Spire1 Mms19 Trip12 Arid2 Kdm1a Setd2
0.176539	6	128	2.70675	Steroid hormone mediated signaling pathway	http://amigo.geneontology.org/amigo/term/GO:0043401	Med1 Cnot2 Cnot9 Clock Ncor2 Ep300
0.000791058	5	19	15.1958	ARF protein signal transduction	http://amigo.geneontology.org/amigo/term/GO:0032011	Cyth2 Arfgef3 Psd2 Arfgef1 Arfgef2
0.000791058	5	19	15.1958	Regulation of ARF protein signal transduction	http://amigo.geneontology.org/amigo/term/GO:0032012	Cyth2 Arfgef3 Psd2 Arfgef1 Arfgef2
0.00249652	5	25	11.5488	SnRNA processing	http://amigo.geneontology.org/amigo/term/GO:0016180	Ints9 Ints4 Exosc4 Ints7 Tut1
0.0152553	5	40	7.21801	Mitochondrial fission	http://amigo.geneontology.org/amigo/term/GO:0000266	Mcu Ap3b1 Marchf5 Spire1 Mfn1
0.0345692	5	51	5.66118	Positive regulation of dendrite morphogenesis	http://amigo.geneontology.org/amigo/term/GO:0050775	Numb Anapc2 Mfn1 Dhx36 Eef2k
0.0373897	5	52	5.55231	Positive regulation of protein import into nucleus	http://amigo.geneontology.org/amigo/term/GO:0042307	Hsp90ab1 Hdac3 Pik3r1 Ep300 Mapk1
0.0523163	5	58	4.97794	Positive regulation of protein import	http://amigo.geneontology.org/amigo/term/GO:1904591	Hsp90ab1 Hdac3 Pik3r1 Ep300 Mapk1
0.0523163	5	58	4.97794	NADH dehydrogenase complex assembly	http://amigo.geneontology.org/amigo/term/GO:0010257	Oxa1l Ndufa11 Ndufaf1 Ndufs5 mt-Nd2
0.0523163	5	58	4.97794	Mitochondrial respiratory chain complex I assembly	http://amigo.geneontology.org/amigo/term/GO:0032981	Oxa1l Ndufa11 Ndufaf1 Ndufs5 mt-Nd2
0.0530303	5	59	4.89356	Regulation of translational initiation	http://amigo.geneontology.org/amigo/term/GO:0006446	Eif2ak4 Rps6kb1 Tmed2 Ctif Eif3k
0.0530303	5	59	4.89356	MRNA 3 -end processing	http://amigo.geneontology.org/amigo/term/GO:0031124	Sympk Dhx36 Rnf20 Ythdc1 Tut1
0.0530303	5	59	4.89356	Positive regulation of dendritic spine development	http://amigo.geneontology.org/amigo/term/GO:0060999	Mfn1 Dhx36 Mtor Mapkapk5 Eef2k
0.0654058	5	63	4.58286	Regulation of glucose import	http://amigo.geneontology.org/amigo/term/GO:0046324	Insr Osbpl8 Rps6kb1 Ocln Repin1
0.0654058	5	63	4.58286	Mitotic sister chromatid separation	http://amigo.geneontology.org/amigo/term/GO:0051306	Cdc27 Anapc5 Mad1l1 Cdc16 Dis3l2
0.0742341	5	66	4.37455	Positive regulation of mitochondrion organization	http://amigo.geneontology.org/amigo/term/GO:0010822	Hip1r Mcu Marchf5 Spire1 Mfn1
0.0742341	5	66	4.37455	Negative regulation of protein dephosphorylation	http://amigo.geneontology.org/amigo/term/GO:0035308	Ppp4r4 Fkbp1a Lmtk2 Ppp1r37 Mfhas1
0.0759153	5	67	4.30926	Regulation of chromosome separation	http://amigo.geneontology.org/amigo/term/GO:1905818	Cdc27 Anapc5 Mad1l1 Cdc16 Csnk2a1
0.0759153	5	67	4.30926	Protein localization to endoplasmic reticulum	http://amigo.geneontology.org/amigo/term/GO:0070972	Folr1 Ryr2 Rer1 Lrrk2 Ankrd13c
0.0886774	5	70	4.12458	Regulation of insulin receptor signaling pathway	http://amigo.geneontology.org/amigo/term/GO:0046626	Osbpl8 Rps6kb1 Grb14 Ncoa5 Pik3r1
0.0942436	5	72	4.01	Telomere maintenance via telomere lengthening	http://amigo.geneontology.org/amigo/term/GO:0010833	Hsp90ab1 Dhx36 Mapkapk5 Slx4 Mapk1
0.100885	5	74	3.90163	Positive regulation of nucleocytoplasmic transport	http://amigo.geneontology.org/amigo/term/GO:0046824	Hsp90ab1 Hdac3 Pik3r1 Ep300 Mapk1
0.104347	5	75	3.8496	Intrinsic apoptotic signaling pathway by p53 class mediator	http://amigo.geneontology.org/amigo/term/GO:0072332	Rrp8 Kdm1a Mybbp1a Ep300 Rps7
0.106334	5	76	3.79895	Positive regulation of chromosome organization	http://amigo.geneontology.org/amigo/term/GO:2001252	Setdb1 Dhx36 Mapkapk5 Slx4 Mapk1
0.106334	5	76	3.79895	Endoplasmic reticulum unfolded protein response	http://amigo.geneontology.org/amigo/term/GO:0030968	Eif2ak4 Tbl2 Tmed2 Pik3r1 Ep300
0.109893	5	77	3.74961	Regulation of protein import into nucleus	http://amigo.geneontology.org/amigo/term/GO:0042306	Hsp90ab1 Hdac3 Pik3r1 Ep300 Mapk1
0.112777	5	78	3.70154	Glucose import	http://amigo.geneontology.org/amigo/term/GO:0046323	Insr Osbpl8 Rps6kb1 Ocln Repin1
0.119448	5	80	3.609	Regulation of dendritic spine development	http://amigo.geneontology.org/amigo/term/GO:0060998	Mfn1 Dhx36 Mtor Mapkapk5 Eef2k
0.123274	5	81	3.56445	Positive regulation of mitotic cell cycle phase transition	http://amigo.geneontology.org/amigo/term/GO:1901992	Vps4b Cdc27 Plrg1 Anapc5 Cdc16
0.130217	5	83	3.47856	Regulation of protein import	http://amigo.geneontology.org/amigo/term/GO:1904589	Hsp90ab1 Hdac3 Pik3r1 Ep300 Mapk1
0.130217	5	83	3.47856	Regulation of glucose transmembrane transport	http://amigo.geneontology.org/amigo/term/GO:0010827	Insr Osbpl8 Rps6kb1 Ocln Repin1
0.142154	5	86	3.35721	Positive regulation of proteasomal ubiquitin-dependent protein catabolic process	http://amigo.geneontology.org/amigo/term/GO:0032436	Rack1 Nub1 Zyg11b Lrrk2 Zer1
0.144796	5	87	3.31862	Regulation of ATP metabolic process	http://amigo.geneontology.org/amigo/term/GO:1903578	Stat3 Insr Hdac4 Cox7a2 Ep300
0.153556	5	89	3.24405	Negative regulation of mRNA metabolic process	http://amigo.geneontology.org/amigo/term/GO:1903312	Eif4enif1 Rnf20 Mtor Rbm10 Rnps1
0.168261	5	92	3.13826	Positive regulation of protein localization to nucleus	http://amigo.geneontology.org/amigo/term/GO:1900182	Hsp90ab1 Hdac3 Pik3r1 Ep300 Mapk1
0.17236	5	93	3.10452	Regulation of behavior	http://amigo.geneontology.org/amigo/term/GO:0050795	Stat3 Eif2ak4 Insr Hdac4 Mtor
0.174717	5	94	3.07149	Dendritic spine organization	http://amigo.geneontology.org/amigo/term/GO:0097061	Insr Mfn1 Dhx36 Eef2k Lrrk2
0.179761	5	95	3.03916	Cellular response to unfolded protein	http://amigo.geneontology.org/amigo/term/GO:0034620	Eif2ak4 Tbl2 Tmed2 Pik3r1 Ep300
0.189185	5	97	2.9765	Protein deacetylation	http://amigo.geneontology.org/amigo/term/GO:0006476	Hdac3 Hdac4 Ncor2 Lrrk2 Ep300
0.199308	5	99	2.91637	ERAD pathway	http://amigo.geneontology.org/amigo/term/GO:0036503	Usp19 Sdf2l1 Usp25 Ube2j1 Ccdc47
0.199308	5	99	2.91637	Regulation of muscle adaptation	http://amigo.geneontology.org/amigo/term/GO:0043502	Rps6kb1 Igfbp5 Hdac4 Mtor Ep300
0.000238274	4	7	32.9966	Regulation of miRNA mediated inhibition of translation	http://amigo.geneontology.org/amigo/term/GO:1905616	Stat3 Eif4enif1 Eif4e2 Tnrc6b
0.000238274	4	7	32.9966	Positive regulation of miRNA mediated inhibition of translation	http://amigo.geneontology.org/amigo/term/GO:1905618	Stat3 Eif4enif1 Eif4e2 Tnrc6b
0.00496793	4	16	14.436	MiRNA mediated inhibition of translation	http://amigo.geneontology.org/amigo/term/GO:0035278	Stat3 Eif4enif1 Eif4e2 Tnrc6b
0.00496793	4	16	14.436	Negative regulation of translation, ncRNA-mediated	http://amigo.geneontology.org/amigo/term/GO:0040033	Stat3 Eif4enif1 Eif4e2 Tnrc6b
0.00496793	4	16	14.436	Regulation of translation, ncRNA-mediated	http://amigo.geneontology.org/amigo/term/GO:0045974	Stat3 Eif4enif1 Eif4e2 Tnrc6b
0.010135	4	20	11.5488	P-body assembly	http://amigo.geneontology.org/amigo/term/GO:0033962	Cnot2 Eif4enif1 Limd1 Edc3
0.0118653	4	21	10.9989	Protein insertion into ER membrane	http://amigo.geneontology.org/amigo/term/GO:0045048	Emc4 Emc8 Mmgt1 Ccdc47
0.0173801	4	24	9.62401	MiRNA metabolic process	http://amigo.geneontology.org/amigo/term/GO:0010586	Zswim8 Dis3l2 Ep300 Rc3h2
0.0173801	4	24	9.62401	Nuclear-transcribed mRNA poly(A) tail shortening	http://amigo.geneontology.org/amigo/term/GO:0000289	Cnot2 Eif4enif1 Samd4 Tnrc6b
0.0197445	4	25	9.23905	Intra-Golgi vesicle-mediated transport	http://amigo.geneontology.org/amigo/term/GO:0006891	Cog1 Copg2 Copg1 Copb1
0.0197445	4	25	9.23905	Regulation of mitochondrial fission	http://amigo.geneontology.org/amigo/term/GO:0090140	Mcu Marchf5 Spire1 Mfn1
0.0272686	4	28	8.24915	Protein quality control for misfolded or incompletely synthesized proteins	http://amigo.geneontology.org/amigo/term/GO:0006515	Sdf2l1 Yme1l1 Zyg11b Zer1
0.0302062	4	29	7.9647	Protein K11-linked ubiquitination	http://amigo.geneontology.org/amigo/term/GO:0070979	Cdc27 Anapc2 Anapc5 Cdc16
0.0399509	4	32	7.21801	Positive regulation of transcription initiation from RNA polymerase II promoter	http://amigo.geneontology.org/amigo/term/GO:0060261	Med24 Med1 Med4 Dhx36
0.0480886	4	34	6.79342	Nucleobase metabolic process	http://amigo.geneontology.org/amigo/term/GO:0009112	Mtor Rrm1 Kdm1a Mapk1
0.0530303	4	36	6.41601	NcRNA catabolic process	http://amigo.geneontology.org/amigo/term/GO:0034661	Zswim8 Exosc4 Rbm7 Dis3l2
0.0550934	4	37	6.2426	Positive regulation of lamellipodium organization	http://amigo.geneontology.org/amigo/term/GO:1902745	Enpp2 Hdac4 Mtor Pik3r1
0.0550934	4	37	6.2426	Cell death in response to hydrogen peroxide	http://amigo.geneontology.org/amigo/term/GO:0036474	Rnf112 Rack1 Stk25 Lrrk2
0.0594159	4	38	6.07832	Nuclear-transcribed mRNA catabolic process, nonsense-mediated decay	http://amigo.geneontology.org/amigo/term/GO:0000184	Dcp1a Rnps1 Smg7 Ctif
0.0594159	4	38	6.07832	Negative regulation of proteasomal ubiquitin-dependent protein catabolic process	http://amigo.geneontology.org/amigo/term/GO:0032435	Hsp90ab1 Sdcbp Mtm1 Senp1
0.0594159	4	38	6.07832	Regulation of feeding behavior	http://amigo.geneontology.org/amigo/term/GO:0060259	Stat3 Eif2ak4 Insr Mtor
0.0594159	4	38	6.07832	Regulation of transcription initiation from RNA polymerase II promoter	http://amigo.geneontology.org/amigo/term/GO:0060260	Med24 Med1 Med4 Dhx36
0.0638221	4	39	5.92247	Positive regulation of DNA-templated transcription, initiation	http://amigo.geneontology.org/amigo/term/GO:2000144	Med24 Med1 Med4 Dhx36
0.0671096	4	40	5.77441	Positive regulation of mitotic nuclear division	http://amigo.geneontology.org/amigo/term/GO:0045840	Insr Cdc27 Anapc5 Cdc16
0.0714944	4	41	5.63357	Negative regulation of intracellular steroid hormone receptor signaling pathway	http://amigo.geneontology.org/amigo/term/GO:0033144	Cnot2 Cnot9 Clock Ncor2
0.0748096	4	42	5.49943	Positive regulation of glucose import	http://amigo.geneontology.org/amigo/term/GO:0046326	Insr Osbpl8 Ocln Repin1
0.0846875	4	44	5.24946	MRNA polyadenylation	http://amigo.geneontology.org/amigo/term/GO:0006378	Sympk Rnf20 Ythdc1 Tut1
0.0846875	4	44	5.24946	Cellular response to glucose starvation	http://amigo.geneontology.org/amigo/term/GO:0042149	Tbl2 Cpeb4 Rrp8 Mybbp1a
0.089872	4	45	5.13281	Retrograde vesicle-mediated transport, Golgi to endoplasmic reticulum	http://amigo.geneontology.org/amigo/term/GO:0006890	Lman2 Plpp3 Rer1 Ergic2
0.089872	4	45	5.13281	Regulation of double-strand break repair via homologous recombination	http://amigo.geneontology.org/amigo/term/GO:0010569	Mms19 Arid2 Kdm1a Setd2
0.089872	4	45	5.13281	Spliceosomal complex assembly	http://amigo.geneontology.org/amigo/term/GO:0000245	Srpk1 Rbm5 Ythdc1 Srpk2
0.0981357	4	47	4.91439	Regulation of glycolytic process	http://amigo.geneontology.org/amigo/term/GO:0006110	Stat3 Insr Hdac4 Ep300
0.0981357	4	47	4.91439	Regulation of DNA-templated transcription, initiation	http://amigo.geneontology.org/amigo/term/GO:2000142	Med24 Med1 Med4 Dhx36
0.0981357	4	47	4.91439	Cellular response to amino acid starvation	http://amigo.geneontology.org/amigo/term/GO:0034198	Eif2ak4 Wdr24 Mtor Mapk1
0.0981357	4	47	4.91439	RNA polyadenylation	http://amigo.geneontology.org/amigo/term/GO:0043631	Sympk Rnf20 Ythdc1 Tut1
0.0981357	4	47	4.91439	Regulation of erythrocyte differentiation	http://amigo.geneontology.org/amigo/term/GO:0045646	Stat3 Med1 Senp1 Kdm1a
0.102474	4	48	4.81201	Histone ubiquitination	http://amigo.geneontology.org/amigo/term/GO:0016574	Trip12 Rnf20 Kdm1a Usp22
0.102474	4	48	4.81201	Positive regulation of telomere maintenance	http://amigo.geneontology.org/amigo/term/GO:0032206	Dhx36 Mapkapk5 Slx4 Mapk1
0.105711	4	49	4.7138	Endosome to lysosome transport	http://amigo.geneontology.org/amigo/term/GO:0008333	Vps4b Mtm1 Fam160a2 Tgfbrap1
0.109893	4	50	4.61953	Positive regulation of glucose transmembrane transport	http://amigo.geneontology.org/amigo/term/GO:0010828	Insr Osbpl8 Ocln Repin1
0.113937	4	51	4.52895	Regulation of muscle tissue development	http://amigo.geneontology.org/amigo/term/GO:1901861	Usp19 Rps6kb1 Igfbp5 Mtm1
0.113937	4	51	4.52895	Response to amino acid starvation	http://amigo.geneontology.org/amigo/term/GO:1990928	Eif2ak4 Wdr24 Mtor Mapk1
0.113937	4	51	4.52895	Behavioral defense response	http://amigo.geneontology.org/amigo/term/GO:0002209	Rps6kb1 Mapk8ip2 Spire1 Ep300
0.1185	4	52	4.44185	Regulation of lamellipodium organization	http://amigo.geneontology.org/amigo/term/GO:1902743	Enpp2 Hdac4 Mtor Pik3r1
0.129442	4	54	4.27734	Positive regulation of wound healing	http://amigo.geneontology.org/amigo/term/GO:0090303	Plpp3 Mtor Ano6 Arfgef1
0.131987	4	55	4.19957	Regulation of telomere maintenance via telomere lengthening	http://amigo.geneontology.org/amigo/term/GO:1904356	Dhx36 Mapkapk5 Slx4 Mapk1
0.136991	4	56	4.12458	Regulation of carbohydrate catabolic process	http://amigo.geneontology.org/amigo/term/GO:0043470	Stat3 Insr Hdac4 Ep300
0.136991	4	56	4.12458	Positive regulation of nuclear division	http://amigo.geneontology.org/amigo/term/GO:0051785	Insr Cdc27 Anapc5 Cdc16
0.136991	4	56	4.12458	Regulation of dendritic spine morphogenesis	http://amigo.geneontology.org/amigo/term/GO:0061001	Mfn1 Dhx36 Eef2k Lrrk2
0.143227	4	57	4.05221	Endosome organization	http://amigo.geneontology.org/amigo/term/GO:0007032	Vps4b Washc4 Fam160a2 Arfgef2
0.146657	4	58	3.98235	Regulation of mitotic metaphase/anaphase transition	http://amigo.geneontology.org/amigo/term/GO:0030071	Cdc27 Anapc5 Mad1l1 Cdc16
0.146657	4	58	3.98235	Regulation of embryonic development	http://amigo.geneontology.org/amigo/term/GO:0045995	Insr Rack1 Trip12 Dhx36
0.152853	4	59	3.91485	Metaphase/anaphase transition of mitotic cell cycle	http://amigo.geneontology.org/amigo/term/GO:0007091	Cdc27 Anapc5 Mad1l1 Cdc16
0.152853	4	59	3.91485	Negative regulation of phosphoprotein phosphatase activity	http://amigo.geneontology.org/amigo/term/GO:0032515	Ppp4r4 Fkbp1a Lmtk2 Ppp1r37
0.152853	4	59	3.91485	RNA stabilization	http://amigo.geneontology.org/amigo/term/GO:0043489	Eif4enif1 Dhx36 Mtor Rbm10
0.15977	4	60	3.8496	Regulation of mitotic sister chromatid separation	http://amigo.geneontology.org/amigo/term/GO:0010965	Cdc27 Anapc5 Mad1l1 Cdc16
0.15977	4	60	3.8496	Circadian regulation of gene expression	http://amigo.geneontology.org/amigo/term/GO:0032922	Clock Mybbp1a Kdm2a Rai1
0.164347	4	61	3.7865	Regulation of metaphase/anaphase transition of cell cycle	http://amigo.geneontology.org/amigo/term/GO:1902099	Cdc27 Anapc5 Mad1l1 Cdc16
0.170319	4	62	3.72542	Metaphase/anaphase transition of cell cycle	http://amigo.geneontology.org/amigo/term/GO:0044784	Cdc27 Anapc5 Mad1l1 Cdc16
0.170319	4	62	3.72542	Pyrimidine-containing compound metabolic process	http://amigo.geneontology.org/amigo/term/GO:0072527	Mtor Rrm1 Mapk1 Entpd4
0.191838	4	66	3.49964	Regulation of nitric oxide biosynthetic process	http://amigo.geneontology.org/amigo/term/GO:0045428	Insr Hsp90ab1 Mtor Cd47
0.199308	4	67	3.44741	Regulation of sister chromatid segregation	http://amigo.geneontology.org/amigo/term/GO:0033045	Cdc27 Anapc5 Mad1l1 Cdc16
0.0145485	3	10	17.3232	Protein insertion into ER membrane by stop-transfer membrane-anchor sequence	http://amigo.geneontology.org/amigo/term/GO:0045050	Emc4 Emc8 Mmgt1
0.0183295	3	11	15.7484	Positive regulation of mitotic sister chromatid separation	http://amigo.geneontology.org/amigo/term/GO:1901970	Cdc27 Anapc5 Cdc16
0.0183295	3	11	15.7484	Regulation of histone ubiquitination	http://amigo.geneontology.org/amigo/term/GO:0033182	Trip12 Rnf20 Kdm1a
0.0183295	3	11	15.7484	Positive regulation of mitotic metaphase/anaphase transition	http://amigo.geneontology.org/amigo/term/GO:0045842	Cdc27 Anapc5 Cdc16
0.0232228	3	12	14.436	Positive regulation of metaphase/anaphase transition of cell cycle	http://amigo.geneontology.org/amigo/term/GO:1902101	Cdc27 Anapc5 Cdc16
0.0272686	3	13	13.3256	Methylguanosine-cap decapping	http://amigo.geneontology.org/amigo/term/GO:0110156	Eif4enif1 Dcp1a Edc3
0.0272686	3	13	13.3256	Regulation of miRNA metabolic process	http://amigo.geneontology.org/amigo/term/GO:2000628	Zswim8 Ep300 Rc3h2
0.0272686	3	13	13.3256	MRNA transcription by RNA polymerase II	http://amigo.geneontology.org/amigo/term/GO:0042789	Stat3 Med1 Ap3b1
0.0320077	3	14	12.3737	Positive regulation of chromosome separation	http://amigo.geneontology.org/amigo/term/GO:1905820	Cdc27 Anapc5 Cdc16
0.037295	3	15	11.5488	RNA decapping	http://amigo.geneontology.org/amigo/term/GO:0110154	Eif4enif1 Dcp1a Edc3
0.0436307	3	16	10.827	Pyrimidine nucleobase metabolic process	http://amigo.geneontology.org/amigo/term/GO:0006206	Mtor Rrm1 Mapk1
0.0436307	3	16	10.827	Golgi to endosome transport	http://amigo.geneontology.org/amigo/term/GO:0006895	Dop1b Mon2 Dop1a
0.0436307	3	16	10.827	Muscle atrophy	http://amigo.geneontology.org/amigo/term/GO:0014889	Rps6kb1 Mtor Ep300
0.0436307	3	16	10.827	Positive regulation of cell size	http://amigo.geneontology.org/amigo/term/GO:0045793	Hsp90ab1 Kdm1a Ep300
0.0436307	3	16	10.827	Positive regulation of mitochondrial fission	http://amigo.geneontology.org/amigo/term/GO:0090141	Mcu Marchf5 Spire1
0.0484973	3	17	10.1901	Tail-anchored membrane protein insertion into ER membrane	http://amigo.geneontology.org/amigo/term/GO:0071816	Emc4 Emc8 Mmgt1
0.0530303	3	18	9.62401	N-terminal protein amino acid acetylation	http://amigo.geneontology.org/amigo/term/GO:0006474	Naa50 Naa10 Ep300
0.0530303	3	18	9.62401	MRNA transcription	http://amigo.geneontology.org/amigo/term/GO:0009299	Stat3 Med1 Ap3b1
0.0530303	3	18	9.62401	Anaphase-promoting complex-dependent catabolic process	http://amigo.geneontology.org/amigo/term/GO:0031145	Cdc27 Anapc5 Cdc16
0.0530303	3	18	9.62401	Regulation of lysosomal lumen pH	http://amigo.geneontology.org/amigo/term/GO:0035751	Tmem175 Atp6ap2 Lrrk2
0.0714944	3	21	8.24915	Regulation of anoikis	http://amigo.geneontology.org/amigo/term/GO:2000209	Ankrd13c Mybbp1a Tle5
0.0714944	3	21	8.24915	Mitochondrion distribution	http://amigo.geneontology.org/amigo/term/GO:0048311	Mfn1 Mtm1 Lrrk2
0.0928603	3	24	7.21801	Regulation of platelet-derived growth factor receptor signaling pathway	http://amigo.geneontology.org/amigo/term/GO:0010640	Hip1r Cblb Ptprj
0.0986063	3	25	6.92929	Positive regulation of glycoprotein biosynthetic process	http://amigo.geneontology.org/amigo/term/GO:0010560	Insr Ep300 Arfgef1
0.0986063	3	25	6.92929	Iron-sulfur cluster assembly	http://amigo.geneontology.org/amigo/term/GO:0016226	Mms19 Ciao2b Iba57
0.0986063	3	25	6.92929	Metallo-sulfur cluster assembly	http://amigo.geneontology.org/amigo/term/GO:0031163	Mms19 Ciao2b Iba57
0.0986063	3	25	6.92929	Skeletal muscle adaptation	http://amigo.geneontology.org/amigo/term/GO:0043501	Rps6kb1 Igfbp5 Mtor
0.104716	3	26	6.66278	Regulation of cell maturation	http://amigo.geneontology.org/amigo/term/GO:1903429	Grb14 Mtor Lrrk2
0.104716	3	26	6.66278	Regulation of activin receptor signaling pathway	http://amigo.geneontology.org/amigo/term/GO:0032925	Csnk2b Fkbp1a Lemd3
0.110676	3	27	6.41601	Positive regulation of glycoprotein metabolic process	http://amigo.geneontology.org/amigo/term/GO:1903020	Insr Ep300 Arfgef1
0.110676	3	27	6.41601	Positive regulation of erythrocyte differentiation	http://amigo.geneontology.org/amigo/term/GO:0045648	Stat3 Med1 Kdm1a
0.110676	3	27	6.41601	Positive regulation of dendritic spine morphogenesis	http://amigo.geneontology.org/amigo/term/GO:0061003	Mfn1 Dhx36 Eef2k
0.110676	3	27	6.41601	Establishment of protein localization to mitochondrial membrane	http://amigo.geneontology.org/amigo/term/GO:0090151	Oxa1l Tomm40 Ap3b1
0.1178	3	28	6.18686	Mitotic sister chromatid cohesion	http://amigo.geneontology.org/amigo/term/GO:0007064	Naa50 Naa10 Pogz
0.1178	3	28	6.18686	N-terminal protein amino acid modification	http://amigo.geneontology.org/amigo/term/GO:0031365	Naa50 Naa10 Ep300
0.1178	3	28	6.18686	Regulation of mRNA 3 -end processing	http://amigo.geneontology.org/amigo/term/GO:0031440	Dhx36 Rnf20 Ythdc1
0.130217	3	30	5.77441	Positive regulation of cell-substrate junction organization	http://amigo.geneontology.org/amigo/term/GO:0150117	Enpp2 Ptprj Pik3r1
0.130217	3	30	5.77441	Regulation of cytoplasmic transport	http://amigo.geneontology.org/amigo/term/GO:1903649	Lrrk2 Eipr1 Mapk1
0.130217	3	30	5.77441	Positive regulation of cellular response to transforming growth factor beta stimulus	http://amigo.geneontology.org/amigo/term/GO:1903846	Hsp90ab1 Sdcbp Ep300
0.130217	3	30	5.77441	RRNA transcription	http://amigo.geneontology.org/amigo/term/GO:0009303	Pwp1 Spin1 Mtor
0.130217	3	30	5.77441	Positive regulation of lamellipodium assembly	http://amigo.geneontology.org/amigo/term/GO:0010592	Hdac4 Mtor Pik3r1
0.130217	3	30	5.77441	Positive regulation of transforming growth factor beta receptor signaling pathway	http://amigo.geneontology.org/amigo/term/GO:0030511	Hsp90ab1 Sdcbp Ep300
0.130217	3	30	5.77441	Negative regulation of mRNA processing	http://amigo.geneontology.org/amigo/term/GO:0050686	Rnf20 Rbm10 Rnps1
0.136991	3	31	5.58814	Negative regulation of macroautophagy	http://amigo.geneontology.org/amigo/term/GO:0016242	Mtor Mtm1 Lrrk2
0.136991	3	31	5.58814	Anoikis	http://amigo.geneontology.org/amigo/term/GO:0043276	Ankrd13c Mybbp1a Tle5
0.136991	3	31	5.58814	Insulin-like growth factor receptor signaling pathway	http://amigo.geneontology.org/amigo/term/GO:0048009	Igfbp5 Pik3r1 Myorg
0.136991	3	31	5.58814	Regulation of skeletal muscle tissue development	http://amigo.geneontology.org/amigo/term/GO:0048641	Usp19 Rps6kb1 Mtm1
0.136991	3	31	5.58814	Response to growth hormone	http://amigo.geneontology.org/amigo/term/GO:0060416	Stat3 Igfbp5 Pik3r1
0.152853	3	33	5.24946	Cell proliferation in forebrain	http://amigo.geneontology.org/amigo/term/GO:0021846	Numb Ncor2 Rrm1
0.152853	3	33	5.24946	Positive regulation of telomerase activity	http://amigo.geneontology.org/amigo/term/GO:0051973	Hsp90ab1 Mapkapk5 Mapk1
0.160795	3	34	5.09506	Positive regulation of telomere maintenance via telomere lengthening	http://amigo.geneontology.org/amigo/term/GO:1904358	Dhx36 Mapkapk5 Mapk1
0.170307	3	35	4.94949	Nucleotide-sugar metabolic process	http://amigo.geneontology.org/amigo/term/GO:0009225	Fut8 Extl2 Gne
0.170307	3	35	4.94949	B cell homeostasis	http://amigo.geneontology.org/amigo/term/GO:0001782	Dock11 Sos2 Rc3h2
0.170307	3	35	4.94949	Negative regulation of insulin receptor signaling pathway	http://amigo.geneontology.org/amigo/term/GO:0046627	Rps6kb1 Grb14 Ncoa5
0.170307	3	35	4.94949	Nucleus localization	http://amigo.geneontology.org/amigo/term/GO:0051647	Mtor Sun1 Tmem201
0.176539	3	36	4.81201	Negative regulation of GTPase activity	http://amigo.geneontology.org/amigo/term/GO:0034260	Tmed2 Lrrk2 Arfgef1
0.193363	3	38	4.55874	Negative regulation of cellular response to insulin stimulus	http://amigo.geneontology.org/amigo/term/GO:1900077	Rps6kb1 Grb14 Ncoa5
0.0207481	2	3	38.496	Regulation of skeletal muscle hypertrophy	http://amigo.geneontology.org/amigo/term/GO:1904204	Igfbp5 Mtor
0.0333368	2	4	28.872	Deadenylation-independent decapping of nuclear-transcribed mRNA	http://amigo.geneontology.org/amigo/term/GO:0031087	Dcp1a Edc3
0.0333368	2	4	28.872	Mitotic sister chromatid cohesion, centromeric	http://amigo.geneontology.org/amigo/term/GO:0071962	Naa50 Naa10
0.0480886	2	5	23.0976	Folate import across plasma membrane	http://amigo.geneontology.org/amigo/term/GO:1904447	Slc19a1 Folr1
0.0480886	2	5	23.0976	Skeletal muscle hypertrophy	http://amigo.geneontology.org/amigo/term/GO:0014734	Igfbp5 Mtor
0.0480886	2	5	23.0976	Regulation of muscle atrophy	http://amigo.geneontology.org/amigo/term/GO:0014735	Mtor Ep300
0.0480886	2	5	23.0976	Nuclear migration along microtubule	http://amigo.geneontology.org/amigo/term/GO:0030473	Sun1 Tmem201
0.0480886	2	5	23.0976	Nuclear-transcribed mRNA catabolic process, deadenylation-independent decay	http://amigo.geneontology.org/amigo/term/GO:0031086	Dcp1a Edc3
0.0480886	2	5	23.0976	Positive regulation of histone ubiquitination	http://amigo.geneontology.org/amigo/term/GO:0033184	Rnf20 Kdm1a
0.0480886	2	5	23.0976	Protein glycosylation in Golgi	http://amigo.geneontology.org/amigo/term/GO:0033578	Fut8 Arfgef1
0.0611884	2	6	19.248	Regulation of retrograde transport, endosome to Golgi	http://amigo.geneontology.org/amigo/term/GO:1905279	Lrrk2 Eipr1
0.0611884	2	6	19.248	Positive regulation of anoikis	http://amigo.geneontology.org/amigo/term/GO:2000210	Mybbp1a Tle5
0.0611884	2	6	19.248	Regulation of mRNA export from nucleus	http://amigo.geneontology.org/amigo/term/GO:0010793	Thoc2 Setd2
0.0748096	2	7	16.4983	Folate transmembrane transport	http://amigo.geneontology.org/amigo/term/GO:0098838	Slc19a1 Folr1
0.0748096	2	7	16.4983	Regulation of ribonucleoprotein complex localization	http://amigo.geneontology.org/amigo/term/GO:2000197	Thoc2 Setd2
0.0748096	2	7	16.4983	Protein retention in ER lumen	http://amigo.geneontology.org/amigo/term/GO:0006621	Rer1 Ankrd13c
0.0748096	2	7	16.4983	Positive regulation of skeletal muscle tissue growth	http://amigo.geneontology.org/amigo/term/GO:0048633	Rps6kb1 Mtm1
0.0914129	2	8	14.436	Positive regulation of muscle adaptation	http://amigo.geneontology.org/amigo/term/GO:0014744	Mtor Ep300
0.0914129	2	8	14.436	Regulation of Rab protein signal transduction	http://amigo.geneontology.org/amigo/term/GO:0032483	Dennd1a Madd
0.0914129	2	8	14.436	Regulation of translation initiation in response to endoplasmic reticulum stress	http://amigo.geneontology.org/amigo/term/GO:0036491	Eif2ak4 Tmed2
0.0914129	2	8	14.436	EiF2alpha phosphorylation in response to endoplasmic reticulum stress	http://amigo.geneontology.org/amigo/term/GO:0036492	Eif2ak4 Tmed2
0.0914129	2	8	14.436	Establishment of Golgi localization	http://amigo.geneontology.org/amigo/term/GO:0051683	Stk25 Copg1
0.104716	2	9	12.832	Regulation of transforming growth factor beta activation	http://amigo.geneontology.org/amigo/term/GO:1901388	Hsp90ab1 Fkbp1a
0.104716	2	9	12.832	Positive regulation of endocytic recycling	http://amigo.geneontology.org/amigo/term/GO:2001137	Eipr1 Ehd2
0.104716	2	9	12.832	Folic acid transport	http://amigo.geneontology.org/amigo/term/GO:0015884	Slc19a1 Folr1
0.104716	2	9	12.832	Positive regulation of insulin-like growth factor receptor signaling pathway	http://amigo.geneontology.org/amigo/term/GO:0043568	Igfbp5 Myorg
0.104716	2	9	12.832	Regulation of skeletal muscle tissue growth	http://amigo.geneontology.org/amigo/term/GO:0048631	Rps6kb1 Mtm1
0.1178	2	10	11.5488	Positive regulation of transcription of nucleolar large rRNA by RNA polymerase I	http://amigo.geneontology.org/amigo/term/GO:1901838	Pwp1 Mtor
0.1178	2	10	11.5488	Cellular response to leucine starvation	http://amigo.geneontology.org/amigo/term/GO:1990253	Eif2ak4 Mtor
0.1178	2	10	11.5488	MiRNA catabolic process	http://amigo.geneontology.org/amigo/term/GO:0010587	Zswim8 Dis3l2
0.1178	2	10	11.5488	Bergmann glial cell differentiation	http://amigo.geneontology.org/amigo/term/GO:0060020	Plpp3 Mapk1
0.130217	2	11	10.4989	Protein localization to nuclear envelope	http://amigo.geneontology.org/amigo/term/GO:0090435	Osbpl8 Tmem201
0.130217	2	11	10.4989	Regulation of translational initiation by eIF2 alpha phosphorylation	http://amigo.geneontology.org/amigo/term/GO:0010998	Eif2ak4 Tmed2
0.130217	2	11	10.4989	Nuclear-transcribed mRNA catabolic process, exonucleolytic, 3 -5	http://amigo.geneontology.org/amigo/term/GO:0034427	Exosc4 Dis3l2
0.130217	2	11	10.4989	Transforming growth factor beta activation	http://amigo.geneontology.org/amigo/term/GO:0036363	Hsp90ab1 Fkbp1a
0.130217	2	11	10.4989	Regulation of translation in response to endoplasmic reticulum stress	http://amigo.geneontology.org/amigo/term/GO:0036490	Eif2ak4 Tmed2
0.130217	2	11	10.4989	Deadenylation-dependent decapping of nuclear-transcribed mRNA	http://amigo.geneontology.org/amigo/term/GO:0000290	Eif4enif1 Dcp1a
0.130217	2	11	10.4989	Positive regulation of keratinocyte migration	http://amigo.geneontology.org/amigo/term/GO:0051549	Epb41l4b Mtor
0.130217	2	11	10.4989	Centromeric sister chromatid cohesion	http://amigo.geneontology.org/amigo/term/GO:0070601	Naa50 Naa10
0.144796	2	12	9.62401	Negative regulation of muscle adaptation	http://amigo.geneontology.org/amigo/term/GO:0014745	Igfbp5 Mtor
0.144796	2	12	9.62401	Regulation of transforming growth factor beta1 production	http://amigo.geneontology.org/amigo/term/GO:0032908	Atp6ap2 Fkbp1a
0.144796	2	12	9.62401	Negative regulation of hippo signaling	http://amigo.geneontology.org/amigo/term/GO:0035331	Mark3 Limd1
0.144796	2	12	9.62401	Maintenance of protein localization in endoplasmic reticulum	http://amigo.geneontology.org/amigo/term/GO:0035437	Rer1 Ankrd13c
0.144796	2	12	9.62401	Phosphatidylinositol-3-phosphate biosynthetic process	http://amigo.geneontology.org/amigo/term/GO:0036092	Inpp4b Pik3r1
0.144796	2	12	9.62401	Negative regulation of cell size	http://amigo.geneontology.org/amigo/term/GO:0045792	Akt1s1 Mtor
0.144796	2	12	9.62401	Skeletal muscle tissue growth	http://amigo.geneontology.org/amigo/term/GO:0048630	Rps6kb1 Mtm1
0.144796	2	12	9.62401	Regulation of keratinocyte migration	http://amigo.geneontology.org/amigo/term/GO:0051547	Epb41l4b Mtor
0.144796	2	12	9.62401	Response to redox state	http://amigo.geneontology.org/amigo/term/GO:0051775	Ryr2 Clock
0.144796	2	12	9.62401	Cardiac neural crest cell differentiation involved in heart development	http://amigo.geneontology.org/amigo/term/GO:0061307	Folr1 Mapk1
0.144796	2	12	9.62401	Cardiac neural crest cell development involved in heart development	http://amigo.geneontology.org/amigo/term/GO:0061308	Folr1 Mapk1
0.15977	2	13	8.8837	Regulation of skeletal muscle adaptation	http://amigo.geneontology.org/amigo/term/GO:0014733	Igfbp5 Mtor
0.15977	2	13	8.8837	Synaptic vesicle docking	http://amigo.geneontology.org/amigo/term/GO:0016081	Stx1a Rims2
0.15977	2	13	8.8837	Negative regulation of receptor internalization	http://amigo.geneontology.org/amigo/term/GO:0002091	Sdcbp Ankrd13a
0.15977	2	13	8.8837	Transforming growth factor beta1 production	http://amigo.geneontology.org/amigo/term/GO:0032905	Atp6ap2 Fkbp1a
0.15977	2	13	8.8837	Phosphatidylcholine catabolic process	http://amigo.geneontology.org/amigo/term/GO:0034638	Enpp2 Pnpla7
0.15977	2	13	8.8837	Regulation of RNA export from nucleus	http://amigo.geneontology.org/amigo/term/GO:0046831	Thoc2 Setd2
0.15977	2	13	8.8837	Intracellular distribution of mitochondria	http://amigo.geneontology.org/amigo/term/GO:0048312	Mfn1 Lrrk2
0.15977	2	13	8.8837	Actin filament network formation	http://amigo.geneontology.org/amigo/term/GO:0051639	Actn1 Spire1
0.15977	2	13	8.8837	Positive regulation of nuclear-transcribed mRNA poly(A) tail shortening	http://amigo.geneontology.org/amigo/term/GO:0060213	Eif4enif1 Tnrc6b
0.15977	2	13	8.8837	Negative regulation of transforming growth factor beta production	http://amigo.geneontology.org/amigo/term/GO:0071635	Hsp90ab1 Fkbp1a
0.174575	2	14	8.24915	Negative regulation of autophagosome assembly	http://amigo.geneontology.org/amigo/term/GO:1902902	Mtm1 Lrrk2
0.174575	2	14	8.24915	Positive regulation of exosomal secretion	http://amigo.geneontology.org/amigo/term/GO:1903543	Vps4b Sdcbp
0.174575	2	14	8.24915	Positive regulation of double-strand break repair via homologous recombination	http://amigo.geneontology.org/amigo/term/GO:1905168	Mms19 Arid2
0.174575	2	14	8.24915	Regulation of cytoplasmic translation	http://amigo.geneontology.org/amigo/term/GO:2000765	Cpeb4 Dhx36
0.174575	2	14	8.24915	Regulation of neuron maturation	http://amigo.geneontology.org/amigo/term/GO:0014041	Mtor Lrrk2
0.174575	2	14	8.24915	Fucosylation	http://amigo.geneontology.org/amigo/term/GO:0036065	Fut8 Fut9
0.174575	2	14	8.24915	Response to leucine	http://amigo.geneontology.org/amigo/term/GO:0043201	Rps6kb1 Mtor
0.174575	2	14	8.24915	Regulation of translational initiation in response to stress	http://amigo.geneontology.org/amigo/term/GO:0043558	Eif2ak4 Tmed2
0.174575	2	14	8.24915	Regulation of nuclear-transcribed mRNA poly(A) tail shortening	http://amigo.geneontology.org/amigo/term/GO:0060211	Eif4enif1 Tnrc6b
0.174575	2	14	8.24915	Growth hormone receptor signaling pathway	http://amigo.geneontology.org/amigo/term/GO:0060396	Stat3 Pik3r1
0.174575	2	14	8.24915	Positive regulation of cell growth involved in cardiac muscle cell development	http://amigo.geneontology.org/amigo/term/GO:0061051	Mtor Ep300
0.189185	2	15	7.69921	Type B pancreatic cell apoptotic process	http://amigo.geneontology.org/amigo/term/GO:0097050	Ryr2 Neurod1
0.189185	2	15	7.69921	Protein maturation by iron-sulfur cluster transfer	http://amigo.geneontology.org/amigo/term/GO:0097428	Mms19 Ciao2b
0.189185	2	15	7.69921	Regulation of transcription of nucleolar large rRNA by RNA polymerase I	http://amigo.geneontology.org/amigo/term/GO:1901836	Pwp1 Mtor
0.189185	2	15	7.69921	Negative regulation of production of miRNAs involved in gene silencing by miRNA	http://amigo.geneontology.org/amigo/term/GO:1903799	Stat3 Ncor2
0.189185	2	15	7.69921	Regulation of cardiac muscle contraction by calcium ion signaling	http://amigo.geneontology.org/amigo/term/GO:0010882	Ryr2 Hdac4
0.189185	2	15	7.69921	Organelle inheritance	http://amigo.geneontology.org/amigo/term/GO:0048308	Stk25 Mapk1
0.189185	2	15	7.69921	Golgi inheritance	http://amigo.geneontology.org/amigo/term/GO:0048313	Stk25 Mapk1
0.189185	2	15	7.69921	Kinetochore assembly	http://amigo.geneontology.org/amigo/term/GO:0051382	Trappc12 Pogz
0.189185	2	15	7.69921	Golgi localization	http://amigo.geneontology.org/amigo/term/GO:0051645	Stk25 Copg1
0.189185	2	15	7.69921	Regulation of response to interferon-gamma	http://amigo.geneontology.org/amigo/term/GO:0060330	Med1 Hsp90ab1
0.189185	2	15	7.69921	Regulation of interferon-gamma-mediated signaling pathway	http://amigo.geneontology.org/amigo/term/GO:0060334	Med1 Hsp90ab1

## Sheet: Fig. S3a 1 month UP BP
Enrichment FDR	nGenes	Pathway Genes	Fold Enrichment	Pathway	URL	Genes
6.67964e-10	57	1983	2.75908	Nitrogen compound transport	http://amigo.geneontology.org/amigo/term/GO:0071705	Rab5b Apoe Psap Rab23 Prkaca Inpp5k Cdc42 Golga7 Ywhab Sar1a Hspa4 Rtn4 Bcap29 Stx8 Glud1 Ywhaz Syngr1 Fyttd1 Abcg1 Hspa9 Napg Hras Hspd1 Arl8a Arhgap1 Car2 Sec62 Txn1 Erp29 Pdcd5 Cttn Praf2 Rab3a Gabarapl2 Zpr1 Snx1 Nsf Chchd4 Ap2b1 Rab3gap1 Phpt1 Cpe Cep131 Rabif Tom1 Uevld Cltb Pgrmc2 Ywhag Grm7 Npm1 Ap2a1 Qk Nlgn1 Ywhaq Prnp Tomm20
4.38189e-11	55	1710	3.0873	Cellular protein localization	http://amigo.geneontology.org/amigo/term/GO:0034613	Rab5b Apoe Psap Rab23 Prkaca Inpp5k Pgrmc1 Slc4a1 Cdc42 Golga7 Ywhab Sar1a Hspa4 Rtn4 Bcap29 Stx8 Caml Vcl Ywhaz Syngr1 Epb41l3 Hspa9 Napg Hras Hspd1 Nsfl1c Sec62 Lamtor2 Txn1 Pdcd5 Cttn Rab3a Gabarapl2 Zpr1 Snx1 Tmem35a Nsf Chchd4 Ap2b1 Rab3gap1 Cpe Cep131 Pacsin1 Tom1 Cltb Ywhag Npm1 Gnai1 Ap2a1 Nlgn1 Rhog Ywhaq Prnp Lamtor3 Tomm20
4.38189e-11	55	1722	3.06578	Cellular macromolecule localization	http://amigo.geneontology.org/amigo/term/GO:0070727	Rab5b Apoe Psap Rab23 Prkaca Inpp5k Pgrmc1 Slc4a1 Cdc42 Golga7 Ywhab Sar1a Hspa4 Rtn4 Bcap29 Stx8 Caml Vcl Ywhaz Syngr1 Epb41l3 Hspa9 Napg Hras Hspd1 Nsfl1c Sec62 Lamtor2 Txn1 Pdcd5 Cttn Rab3a Gabarapl2 Zpr1 Snx1 Tmem35a Nsf Chchd4 Ap2b1 Rab3gap1 Cpe Cep131 Pacsin1 Tom1 Cltb Ywhag Npm1 Gnai1 Ap2a1 Nlgn1 Rhog Ywhaq Prnp Lamtor3 Tomm20
7.11902e-10	51	1644	2.97769	Establishment of protein localization	http://amigo.geneontology.org/amigo/term/GO:0045184	Rab5b Apoe Psap Coro1c Rab23 Prkaca Inpp5k Cdc42 Golga7 Ywhab Sar1a Hspa4 Bcap29 Stx8 Caml Glud1 Ywhaz Syngr1 Abcg1 Hspa9 Napg Hras Hspd1 Arl8a Arhgap1 Sec62 Txn1 Erp29 Pdcd5 Cttn Praf2 Rab3a Gabarapl2 Zpr1 Snx1 Nsf Chchd4 Ap2b1 Rab3gap1 Phpt1 Cep131 Rabif Tom1 Uevld Cltb Ywhag Ap2a1 Nlgn1 Ywhaq Prnp Tomm20
4.38189e-11	50	1409	3.4062	Intracellular transport	http://amigo.geneontology.org/amigo/term/GO:0046907	Rab5b Psap Coro1c Rab23 Prkaca Inpp5k Cdc42 Golga7 Ywhab Sar1a Hspa4 Bcap29 Stx8 Ywhaz Syngr1 Fyttd1 Abcg1 Hspa9 Bin1 Napg Hras Hspd1 Arl8a Arhgap1 Sec62 Txn1 Trappc3 Nudc Erp29 Pdcd5 Cttn Rab3a Zpr1 Snx1 Nsf Chchd4 Ap2b1 Atp5j2 Osbpl2 Cep131 Tom1 Cltb Ywhag Npm1 Abce1 Ap2a1 Nlgn1 Ywhaq Prnp Tomm20
7.00856e-09	50	1703	2.81817	Small molecule metabolic process	http://amigo.geneontology.org/amigo/term/GO:0044281	Dlat Akr1b3 Apoe Eno2 Rab23 Inpp5k Slc4a1 Pdhx Adss Abca5 Mdh2 Mdh1 Acsl6 Aspa Mthfd1 Oxsm Glud1 Abcg1 Hsd17b4 Psat1 Asrgl1 Echs1 Hprt Pgm1 Car1 Car2 Nceh1 Adh5 Them4 Ddah1 Txn1 Cmpk1 Acot7 Pgd Paics Ldhb Aldoa Far1 Aars Acat1 Spr Gucy1a1 Gde1 Gpi1 Prkab2 Atp5j2 Mat2b Uevld Suclg2 Qk
2.30506e-09	48	1532	3.00742	Protein transport	http://amigo.geneontology.org/amigo/term/GO:0015031	Rab5b Apoe Psap Rab23 Prkaca Inpp5k Cdc42 Golga7 Ywhab Sar1a Hspa4 Bcap29 Stx8 Glud1 Ywhaz Syngr1 Abcg1 Hspa9 Napg Hras Hspd1 Arl8a Arhgap1 Sec62 Txn1 Erp29 Pdcd5 Cttn Praf2 Rab3a Gabarapl2 Zpr1 Snx1 Nsf Chchd4 Ap2b1 Phpt1 Cep131 Rabif Tom1 Uevld Cltb Ywhag Ap2a1 Nlgn1 Ywhaq Prnp Tomm20
0.000121238	44	1981	2.13196	Organic substance catabolic process	http://amigo.geneontology.org/amigo/term/GO:1901575	Apoe Psap Eno2 Prkaca Psmd4 Inpp5k Slc4a1 Ube2z Psmb6 Caml Erap1 Glud1 Pabpc1 Hsd17b4 Asrgl1 Echs1 Hprt Nsfl1c Fxr1 Nceh1 Adh5 Ddah1 Rad23b Acot7 Pgd Aldoa Gabarapl2 Acat1 Zpr1 Psma4 Snx1 Pygb Nsf Ube2r2 Gpi1 Cpe Enpp6 Phb Cirbp Ubqln2 Fbxo6 Npm1 Psma3 Qk
9.02921e-11	37	839	4.23303	Intracellular protein transport	http://amigo.geneontology.org/amigo/term/GO:0006886	Rab5b Psap Rab23 Prkaca Inpp5k Cdc42 Golga7 Ywhab Sar1a Hspa4 Bcap29 Stx8 Ywhaz Syngr1 Hspa9 Napg Hras Hspd1 Sec62 Txn1 Pdcd5 Cttn Rab3a Zpr1 Snx1 Nsf Chchd4 Ap2b1 Cep131 Tom1 Cltb Ywhag Ap2a1 Nlgn1 Ywhaq Prnp Tomm20
0.00398962	37	1841	1.92912	Regulation of transport	http://amigo.geneontology.org/amigo/term/GO:0051049	Rab5b Apoe Rab23 Prkaca Inpp5k Cdc42 Rala Abca5 Acsl6 Rtn4 Glud1 Abcg1 Bin1 Hras Arhgap1 Snta1 Car2 Pfn2 Txn1 Erp29 Pdcd5 Rab3a Zpr1 Nsf Chchd4 Ap2b1 Rab3gap1 Phpt1 Cep131 Pacsin1 Ubqln2 Grm7 Ap2a1 Cttnbp2nl Nlgn1 Ywhaq Prnp
0.000121238	36	1456	2.3733	Vesicle-mediated transport	http://amigo.geneontology.org/amigo/term/GO:0016192	Rab5b Apoe Coro1c Prkaca Cdc42 Rala Golga7 Sar1a Bcap29 Stx8 Ywhaz Syngr1 Bin1 Napg Pi4k2a Hras Arhgap1 Pfn2 Tln1 Trappc3 Erp29 Cttn Rab3a Gabarapl2 Snx1 Nsf Ap2b1 Rab3gap1 Pacsin1 Rabif Cltb Ubqln2 Grm7 Ap2a1 Nlgn1 Rhog
0.00211516	36	1704	2.02789	Regulation of cell death	http://amigo.geneontology.org/amigo/term/GO:0010941	Akr1b3 Mien1 Apoe Psap Prdx2 Cdc42 Ppp2r1a Ube2z Atox1 Mydgf Ywhaz Hspa9 Bin1 P4hb Hras Hspd1 Itm2c Txn1 Rps6 Txndc12 Erp29 Pdcd5 Rps3 Cttn Aars Zpr1 Ap2b1 Gpi1 Phb Grm7 Npm1 Rpl10-ps3 Qk Ptrh2 Prnp Bcl2l2
0.000895745	35	1552	2.16465	Organonitrogen compound biosynthetic process	http://amigo.geneontology.org/amigo/term/GO:1901566	Dlat Apoe Pgrmc1 Srm Pdhx Golga7 Adss Acsl6 Mthfd1 Glud1 Pabpc1 Psat1 Hprt Itm2c Fxr1 Rps6 Cmpk1 Acot7 Paics Aldoa Rps3 Aars Acat1 Spr Gucy1a1 Rab3gap1 Mrpl55 Atp5j2 Cirbp Npm1 Abce1 Rpl10-ps3 Ap2a1 Qk Pomgnt2
0.00204721	35	1631	2.0598	Protein-containing complex subunit organization	http://amigo.geneontology.org/amigo/term/GO:0043933	Apoe Psmd4 Cdc42 Acot13 Ppp2r1a Abca5 Hspa4 Rtn4 Tppp Abcg1 Bin1 Hprt Map1lc3a Pfn2 Tln1 Cops7a Aldoa Rps3 Cttn Vbp1 Rab3a Tmem35a Nsf Chchd4 Cops8 Ap2b1 Rab3gap1 Osbpl2 Ndufb10 Cltb Npm1 Abce1 Rpl10-ps3 Prnp Arpc4
0.01474	35	1884	1.7832	Apoptotic process	http://amigo.geneontology.org/amigo/term/GO:0006915	Akr1b3 Mien1 Apoe Prdx2 Cdc42 Ppp2r1a Ube2z Atox1 Mydgf Bcap29 Ero1a Epb41l3 Bin1 P4hb Hras Hspd1 Itm2c Them4 Rps6 Txndc12 Erp29 Pdcd5 Rps3 Cttn Aars Zpr1 Gpi1 Phb Grm7 Npm1 Rpl10-ps3 Qk Ptrh2 Prnp Bcl2l2
0.0203703	35	1938	1.73351	Programmed cell death	http://amigo.geneontology.org/amigo/term/GO:0012501	Akr1b3 Mien1 Apoe Prdx2 Cdc42 Ppp2r1a Ube2z Atox1 Mydgf Bcap29 Ero1a Epb41l3 Bin1 P4hb Hras Hspd1 Itm2c Them4 Rps6 Txndc12 Erp29 Pdcd5 Rps3 Cttn Aars Zpr1 Gpi1 Phb Grm7 Npm1 Rpl10-ps3 Qk Ptrh2 Prnp Bcl2l2
0.00156915	34	1531	2.13165	Plasma membrane bounded cell projection organization	http://amigo.geneontology.org/amigo/term/GO:0120036	Mien1 Apoe Prkcsh Coro1c Rab23 Inpp5k Cdc42 Rala Atp6v0d1 Acsl6 Rtn4 Vcl Epb41l3 Hras Hprt Itm2c Fxr1 Pfn2 Tspan2 Ulk1 Cttn Rab3a Zpr1 Snx1 Rap1gap2 Cep131 Negr1 Pacsin1 Ap2a1 Qk Nlgn1 Rhog Prnp Dynlt1a
0.00211516	34	1570	2.0787	Cell projection organization	http://amigo.geneontology.org/amigo/term/GO:0030030	Mien1 Apoe Prkcsh Coro1c Rab23 Inpp5k Cdc42 Rala Atp6v0d1 Acsl6 Rtn4 Vcl Epb41l3 Hras Hprt Itm2c Fxr1 Pfn2 Tspan2 Ulk1 Cttn Rab3a Zpr1 Snx1 Rap1gap2 Cep131 Negr1 Pacsin1 Ap2a1 Qk Nlgn1 Rhog Prnp Dynlt1a
1.45872e-06	31	893	3.33213	Carboxylic acid metabolic process	http://amigo.geneontology.org/amigo/term/GO:0019752	Dlat Akr1b3 Eno2 Slc4a1 Pdhx Adss Mdh2 Mdh1 Acsl6 Aspa Mthfd1 Oxsm Glud1 Hsd17b4 Psat1 Asrgl1 Echs1 Adh5 Them4 Ddah1 Acot7 Pgd Ldhb Aldoa Aars Acat1 Gpi1 Prkab2 Uevld Suclg2 Qk
1.7809e-06	31	905	3.28795	Oxoacid metabolic process	http://amigo.geneontology.org/amigo/term/GO:0043436	Dlat Akr1b3 Eno2 Slc4a1 Pdhx Adss Mdh2 Mdh1 Acsl6 Aspa Mthfd1 Oxsm Glud1 Hsd17b4 Psat1 Asrgl1 Echs1 Adh5 Them4 Ddah1 Acot7 Pgd Ldhb Aldoa Aars Acat1 Gpi1 Prkab2 Uevld Suclg2 Qk
3.18995e-06	31	937	3.17566	Organic acid metabolic process	http://amigo.geneontology.org/amigo/term/GO:0006082	Dlat Akr1b3 Eno2 Slc4a1 Pdhx Adss Mdh2 Mdh1 Acsl6 Aspa Mthfd1 Oxsm Glud1 Hsd17b4 Psat1 Asrgl1 Echs1 Adh5 Them4 Ddah1 Acot7 Pgd Ldhb Aldoa Aars Acat1 Gpi1 Prkab2 Uevld Suclg2 Qk
0.00844168	31	1517	1.9615	Regulation of apoptotic process	http://amigo.geneontology.org/amigo/term/GO:0042981	Akr1b3 Mien1 Apoe Prdx2 Cdc42 Ppp2r1a Ube2z Atox1 Mydgf Bin1 P4hb Hras Hspd1 Itm2c Rps6 Txndc12 Erp29 Pdcd5 Rps3 Cttn Aars Zpr1 Gpi1 Phb Grm7 Npm1 Rpl10-ps3 Qk Ptrh2 Prnp Bcl2l2
0.0106234	31	1552	1.91726	Regulation of programmed cell death	http://amigo.geneontology.org/amigo/term/GO:0043067	Akr1b3 Mien1 Apoe Prdx2 Cdc42 Ppp2r1a Ube2z Atox1 Mydgf Bin1 P4hb Hras Hspd1 Itm2c Rps6 Txndc12 Erp29 Pdcd5 Rps3 Cttn Aars Zpr1 Gpi1 Phb Grm7 Npm1 Rpl10-ps3 Qk Ptrh2 Prnp Bcl2l2
0.00892604	30	1457	1.97639	Protein-containing complex assembly	http://amigo.geneontology.org/amigo/term/GO:0065003	Apoe Psmd4 Cdc42 Acot13 Ppp2r1a Hspa4 Rtn4 Tppp Bin1 Hprt Pfn2 Tln1 Cops7a Aldoa Rps3 Cttn Vbp1 Rab3a Tmem35a Chchd4 Cops8 Ap2b1 Rab3gap1 Osbpl2 Ndufb10 Cltb Npm1 Rpl10-ps3 Prnp Arpc4
0.0616434	30	1765	1.6315	Neurogenesis	http://amigo.geneontology.org/amigo/term/GO:0022008	Apoe Prkcsh Psap Cdc42 Acsl6 Rtn4 Aspa Tppp Vcl Ywhaz Epb41l3 Bin1 Hprt Itm2c Tspan2 Ulk1 Cttn Rab3a Zpr1 Mobp Rap1gap2 Negr1 Pacsin1 Ywhag Ap2a1 Qk Nlgn1 Pomgnt2 Rhog Dynlt1a
0.0645856	30	1778	1.61958	Cellular response to stress	http://amigo.geneontology.org/amigo/term/GO:0033554	Akr1b3 Dusp3 Gstm5 Psap Prdx2 Prkaca Cdc42 Rtn4 Ero1a Hspa9 P4hb Hras Hspd1 Car2 Map1lc3a Fxr1 Ddah1 Txn1 Rad23b Txndc12 Ulk1 Erp29 Rps3 Gabarapl2 Chchd4 Cirbp Ubqln2 Fbxo6 Npm1 Bcl2l2
0.102112	30	1880	1.5317	Phosphorylation	http://amigo.geneontology.org/amigo/term/GO:0016310	Apoe Dusp3 Eno2 Coro1c Prkaca Inpp5k Slc4a1 Cdc42 Ywhab Mydgf Prkar1a Ywhaz Hspa9 Pi4k2a Hras Fxr1 Pfn2 Txn1 Cmpk1 Ulk1 Erp29 Aldoa Rps3 Syap1 Cops8 Gpi1 Prkab2 Phb Npm1 Prnp
5.52986e-05	29	972	2.8638	Carbohydrate derivative metabolic process	http://amigo.geneontology.org/amigo/term/GO:1901135	Dlat Akr1b3 Prkcsh Psap Eno2 Rab23 Slc4a1 Pdhx Adss Acsl6 Oxsm Itih4 Tkt Hsd17b4 Hprt Itm2c Acot7 Pgd Paics Aldoa Far1 Acat1 Gucy1a1 Gpi1 Atp5j2 Fbxo6 Ap2a1 Suclg2 Pomgnt2
0.000186509	29	1060	2.62606	Cellular amide metabolic process	http://amigo.geneontology.org/amigo/term/GO:0043603	Dlat Apoe Gstm5 Psap Pdhx Acsl6 Rtn4 Erap1 Oxsm Pabpc1 Abcg1 Bin1 Hsd17b4 Fxr1 Rps6 Acot7 Rps3 Far1 Aars Acat1 Mrpl55 Cpe Cirbp Npm1 Abce1 Rpl10-ps3 Suclg2 Qk Prnp
0.023178	29	1521	1.83012	Transmembrane transport	http://amigo.geneontology.org/amigo/term/GO:0055085	Atp6v1f Inpp5k Atp6v1b2 Slc4a1 Atp6v0d1 Atox1 Abca5 Atp6v1e1 Acsl6 Ero1a Ank Atp6v1c1 Abcg1 Bin1 Hspd1 Snta1 Car2 Sec62 Chchd4 Slc12a9 Lasp1 Atp5j2 Grm7 Abce1 Cttnbp2nl Nlgn1 Ywhaq Prnp Tomm20
0.101443	29	1799	1.54731	Proteolysis	http://amigo.geneontology.org/amigo/term/GO:0006508	Apoe Prkaca Psmd4 Ube2z Psmb6 Prep Caml Erap1 Itih4 Kng1 Bin1 Asrgl1 Hspd1 Nsfl1c Rad23b Cops7a Pdcd5 Rps3 Gabarapl2 Psma4 Cops8 Ube2r2 Gpi1 Cpe Ubqln2 Fbxo6 Psma3 Dpp3 Prnp
0.014902	28	1385	1.94053	Cytoskeleton organization	http://amigo.geneontology.org/amigo/term/GO:0007010	Coro1c Inpp5k Pfdn2 Cdc42 Ppp2r1a Rala Prkar1a Tppp Epb41l3 Bin1 Hras Nsfl1c Pfn2 Tln1 Nudc Rps3 Cttn Tpm4 Zpr1 Phpt1 Cep131 Pacsin1 Npm1 Gnai1 Nlgn1 Rhog Arpc4 Dynlt1a
0.047295	28	1564	1.71843	Ion transport	http://amigo.geneontology.org/amigo/term/GO:0006811	Psap Atp6v1f Inpp5k Atp6v1b2 Slc4a1 Atp6v0d1 Atox1 Atp6v1e1 Rtn4 Ero1a Ank Ywhaz Atp6v1c1 Bin1 Arhgap1 Snta1 Car2 Rab3a Nsf Rab3gap1 Slc12a9 Lasp1 Atp5j2 Pgrmc2 Grm7 Nlgn1 Ywhaq Prnp
0.0652467	28	1627	1.65189	Generation of neurons	http://amigo.geneontology.org/amigo/term/GO:0048699	Apoe Prkcsh Psap Cdc42 Acsl6 Rtn4 Aspa Vcl Ywhaz Epb41l3 Bin1 Hprt Itm2c Tspan2 Ulk1 Cttn Rab3a Zpr1 Rap1gap2 Negr1 Pacsin1 Ywhag Ap2a1 Qk Nlgn1 Pomgnt2 Rhog Dynlt1a
0.134277	28	1787	1.50399	Homeostatic process	http://amigo.geneontology.org/amigo/term/GO:0042592	Akr1b3 Apoe Prdx2 Prkaca Inpp5k Slc4a1 Acot13 Atp6v0d1 Atox1 Abca5 Rtn4 Mthfd1 Caml Ero1a Kng1 Abcg1 Hspa9 Stat1 Car2 Txn1 Rps6 Aldoa Gpi1 Phpt1 Slc12a9 Prkab2 Npm1 Prnp
8.84823e-05	27	890	2.91196	Organophosphate metabolic process	http://amigo.geneontology.org/amigo/term/GO:0019637	Dlat Eno2 Rab23 Inpp5k Slc4a1 Pdhx Adss Acsl6 Mthfd1 Oxsm Tkt Hsd17b4 Pi4k2a Sacm1l Hprt Cmpk1 Acot7 Pgd Paics Aldoa Far1 Acat1 Gucy1a1 Gde1 Gpi1 Atp5j2 Suclg2
0.000117411	27	911	2.84484	Regulation of protein localization	http://amigo.geneontology.org/amigo/term/GO:0032880	Apoe Rab23 Prkaca Inpp5k Pgrmc1 Cdc42 Rtn4 Stx8 Glud1 Vcl Abcg1 Hras Nsfl1c Txn1 Erp29 Pdcd5 Zpr1 Tmem35a Chchd4 Ap2b1 Phpt1 Cep131 Npm1 Gnai1 Nlgn1 Rhog Prnp
0.00197333	27	1100	2.35604	Negative regulation of cell death	http://amigo.geneontology.org/amigo/term/GO:0060548	Akr1b3 Mien1 Apoe Psap Prdx2 Ube2z Atox1 Mydgf Hspa9 Hras Hspd1 Txn1 Rps6 Txndc12 Cttn Aars Zpr1 Ap2b1 Gpi1 Phb Grm7 Npm1 Rpl10-ps3 Qk Ptrh2 Prnp Bcl2l2
0.00211516	27	1112	2.33062	Positive regulation of cellular component organization	http://amigo.geneontology.org/amigo/term/GO:0051130	Mien1 Apoe Dusp3 Coro1c Pfdn2 Cdc42 Rala Acsl6 Rtn4 Tppp Abcg1 Bin1 Hras Pfn2 Ulk1 Pdcd5 Rps3 Cttn Ap2b1 Rab3gap1 Negr1 Pacsin1 Ap2a1 Qk Nlgn1 Arpc4 Dynlt1a
0.05269	27	1507	1.71974	Regulation of intracellular signal transduction	http://amigo.geneontology.org/amigo/term/GO:1902531	Apoe Dusp3 Psap Inpp5k Cdc42 Mydgf Rtn4 Prkar1a Ywhaz P4hb Hras Stat1 Lamtor2 Txndc12 Erp29 Rps3 Gucy1a1 Rab3gap1 Rap1gap2 Phb Npm1 Gnai1 Nlgn1 Prnp Bcl2l2 Lamtor3 Dynlt1a
0.175137	27	1798	1.4414	Response to oxygen-containing compound	http://amigo.geneontology.org/amigo/term/GO:1901700	Akr1b3 Psap Prdx2 Prkaca Inpp5k Slc4a1 Abcg1 Hspd1 Car2 Map1lc3a Lamtor2 Adh5 Txn1 Aldoa Rps3 Syap1 Gpi1 Phpt1 Phb Ywhag Fbxo6 Npm1 Gnai1 Prnp Bcl2l2 Lamtor3 Tomm20
0.0035857	26	1087	2.29591	Negative regulation of protein metabolic process	http://amigo.geneontology.org/amigo/term/GO:0051248	Apoe Dusp3 Coro1c Inpp5k Pfdn2 Ube2z Ywhab Rtn4 Prkar1a Caml Tppp Itih4 Pabpc1 Kng1 Bin1 Itm2c Snta1 Fxr1 Rps3 Vbp1 Gabarapl2 Gpi1 Phb Cirbp Npm1 Prnp
0.014902	26	1246	2.00294	Organonitrogen compound catabolic process	http://amigo.geneontology.org/amigo/term/GO:1901565	Apoe Psap Prkaca Psmd4 Ube2z Psmb6 Caml Erap1 Glud1 Asrgl1 Hprt Nsfl1c Ddah1 Rad23b Acot7 Gabarapl2 Acat1 Psma4 Snx1 Nsf Ube2r2 Cpe Phb Ubqln2 Fbxo6 Psma3
0.0633373	26	1470	1.69773	Neuron differentiation	http://amigo.geneontology.org/amigo/term/GO:0030182	Apoe Prkcsh Psap Cdc42 Acsl6 Rtn4 Vcl Ywhaz Epb41l3 Bin1 Hprt Itm2c Tspan2 Ulk1 Cttn Rab3a Zpr1 Rap1gap2 Negr1 Pacsin1 Ywhag Ap2a1 Qk Nlgn1 Rhog Dynlt1a
0.00177234	25	966	2.48413	Regulation of cellular component biogenesis	http://amigo.geneontology.org/amigo/term/GO:0044087	Mien1 Apoe Dusp3 Coro1c Prkaca Inpp5k Cdc42 Rala Tppp Vcl Bin1 Hras Fxr1 Pfn2 Ulk1 Rps3 Cttn Rab3a Rab3gap1 Negr1 Ubqln2 Npm1 Nlgn1 Rhog Arpc4
0.0308455	25	1281	1.87328	Macromolecule catabolic process	http://amigo.geneontology.org/amigo/term/GO:0009057	Apoe Psap Prkaca Psmd4 Ube2z Psmb6 Caml Pabpc1 Nsfl1c Fxr1 Rad23b Gabarapl2 Zpr1 Psma4 Snx1 Pygb Nsf Ube2r2 Phb Cirbp Ubqln2 Fbxo6 Npm1 Psma3 Qk
1.82242e-05	24	654	3.52245	Localization within membrane	http://amigo.geneontology.org/amigo/term/GO:0051668	Apoe Psap Inpp5k Pgrmc1 Slc4a1 Rala Golga7 Hspa4 Stx8 Caml Epb41l3 Hras Arhgap1 Sec62 Pdcd5 Rab3a Nsf Ap2b1 Rab3gap1 Cpe Pacsin1 Nlgn1 Rhog Prnp
0.000895745	24	862	2.67249	Regulation of cellular localization	http://amigo.geneontology.org/amigo/term/GO:0060341	Rab23 Prkaca Inpp5k Pgrmc1 Cdc42 Rtn4 Stx8 Abcg1 Hras Arhgap1 Nsfl1c Txn1 Pdcd5 Zpr1 Tmem35a Chchd4 Ap2b1 Phpt1 Cep131 Npm1 Gnai1 Nlgn1 Rhog Prnp
0.0321242	24	1215	1.89604	Regulation of hydrolase activity	http://amigo.geneontology.org/amigo/term/GO:0051336	Psap Coro1c Ppp2r1a Ube2z Itih4 Kng1 Bin1 Hras Hspd1 Arhgap1 Pfn2 Dnajb4 Pdcd5 Rps3 Rab3a Rab3gap1 Gpi1 Rap1gap2 Phb Npm1 Abce1 Psma3 Rhog Prnp
0.000159414	23	710	3.10943	Membrane organization	http://amigo.geneontology.org/amigo/term/GO:0061024	Apoe Psap Coro1c Slc4a1 Cdc42 Sar1a Hspa4 Rtn4 Stx8 Caml Syngr1 Abcg1 Epb41l3 Bin1 Nsfl1c Them4 Pdcd5 Rab3a Osbpl2 Pacsin1 Nlgn1 Rhog Bcl2l2
0.00728692	23	966	2.2854	Negative regulation of apoptotic process	http://amigo.geneontology.org/amigo/term/GO:0043066	Akr1b3 Mien1 Apoe Prdx2 Ube2z Atox1 Mydgf Hras Hspd1 Rps6 Txndc12 Cttn Aars Zpr1 Gpi1 Phb Grm7 Npm1 Rpl10-ps3 Qk Ptrh2 Prnp Bcl2l2
0.00892604	23	987	2.23678	Negative regulation of programmed cell death	http://amigo.geneontology.org/amigo/term/GO:0043069	Akr1b3 Mien1 Apoe Prdx2 Ube2z Atox1 Mydgf Hras Hspd1 Rps6 Txndc12 Cttn Aars Zpr1 Gpi1 Phb Grm7 Npm1 Rpl10-ps3 Qk Ptrh2 Prnp Bcl2l2
0.0206924	23	1083	2.0385	Regulation of organelle organization	http://amigo.geneontology.org/amigo/term/GO:0033043	Eno2 Inpp5k Pfdn2 Cdc42 Prkar1a Tppp Abcg1 Bin1 Hras Pfn2 Ulk1 Pdcd5 Rps3 Cttn Rab3a Rab3gap1 Phpt1 Ubqln2 Npm1 Gnai1 Rhog Arpc4 Bcl2l2
0.0497838	23	1206	1.83059	Neuron development	http://amigo.geneontology.org/amigo/term/GO:0048666	Apoe Prkcsh Cdc42 Acsl6 Rtn4 Vcl Ywhaz Epb41l3 Hprt Itm2c Tspan2 Ulk1 Cttn Rab3a Zpr1 Rap1gap2 Negr1 Pacsin1 Ap2a1 Qk Nlgn1 Rhog Dynlt1a
0.101443	23	1335	1.65371	Lipid metabolic process	http://amigo.geneontology.org/amigo/term/GO:0006629	Akr1b3 Apoe Psap Inpp5k Cdc42 Abca5 Acsl6 Oxsm Abcg1 Hsd17b4 Pi4k2a Sacm1l Echs1 Nceh1 Adh5 Them4 Acot7 Far1 Acat1 Gde1 Enpp6 Prkab2 Qk
0.000530452	22	718	2.9411	Regulation of cell projection organization	http://amigo.geneontology.org/amigo/term/GO:0031344	Mien1 Apoe Prkcsh Coro1c Cdc42 Rala Acsl6 Rtn4 Hras Itm2c Fxr1 Pfn2 Cttn Rap1gap2 Negr1 Pacsin1 Ap2a1 Qk Nlgn1 Rhog Prnp Dynlt1a
0.0173683	22	995	2.12232	Positive regulation of transport	http://amigo.geneontology.org/amigo/term/GO:0051050	Apoe Prkaca Inpp5k Cdc42 Abca5 Acsl6 Rtn4 Glud1 Abcg1 Bin1 Hras Car2 Pdcd5 Rab3a Zpr1 Ap2b1 Rab3gap1 Phpt1 Cep131 Ap2a1 Nlgn1 Prnp
0.0297535	22	1064	1.98469	Neuron projection development	http://amigo.geneontology.org/amigo/term/GO:0031175	Apoe Prkcsh Cdc42 Acsl6 Rtn4 Vcl Epb41l3 Hprt Itm2c Tspan2 Ulk1 Cttn Rab3a Zpr1 Rap1gap2 Negr1 Pacsin1 Ap2a1 Qk Nlgn1 Rhog Dynlt1a
0.0687548	22	1190	1.77455	Response to nitrogen compound	http://amigo.geneontology.org/amigo/term/GO:1901698	Akr1b3 Apoe Gstm5 Inpp5k Adss Hprt Hspd1 Car2 Map1lc3a Lamtor2 Txn1 Syap1 Gpi1 Phb Ubqln2 Ywhag Fbxo6 Npm1 Prnp Bcl2l2 Lamtor3 Tomm20
0.0786826	22	1211	1.74377	Positive regulation of catalytic activity	http://amigo.geneontology.org/amigo/term/GO:0043085	Apoe Psap Coro1c Cdc42 Ywhab Bin1 Hras Hspd1 Arhgap1 Pfn2 Dnajb4 Pdcd5 Rps3 Syap1 Rab3a Cops8 Rab3gap1 Rap1gap2 Phb Npm1 Rhog Prnp
4.59387e-06	21	466	4.32559	Nucleotide metabolic process	http://amigo.geneontology.org/amigo/term/GO:0009117	Dlat Eno2 Rab23 Slc4a1 Pdhx Adss Acsl6 Mthfd1 Oxsm Hsd17b4 Hprt Cmpk1 Acot7 Paics Aldoa Far1 Acat1 Gucy1a1 Gpi1 Atp5j2 Suclg2
6.24361e-06	21	476	4.23471	Nucleoside phosphate metabolic process	http://amigo.geneontology.org/amigo/term/GO:0006753	Dlat Eno2 Rab23 Slc4a1 Pdhx Adss Acsl6 Mthfd1 Oxsm Hsd17b4 Hprt Cmpk1 Acot7 Paics Aldoa Far1 Acat1 Gucy1a1 Gpi1 Atp5j2 Suclg2
4.05218e-05	21	537	3.75368	Nucleobase-containing small molecule metabolic process	http://amigo.geneontology.org/amigo/term/GO:0055086	Dlat Eno2 Rab23 Slc4a1 Pdhx Adss Acsl6 Mthfd1 Oxsm Hsd17b4 Hprt Cmpk1 Acot7 Paics Aldoa Far1 Acat1 Gucy1a1 Gpi1 Atp5j2 Suclg2
0.000117411	21	589	3.42228	Protein localization to membrane	http://amigo.geneontology.org/amigo/term/GO:0072657	Apoe Inpp5k Pgrmc1 Slc4a1 Golga7 Hspa4 Stx8 Caml Epb41l3 Hras Sec62 Pdcd5 Rab3a Nsf Ap2b1 Rab3gap1 Cpe Pacsin1 Nlgn1 Rhog Prnp
0.00107459	21	701	2.8755	Regulation of plasma membrane bounded cell projection organization	http://amigo.geneontology.org/amigo/term/GO:0120035	Mien1 Apoe Prkcsh Coro1c Cdc42 Rala Acsl6 Rtn4 Hras Itm2c Fxr1 Pfn2 Rap1gap2 Negr1 Pacsin1 Ap2a1 Qk Nlgn1 Rhog Prnp Dynlt1a
0.0285964	21	992	2.03198	Cellular protein-containing complex assembly	http://amigo.geneontology.org/amigo/term/GO:0034622	Psmd4 Hspa4 Rtn4 Tppp Bin1 Pfn2 Cops7a Rps3 Cttn Vbp1 Rab3a Tmem35a Chchd4 Cops8 Ap2b1 Rab3gap1 Ndufb10 Cltb Npm1 Rpl10-ps3 Arpc4
0.0384274	21	1029	1.95892	Negative regulation of cellular protein metabolic process	http://amigo.geneontology.org/amigo/term/GO:0032269	Apoe Dusp3 Coro1c Inpp5k Ube2z Ywhab Prkar1a Caml Tppp Itih4 Pabpc1 Kng1 Bin1 Snta1 Fxr1 Rps3 Gabarapl2 Gpi1 Cirbp Npm1 Prnp
0.0557032	21	1083	1.86124	Cellular macromolecule catabolic process	http://amigo.geneontology.org/amigo/term/GO:0044265	Apoe Psap Prkaca Psmd4 Ube2z Psmb6 Caml Pabpc1 Nsfl1c Fxr1 Rad23b Gabarapl2 Zpr1 Psma4 Ube2r2 Cirbp Ubqln2 Fbxo6 Npm1 Psma3 Qk
0.102285	21	1187	1.69817	Cation transport	http://amigo.geneontology.org/amigo/term/GO:0006812	Atp6v1f Inpp5k Atp6v1b2 Atp6v0d1 Atox1 Atp6v1e1 Rtn4 Ero1a Ywhaz Atp6v1c1 Bin1 Arhgap1 Snta1 Rab3a Nsf Slc12a9 Atp5j2 Pgrmc2 Grm7 Nlgn1 Prnp
1.45872e-06	20	385	4.98633	Purine nucleotide metabolic process	http://amigo.geneontology.org/amigo/term/GO:0006163	Dlat Eno2 Rab23 Slc4a1 Pdhx Adss Acsl6 Mthfd1 Oxsm Hsd17b4 Hprt Acot7 Paics Aldoa Far1 Acat1 Gucy1a1 Gpi1 Atp5j2 Suclg2
1.45872e-06	20	385	4.98633	Ribose phosphate metabolic process	http://amigo.geneontology.org/amigo/term/GO:0019693	Dlat Eno2 Rab23 Slc4a1 Pdhx Adss Acsl6 Oxsm Tkt Hsd17b4 Hprt Acot7 Paics Aldoa Far1 Acat1 Gucy1a1 Gpi1 Atp5j2 Suclg2
2.80807e-06	20	406	4.72842	Purine-containing compound metabolic process	http://amigo.geneontology.org/amigo/term/GO:0072521	Dlat Eno2 Rab23 Slc4a1 Pdhx Adss Acsl6 Mthfd1 Oxsm Hsd17b4 Hprt Acot7 Paics Aldoa Far1 Acat1 Gucy1a1 Gpi1 Atp5j2 Suclg2
0.000155586	20	553	3.4715	Regulation of cellular protein localization	http://amigo.geneontology.org/amigo/term/GO:1903827	Rab23 Prkaca Inpp5k Pgrmc1 Cdc42 Rtn4 Stx8 Hras Nsfl1c Txn1 Pdcd5 Zpr1 Tmem35a Chchd4 Ap2b1 Cep131 Npm1 Gnai1 Rhog Prnp
0.000530452	20	610	3.14711	Monocarboxylic acid metabolic process	http://amigo.geneontology.org/amigo/term/GO:0032787	Dlat Akr1b3 Eno2 Slc4a1 Pdhx Acsl6 Aspa Oxsm Hsd17b4 Echs1 Adh5 Them4 Acot7 Pgd Ldhb Aldoa Acat1 Gpi1 Prkab2 Qk
0.0159122	20	855	2.24531	Protein localization to organelle	http://amigo.geneontology.org/amigo/term/GO:0033365	Rab23 Hspa4 Rtn4 Bcap29 Caml Ywhaz Hras Hspd1 Nsfl1c Sec62 Txn1 Pdcd5 Gabarapl2 Zpr1 Chchd4 Rab3gap1 Cpe Cep131 Npm1 Tomm20
0.047295	20	987	1.94502	Cellular lipid metabolic process	http://amigo.geneontology.org/amigo/term/GO:0044255	Akr1b3 Apoe Psap Inpp5k Acsl6 Oxsm Abcg1 Hsd17b4 Pi4k2a Sacm1l Echs1 Nceh1 Adh5 Them4 Acot7 Far1 Acat1 Gde1 Prkab2 Qk
0.0622863	20	1029	1.86563	Secretion	http://amigo.geneontology.org/amigo/term/GO:0046903	Apoe Psap Prkaca Rala Rtn4 Glud1 Ywhaz Syngr1 Abcg1 Pi4k2a Car2 Pfn2 Erp29 Rab3a Nsf Rab3gap1 Phpt1 Cpe Grm7 Nlgn1
0.11404	20	1133	1.69438	Negative regulation of molecular function	http://amigo.geneontology.org/amigo/term/GO:0044092	Apoe Dusp3 Coro1c Prdx2 Inpp5k Slc4a1 Ube2z Ywhab Prkar1a Itih4 Kng1 Bin1 Hras Gpi1 Phpt1 Rnh1 Npm1 Abce1 Cttnbp2nl Prnp
0.168502	20	1229	1.56203	Cellular response to oxygen-containing compound	http://amigo.geneontology.org/amigo/term/GO:1901701	Akr1b3 Psap Prdx2 Prkaca Inpp5k Abcg1 Car2 Map1lc3a Lamtor2 Adh5 Txn1 Rps3 Syap1 Phpt1 Ywhag Npm1 Gnai1 Prnp Bcl2l2 Lamtor3
0.181157	20	1263	1.51998	Regulation of phosphorylation	http://amigo.geneontology.org/amigo/term/GO:0042325	Apoe Dusp3 Coro1c Inpp5k Slc4a1 Cdc42 Ywhab Mydgf Prkar1a Hras Fxr1 Pfn2 Txn1 Erp29 Rps3 Syap1 Cops8 Phb Npm1 Prnp
2.16075e-06	19	358	5.09427	Purine ribonucleotide metabolic process	http://amigo.geneontology.org/amigo/term/GO:0009150	Dlat Eno2 Rab23 Slc4a1 Pdhx Adss Acsl6 Oxsm Hsd17b4 Hprt Acot7 Paics Aldoa Far1 Acat1 Gucy1a1 Gpi1 Atp5j2 Suclg2
3.87061e-06	19	376	4.8504	Ribonucleotide metabolic process	http://amigo.geneontology.org/amigo/term/GO:0009259	Dlat Eno2 Rab23 Slc4a1 Pdhx Adss Acsl6 Oxsm Hsd17b4 Hprt Acot7 Paics Aldoa Far1 Acat1 Gucy1a1 Gpi1 Atp5j2 Suclg2
0.00487363	19	686	2.65853	Negative regulation of cellular component organization	http://amigo.geneontology.org/amigo/term/GO:0051129	Apoe Prkcsh Coro1c Inpp5k Pgrmc1 Pfdn2 Cdc42 Rtn4 Prkar1a Itm2c Pfn2 Vbp1 Rap1gap2 Pacsin1 Ubqln2 Npm1 Nlgn1 Prnp Bcl2l2
0.014902	19	784	2.32621	Actin filament-based process	http://amigo.geneontology.org/amigo/term/GO:0030029	Coro1c Inpp5k Cdc42 Rala Prkar1a Epb41l3 Bin1 Hras Snta1 Pfn2 Tln1 Cttn Tpm4 Phpt1 Wipf2 Pacsin1 Rhog Arpc4 Myl6
0.0206924	19	818	2.22952	Peptide metabolic process	http://amigo.geneontology.org/amigo/term/GO:0006518	Apoe Gstm5 Rtn4 Erap1 Pabpc1 Abcg1 Bin1 Fxr1 Rps6 Rps3 Aars Mrpl55 Cpe Cirbp Npm1 Abce1 Rpl10-ps3 Qk Prnp
0.0285964	19	857	2.12806	Secretion by cell	http://amigo.geneontology.org/amigo/term/GO:0032940	Apoe Psap Prkaca Rala Rtn4 Glud1 Ywhaz Syngr1 Abcg1 Pi4k2a Pfn2 Erp29 Rab3a Nsf Rab3gap1 Phpt1 Cpe Grm7 Nlgn1
0.0368474	19	887	2.05609	Regulation of catabolic process	http://amigo.geneontology.org/amigo/term/GO:0009894	Apoe Prkaca Slc4a1 Caml Pabpc1 Fxr1 Cisd2 Rad23b Ulk1 Cttn Gabarapl2 Snx1 Nsf Rab3gap1 Phb Cirbp Ubqln2 Npm1 Qk
0.0418069	19	905	2.01519	Export from cell	http://amigo.geneontology.org/amigo/term/GO:0140352	Apoe Psap Prkaca Rala Rtn4 Glud1 Ywhaz Syngr1 Abcg1 Pi4k2a Pfn2 Erp29 Rab3a Nsf Rab3gap1 Phpt1 Cpe Grm7 Nlgn1
0.13095	19	1084	1.68243	Response to organonitrogen compound	http://amigo.geneontology.org/amigo/term/GO:0010243	Akr1b3 Apoe Inpp5k Adss Hprt Hspd1 Car2 Map1lc3a Lamtor2 Syap1 Gpi1 Phb Ubqln2 Ywhag Fbxo6 Prnp Bcl2l2 Lamtor3 Tomm20
0.000173101	18	462	3.73975	Endomembrane system organization	http://amigo.geneontology.org/amigo/term/GO:0010256	Rab5b Psap Coro1c Slc4a1 Cdc42 Rtn4 Caml Ywhaz Syngr1 Abcg1 Epb41l3 Bin1 Pi4k2a Nsfl1c Rab3a Rab3gap1 Osbpl2 Pacsin1
0.0176837	18	739	2.33797	Cell junction organization	http://amigo.geneontology.org/amigo/term/GO:0034330	Apoe Dusp3 Coro1c Prkaca Pgrmc1 Cdc42 Vcl Ywhaz Epb41l3 Snta1 Pfn2 Lamtor2 Tln1 Cttn Rab3a Negr1 Nlgn1 Prnp
0.0276253	18	783	2.20659	Negative regulation of catalytic activity	http://amigo.geneontology.org/amigo/term/GO:0043086	Apoe Dusp3 Coro1c Inpp5k Slc4a1 Ube2z Ywhab Prkar1a Itih4 Kng1 Bin1 Hras Gpi1 Phpt1 Rnh1 Npm1 Abce1 Prnp
0.0900886	18	942	1.83414	Protein catabolic process	http://amigo.geneontology.org/amigo/term/GO:0030163	Apoe Psap Prkaca Psmd4 Ube2z Psmb6 Caml Nsfl1c Rad23b Gabarapl2 Psma4 Snx1 Nsf Ube2r2 Phb Ubqln2 Fbxo6 Psma3
0.180991	18	1097	1.57499	Ion transmembrane transport	http://amigo.geneontology.org/amigo/term/GO:0034220	Atp6v1f Atp6v1b2 Slc4a1 Atp6v0d1 Atox1 Atp6v1e1 Ero1a Ank Atp6v1c1 Bin1 Snta1 Slc12a9 Lasp1 Atp5j2 Grm7 Nlgn1 Ywhaq Prnp
0.198114	18	1124	1.53716	Regulation of protein phosphorylation	http://amigo.geneontology.org/amigo/term/GO:0001932	Apoe Dusp3 Coro1c Inpp5k Ywhab Mydgf Prkar1a Hras Fxr1 Pfn2 Txn1 Erp29 Rps3 Syap1 Cops8 Phb Npm1 Prnp
0.000399852	17	446	3.65869	Generation of precursor metabolites and energy	http://amigo.geneontology.org/amigo/term/GO:0006091	Dlat Eno2 Prkaca Inpp5k Slc4a1 Mdh2 Mdh1 Tkt Adh5 Pgd Aldoa Acat1 Pygb Chchd4 Gpi1 Atp5j2 Suclg2
0.0516183	17	792	2.06032	Cellular component morphogenesis	http://amigo.geneontology.org/amigo/term/GO:0032989	Apoe Coro1c Cdc42 Rtn4 Prkar1a Tppp Vcl Epb41l3 Hprt Ulk1 Cttn Rab3a Snx1 Mobp Pacsin1 Nlgn1 Rhog
0.141036	17	947	1.7231	Cellular homeostasis	http://amigo.geneontology.org/amigo/term/GO:0019725	Apoe Prdx2 Prkaca Slc4a1 Atp6v0d1 Atox1 Rtn4 Ero1a Kng1 Abcg1 Car2 Txn1 Aldoa Phpt1 Slc12a9 Npm1 Prnp
0.180991	17	1014	1.60925	Central nervous system development	http://amigo.geneontology.org/amigo/term/GO:0007417	Psap Atp6v0d1 Rtn4 Aspa Tppp Glud1 Bin1 Hprt Tspan2 Aars Acat1 Zpr1 Mobp Rab3gap1 Tmx2 Qk Bcl2l2
6.27056e-06	16	274	5.60507	Protein targeting	http://amigo.geneontology.org/amigo/term/GO:0006605	Inpp5k Golga7 Ywhab Hspa4 Ywhaz Syngr1 Hras Hspd1 Sec62 Pdcd5 Chchd4 Ywhag Nlgn1 Ywhaq Prnp Tomm20
0.00375098	16	500	3.07158	Organophosphate biosynthetic process	http://amigo.geneontology.org/amigo/term/GO:0090407	Dlat Pdhx Adss Acsl6 Mthfd1 Tkt Pi4k2a Hprt Cmpk1 Acot7 Paics Aldoa Far1 Acat1 Gucy1a1 Atp5j2
0.00651611	16	536	2.86528	Small molecule biosynthetic process	http://amigo.geneontology.org/amigo/term/GO:0044283	Akr1b3 Apoe Mthfd1 Oxsm Glud1 Abcg1 Psat1 Hprt Acot7 Pgd Ldhb Aldoa Spr Gpi1 Prkab2 Qk
0.00656441	16	537	2.85994	Regulation of protein transport	http://amigo.geneontology.org/amigo/term/GO:0051223	Apoe Rab23 Prkaca Inpp5k Cdc42 Glud1 Abcg1 Hras Txn1 Erp29 Pdcd5 Zpr1 Chchd4 Phpt1 Cep131 Prnp
0.00686509	16	540	2.84405	Endocytosis	http://amigo.geneontology.org/amigo/term/GO:0006897	Rab5b Apoe Cdc42 Bin1 Hras Tln1 Cttn Snx1 Nsf Ap2b1 Pacsin1 Cltb Ubqln2 Ap2a1 Nlgn1 Rhog
0.00979898	16	567	2.70862	Regulation of establishment of protein localization	http://amigo.geneontology.org/amigo/term/GO:0070201	Apoe Rab23 Prkaca Inpp5k Cdc42 Glud1 Abcg1 Hras Txn1 Erp29 Pdcd5 Zpr1 Chchd4 Phpt1 Cep131 Prnp
0.0110666	16	578	2.65708	Regulation of vesicle-mediated transport	http://amigo.geneontology.org/amigo/term/GO:0060627	Rab5b Apoe Cdc42 Rala Bin1 Arhgap1 Pfn2 Rab3a Nsf Ap2b1 Rab3gap1 Pacsin1 Ubqln2 Grm7 Ap2a1 Nlgn1
0.0403792	16	700	2.19398	Actin cytoskeleton organization	http://amigo.geneontology.org/amigo/term/GO:0030036	Coro1c Inpp5k Cdc42 Rala Prkar1a Epb41l3 Bin1 Hras Pfn2 Tln1 Cttn Tpm4 Phpt1 Pacsin1 Rhog Arpc4
0.05269	16	728	2.1096	Supramolecular fiber organization	http://amigo.geneontology.org/amigo/term/GO:0097435	Apoe Coro1c Inpp5k Pfdn2 Cdc42 Prkar1a Tppp Bin1 Pfn2 Rps3 Cttn Vbp1 Tpm4 Pacsin1 Rhog Arpc4
0.0699341	16	769	1.99713	Regulation of proteolysis	http://amigo.geneontology.org/amigo/term/GO:0030162	Apoe Prkaca Ube2z Caml Itih4 Kng1 Bin1 Hspd1 Rad23b Pdcd5 Rps3 Gabarapl2 Gpi1 Ubqln2 Psma3 Prnp
0.0085704	15	500	2.87961	Mitochondrion organization	http://amigo.geneontology.org/amigo/term/GO:0007005	Hspa4 Ywhaz Hspd1 Map1lc3a Them4 Cisd2 Pdcd5 Cttn Rab3a Gabarapl2 Chchd4 Phb Ndufb10 Bcl2l2 Tomm20
0.0104653	15	515	2.79573	Plasma membrane bounded cell projection assembly	http://amigo.geneontology.org/amigo/term/GO:0120031	Mien1 Coro1c Rab23 Inpp5k Cdc42 Rala Atp6v0d1 Vcl Hras Fxr1 Pfn2 Cttn Cep131 Nlgn1 Rhog
0.0123025	15	527	2.73207	Cell projection assembly	http://amigo.geneontology.org/amigo/term/GO:0030031	Mien1 Coro1c Rab23 Inpp5k Cdc42 Rala Atp6v0d1 Vcl Hras Fxr1 Pfn2 Cttn Cep131 Nlgn1 Rhog
0.0216696	15	573	2.51274	Carbohydrate derivative biosynthetic process	http://amigo.geneontology.org/amigo/term/GO:1901137	Dlat Pdhx Adss Acsl6 Tkt Hprt Itm2c Acot7 Paics Aldoa Acat1 Gucy1a1 Atp5j2 Ap2a1 Pomgnt2
0.0244287	15	584	2.46542	Carbohydrate metabolic process	http://amigo.geneontology.org/amigo/term/GO:0005975	Dlat Akr1b3 Eno2 Inpp5k Slc4a1 Mdh2 Mdh1 Pgm1 Pgd Ldhb Aldoa Pygb Gpi1 Uevld Ap2a1
0.0285964	15	601	2.39568	Response to inorganic substance	http://amigo.geneontology.org/amigo/term/GO:0010035	Akr1b3 Mien1 Psap Prdx2 Slc4a1 Adss Glud1 Hspd1 Car2 Map1lc3a Txn1 Rps3 Gpi1 Nlgn1 Prnp
0.0616434	15	682	2.11115	Positive regulation of hydrolase activity	http://amigo.geneontology.org/amigo/term/GO:0051345	Psap Coro1c Bin1 Hras Hspd1 Arhgap1 Pfn2 Dnajb4 Pdcd5 Rps3 Rab3a Rab3gap1 Rap1gap2 Phb Rhog
0.0937535	15	739	1.94831	Regulation of cellular catabolic process	http://amigo.geneontology.org/amigo/term/GO:0031329	Apoe Prkaca Caml Pabpc1 Fxr1 Cisd2 Rad23b Ulk1 Cttn Gabarapl2 Rab3gap1 Cirbp Ubqln2 Npm1 Qk
0.120087	15	776	1.85542	Amide biosynthetic process	http://amigo.geneontology.org/amigo/term/GO:0043604	Dlat Pdhx Acsl6 Pabpc1 Fxr1 Rps6 Rps3 Aars Acat1 Mrpl55 Cirbp Npm1 Abce1 Rpl10-ps3 Qk
0.130734	15	790	1.82253	Cellular protein catabolic process	http://amigo.geneontology.org/amigo/term/GO:0044257	Apoe Psap Prkaca Psmd4 Ube2z Psmb6 Caml Nsfl1c Rad23b Gabarapl2 Psma4 Ube2r2 Ubqln2 Fbxo6 Psma3
0.16288	15	833	1.72845	Inorganic ion transmembrane transport	http://amigo.geneontology.org/amigo/term/GO:0098660	Atp6v1f Atp6v1b2 Slc4a1 Atp6v0d1 Atox1 Atp6v1e1 Ero1a Ank Atp6v1c1 Bin1 Snta1 Slc12a9 Atp5j2 Grm7 Prnp
0.16288	15	827	1.74099	Organelle assembly	http://amigo.geneontology.org/amigo/term/GO:0070925	Rab23 Atp6v0d1 Prkar1a Nsfl1c Map1lc3a Ulk1 Rps3 Gabarapl2 Rab3gap1 Cep131 Cirbp Ubqln2 Npm1 Rpl10-ps3 Nlgn1
0.164162	15	843	1.70795	Regulation of transferase activity	http://amigo.geneontology.org/amigo/term/GO:0051338	Apoe Dusp3 Coro1c Inpp5k Cdc42 Ywhab Prkar1a Hras Rps3 Syap1 Cops8 Phpt1 Phb Npm1 Prnp
0.00514274	14	415	3.23811	Positive regulation of cell projection organization	http://amigo.geneontology.org/amigo/term/GO:0031346	Mien1 Apoe Coro1c Cdc42 Rala Acsl6 Rtn4 Hras Negr1 Pacsin1 Ap2a1 Qk Nlgn1 Dynlt1a
0.00577422	14	421	3.19196	Regulation of cellular amide metabolic process	http://amigo.geneontology.org/amigo/term/GO:0034248	Apoe Rtn4 Pabpc1 Abcg1 Bin1 Fxr1 Rps3 Aars Cirbp Npm1 Abce1 Rpl10-ps3 Qk Prnp
0.00819422	14	442	3.04031	Response to oxidative stress	http://amigo.geneontology.org/amigo/term/GO:0006979	Akr1b3 Apoe Psap Prdx2 Slc4a1 Atox1 Ero1a P4hb Hspd1 Map1lc3a Txn1 Rps3 Chchd4 Prnp
0.0263371	14	530	2.5355	Regulation of cytoskeleton organization	http://amigo.geneontology.org/amigo/term/GO:0051493	Inpp5k Pfdn2 Cdc42 Tppp Bin1 Hras Pfn2 Rps3 Cttn Phpt1 Npm1 Gnai1 Rhog Arpc4
0.027821	14	534	2.51651	Positive regulation of cellular component biogenesis	http://amigo.geneontology.org/amigo/term/GO:0044089	Mien1 Apoe Cdc42 Rala Tppp Bin1 Hras Pfn2 Ulk1 Rps3 Cttn Rab3gap1 Nlgn1 Arpc4
0.0647629	14	624	2.15355	Regulation of cellular response to stress	http://amigo.geneontology.org/amigo/term/GO:0080135	Dusp3 Psap Cdc42 Rtn4 P4hb Hras Fxr1 Ddah1 Txn1 Txndc12 Erp29 Rps3 Ubqln2 Npm1
0.0935613	14	670	2.0057	Plasma membrane bounded cell projection morphogenesis	http://amigo.geneontology.org/amigo/term/GO:0120039	Apoe Coro1c Cdc42 Rtn4 Vcl Epb41l3 Hprt Ulk1 Cttn Rab3a Snx1 Pacsin1 Nlgn1 Rhog
0.0975477	14	675	1.99084	Cell projection morphogenesis	http://amigo.geneontology.org/amigo/term/GO:0048858	Apoe Coro1c Cdc42 Rtn4 Vcl Epb41l3 Hprt Ulk1 Cttn Rab3a Snx1 Pacsin1 Nlgn1 Rhog
0.11404	14	699	1.92248	Anterograde trans-synaptic signaling	http://amigo.geneontology.org/amigo/term/GO:0098916	Apoe Prkaca Syngr1 Hras Car2 Pfn2 Rab3a Gucy1a1 Rab3gap1 Ywhag Grm7 Gnai1 Nlgn1 Prnp
0.11404	14	699	1.92248	Chemical synaptic transmission	http://amigo.geneontology.org/amigo/term/GO:0007268	Apoe Prkaca Syngr1 Hras Car2 Pfn2 Rab3a Gucy1a1 Rab3gap1 Ywhag Grm7 Gnai1 Nlgn1 Prnp
0.119475	14	704	1.90883	Cell part morphogenesis	http://amigo.geneontology.org/amigo/term/GO:0032990	Apoe Coro1c Cdc42 Rtn4 Vcl Epb41l3 Hprt Ulk1 Cttn Rab3a Snx1 Pacsin1 Nlgn1 Rhog
0.121112	14	707	1.90073	Trans-synaptic signaling	http://amigo.geneontology.org/amigo/term/GO:0099537	Apoe Prkaca Syngr1 Hras Car2 Pfn2 Rab3a Gucy1a1 Rab3gap1 Ywhag Grm7 Gnai1 Nlgn1 Prnp
0.142139	14	732	1.83581	Regulation of kinase activity	http://amigo.geneontology.org/amigo/term/GO:0043549	Apoe Dusp3 Coro1c Inpp5k Cdc42 Ywhab Prkar1a Hras Rps3 Syap1 Cops8 Phb Npm1 Prnp
0.145145	14	735	1.82832	Proteolysis involved in cellular protein catabolic process	http://amigo.geneontology.org/amigo/term/GO:0051603	Apoe Prkaca Psmd4 Ube2z Psmb6 Caml Nsfl1c Rad23b Gabarapl2 Psma4 Ube2r2 Ubqln2 Fbxo6 Psma3
0.148057	14	738	1.82089	Synaptic signaling	http://amigo.geneontology.org/amigo/term/GO:0099536	Apoe Prkaca Syngr1 Hras Car2 Pfn2 Rab3a Gucy1a1 Rab3gap1 Ywhag Grm7 Gnai1 Nlgn1 Prnp
0.000109505	13	229	5.44903	Nucleotide biosynthetic process	http://amigo.geneontology.org/amigo/term/GO:0009165	Dlat Pdhx Adss Acsl6 Mthfd1 Hprt Cmpk1 Acot7 Paics Aldoa Acat1 Gucy1a1 Atp5j2
0.000117411	13	232	5.37857	Nucleoside phosphate biosynthetic process	http://amigo.geneontology.org/amigo/term/GO:1901293	Dlat Pdhx Adss Acsl6 Mthfd1 Hprt Cmpk1 Acot7 Paics Aldoa Acat1 Gucy1a1 Atp5j2
0.00188271	13	317	3.93637	Sulfur compound metabolic process	http://amigo.geneontology.org/amigo/term/GO:0006790	Dlat Gstm5 Pdhx Acsl6 Mthfd1 Oxsm Hspa9 Hsd17b4 Acot7 Far1 Acat1 Mat2b Suclg2
0.00412102	13	353	3.53493	Protein localization to cell periphery	http://amigo.geneontology.org/amigo/term/GO:1990778	Inpp5k Pgrmc1 Slc4a1 Golga7 Stx8 Epb41l3 Hras Rab3a Nsf Pacsin1 Gnai1 Rhog Prnp
0.03243	13	492	2.53624	Modulation of chemical synaptic transmission	http://amigo.geneontology.org/amigo/term/GO:0050804	Apoe Prkaca Syngr1 Hras Car2 Pfn2 Rab3a Rab3gap1 Ywhag Grm7 Gnai1 Nlgn1 Prnp
0.0328653	13	493	2.53109	Regulation of trans-synaptic signaling	http://amigo.geneontology.org/amigo/term/GO:0099177	Apoe Prkaca Syngr1 Hras Car2 Pfn2 Rab3a Rab3gap1 Ywhag Grm7 Gnai1 Nlgn1 Prnp
0.04787	13	526	2.3723	Organelle localization	http://amigo.geneontology.org/amigo/term/GO:0051640	Cdc42 Stx8 Ywhaz Bin1 Nsfl1c Nudc Rab3a Nsf Rab3gap1 Npm1 Abce1 Nlgn1 Dynlt1a
0.109202	13	624	1.99973	Regulation of protein kinase activity	http://amigo.geneontology.org/amigo/term/GO:0045859	Apoe Dusp3 Coro1c Inpp5k Ywhab Prkar1a Hras Rps3 Syap1 Cops8 Phb Npm1 Prnp
0.12466	13	641	1.94669	Regulation of secretion by cell	http://amigo.geneontology.org/amigo/term/GO:1903530	Apoe Rala Rtn4 Glud1 Abcg1 Pfn2 Erp29 Rab3a Nsf Rab3gap1 Phpt1 Grm7 Nlgn1
0.135256	13	654	1.908	Positive regulation of cell death	http://amigo.geneontology.org/amigo/term/GO:0010942	Apoe Cdc42 Ppp2r1a Ube2z Bin1 Hspd1 Itm2c Rps6 Pdcd5 Rps3 Phb Ptrh2 Prnp
0.181185	13	726	1.71877	Regulation of secretion	http://amigo.geneontology.org/amigo/term/GO:0051046	Apoe Rala Rtn4 Glud1 Abcg1 Pfn2 Erp29 Rab3a Nsf Rab3gap1 Phpt1 Grm7 Nlgn1
5.33672e-05	12	175	6.58195	Ribose phosphate biosynthetic process	http://amigo.geneontology.org/amigo/term/GO:0046390	Dlat Pdhx Adss Acsl6 Tkt Hprt Acot7 Paics Aldoa Acat1 Gucy1a1 Atp5j2
5.52986e-05	12	177	6.50758	Purine nucleotide biosynthetic process	http://amigo.geneontology.org/amigo/term/GO:0006164	Dlat Pdhx Adss Acsl6 Mthfd1 Hprt Acot7 Paics Aldoa Acat1 Gucy1a1 Atp5j2
8.05018e-05	12	184	6.26001	Purine-containing compound biosynthetic process	http://amigo.geneontology.org/amigo/term/GO:0072522	Dlat Pdhx Adss Acsl6 Mthfd1 Hprt Acot7 Paics Aldoa Acat1 Gucy1a1 Atp5j2
0.00761046	12	334	3.44863	Regulation of intracellular transport	http://amigo.geneontology.org/amigo/term/GO:0032386	Rab23 Prkaca Inpp5k Cdc42 Hras Arhgap1 Txn1 Pdcd5 Zpr1 Chchd4 Cep131 Prnp
0.00909278	12	345	3.33867	Small molecule catabolic process	http://amigo.geneontology.org/amigo/term/GO:0044282	Apoe Inpp5k Glud1 Hsd17b4 Asrgl1 Echs1 Adh5 Ddah1 Acot7 Pgd Acat1 Gpi1
0.0122665	12	362	3.18188	Regulation of neuron death	http://amigo.geneontology.org/amigo/term/GO:1901214	Apoe Prdx2 Cdc42 Hras Hspd1 Aars Zpr1 Ap2b1 Gpi1 Grm7 Npm1 Prnp
0.0227191	12	404	2.85109	Neuron death	http://amigo.geneontology.org/amigo/term/GO:0070997	Apoe Prdx2 Cdc42 Hras Hspd1 Aars Zpr1 Ap2b1 Gpi1 Grm7 Npm1 Prnp
0.0537482	12	475	2.42493	Proteasomal protein catabolic process	http://amigo.geneontology.org/amigo/term/GO:0010498	Apoe Prkaca Psmd4 Psmb6 Caml Nsfl1c Rad23b Gabarapl2 Psma4 Ubqln2 Fbxo6 Psma3
0.0555036	12	480	2.39967	Negative regulation of transport	http://amigo.geneontology.org/amigo/term/GO:0051051	Apoe Rab23 Inpp5k Bin1 Arhgap1 Txn1 Erp29 Pacsin1 Ubqln2 Grm7 Cttnbp2nl Ywhaq
0.0635797	12	494	2.33166	Positive regulation of organelle organization	http://amigo.geneontology.org/amigo/term/GO:0010638	Pfdn2 Cdc42 Abcg1 Bin1 Hras Pfn2 Ulk1 Pdcd5 Rps3 Cttn Rab3gap1 Arpc4
0.0840069	12	524	2.19817	Regulation of neuron projection development	http://amigo.geneontology.org/amigo/term/GO:0010975	Apoe Prkcsh Acsl6 Rtn4 Itm2c Rap1gap2 Negr1 Pacsin1 Ap2a1 Qk Nlgn1 Dynlt1a
0.103953	12	550	2.09426	Negative regulation of protein modification process	http://amigo.geneontology.org/amigo/term/GO:0031400	Apoe Dusp3 Coro1c Inpp5k Ywhab Prkar1a Caml Tppp Snta1 Rps3 Npm1 Prnp
0.104122	12	551	2.09046	Regulation of anatomical structure size	http://amigo.geneontology.org/amigo/term/GO:0090066	Apoe Rtn4 Kng1 Bin1 Snta1 Pfn2 Cttn Gucy1a1 Slc12a9 Rap1gap2 Npm1 Arpc4
0.10555	12	553	2.0829	Signal release	http://amigo.geneontology.org/amigo/term/GO:0023061	Prkaca Rtn4 Glud1 Ywhaz Abcg1 Pfn2 Rab3a Rab3gap1 Phpt1 Cpe Grm7 Nlgn1
0.142139	12	590	1.95227	Apoptotic signaling pathway	http://amigo.geneontology.org/amigo/term/GO:0097190	Prdx2 Ppp2r1a Ero1a P4hb Hras Itm2c Txndc12 Erp29 Pdcd5 Rps3 Cttn Bcl2l2
0.185772	12	656	1.75586	Neuron projection morphogenesis	http://amigo.geneontology.org/amigo/term/GO:0048812	Apoe Cdc42 Rtn4 Vcl Epb41l3 Hprt Ulk1 Cttn Rab3a Pacsin1 Nlgn1 Rhog
0.00010221	11	157	6.72519	Purine ribonucleotide biosynthetic process	http://amigo.geneontology.org/amigo/term/GO:0009152	Dlat Pdhx Adss Acsl6 Hprt Acot7 Paics Aldoa Acat1 Gucy1a1 Atp5j2
0.000161384	11	169	6.24766	Ribonucleotide biosynthetic process	http://amigo.geneontology.org/amigo/term/GO:0009260	Dlat Pdhx Adss Acsl6 Hprt Acot7 Paics Aldoa Acat1 Gucy1a1 Atp5j2
0.0015576	11	222	4.7561	Regulation of intracellular protein transport	http://amigo.geneontology.org/amigo/term/GO:0033157	Rab23 Prkaca Inpp5k Cdc42 Hras Txn1 Pdcd5 Zpr1 Chchd4 Cep131 Prnp
0.00412102	11	258	4.09246	Regulation of neuron apoptotic process	http://amigo.geneontology.org/amigo/term/GO:0043523	Apoe Prdx2 Cdc42 Hras Hspd1 Aars Zpr1 Gpi1 Grm7 Npm1 Prnp
0.00607856	11	275	3.83947	Positive regulation of cellular protein localization	http://amigo.geneontology.org/amigo/term/GO:1903829	Pgrmc1 Rtn4 Hras Pdcd5 Zpr1 Tmem35a Ap2b1 Npm1 Gnai1 Rhog Prnp
0.00819422	11	289	3.65348	Neuron apoptotic process	http://amigo.geneontology.org/amigo/term/GO:0051402	Apoe Prdx2 Cdc42 Hras Hspd1 Aars Zpr1 Gpi1 Grm7 Npm1 Prnp
0.00819422	11	289	3.65348	Protein localization to plasma membrane	http://amigo.geneontology.org/amigo/term/GO:0072659	Inpp5k Pgrmc1 Slc4a1 Golga7 Stx8 Epb41l3 Rab3a Nsf Pacsin1 Rhog Prnp
0.0351765	11	381	2.77127	Exocytosis	http://amigo.geneontology.org/amigo/term/GO:0006887	Prkaca Rala Ywhaz Syngr1 Pi4k2a Pfn2 Rab3a Nsf Rab3gap1 Grm7 Nlgn1
0.0554355	11	419	2.51994	Fatty acid metabolic process	http://amigo.geneontology.org/amigo/term/GO:0006631	Akr1b3 Acsl6 Oxsm Hsd17b4 Echs1 Adh5 Them4 Acot7 Acat1 Prkab2 Qk
0.0572914	11	422	2.50203	Small GTPase mediated signal transduction	http://amigo.geneontology.org/amigo/term/GO:0007264	Apoe Cdc42 Rala Rtn4 Hras Arhgap1 Rab3gap1 Rap1gap2 Rabif Rhog Ywhaq
0.093768	11	472	2.23698	Synapse organization	http://amigo.geneontology.org/amigo/term/GO:0050808	Apoe Pgrmc1 Cdc42 Ywhaz Snta1 Pfn2 Cttn Rab3a Negr1 Nlgn1 Prnp
0.106709	11	488	2.16364	Cell growth	http://amigo.geneontology.org/amigo/term/GO:0016049	Apoe Cdc42 Rtn4 Vcl Epb41l3 Lamtor2 Ulk1 Cttn Phb Cirbp Npm1
0.180991	11	571	1.84913	Positive regulation of apoptotic process	http://amigo.geneontology.org/amigo/term/GO:0043065	Cdc42 Ppp2r1a Ube2z Bin1 Hspd1 Itm2c Rps6 Pdcd5 Rps3 Ptrh2 Prnp
0.189135	11	586	1.8018	Positive regulation of programmed cell death	http://amigo.geneontology.org/amigo/term/GO:0043068	Cdc42 Ppp2r1a Ube2z Bin1 Hspd1 Itm2c Rps6 Pdcd5 Rps3 Ptrh2 Prnp
0.00061031	10	162	5.92511	Protein folding	http://amigo.geneontology.org/amigo/term/GO:0006457	Pfdn2 Ero1a Hspa9 P4hb Hspd1 Dnajb4 Nudc Pdcd5 Vbp1 Chchd4
0.00211516	10	194	4.94778	Regulation of cell projection assembly	http://amigo.geneontology.org/amigo/term/GO:0060491	Mien1 Coro1c Cdc42 Rala Hras Fxr1 Pfn2 Cttn Nlgn1 Rhog
0.00514274	10	223	4.30434	Regulation of endocytosis	http://amigo.geneontology.org/amigo/term/GO:0030100	Rab5b Apoe Cdc42 Bin1 Nsf Ap2b1 Pacsin1 Ubqln2 Ap2a1 Nlgn1
0.00869061	10	245	3.91783	Negative regulation of neuron death	http://amigo.geneontology.org/amigo/term/GO:1901215	Apoe Prdx2 Hras Hspd1 Aars Zpr1 Ap2b1 Gpi1 Grm7 Npm1
0.00996642	10	252	3.809	Establishment of protein localization to membrane	http://amigo.geneontology.org/amigo/term/GO:0090150	Inpp5k Golga7 Hspa4 Caml Hras Sec62 Pdcd5 Nsf Rab3gap1 Prnp
0.0285964	10	312	3.0765	Positive regulation of protein transport	http://amigo.geneontology.org/amigo/term/GO:0051222	Prkaca Cdc42 Glud1 Abcg1 Hras Pdcd5 Zpr1 Phpt1 Cep131 Prnp
0.036548	10	328	2.92643	Positive regulation of establishment of protein localization	http://amigo.geneontology.org/amigo/term/GO:1904951	Prkaca Cdc42 Glud1 Abcg1 Hras Pdcd5 Zpr1 Phpt1 Cep131 Prnp
0.0695377	10	381	2.51934	Regulation of supramolecular fiber organization	http://amigo.geneontology.org/amigo/term/GO:1902903	Apoe Inpp5k Pfdn2 Cdc42 Bin1 Pfn2 Rps3 Cttn Vbp1 Arpc4
0.071901	10	384	2.49966	Establishment of organelle localization	http://amigo.geneontology.org/amigo/term/GO:0051656	Cdc42 Ywhaz Nsfl1c Nudc Rab3a Rab3gap1 Npm1 Abce1 Nlgn1 Dynlt1a
0.0876912	10	401	2.39369	Establishment of protein localization to organelle	http://amigo.geneontology.org/amigo/term/GO:0072594	Rab23 Hspa4 Ywhaz Hspd1 Sec62 Pdcd5 Zpr1 Chchd4 Rab3gap1 Tomm20
0.11404	10	430	2.23225	Cell junction assembly	http://amigo.geneontology.org/amigo/term/GO:0034329	Dusp3 Coro1c Prkaca Cdc42 Vcl Epb41l3 Tln1 Cttn Negr1 Nlgn1
0.121406	10	437	2.1965	Actin filament organization	http://amigo.geneontology.org/amigo/term/GO:0007015	Coro1c Inpp5k Cdc42 Bin1 Pfn2 Cttn Tpm4 Pacsin1 Rhog Arpc4
0.129603	10	444	2.16187	Regulation of endopeptidase activity	http://amigo.geneontology.org/amigo/term/GO:0052548	Ube2z Itih4 Kng1 Bin1 Hspd1 Pdcd5 Rps3 Gpi1 Psma3 Prnp
0.130975	10	446	2.15217	Regulation of protein-containing complex assembly	http://amigo.geneontology.org/amigo/term/GO:0043254	Apoe Cdc42 Tppp Bin1 Pfn2 Rps3 Cttn Rab3a Rab3gap1 Arpc4
0.145145	10	458	2.09578	Organic cyclic compound catabolic process	http://amigo.geneontology.org/amigo/term/GO:1901361	Apoe Pabpc1 Hprt Fxr1 Acot7 Acat1 Zpr1 Cirbp Npm1 Qk
0.158554	10	469	2.04663	Dephosphorylation	http://amigo.geneontology.org/amigo/term/GO:0016311	Dusp3 Inpp5k Ppp2r1a Ywhab Sacm1l Hdhd2 Nceh1 Phpt1 Acp1 Cttnbp2nl
0.16196	10	471	2.03794	Regulation of peptidase activity	http://amigo.geneontology.org/amigo/term/GO:0052547	Ube2z Itih4 Kng1 Bin1 Hspd1 Pdcd5 Rps3 Gpi1 Psma3 Prnp
8.22341e-05	9	94	9.19023	Acyl-CoA metabolic process	http://amigo.geneontology.org/amigo/term/GO:0006637	Dlat Pdhx Acsl6 Oxsm Hsd17b4 Acot7 Far1 Acat1 Suclg2
8.22341e-05	9	94	9.19023	Thioester metabolic process	http://amigo.geneontology.org/amigo/term/GO:0035383	Dlat Pdhx Acsl6 Oxsm Hsd17b4 Acot7 Far1 Acat1 Suclg2
0.000195169	9	110	7.85347	Nucleoside bisphosphate metabolic process	http://amigo.geneontology.org/amigo/term/GO:0033865	Dlat Pdhx Acsl6 Oxsm Hsd17b4 Acot7 Far1 Acat1 Suclg2
0.000195169	9	110	7.85347	Ribonucleoside bisphosphate metabolic process	http://amigo.geneontology.org/amigo/term/GO:0033875	Dlat Pdhx Acsl6 Oxsm Hsd17b4 Acot7 Far1 Acat1 Suclg2
0.000195169	9	110	7.85347	Purine nucleoside bisphosphate metabolic process	http://amigo.geneontology.org/amigo/term/GO:0034032	Dlat Pdhx Acsl6 Oxsm Hsd17b4 Acot7 Far1 Acat1 Suclg2
0.00180438	9	150	5.75921	Myelination	http://amigo.geneontology.org/amigo/term/GO:0042552	Psap Bcas1 Aspa Tppp Epb41l3 Tspan2 Zpr1 Mobp Qk
0.00197333	9	153	5.64628	Ensheathment of neurons	http://amigo.geneontology.org/amigo/term/GO:0007272	Psap Bcas1 Aspa Tppp Epb41l3 Tspan2 Zpr1 Mobp Qk
0.00197333	9	153	5.64628	Axon ensheathment	http://amigo.geneontology.org/amigo/term/GO:0008366	Psap Bcas1 Aspa Tppp Epb41l3 Tspan2 Zpr1 Mobp Qk
0.00423221	9	175	4.93647	Negative regulation of neuron apoptotic process	http://amigo.geneontology.org/amigo/term/GO:0043524	Apoe Prdx2 Hras Hspd1 Aars Zpr1 Gpi1 Grm7 Npm1
0.00686509	9	191	4.52294	Regulation of plasma membrane bounded cell projection assembly	http://amigo.geneontology.org/amigo/term/GO:0120032	Mien1 Coro1c Cdc42 Rala Hras Fxr1 Pfn2 Nlgn1 Rhog
0.0106234	9	209	4.1334	Mitochondrial transport	http://amigo.geneontology.org/amigo/term/GO:0006839	Hspa4 Ywhaz Hspd1 Them4 Pdcd5 Chchd4 Atp5j2 Bcl2l2 Tomm20
0.0159122	9	228	3.78895	Receptor-mediated endocytosis	http://amigo.geneontology.org/amigo/term/GO:0006898	Apoe Cttn Snx1 Nsf Ap2b1 Pacsin1 Cltb Ubqln2 Ap2a1
0.0220972	9	244	3.5405	Vesicle-mediated transport in synapse	http://amigo.geneontology.org/amigo/term/GO:0099003	Prkaca Bin1 Pfn2 Rab3a Ap2b1 Rab3gap1 Pacsin1 Grm7 Nlgn1
0.0285651	9	258	3.34838	Regulated exocytosis	http://amigo.geneontology.org/amigo/term/GO:0045055	Prkaca Ywhaz Syngr1 Pi4k2a Pfn2 Rab3a Rab3gap1 Grm7 Nlgn1
0.0308455	9	265	3.25993	Golgi vesicle transport	http://amigo.geneontology.org/amigo/term/GO:0048193	Golga7 Sar1a Bcap29 Trappc3 Erp29 Gabarapl2 Snx1 Nsf Rabif
0.047295	9	291	2.96867	Regulation of protein stability	http://amigo.geneontology.org/amigo/term/GO:0031647	Golga7 Rtn4 Caml Hspd1 Pfn2 Rab3gap1 Phb Npm1 Prnp
0.0541319	9	300	2.87961	Energy derivation by oxidation of organic compounds	http://amigo.geneontology.org/amigo/term/GO:0015980	Dlat Prkaca Inpp5k Mdh2 Mdh1 Pygb Chchd4 Atp5j2 Suclg2
0.0635797	9	314	2.75122	Nucleocytoplasmic transport	http://amigo.geneontology.org/amigo/term/GO:0006913	Rab23 Prkaca Fyttd1 Hspa9 Txn1 Zpr1 Chchd4 Npm1 Abce1
0.0635797	9	314	2.75122	Nuclear transport	http://amigo.geneontology.org/amigo/term/GO:0051169	Rab23 Prkaca Fyttd1 Hspa9 Txn1 Zpr1 Chchd4 Npm1 Abce1
0.10555	9	360	2.39967	Regulation of translation	http://amigo.geneontology.org/amigo/term/GO:0006417	Pabpc1 Fxr1 Rps3 Aars Cirbp Npm1 Abce1 Rpl10-ps3 Qk
0.106754	9	361	2.39302	Regulation of actin cytoskeleton organization	http://amigo.geneontology.org/amigo/term/GO:0032956	Inpp5k Cdc42 Bin1 Hras Pfn2 Cttn Phpt1 Rhog Arpc4
0.130227	9	380	2.27337	Regulation of apoptotic signaling pathway	http://amigo.geneontology.org/amigo/term/GO:2001233	Prdx2 Ppp2r1a P4hb Itm2c Txndc12 Erp29 Rps3 Cttn Bcl2l2
0.130734	9	381	2.26741	Nucleobase-containing compound catabolic process	http://amigo.geneontology.org/amigo/term/GO:0034655	Pabpc1 Hprt Fxr1 Acot7 Acat1 Zpr1 Cirbp Npm1 Qk
0.142071	9	389	2.22078	Negative regulation of phosphorylation	http://amigo.geneontology.org/amigo/term/GO:0042326	Apoe Dusp3 Coro1c Inpp5k Slc4a1 Ywhab Prkar1a Npm1 Prnp
0.145999	9	393	2.19817	Regulation of protein catabolic process	http://amigo.geneontology.org/amigo/term/GO:0042176	Apoe Prkaca Caml Rad23b Gabarapl2 Snx1 Nsf Phb Ubqln2
0.16288	9	413	2.09172	Regulation of cell growth	http://amigo.geneontology.org/amigo/term/GO:0001558	Apoe Cdc42 Rtn4 Epb41l3 Lamtor2 Cttn Phb Cirbp Npm1
0.16288	9	405	2.13304	Regulation of cellular component size	http://amigo.geneontology.org/amigo/term/GO:0032535	Apoe Rtn4 Bin1 Pfn2 Cttn Slc12a9 Rap1gap2 Npm1 Arpc4
0.16288	9	407	2.12256	Regulation of actin filament-based process	http://amigo.geneontology.org/amigo/term/GO:0032970	Inpp5k Cdc42 Bin1 Hras Pfn2 Cttn Phpt1 Rhog Arpc4
0.16288	9	406	2.12779	Proteasome-mediated ubiquitin-dependent protein catabolic process	http://amigo.geneontology.org/amigo/term/GO:0043161	Psmd4 Psmb6 Caml Nsfl1c Rad23b Psma4 Ubqln2 Fbxo6 Psma3
0.16288	9	411	2.1019	Cellular nitrogen compound catabolic process	http://amigo.geneontology.org/amigo/term/GO:0044270	Pabpc1 Hprt Fxr1 Acot7 Acat1 Zpr1 Cirbp Npm1 Qk
0.16288	9	410	2.10703	Heterocycle catabolic process	http://amigo.geneontology.org/amigo/term/GO:0046700	Pabpc1 Hprt Fxr1 Acot7 Acat1 Zpr1 Cirbp Npm1 Qk
0.176811	9	427	2.02314	Autophagy	http://amigo.geneontology.org/amigo/term/GO:0006914	Rab23 Nsfl1c Map1lc3a Cisd2 Ulk1 Cttn Gabarapl2 Rab3gap1 Ubqln2
0.176811	9	427	2.02314	Process utilizing autophagic mechanism	http://amigo.geneontology.org/amigo/term/GO:0061919	Rab23 Nsfl1c Map1lc3a Cisd2 Ulk1 Cttn Gabarapl2 Rab3gap1 Ubqln2
0.180991	9	432	1.99973	Aromatic compound catabolic process	http://amigo.geneontology.org/amigo/term/GO:0019439	Pabpc1 Hprt Fxr1 Acot7 Acat1 Zpr1 Cirbp Npm1 Qk
0.0137566	8	175	4.38797	Vacuole organization	http://amigo.geneontology.org/amigo/term/GO:0007033	Eno2 Rab23 Nsfl1c Map1lc3a Ulk1 Gabarapl2 Rab3gap1 Ubqln2
0.01474	8	178	4.31402	Negative regulation of cellular amide metabolic process	http://amigo.geneontology.org/amigo/term/GO:0034249	Apoe Rtn4 Pabpc1 Bin1 Fxr1 Rps3 Cirbp Prnp
0.0153246	8	180	4.26608	Protein stabilization	http://amigo.geneontology.org/amigo/term/GO:0050821	Golga7 Rtn4 Caml Hspd1 Pfn2 Rab3gap1 Phb Npm1
0.023178	8	199	3.85877	Regulation of protein localization to membrane	http://amigo.geneontology.org/amigo/term/GO:1905475	Inpp5k Pgrmc1 Stx8 Hras Pdcd5 Ap2b1 Rhog Prnp
0.0255184	8	203	3.78273	Negative regulation of cell projection organization	http://amigo.geneontology.org/amigo/term/GO:0031345	Apoe Prkcsh Rtn4 Itm2c Pfn2 Rap1gap2 Nlgn1 Prnp
0.0285964	8	210	3.65664	Positive regulation of neuron projection development	http://amigo.geneontology.org/amigo/term/GO:0010976	Apoe Acsl6 Rtn4 Negr1 Pacsin1 Ap2a1 Qk Dynlt1a
0.0302961	8	213	3.60514	Regulation of synaptic plasticity	http://amigo.geneontology.org/amigo/term/GO:0048167	Apoe Syngr1 Hras Rab3a Rab3gap1 Ywhag Nlgn1 Prnp
0.0308504	8	215	3.5716	Lipid modification	http://amigo.geneontology.org/amigo/term/GO:0030258	Apoe Inpp5k Abcg1 Hsd17b4 Sacm1l Echs1 Adh5 Acat1
0.0323984	8	217	3.53869	Synaptic vesicle cycle	http://amigo.geneontology.org/amigo/term/GO:0099504	Prkaca Bin1 Pfn2 Rab3a Rab3gap1 Pacsin1 Grm7 Nlgn1
0.0352137	8	221	3.47464	Protein import	http://amigo.geneontology.org/amigo/term/GO:0017038	Apoe Rab23 Hspa4 Hspd1 Pdcd5 Zpr1 Chchd4 Tomm20
0.0371713	8	224	3.4281	Response to reactive oxygen species	http://amigo.geneontology.org/amigo/term/GO:0000302	Akr1b3 Psap Prdx2 Slc4a1 Hspd1 Map1lc3a Txn1 Rps3
0.0380482	8	225	3.41287	Carboxylic acid catabolic process	http://amigo.geneontology.org/amigo/term/GO:0046395	Glud1 Hsd17b4 Asrgl1 Echs1 Ddah1 Acot7 Pgd Acat1
0.0384274	8	226	3.39776	Positive regulation of cytoskeleton organization	http://amigo.geneontology.org/amigo/term/GO:0051495	Pfdn2 Cdc42 Bin1 Hras Pfn2 Rps3 Cttn Arpc4
0.0390873	8	227	3.3828	Organic acid catabolic process	http://amigo.geneontology.org/amigo/term/GO:0016054	Glud1 Hsd17b4 Asrgl1 Echs1 Ddah1 Acot7 Pgd Acat1
0.0534805	8	245	3.13426	Protein-containing complex localization	http://amigo.geneontology.org/amigo/term/GO:0031503	Fyttd1 Hras Ap2b1 Cep131 Pacsin1 Npm1 Abce1 Nlgn1
0.0618755	8	256	2.99959	Cellular amino acid metabolic process	http://amigo.geneontology.org/amigo/term/GO:0006520	Adss Mthfd1 Glud1 Psat1 Asrgl1 Ddah1 Aars Acat1
0.0699341	8	266	2.88682	Negative regulation of transferase activity	http://amigo.geneontology.org/amigo/term/GO:0051348	Apoe Dusp3 Coro1c Inpp5k Ywhab Prkar1a Phpt1 Npm1
0.0816839	8	276	2.78223	Cellular response to oxidative stress	http://amigo.geneontology.org/amigo/term/GO:0034599	Akr1b3 Psap Prdx2 P4hb Map1lc3a Txn1 Rps3 Chchd4
0.0906795	8	285	2.69437	Carboxylic acid biosynthetic process	http://amigo.geneontology.org/amigo/term/GO:0046394	Mthfd1 Oxsm Glud1 Psat1 Acot7 Ldhb Prkab2 Qk
0.0928713	8	287	2.67559	Organic acid biosynthetic process	http://amigo.geneontology.org/amigo/term/GO:0016053	Mthfd1 Oxsm Glud1 Psat1 Acot7 Ldhb Prkab2 Qk
0.115853	8	307	2.50129	Lymphocyte proliferation	http://amigo.geneontology.org/amigo/term/GO:0046651	Prdx2 Slc4a1 Prkar1a Hprt Hspd1 Rps6 Rps3 Prnp
0.120087	8	310	2.47708	Mononuclear cell proliferation	http://amigo.geneontology.org/amigo/term/GO:0032943	Prdx2 Slc4a1 Prkar1a Hprt Hspd1 Rps6 Rps3 Prnp
0.135256	8	322	2.38477	Homeostasis of number of cells	http://amigo.geneontology.org/amigo/term/GO:0048872	Prdx2 Slc4a1 Mthfd1 Caml Hspa9 Stat1 Rps6 Gpi1
0.142139	8	327	2.3483	Cellular response to chemical stress	http://amigo.geneontology.org/amigo/term/GO:0062197	Akr1b3 Psap Prdx2 P4hb Map1lc3a Txn1 Rps3 Chchd4
0.151702	8	334	2.29909	Viral process	http://amigo.geneontology.org/amigo/term/GO:0016032	Apoe Inpp5k Cdc42 Pabpc1 P4hb Stat1 Them4 Phb
0.151702	8	334	2.29909	Lipid catabolic process	http://amigo.geneontology.org/amigo/term/GO:0016042	Apoe Psap Hsd17b4 Echs1 Nceh1 Acot7 Acat1 Enpp6
0.153809	8	335	2.29222	Leukocyte proliferation	http://amigo.geneontology.org/amigo/term/GO:0070661	Prdx2 Slc4a1 Prkar1a Hprt Hspd1 Rps6 Rps3 Prnp
0.16288	8	345	2.22578	Alcohol metabolic process	http://amigo.geneontology.org/amigo/term/GO:0006066	Akr1b3 Apoe Inpp5k Abca5 Abcg1 Adh5 Spr Gde1
0.16288	8	348	2.20659	Negative regulation of protein phosphorylation	http://amigo.geneontology.org/amigo/term/GO:0001933	Apoe Dusp3 Coro1c Inpp5k Ywhab Prkar1a Npm1 Prnp
0.168748	8	354	2.16919	Immune response-regulating signaling pathway	http://amigo.geneontology.org/amigo/term/GO:0002764	Dusp3 Rtn4 Hras Hspd1 Rps3 Phpt1 Phb Prnp
0.180991	8	366	2.09807	Response to oxygen levels	http://amigo.geneontology.org/amigo/term/GO:0070482	Atp6v0d1 Rtn4 Ero1a P4hb Hspd1 Ddah1 Aldoa Npm1
0.183959	8	373	2.0587	Negative regulation of proteolysis	http://amigo.geneontology.org/amigo/term/GO:0045861	Ube2z Caml Itih4 Kng1 Bin1 Gabarapl2 Gpi1 Prnp
0.00261408	7	92	7.30335	Autophagosome assembly	http://amigo.geneontology.org/amigo/term/GO:0000045	Rab23 Nsfl1c Map1lc3a Ulk1 Gabarapl2 Rab3gap1 Ubqln2
0.00338533	7	96	6.99904	Autophagosome organization	http://amigo.geneontology.org/amigo/term/GO:1905037	Rab23 Nsfl1c Map1lc3a Ulk1 Gabarapl2 Rab3gap1 Ubqln2
0.00708464	7	114	5.89393	Pyruvate metabolic process	http://amigo.geneontology.org/amigo/term/GO:0006090	Dlat Eno2 Slc4a1 Pdhx Ldhb Aldoa Gpi1
0.0142672	7	135	4.9771	Plasma membrane organization	http://amigo.geneontology.org/amigo/term/GO:0007009	Psap Slc4a1 Epb41l3 Bin1 Rab3a Osbpl2 Pacsin1
0.0197934	7	147	4.5708	Positive regulation of intracellular protein transport	http://amigo.geneontology.org/amigo/term/GO:0090316	Prkaca Cdc42 Hras Pdcd5 Zpr1 Cep131 Prnp
0.0226638	7	153	4.39155	Regulation of RNA splicing	http://amigo.geneontology.org/amigo/term/GO:0043484	Khdrbs2 Fxr1 Zpr1 Cirbp Npm1 Qk Fam172a
0.023178	7	154	4.36304	Nuclear export	http://amigo.geneontology.org/amigo/term/GO:0051168	Prkaca Fyttd1 Hspa9 Txn1 Chchd4 Npm1 Abce1
0.0258817	7	158	4.25258	Response to hydrogen peroxide	http://amigo.geneontology.org/amigo/term/GO:0042542	Akr1b3 Psap Slc4a1 Hspd1 Map1lc3a Txn1 Rps3
0.0397162	7	179	3.75368	Receptor metabolic process	http://amigo.geneontology.org/amigo/term/GO:0043112	Apoe Caml Snx1 Nsf Ap2b1 Pacsin1 Ubqln2
0.0408051	7	181	3.7122	Alpha-amino acid metabolic process	http://amigo.geneontology.org/amigo/term/GO:1901605	Adss Mthfd1 Glud1 Psat1 Asrgl1 Ddah1 Acat1
0.051171	7	191	3.51784	Positive regulation of intracellular transport	http://amigo.geneontology.org/amigo/term/GO:0032388	Prkaca Cdc42 Hras Pdcd5 Zpr1 Cep131 Prnp
0.0689227	7	211	3.1844	Negative regulation of protein kinase activity	http://amigo.geneontology.org/amigo/term/GO:0006469	Apoe Dusp3 Coro1c Inpp5k Ywhab Prkar1a Npm1
0.0689227	7	211	3.1844	Macroautophagy	http://amigo.geneontology.org/amigo/term/GO:0016236	Rab23 Nsfl1c Map1lc3a Ulk1 Gabarapl2 Rab3gap1 Ubqln2
0.0739349	7	215	3.12515	Cellular respiration	http://amigo.geneontology.org/amigo/term/GO:0045333	Dlat Prkaca Mdh2 Mdh1 Chchd4 Atp5j2 Suclg2
0.0975477	7	234	2.8714	Negative regulation of kinase activity	http://amigo.geneontology.org/amigo/term/GO:0033673	Apoe Dusp3 Coro1c Inpp5k Ywhab Prkar1a Npm1
0.0978629	7	235	2.85918	Regulation of exocytosis	http://amigo.geneontology.org/amigo/term/GO:0017157	Rala Pfn2 Rab3a Nsf Rab3gap1 Grm7 Nlgn1
0.109993	7	244	2.75372	Glial cell differentiation	http://amigo.geneontology.org/amigo/term/GO:0010001	Rtn4 Aspa Tppp Bin1 Tspan2 Mobp Qk
0.119552	7	250	2.68763	Regulation of synapse organization	http://amigo.geneontology.org/amigo/term/GO:0050807	Apoe Pgrmc1 Cdc42 Ywhaz Negr1 Nlgn1 Prnp
0.131736	7	259	2.59424	Regulation of synapse structure or activity	http://amigo.geneontology.org/amigo/term/GO:0050803	Apoe Pgrmc1 Cdc42 Ywhaz Negr1 Nlgn1 Prnp
0.139011	7	263	2.55478	Monosaccharide metabolic process	http://amigo.geneontology.org/amigo/term/GO:0005996	Dlat Akr1b3 Inpp5k Pgm1 Pgd Aldoa Gpi1
0.149015	7	270	2.48855	Vesicle organization	http://amigo.geneontology.org/amigo/term/GO:0016050	Rab5b Coro1c Sar1a Stx8 Abcg1 Pi4k2a Rab3a
0.16288	7	282	2.38265	Regulation of mRNA metabolic process	http://amigo.geneontology.org/amigo/term/GO:1903311	Pabpc1 Khdrbs2 Fxr1 Cirbp Npm1 Qk Fam172a
0.169987	7	291	2.30896	Intrinsic apoptotic signaling pathway	http://amigo.geneontology.org/amigo/term/GO:0097193	Ero1a P4hb Hras Txndc12 Erp29 Rps3 Bcl2l2
0.180991	7	301	2.23225	Regulation of leukocyte cell-cell adhesion	http://amigo.geneontology.org/amigo/term/GO:1903037	Dusp3 Prdx2 Slc4a1 Prkar1a Hspd1 Rps3 Prnp
0.180991	7	304	2.21022	Muscle contraction	http://amigo.geneontology.org/amigo/term/GO:0006936	Bin1 Snta1 Aldoa Cttn Tpm4 Gucy1a1 Myl6
0.180991	7	303	2.21752	Negative regulation of catabolic process	http://amigo.geneontology.org/amigo/term/GO:0009895	Slc4a1 Caml Pabpc1 Gabarapl2 Phb Cirbp Qk
0.182982	7	306	2.19578	Protein dephosphorylation	http://amigo.geneontology.org/amigo/term/GO:0006470	Dusp3 Ppp2r1a Ywhab Nceh1 Phpt1 Acp1 Cttnbp2nl
0.186366	7	308	2.18152	Regulation of T cell activation	http://amigo.geneontology.org/amigo/term/GO:0050863	Dusp3 Prdx2 Slc4a1 Prkar1a Hspd1 Rps3 Prnp
0.000538344	6	45	12.7982	Ruffle assembly	http://amigo.geneontology.org/amigo/term/GO:0097178	Coro1c Inpp5k Hras Pfn2 Nlgn1 Rhog
0.00163713	6	56	10.2843	Ruffle organization	http://amigo.geneontology.org/amigo/term/GO:0031529	Coro1c Inpp5k Hras Pfn2 Nlgn1 Rhog
0.00514274	6	74	7.78272	Amyloid precursor protein metabolic process	http://amigo.geneontology.org/amigo/term/GO:0042982	Apoe Rtn4 Abcg1 Bin1 Itm2c Prnp
0.00576868	6	76	7.57791	Protein targeting to mitochondrion	http://amigo.geneontology.org/amigo/term/GO:0006626	Hspa4 Ywhaz Hspd1 Pdcd5 Chchd4 Tomm20
0.0101946	6	89	6.47102	Dicarboxylic acid metabolic process	http://amigo.geneontology.org/amigo/term/GO:0043648	Adss Mdh2 Mdh1 Mthfd1 Glud1 Suclg2
0.0129774	6	95	6.06233	Cell-substrate junction organization	http://amigo.geneontology.org/amigo/term/GO:0150115	Dusp3 Coro1c Vcl Lamtor2 Tln1 Cttn
0.014188	6	97	5.93733	Establishment of protein localization to mitochondrion	http://amigo.geneontology.org/amigo/term/GO:0072655	Hspa4 Ywhaz Hspd1 Pdcd5 Chchd4 Tomm20
0.0162781	6	102	5.64628	Protein localization to mitochondrion	http://amigo.geneontology.org/amigo/term/GO:0070585	Hspa4 Ywhaz Hspd1 Pdcd5 Chchd4 Tomm20
0.0190813	6	106	5.43322	Sulfur compound biosynthetic process	http://amigo.geneontology.org/amigo/term/GO:0044272	Dlat Pdhx Acsl6 Mthfd1 Acat1 Mat2b
0.0197934	6	107	5.38244	Regulation of mRNA splicing, via spliceosome	http://amigo.geneontology.org/amigo/term/GO:0048024	Khdrbs2 Fxr1 Cirbp Npm1 Qk Fam172a
0.0220972	6	111	5.18848	Positive regulation of protein localization to membrane	http://amigo.geneontology.org/amigo/term/GO:1905477	Pgrmc1 Hras Pdcd5 Ap2b1 Rhog Prnp
0.0285964	6	120	4.79934	Positive regulation of endocytosis	http://amigo.geneontology.org/amigo/term/GO:0045807	Apoe Cdc42 Bin1 Ap2b1 Ap2a1 Nlgn1
0.0384274	6	132	4.36304	Positive regulation of protein polymerization	http://amigo.geneontology.org/amigo/term/GO:0032273	Tppp Bin1 Pfn2 Rps3 Cttn Arpc4
0.0392718	6	133	4.33023	Synaptic vesicle exocytosis	http://amigo.geneontology.org/amigo/term/GO:0016079	Prkaca Pfn2 Rab3a Rab3gap1 Grm7 Nlgn1
0.0457958	6	139	4.14332	Regulation of protein localization to cell periphery	http://amigo.geneontology.org/amigo/term/GO:1904375	Pgrmc1 Stx8 Hras Gnai1 Rhog Prnp
0.0528157	6	145	3.97187	Regulation of mRNA processing	http://amigo.geneontology.org/amigo/term/GO:0050684	Khdrbs2 Fxr1 Cirbp Npm1 Qk Fam172a
0.0548054	6	147	3.91783	Carbohydrate catabolic process	http://amigo.geneontology.org/amigo/term/GO:0016052	Eno2 Slc4a1 Pgd Aldoa Pygb Gpi1
0.0572914	6	150	3.83947	Proton transmembrane transport	http://amigo.geneontology.org/amigo/term/GO:1902600	Atp6v1f Atp6v1b2 Atp6v0d1 Atp6v1e1 Atp6v1c1 Atp5j2
0.0616434	6	153	3.76419	Cellular response to reactive oxygen species	http://amigo.geneontology.org/amigo/term/GO:0034614	Akr1b3 Psap Prdx2 Map1lc3a Txn1 Rps3
0.0644325	6	156	3.6918	Negative regulation of neuron projection development	http://amigo.geneontology.org/amigo/term/GO:0010977	Apoe Prkcsh Rtn4 Itm2c Rap1gap2 Nlgn1
0.0878006	6	173	3.32902	Cellular response to oxygen levels	http://amigo.geneontology.org/amigo/term/GO:0071453	Atp6v0d1 Rtn4 Ero1a P4hb Ddah1 Npm1
0.0914017	6	176	3.27228	Myeloid cell homeostasis	http://amigo.geneontology.org/amigo/term/GO:0002262	Slc4a1 Mthfd1 Hspa9 Stat1 Rps6 Gpi1
0.0942345	6	178	3.23551	Signal release from synapse	http://amigo.geneontology.org/amigo/term/GO:0099643	Prkaca Pfn2 Rab3a Rab3gap1 Grm7 Nlgn1
0.0942345	6	178	3.23551	Neurotransmitter secretion	http://amigo.geneontology.org/amigo/term/GO:0007269	Prkaca Pfn2 Rab3a Rab3gap1 Grm7 Nlgn1
0.10555	6	186	3.09635	Positive regulation of synaptic transmission	http://amigo.geneontology.org/amigo/term/GO:0050806	Apoe Car2 Rab3a Rab3gap1 Nlgn1 Prnp
0.10687	6	187	3.07979	Regulation of proteasomal protein catabolic process	http://amigo.geneontology.org/amigo/term/GO:0061136	Apoe Prkaca Caml Rad23b Gabarapl2 Ubqln2
0.131014	6	201	2.86528	Protein phosphopantetheinylation	http://amigo.geneontology.org/amigo/term/GO:0018215	Dlat Golga7 Ero1a Pggt1b P4hb Pomgnt2
0.13679	6	204	2.82314	Regulation of cell size	http://amigo.geneontology.org/amigo/term/GO:0008361	Apoe Rtn4 Cttn Slc12a9 Rap1gap2 Npm1
0.14193	6	206	2.79573	T cell proliferation	http://amigo.geneontology.org/amigo/term/GO:0042098	Prdx2 Slc4a1 Prkar1a Rps6 Rps3 Prnp
0.142139	6	207	2.78223	Positive regulation of supramolecular fiber organization	http://amigo.geneontology.org/amigo/term/GO:1902905	Cdc42 Bin1 Pfn2 Rps3 Cttn Arpc4
0.150675	6	212	2.71661	Regulation of cell junction assembly	http://amigo.geneontology.org/amigo/term/GO:1901888	Dusp3 Coro1c Prkaca Vcl Negr1 Nlgn1
0.16288	6	220	2.61782	Regulation of proteolysis involved in cellular protein catabolic process	http://amigo.geneontology.org/amigo/term/GO:1903050	Apoe Prkaca Caml Rad23b Gabarapl2 Ubqln2
0.175781	6	232	2.48242	Neurotransmitter transport	http://amigo.geneontology.org/amigo/term/GO:0006836	Prkaca Pfn2 Rab3a Rab3gap1 Grm7 Nlgn1
0.180141	6	234	2.4612	Regulation of protein polymerization	http://amigo.geneontology.org/amigo/term/GO:0032271	Tppp Bin1 Pfn2 Rps3 Cttn Arpc4
0.180991	6	240	2.39967	Regulation of neurotransmitter levels	http://amigo.geneontology.org/amigo/term/GO:0001505	Prkaca Pfn2 Rab3a Rab3gap1 Grm7 Nlgn1
0.180991	6	239	2.40971	Positive regulation of protein-containing complex assembly	http://amigo.geneontology.org/amigo/term/GO:0031334	Tppp Bin1 Pfn2 Rps3 Cttn Arpc4
0.191127	6	246	2.34114	Viral life cycle	http://amigo.geneontology.org/amigo/term/GO:0019058	Apoe Inpp5k Cdc42 Pabpc1 P4hb Phb
0.000845882	5	29	16.5495	Regulation of ruffle assembly	http://amigo.geneontology.org/amigo/term/GO:1900027	Coro1c Hras Pfn2 Nlgn1 Rhog
0.00235244	5	38	12.6298	Regulation of amyloid-beta formation	http://amigo.geneontology.org/amigo/term/GO:1902003	Apoe Rtn4 Abcg1 Bin1 Prnp
0.00412102	5	44	10.9076	Nucleoside bisphosphate biosynthetic process	http://amigo.geneontology.org/amigo/term/GO:0033866	Dlat Pdhx Acsl6 Acot7 Acat1
0.00412102	5	44	10.9076	Ribonucleoside bisphosphate biosynthetic process	http://amigo.geneontology.org/amigo/term/GO:0034030	Dlat Pdhx Acsl6 Acot7 Acat1
0.00412102	5	44	10.9076	Purine nucleoside bisphosphate biosynthetic process	http://amigo.geneontology.org/amigo/term/GO:0034033	Dlat Pdhx Acsl6 Acot7 Acat1
0.00487363	5	46	10.4334	Regulation of amyloid precursor protein catabolic process	http://amigo.geneontology.org/amigo/term/GO:1902991	Apoe Rtn4 Abcg1 Bin1 Prnp
0.00487363	5	46	10.4334	Amyloid-beta formation	http://amigo.geneontology.org/amigo/term/GO:0034205	Apoe Rtn4 Abcg1 Bin1 Prnp
0.00607856	5	49	9.79458	Peptidyl-cysteine modification	http://amigo.geneontology.org/amigo/term/GO:0018198	Golga7 Snta1 Adh5 Txn1 Chchd4
0.00651611	5	50	9.59868	Regulation of filopodium assembly	http://amigo.geneontology.org/amigo/term/GO:0051489	Mien1 Cdc42 Rala Fxr1 Nlgn1
0.00687419	5	51	9.41047	Fatty acid derivative metabolic process	http://amigo.geneontology.org/amigo/term/GO:1901568	Acsl6 Hsd17b4 Acot7 Far1 Acat1
0.00877809	5	55	8.72608	Amyloid-beta metabolic process	http://amigo.geneontology.org/amigo/term/GO:0050435	Apoe Rtn4 Abcg1 Bin1 Prnp
0.0112812	5	60	7.9989	Amyloid precursor protein catabolic process	http://amigo.geneontology.org/amigo/term/GO:0042987	Apoe Rtn4 Abcg1 Bin1 Prnp
0.0127507	5	62	7.74087	Cortical cytoskeleton organization	http://amigo.geneontology.org/amigo/term/GO:0030865	Coro1c Epb41l3 Tln1 Nlgn1 Rhog
0.0148709	5	65	7.3836	Filopodium assembly	http://amigo.geneontology.org/amigo/term/GO:0046847	Mien1 Cdc42 Rala Fxr1 Nlgn1
0.0159122	5	67	7.1632	Protein localization to endoplasmic reticulum	http://amigo.geneontology.org/amigo/term/GO:0070972	Rtn4 Bcap29 Sec62 Gabarapl2 Rab3gap1
0.0307993	5	84	5.7135	Regulation of synaptic vesicle exocytosis	http://amigo.geneontology.org/amigo/term/GO:2000300	Pfn2 Rab3a Rab3gap1 Grm7 Nlgn1
0.036548	5	89	5.39252	Lamellipodium organization	http://amigo.geneontology.org/amigo/term/GO:0097581	Coro1c Cdc42 Vcl Cttn Snx1
0.036548	5	89	5.39252	Cell-substrate junction assembly	http://amigo.geneontology.org/amigo/term/GO:0007044	Dusp3 Coro1c Vcl Tln1 Cttn
0.0416558	5	94	5.10568	Dendritic spine organization	http://amigo.geneontology.org/amigo/term/GO:0097061	Apoe Cdc42 Cttn Nlgn1 Prnp
0.05269	5	101	4.75182	Neuron projection organization	http://amigo.geneontology.org/amigo/term/GO:0106027	Apoe Cdc42 Cttn Nlgn1 Prnp
0.0587546	5	106	4.52768	Cellular response to hydrogen peroxide	http://amigo.geneontology.org/amigo/term/GO:0070301	Akr1b3 Psap Map1lc3a Txn1 Rps3
0.0605468	5	107	4.48537	Positive regulation of plasma membrane bounded cell projection assembly	http://amigo.geneontology.org/amigo/term/GO:0120034	Mien1 Cdc42 Rala Hras Nlgn1
0.0605468	5	107	4.48537	Actin cytoskeleton reorganization	http://amigo.geneontology.org/amigo/term/GO:0031532	Cdc42 Rala Hras Cttn Phpt1
0.0618755	5	108	4.44384	Nucleoside diphosphate phosphorylation	http://amigo.geneontology.org/amigo/term/GO:0006165	Eno2 Slc4a1 Cmpk1 Aldoa Gpi1
0.0618755	5	108	4.44384	Cellular detoxification	http://amigo.geneontology.org/amigo/term/GO:1990748	Apoe Gstm5 Prdx2 Prdx6 Adh5
0.0657046	5	111	4.32373	Nucleotide phosphorylation	http://amigo.geneontology.org/amigo/term/GO:0046939	Eno2 Slc4a1 Cmpk1 Aldoa Gpi1
0.0712508	5	115	4.17334	Cellular response to toxic substance	http://amigo.geneontology.org/amigo/term/GO:0097237	Apoe Gstm5 Prdx2 Prdx6 Adh5
0.0712508	5	115	4.17334	Protein localization to cell junction	http://amigo.geneontology.org/amigo/term/GO:1902414	Vcl Hras Lamtor2 Nlgn1 Lamtor3
0.0712508	5	115	4.17334	Oligodendrocyte differentiation	http://amigo.geneontology.org/amigo/term/GO:0048709	Aspa Tppp Tspan2 Mobp Qk
0.0813118	5	120	3.99945	Receptor internalization	http://amigo.geneontology.org/amigo/term/GO:0031623	Snx1 Nsf Ap2b1 Pacsin1 Ubqln2
0.0834584	5	121	3.9664	Protein targeting to membrane	http://amigo.geneontology.org/amigo/term/GO:0006612	Inpp5k Golga7 Hras Sec62 Prnp
0.0836906	5	122	3.93389	Monocarboxylic acid catabolic process	http://amigo.geneontology.org/amigo/term/GO:0072329	Hsd17b4 Echs1 Acot7 Pgd Acat1
0.0856511	5	123	3.9019	Detoxification	http://amigo.geneontology.org/amigo/term/GO:0098754	Apoe Gstm5 Prdx2 Prdx6 Adh5
0.0856511	5	123	3.9019	Regulation of neurotransmitter secretion	http://amigo.geneontology.org/amigo/term/GO:0046928	Pfn2 Rab3a Rab3gap1 Grm7 Nlgn1
0.0878539	5	124	3.87044	T cell receptor signaling pathway	http://amigo.geneontology.org/amigo/term/GO:0050852	Dusp3 Hras Rps3 Phpt1 Prnp
0.0906795	5	126	3.809	Regulation of nucleocytoplasmic transport	http://amigo.geneontology.org/amigo/term/GO:0046822	Rab23 Prkaca Txn1 Zpr1 Chchd4
0.0975477	5	130	3.6918	Nucleoside diphosphate metabolic process	http://amigo.geneontology.org/amigo/term/GO:0009132	Eno2 Slc4a1 Cmpk1 Aldoa Gpi1
0.0997963	5	131	3.66362	Axon extension	http://amigo.geneontology.org/amigo/term/GO:0048675	Apoe Rtn4 Vcl Ulk1 Cttn
0.112857	5	138	3.47778	Regulation of neurotransmitter transport	http://amigo.geneontology.org/amigo/term/GO:0051588	Pfn2 Rab3a Rab3gap1 Grm7 Nlgn1
0.114675	5	139	3.45276	Erythrocyte homeostasis	http://amigo.geneontology.org/amigo/term/GO:0034101	Slc4a1 Hspa9 Stat1 Rps6 Gpi1
0.121185	5	142	3.37982	Negative regulation of protein transport	http://amigo.geneontology.org/amigo/term/GO:0051224	Apoe Rab23 Inpp5k Txn1 Erp29
0.123558	5	143	3.35618	Regulation of mRNA stability	http://amigo.geneontology.org/amigo/term/GO:0043488	Pabpc1 Fxr1 Cirbp Npm1 Qk
0.126202	5	144	3.33288	Cellular response to hypoxia	http://amigo.geneontology.org/amigo/term/GO:0071456	Rtn4 Ero1a P4hb Ddah1 Npm1
0.127664	5	145	3.30989	Response to acid chemical	http://amigo.geneontology.org/amigo/term/GO:0001101	Akr1b3 Lamtor2 Bcl2l2 Lamtor3 Tomm20
0.131014	5	147	3.26486	Negative regulation of establishment of protein localization	http://amigo.geneontology.org/amigo/term/GO:1904950	Apoe Rab23 Inpp5k Txn1 Erp29
0.142139	5	152	3.15746	Regulation of mRNA catabolic process	http://amigo.geneontology.org/amigo/term/GO:0061013	Pabpc1 Fxr1 Cirbp Npm1 Qk
0.146635	5	154	3.11646	Carbohydrate derivative catabolic process	http://amigo.geneontology.org/amigo/term/GO:1901136	Psap Hprt Acot7 Acat1 Fbxo6
0.146635	5	154	3.11646	Cellular response to decreased oxygen levels	http://amigo.geneontology.org/amigo/term/GO:0036294	Rtn4 Ero1a P4hb Ddah1 Npm1
0.149015	5	155	3.09635	Regulation of RNA stability	http://amigo.geneontology.org/amigo/term/GO:0043487	Pabpc1 Fxr1 Cirbp Npm1 Qk
0.16288	5	161	2.98096	Regulation of response to wounding	http://amigo.geneontology.org/amigo/term/GO:1903034	Apoe Prdx2 Rtn4 Kng1 Hras
0.16288	5	163	2.94438	Positive regulation of cellular amide metabolic process	http://amigo.geneontology.org/amigo/term/GO:0034250	Apoe Abcg1 Fxr1 Cirbp Npm1
0.16288	5	167	2.87386	Negative regulation of MAPK cascade	http://amigo.geneontology.org/amigo/term/GO:0043409	Apoe Dusp3 Inpp5k Phb Dynlt1a
0.16288	5	162	2.96256	Antigen receptor-mediated signaling pathway	http://amigo.geneontology.org/amigo/term/GO:0050851	Dusp3 Hras Rps3 Phpt1 Prnp
0.165362	5	168	2.85675	Regulation of intrinsic apoptotic signaling pathway	http://amigo.geneontology.org/amigo/term/GO:2001242	P4hb Txndc12 Erp29 Rps3 Bcl2l2
0.167568	5	169	2.83985	Negative regulation of supramolecular fiber organization	http://amigo.geneontology.org/amigo/term/GO:1902904	Apoe Inpp5k Pfdn2 Pfn2 Vbp1
0.171056	5	171	2.80663	Regulation of regulated secretory pathway	http://amigo.geneontology.org/amigo/term/GO:1903305	Pfn2 Rab3a Rab3gap1 Grm7 Nlgn1
0.171056	5	171	2.80663	Aerobic respiration	http://amigo.geneontology.org/amigo/term/GO:0009060	Dlat Mdh2 Mdh1 Atp5j2 Suclg2
0.171056	5	171	2.80663	Inorganic anion transport	http://amigo.geneontology.org/amigo/term/GO:0015698	Slc4a1 Ank Car2 Slc12a9 Prnp
0.175781	5	173	2.77419	Liver development	http://amigo.geneontology.org/amigo/term/GO:0001889	Prkcsh Rtn4 Hras Acat1 Npm1
0.180991	5	179	2.6812	Spindle organization	http://amigo.geneontology.org/amigo/term/GO:0007051	Ppp2r1a Tppp Nudc Rps3 Gnai1
0.180991	5	176	2.7269	Hepaticobiliary system development	http://amigo.geneontology.org/amigo/term/GO:0061008	Prkcsh Rtn4 Hras Acat1 Npm1
0.189081	5	184	2.60834	Protein homooligomerization	http://amigo.geneontology.org/amigo/term/GO:0051260	Acot13 Hprt Aldoa Osbpl2 Prnp
0.00162643	4	17	22.5851	Protein nitrosylation	http://amigo.geneontology.org/amigo/term/GO:0017014	Snta1 Adh5 Ddah1 Txn1
0.00211516	4	19	20.2078	Negative regulation of amyloid-beta formation	http://amigo.geneontology.org/amigo/term/GO:1902430	Apoe Rtn4 Bin1 Prnp
0.00361525	4	22	17.4522	Negative regulation of amyloid precursor protein catabolic process	http://amigo.geneontology.org/amigo/term/GO:1902992	Apoe Rtn4 Bin1 Prnp
0.00412102	4	23	16.6934	Fatty-acyl-CoA metabolic process	http://amigo.geneontology.org/amigo/term/GO:0035337	Acsl6 Hsd17b4 Acot7 Far1
0.0085704	4	30	12.7982	Positive regulation of filopodium assembly	http://amigo.geneontology.org/amigo/term/GO:0051491	Mien1 Cdc42 Rala Nlgn1
0.00909278	4	31	12.3854	Modification of synaptic structure	http://amigo.geneontology.org/amigo/term/GO:0099563	Pgrmc1 Cdc42 Pfn2 Cttn
0.00909278	4	31	12.3854	Tricarboxylic acid cycle	http://amigo.geneontology.org/amigo/term/GO:0006099	Dlat Mdh2 Mdh1 Suclg2
0.0106234	4	33	11.6348	Thioester biosynthetic process	http://amigo.geneontology.org/amigo/term/GO:0035384	Dlat Pdhx Acsl6 Acat1
0.0106234	4	33	11.6348	Acyl-CoA biosynthetic process	http://amigo.geneontology.org/amigo/term/GO:0071616	Dlat Pdhx Acsl6 Acat1
0.0127507	4	35	10.9699	de novo posttranslational protein folding	http://amigo.geneontology.org/amigo/term/GO:0051084	Ero1a Hspa9 Dnajb4 Chchd4
0.0138378	4	36	10.6652	de novo protein folding	http://amigo.geneontology.org/amigo/term/GO:0006458	Ero1a Hspa9 Dnajb4 Chchd4
0.0176837	4	40	9.59868	Respiratory system process	http://amigo.geneontology.org/amigo/term/GO:0003016	Ywhaz Adh5 Rab3a Nlgn1
0.0176837	4	40	9.59868	Protein-lipid complex subunit organization	http://amigo.geneontology.org/amigo/term/GO:0071825	Apoe Abca5 Abcg1 Bin1
0.0190813	4	41	9.36457	Clathrin-dependent endocytosis	http://amigo.geneontology.org/amigo/term/GO:0072583	Ap2b1 Cltb Ubqln2 Ap2a1
0.0203703	4	42	9.1416	One-carbon metabolic process	http://amigo.geneontology.org/amigo/term/GO:0006730	Mthfd1 Car1 Car2 Mat2b
0.0224936	4	44	8.72608	Regulation of vacuole organization	http://amigo.geneontology.org/amigo/term/GO:0044088	Eno2 Ulk1 Rab3gap1 Ubqln2
0.0224936	4	44	8.72608	Regulation of T cell receptor signaling pathway	http://amigo.geneontology.org/amigo/term/GO:0050856	Dusp3 Rps3 Phpt1 Prnp
0.0285964	4	49	7.83566	Positive regulation of glial cell differentiation	http://amigo.geneontology.org/amigo/term/GO:0045687	Rtn4 Aspa Bin1 Qk
0.0302961	4	50	7.67895	Cellular response to epidermal growth factor stimulus	http://amigo.geneontology.org/amigo/term/GO:0071364	Dusp3 Inpp5k Syap1 Zpr1
0.036548	4	54	7.11014	Protein homotetramerization	http://amigo.geneontology.org/amigo/term/GO:0051289	Acot13 Hprt Aldoa Osbpl2
0.0380889	4	55	6.98086	Intracellular protein transmembrane transport	http://amigo.geneontology.org/amigo/term/GO:0065002	Hspd1 Sec62 Chchd4 Tomm20
0.0380889	4	55	6.98086	Response to epidermal growth factor	http://amigo.geneontology.org/amigo/term/GO:0070849	Dusp3 Inpp5k Syap1 Zpr1
0.0407662	4	57	6.73592	Regulation of protein targeting	http://amigo.geneontology.org/amigo/term/GO:1903533	Inpp5k Hras Pdcd5 Prnp
0.0426231	4	58	6.61978	Chaperone-mediated protein folding	http://amigo.geneontology.org/amigo/term/GO:0061077	Ero1a Hspa9 Dnajb4 Pdcd5
0.047295	4	60	6.39912	Regulation of antigen receptor-mediated signaling pathway	http://amigo.geneontology.org/amigo/term/GO:0050854	Dusp3 Rps3 Phpt1 Prnp
0.047295	4	60	6.39912	Protein transmembrane transport	http://amigo.geneontology.org/amigo/term/GO:0071806	Hspd1 Sec62 Chchd4 Tomm20
0.0488044	4	61	6.29422	Negative regulation of intracellular transport	http://amigo.geneontology.org/amigo/term/GO:0032387	Rab23 Inpp5k Arhgap1 Txn1
0.0529318	4	63	6.0944	Respiratory gaseous exchange by respiratory system	http://amigo.geneontology.org/amigo/term/GO:0007585	Ywhaz Adh5 Rab3a Nlgn1
0.0529318	4	63	6.0944	Regulation of neuronal synaptic plasticity	http://amigo.geneontology.org/amigo/term/GO:0048168	Syngr1 Hras Rab3a Rab3gap1
0.0548054	4	64	5.99918	Regulation of cell-substrate junction organization	http://amigo.geneontology.org/amigo/term/GO:0150116	Dusp3 Coro1c Vcl Lamtor2
0.0548054	4	64	5.99918	Protein export from nucleus	http://amigo.geneontology.org/amigo/term/GO:0006611	Prkaca Hspa9 Txn1 Chchd4
0.0618755	4	68	5.64628	Positive regulation of protein localization to cell periphery	http://amigo.geneontology.org/amigo/term/GO:1904377	Pgrmc1 Gnai1 Rhog Prnp
0.0689227	4	72	5.3326	Regulation of synaptic transmission, glutamatergic	http://amigo.geneontology.org/amigo/term/GO:0051966	Prkaca Rab3gap1 Grm7 Nlgn1
0.0689227	4	72	5.3326	Autophagy of mitochondrion	http://amigo.geneontology.org/amigo/term/GO:0000422	Map1lc3a Cisd2 Cttn Gabarapl2
0.0689227	4	72	5.3326	Mitochondrion disassembly	http://amigo.geneontology.org/amigo/term/GO:0061726	Map1lc3a Cisd2 Cttn Gabarapl2
0.0739349	4	74	5.18848	Cellular component maintenance	http://amigo.geneontology.org/amigo/term/GO:0043954	Apoe Cttn Rab3a Prnp
0.0760968	4	75	5.1193	Positive regulation of gliogenesis	http://amigo.geneontology.org/amigo/term/GO:0014015	Rtn4 Aspa Bin1 Qk
0.0792593	4	76	5.05194	Synaptic vesicle recycling	http://amigo.geneontology.org/amigo/term/GO:0036465	Bin1 Rab3a Pacsin1 Nlgn1
0.0816839	4	77	4.98633	Nucleoside monophosphate metabolic process	http://amigo.geneontology.org/amigo/term/GO:0009123	Adss Hprt Cmpk1 Paics
0.0835354	4	78	4.9224	Focal adhesion assembly	http://amigo.geneontology.org/amigo/term/GO:0048041	Dusp3 Coro1c Vcl Cttn
0.0835354	4	78	4.9224	Modulation of process of other organism involved in symbiotic interaction	http://amigo.geneontology.org/amigo/term/GO:0051817	Apoe Inpp5k Ulk1 Phb
0.0856511	4	79	4.86009	Alpha-amino acid catabolic process	http://amigo.geneontology.org/amigo/term/GO:1901606	Glud1 Asrgl1 Ddah1 Acat1
0.0926546	4	82	4.68228	Protein tetramerization	http://amigo.geneontology.org/amigo/term/GO:0051262	Acot13 Hprt Aldoa Osbpl2
0.0975477	4	84	4.5708	Biological process involved in interaction with symbiont	http://amigo.geneontology.org/amigo/term/GO:0051702	Apoe Inpp5k Hspd1 Phb
0.101443	4	86	4.4645	Exocytic process	http://amigo.geneontology.org/amigo/term/GO:0140029	Ywhaz Rab3a Rab3gap1 Nlgn1
0.101443	4	86	4.4645	Response to estrogen	http://amigo.geneontology.org/amigo/term/GO:0043627	Gstm5 Hspd1 Car2 Aldoa
0.101443	4	86	4.4645	Regulation of glial cell differentiation	http://amigo.geneontology.org/amigo/term/GO:0045685	Rtn4 Aspa Bin1 Qk
0.103953	4	87	4.41319	Inorganic anion transmembrane transport	http://amigo.geneontology.org/amigo/term/GO:0098661	Slc4a1 Ank Slc12a9 Prnp
0.103953	4	87	4.41319	Glycolytic process	http://amigo.geneontology.org/amigo/term/GO:0006096	Eno2 Slc4a1 Aldoa Gpi1
0.103953	4	87	4.41319	Positive regulation of lipid transport	http://amigo.geneontology.org/amigo/term/GO:0032370	Apoe Abca5 Acsl6 Abcg1
0.10555	4	88	4.36304	ATP generation from ADP	http://amigo.geneontology.org/amigo/term/GO:0006757	Eno2 Slc4a1 Aldoa Gpi1
0.108566	4	89	4.31402	Negative regulation of mRNA metabolic process	http://amigo.geneontology.org/amigo/term/GO:1903312	Pabpc1 Cirbp Npm1 Qk
0.11404	4	91	4.2192	Phospholipid transport	http://amigo.geneontology.org/amigo/term/GO:0015914	Apoe Slc4a1 Abcg1 Osbpl2
0.120087	4	93	4.12847	Mitochondrial transmembrane transport	http://amigo.geneontology.org/amigo/term/GO:1990542	Hspd1 Chchd4 Atp5j2 Tomm20
0.125621	4	95	4.04155	Positive regulation of actin filament polymerization	http://amigo.geneontology.org/amigo/term/GO:0030838	Bin1 Pfn2 Cttn Arpc4
0.130355	4	97	3.95822	Cellular biogenic amine metabolic process	http://amigo.geneontology.org/amigo/term/GO:0006576	Akr1b3 Srm Hprt Gde1
0.130355	4	97	3.95822	Cholesterol transport	http://amigo.geneontology.org/amigo/term/GO:0030301	Apoe Abca5 Abcg1 Osbpl2
0.130355	4	97	3.95822	ADP metabolic process	http://amigo.geneontology.org/amigo/term/GO:0046031	Eno2 Slc4a1 Aldoa Gpi1
0.132632	4	98	3.91783	Cellular amino acid catabolic process	http://amigo.geneontology.org/amigo/term/GO:0009063	Glud1 Asrgl1 Ddah1 Acat1
0.135256	4	99	3.87826	Fatty acid catabolic process	http://amigo.geneontology.org/amigo/term/GO:0009062	Hsd17b4 Echs1 Acot7 Acat1
0.143844	4	102	3.76419	Synaptic transmission, glutamatergic	http://amigo.geneontology.org/amigo/term/GO:0035249	Prkaca Rab3gap1 Grm7 Nlgn1
0.146635	4	103	3.72764	Organelle disassembly	http://amigo.geneontology.org/amigo/term/GO:1903008	Map1lc3a Cisd2 Cttn Gabarapl2
0.149015	4	104	3.6918	Cellular component assembly involved in morphogenesis	http://amigo.geneontology.org/amigo/term/GO:0010927	Prkar1a Tppp Epb41l3 Mobp
0.149015	4	104	3.6918	Long-term synaptic potentiation	http://amigo.geneontology.org/amigo/term/GO:0060291	Apoe Rab3a Nlgn1 Prnp
0.151702	4	105	3.65664	Mitochondrial membrane organization	http://amigo.geneontology.org/amigo/term/GO:0007006	Hspa4 Them4 Pdcd5 Bcl2l2
0.155387	4	106	3.62214	Purine nucleoside diphosphate metabolic process	http://amigo.geneontology.org/amigo/term/GO:0009135	Eno2 Slc4a1 Aldoa Gpi1
0.155387	4	106	3.62214	Purine ribonucleoside diphosphate metabolic process	http://amigo.geneontology.org/amigo/term/GO:0009179	Eno2 Slc4a1 Aldoa Gpi1
0.158554	4	107	3.58829	Chloride transport	http://amigo.geneontology.org/amigo/term/GO:0006821	Slc4a1 Car2 Slc12a9 Prnp
0.158554	4	107	3.58829	Regulation of amine transport	http://amigo.geneontology.org/amigo/term/GO:0051952	Rtn4 Rab3a Rab3gap1 Grm7
0.162495	4	108	3.55507	Positive regulation of lipid localization	http://amigo.geneontology.org/amigo/term/GO:1905954	Apoe Abca5 Acsl6 Abcg1
0.16288	4	113	3.39776	Regulation of protein localization to plasma membrane	http://amigo.geneontology.org/amigo/term/GO:1903076	Pgrmc1 Stx8 Rhog Prnp
0.16288	4	113	3.39776	Apoptotic mitochondrial changes	http://amigo.geneontology.org/amigo/term/GO:0008637	Hspd1 Them4 Pdcd5 Bcl2l2
0.16288	4	109	3.52245	Ribonucleoside diphosphate metabolic process	http://amigo.geneontology.org/amigo/term/GO:0009185	Eno2 Slc4a1 Aldoa Gpi1
0.16288	4	109	3.52245	Sterol transport	http://amigo.geneontology.org/amigo/term/GO:0015918	Apoe Abca5 Abcg1 Osbpl2
0.16288	4	111	3.45899	Viral genome replication	http://amigo.geneontology.org/amigo/term/GO:0019079	Inpp5k Cdc42 Pabpc1 Phb
0.16288	4	111	3.45899	Fatty acid oxidation	http://amigo.geneontology.org/amigo/term/GO:0019395	Hsd17b4 Echs1 Adh5 Acat1
0.16288	4	110	3.49043	Regulation of anion transport	http://amigo.geneontology.org/amigo/term/GO:0044070	Car2 Rab3gap1 Grm7 Prnp
0.16288	4	109	3.52245	Cellular amine metabolic process	http://amigo.geneontology.org/amigo/term/GO:0044106	Akr1b3 Srm Hprt Gde1
0.16288	4	113	3.39776	Renal system process	http://amigo.geneontology.org/amigo/term/GO:0003014	Akr1b3 Psap Inpp5k Slc4a1
0.165362	4	114	3.36796	Glial cell development	http://amigo.geneontology.org/amigo/term/GO:0021782	Aspa Tppp Tspan2 Mobp
0.168089	4	115	3.33867	Amine transport	http://amigo.geneontology.org/amigo/term/GO:0015837	Rtn4 Rab3a Rab3gap1 Grm7
0.169987	4	116	3.30989	Endoplasmic reticulum to Golgi vesicle-mediated transport	http://amigo.geneontology.org/amigo/term/GO:0006888	Sar1a Bcap29 Trappc3 Erp29
0.169987	4	116	3.30989	Nucleoside triphosphate metabolic process	http://amigo.geneontology.org/amigo/term/GO:0009141	Rab23 Cmpk1 Aldoa Atp5j2
0.169987	4	116	3.30989	Regulation of gliogenesis	http://amigo.geneontology.org/amigo/term/GO:0014013	Rtn4 Aspa Bin1 Qk
0.169987	4	116	3.30989	Regulation of receptor-mediated endocytosis	http://amigo.geneontology.org/amigo/term/GO:0048259	Nsf Pacsin1 Ubqln2 Ap2a1
0.17212	4	117	3.2816	Lipid oxidation	http://amigo.geneontology.org/amigo/term/GO:0034440	Hsd17b4 Echs1 Adh5 Acat1
0.17212	4	117	3.2816	Negative regulation of T cell activation	http://amigo.geneontology.org/amigo/term/GO:0050868	Dusp3 Prdx2 Prkar1a Prnp
0.175781	4	118	3.25379	Amine metabolic process	http://amigo.geneontology.org/amigo/term/GO:0009308	Akr1b3 Srm Hprt Gde1
0.180991	4	120	3.19956	Response to unfolded protein	http://amigo.geneontology.org/amigo/term/GO:0006986	Ero1a Hspa9 Hspd1 Fbxo6
0.180991	4	124	3.09635	Actin filament-based movement	http://amigo.geneontology.org/amigo/term/GO:0030048	Bin1 Snta1 Wipf2 Myl6
0.180991	4	122	3.14711	TOR signaling	http://amigo.geneontology.org/amigo/term/GO:0031929	Lamtor2 Rps6 Syap1 Lamtor3
0.180991	4	124	3.09635	Regulation of wound healing	http://amigo.geneontology.org/amigo/term/GO:0061041	Apoe Prdx2 Kng1 Hras
0.183065	4	125	3.07158	Modulation of process of other organism	http://amigo.geneontology.org/amigo/term/GO:0035821	Apoe Inpp5k Ulk1 Phb
0.183065	4	125	3.07158	Response to amino acid	http://amigo.geneontology.org/amigo/term/GO:0043200	Lamtor2 Bcl2l2 Lamtor3 Tomm20
0.186246	4	126	3.0472	Nucleus organization	http://amigo.geneontology.org/amigo/term/GO:0006997	Rtn4 Bin1 Nsfl1c Zpr1
0.186246	4	126	3.0472	Golgi organization	http://amigo.geneontology.org/amigo/term/GO:0007030	Cdc42 Ywhaz Pi4k2a Nsfl1c
0.189443	4	127	3.02321	Regulation of generation of precursor metabolites and energy	http://amigo.geneontology.org/amigo/term/GO:0043467	Prkaca Inpp5k Slc4a1 Chchd4
0.192431	4	128	2.99959	Negative regulation of cellular protein localization	http://amigo.geneontology.org/amigo/term/GO:1903828	Rab23 Inpp5k Nsfl1c Txn1
0.192431	4	128	2.99959	Regulation of G protein-coupled receptor signaling pathway	http://amigo.geneontology.org/amigo/term/GO:0008277	Ywhab Phb Ubqln2 Dynlt1a
0.192431	4	128	2.99959	Erythrocyte differentiation	http://amigo.geneontology.org/amigo/term/GO:0030218	Slc4a1 Hspa9 Stat1 Rps6
0.195236	4	129	2.97634	Negative regulation of leukocyte cell-cell adhesion	http://amigo.geneontology.org/amigo/term/GO:1903038	Dusp3 Prdx2 Prkar1a Prnp
0.00519467	3	10	28.7961	Negative regulation of amyloid fibril formation	http://amigo.geneontology.org/amigo/term/GO:1905907	Apoe Pfdn2 Vbp1
0.00810312	3	12	23.9967	High-density lipoprotein particle remodeling	http://amigo.geneontology.org/amigo/term/GO:0034375	Apoe Abca5 Abcg1
0.00920236	3	13	22.1508	Regulation of amyloid fibril formation	http://amigo.geneontology.org/amigo/term/GO:1905906	Apoe Pfdn2 Vbp1
0.0106234	3	14	20.5686	Reverse cholesterol transport	http://amigo.geneontology.org/amigo/term/GO:0043691	Apoe Abca5 Abcg1
0.0106234	3	14	20.5686	Glycolytic process through fructose-6-phosphate	http://amigo.geneontology.org/amigo/term/GO:0061615	Slc4a1 Aldoa Gpi1
0.0147145	3	16	17.9975	Peptidyl-cysteine S-nitrosylation	http://amigo.geneontology.org/amigo/term/GO:0018119	Snta1 Adh5 Txn1
0.0159122	3	17	16.9389	Response to interleukin-7	http://amigo.geneontology.org/amigo/term/GO:0098760	P4hb Hspd1 Rad23b
0.0159122	3	17	16.9389	Cellular response to interleukin-7	http://amigo.geneontology.org/amigo/term/GO:0098761	P4hb Hspd1 Rad23b
0.0159122	3	17	16.9389	Long-chain fatty-acyl-CoA metabolic process	http://amigo.geneontology.org/amigo/term/GO:0035336	Acsl6 Acot7 Far1
0.0182466	3	18	15.9978	IMP metabolic process	http://amigo.geneontology.org/amigo/term/GO:0046040	Adss Hprt Paics
0.0203703	3	19	15.1558	Dendritic spine maintenance	http://amigo.geneontology.org/amigo/term/GO:0097062	Apoe Cttn Prnp
0.0203703	3	19	15.1558	Acetyl-CoA biosynthetic process	http://amigo.geneontology.org/amigo/term/GO:0006085	Dlat Pdhx Acat1
0.0203703	3	19	15.1558	Regulation of short-term neuronal synaptic plasticity	http://amigo.geneontology.org/amigo/term/GO:0048172	Syngr1 Rab3a Rab3gap1
0.0246501	3	21	13.7124	Purine ribonucleoside monophosphate biosynthetic process	http://amigo.geneontology.org/amigo/term/GO:0009168	Adss Hprt Paics
0.0246501	3	21	13.7124	Proteasomal ubiquitin-independent protein catabolic process	http://amigo.geneontology.org/amigo/term/GO:0010499	Psmb6 Psma4 Psma3
0.0246501	3	21	13.7124	Myelin assembly	http://amigo.geneontology.org/amigo/term/GO:0032288	Tppp Epb41l3 Mobp
0.0276253	3	22	13.0891	Glycerol ether metabolic process	http://amigo.geneontology.org/amigo/term/GO:0006662	Nceh1 Txn1 Far1
0.0285964	3	23	12.52	Glutamine family amino acid catabolic process	http://amigo.geneontology.org/amigo/term/GO:0009065	Glud1 Asrgl1 Ddah1
0.0285964	3	23	12.52	Purine nucleoside monophosphate biosynthetic process	http://amigo.geneontology.org/amigo/term/GO:0009127	Adss Hprt Paics
0.0285964	3	23	12.52	Protein-lipid complex remodeling	http://amigo.geneontology.org/amigo/term/GO:0034368	Apoe Abca5 Abcg1
0.0285964	3	23	12.52	Plasma lipoprotein particle remodeling	http://amigo.geneontology.org/amigo/term/GO:0034369	Apoe Abca5 Abcg1
0.0285964	3	23	12.52	Negative regulation of T cell receptor signaling pathway	http://amigo.geneontology.org/amigo/term/GO:0050860	Dusp3 Phpt1 Prnp
0.0308455	3	24	11.9984	Modification of postsynaptic structure	http://amigo.geneontology.org/amigo/term/GO:0099010	Cdc42 Pfn2 Cttn
0.0308455	3	24	11.9984	Amyloid fibril formation	http://amigo.geneontology.org/amigo/term/GO:1990000	Apoe Pfdn2 Vbp1
0.0308455	3	24	11.9984	Macrophage derived foam cell differentiation	http://amigo.geneontology.org/amigo/term/GO:0010742	Abca5 Abcg1 Stat1
0.0308455	3	24	11.9984	Glucose 6-phosphate metabolic process	http://amigo.geneontology.org/amigo/term/GO:0051156	Tkt Pgd Gpi1
0.0308455	3	24	11.9984	Foam cell differentiation	http://amigo.geneontology.org/amigo/term/GO:0090077	Abca5 Abcg1 Stat1
0.0336001	3	25	11.5184	Intra-Golgi vesicle-mediated transport	http://amigo.geneontology.org/amigo/term/GO:0006891	Trappc3 Gabarapl2 Nsf
0.0336001	3	25	11.5184	NAD metabolic process	http://amigo.geneontology.org/amigo/term/GO:0019674	Mdh1 Ldhb Gpi1
0.0336001	3	25	11.5184	Protein-containing complex remodeling	http://amigo.geneontology.org/amigo/term/GO:0034367	Apoe Abca5 Abcg1
0.0366026	3	26	11.0754	Ether metabolic process	http://amigo.geneontology.org/amigo/term/GO:0018904	Nceh1 Txn1 Far1
0.0390873	3	27	10.6652	Regulation of urine volume	http://amigo.geneontology.org/amigo/term/GO:0035809	Akr1b3 Inpp5k Slc4a1
0.0390873	3	27	10.6652	Viral RNA genome replication	http://amigo.geneontology.org/amigo/term/GO:0039694	Inpp5k Cdc42 Phb
0.0414769	3	28	10.2843	Regulation of nuclease activity	http://amigo.geneontology.org/amigo/term/GO:0032069	Rps3 Npm1 Abce1
0.0450601	3	29	9.92967	Cell redox homeostasis	http://amigo.geneontology.org/amigo/term/GO:0045454	Prdx2 Ero1a Txn1
0.0450601	3	29	9.92967	Negative regulation of antigen receptor-mediated signaling pathway	http://amigo.geneontology.org/amigo/term/GO:0050858	Dusp3 Phpt1 Prnp
0.0517174	3	31	9.28905	Chaperone cofactor-dependent protein refolding	http://amigo.geneontology.org/amigo/term/GO:0051085	Ero1a Hspa9 Dnajb4
0.0564732	3	33	8.72608	NADH metabolic process	http://amigo.geneontology.org/amigo/term/GO:0006734	Mdh2 Mdh1 Gpi1
0.0564732	3	33	8.72608	Ribonucleoside monophosphate biosynthetic process	http://amigo.geneontology.org/amigo/term/GO:0009156	Adss Hprt Paics
0.0564732	3	33	8.72608	Regulation of protein export from nucleus	http://amigo.geneontology.org/amigo/term/GO:0046825	Prkaca Txn1 Chchd4
0.0605468	3	34	8.46943	Regulation of autophagosome assembly	http://amigo.geneontology.org/amigo/term/GO:2000785	Ulk1 Rab3gap1 Ubqln2
0.0627006	3	35	8.22744	Regulation of cholesterol efflux	http://amigo.geneontology.org/amigo/term/GO:0010874	Apoe Abca5 Abcg1
0.0627006	3	35	8.22744	Nucleus localization	http://amigo.geneontology.org/amigo/term/GO:0051647	Cdc42 Bin1 Nudc
0.0657046	3	36	7.9989	Protein transmembrane import into intracellular organelle	http://amigo.geneontology.org/amigo/term/GO:0044743	Hspd1 Chchd4 Tomm20
0.0657046	3	36	7.9989	Plasma lipoprotein particle organization	http://amigo.geneontology.org/amigo/term/GO:0071827	Apoe Abca5 Abcg1
0.0687548	3	37	7.78272	Acetyl-CoA metabolic process	http://amigo.geneontology.org/amigo/term/GO:0006084	Dlat Pdhx Acat1
0.0687548	3	37	7.78272	Positive regulation of sterol transport	http://amigo.geneontology.org/amigo/term/GO:0032373	Apoe Abca5 Abcg1
0.0687548	3	37	7.78272	Positive regulation of cholesterol transport	http://amigo.geneontology.org/amigo/term/GO:0032376	Apoe Abca5 Abcg1
0.0687548	3	37	7.78272	Regulation of protein targeting to membrane	http://amigo.geneontology.org/amigo/term/GO:0090313	Inpp5k Hras Prnp
0.0716532	3	38	7.57791	Cortical actin cytoskeleton organization	http://amigo.geneontology.org/amigo/term/GO:0030866	Coro1c Epb41l3 Tln1
0.0796065	3	40	7.19901	Regulation of actin cytoskeleton reorganization	http://amigo.geneontology.org/amigo/term/GO:2000249	Cdc42 Hras Phpt1
0.0796065	3	40	7.19901	Purine ribonucleoside monophosphate metabolic process	http://amigo.geneontology.org/amigo/term/GO:0009167	Adss Hprt Paics
0.0796065	3	40	7.19901	Positive regulation of ATPase activity	http://amigo.geneontology.org/amigo/term/GO:0032781	Pfn2 Dnajb4 Rab3a
0.0835354	3	41	7.02343	Nucleoside monophosphate biosynthetic process	http://amigo.geneontology.org/amigo/term/GO:0009124	Adss Hprt Paics
0.0835354	3	41	7.02343	Regulation of activated T cell proliferation	http://amigo.geneontology.org/amigo/term/GO:0046006	Prkar1a Rps3 Prnp
0.0906795	3	43	6.69676	Aspartate family amino acid metabolic process	http://amigo.geneontology.org/amigo/term/GO:0009066	Adss Mthfd1 Asrgl1
0.0906795	3	43	6.69676	Purine nucleoside monophosphate metabolic process	http://amigo.geneontology.org/amigo/term/GO:0009126	Adss Hprt Paics
0.0906795	3	43	6.69676	Vasodilation	http://amigo.geneontology.org/amigo/term/GO:0042311	Apoe Kng1 Gucy1a1
0.0932166	3	44	6.54456	Positive regulation of DNA replication	http://amigo.geneontology.org/amigo/term/GO:0045740	Cdc42 Hras Npm1
0.0932166	3	44	6.54456	Synaptic vesicle transport	http://amigo.geneontology.org/amigo/term/GO:0048489	Rab3a Rab3gap1 Nlgn1
0.0975032	3	45	6.39912	Purine ribonucleotide catabolic process	http://amigo.geneontology.org/amigo/term/GO:0009154	Hprt Acot7 Acat1
0.0975032	3	45	6.39912	Membrane assembly	http://amigo.geneontology.org/amigo/term/GO:0071709	Psap Nsfl1c Nlgn1
0.0997963	3	46	6.26001	Intermembrane lipid transfer	http://amigo.geneontology.org/amigo/term/GO:0120009	Apoe Abcg1 Osbpl2
0.0997963	3	46	6.26001	Oligodendrocyte development	http://amigo.geneontology.org/amigo/term/GO:0014003	Aspa Tppp Mobp
0.0997963	3	46	6.26001	Negative regulation of intracellular protein transport	http://amigo.geneontology.org/amigo/term/GO:0090317	Rab23 Inpp5k Txn1
0.103928	3	47	6.12682	Activated T cell proliferation	http://amigo.geneontology.org/amigo/term/GO:0050798	Prkar1a Rps3 Prnp
0.110925	3	49	5.87675	Purine nucleotide catabolic process	http://amigo.geneontology.org/amigo/term/GO:0006195	Hprt Acot7 Acat1
0.119475	3	51	5.64628	Alcohol catabolic process	http://amigo.geneontology.org/amigo/term/GO:0046164	Apoe Inpp5k Adh5
0.119475	3	51	5.64628	Protein insertion into membrane	http://amigo.geneontology.org/amigo/term/GO:0051205	Hspa4 Caml Pdcd5
0.12259	3	52	5.5377	Cholesterol efflux	http://amigo.geneontology.org/amigo/term/GO:0033344	Apoe Abca5 Abcg1
0.12259	3	52	5.5377	Membrane biogenesis	http://amigo.geneontology.org/amigo/term/GO:0044091	Psap Nsfl1c Nlgn1
0.127201	3	53	5.43322	Regulation of long-term synaptic potentiation	http://amigo.geneontology.org/amigo/term/GO:1900271	Apoe Rab3a Prnp
0.127201	3	53	5.43322	Ribonucleotide catabolic process	http://amigo.geneontology.org/amigo/term/GO:0009261	Hprt Acot7 Acat1
0.127201	3	53	5.43322	Modulation by host of symbiont process	http://amigo.geneontology.org/amigo/term/GO:0051851	Apoe Inpp5k Phb
0.130355	3	54	5.3326	Purine-containing compound catabolic process	http://amigo.geneontology.org/amigo/term/GO:0072523	Hprt Acot7 Acat1
0.134277	3	55	5.23565	Regulation of alternative mRNA splicing, via spliceosome	http://amigo.geneontology.org/amigo/term/GO:0000381	Khdrbs2 Fxr1 Fam172a
0.142139	3	57	5.05194	Synaptic vesicle localization	http://amigo.geneontology.org/amigo/term/GO:0097479	Rab3a Rab3gap1 Nlgn1
0.142139	3	57	5.05194	Regulation of substrate adhesion-dependent cell spreading	http://amigo.geneontology.org/amigo/term/GO:1900024	Coro1c Cdc42 P4hb
0.142139	3	57	5.05194	Endosome organization	http://amigo.geneontology.org/amigo/term/GO:0007032	Rab5b Coro1c Pi4k2a
0.142139	3	57	5.05194	Ribonucleoside monophosphate metabolic process	http://amigo.geneontology.org/amigo/term/GO:0009161	Adss Hprt Paics
0.142139	3	57	5.05194	Regulation of ATPase activity	http://amigo.geneontology.org/amigo/term/GO:0043462	Pfn2 Dnajb4 Rab3a
0.146447	3	58	4.96484	Vesicle docking	http://amigo.geneontology.org/amigo/term/GO:0048278	Stx8 Rab3a Nsf
0.149015	3	59	4.88069	Cellular aldehyde metabolic process	http://amigo.geneontology.org/amigo/term/GO:0006081	Tkt Adh5 Aldoa
0.149015	3	59	4.88069	Negative regulation of mRNA catabolic process	http://amigo.geneontology.org/amigo/term/GO:1902373	Pabpc1 Cirbp Qk
0.149015	3	59	4.88069	Regulation of focal adhesion assembly	http://amigo.geneontology.org/amigo/term/GO:0051893	Dusp3 Coro1c Vcl
0.149015	3	59	4.88069	Regulation of cell-substrate junction assembly	http://amigo.geneontology.org/amigo/term/GO:0090109	Dusp3 Coro1c Vcl
0.158554	3	61	4.72066	Positive regulation of protein localization to plasma membrane	http://amigo.geneontology.org/amigo/term/GO:1903078	Pgrmc1 Rhog Prnp
0.158554	3	61	4.72066	Negative regulation of carbohydrate metabolic process	http://amigo.geneontology.org/amigo/term/GO:0045912	Inpp5k Slc4a1 Ap2a1
0.16288	3	63	4.5708	Regulation of plasma lipoprotein particle levels	http://amigo.geneontology.org/amigo/term/GO:0097006	Apoe Abca5 Abcg1
0.16288	3	62	4.64452	Alpha-amino acid biosynthetic process	http://amigo.geneontology.org/amigo/term/GO:1901607	Mthfd1 Glud1 Psat1
0.16288	3	64	4.49938	Regulation of blood coagulation	http://amigo.geneontology.org/amigo/term/GO:0030193	Apoe Prdx2 Kng1
0.16288	3	63	4.5708	Regulation of sterol transport	http://amigo.geneontology.org/amigo/term/GO:0032371	Apoe Abca5 Abcg1
0.16288	3	63	4.5708	Regulation of cholesterol transport	http://amigo.geneontology.org/amigo/term/GO:0032374	Apoe Abca5 Abcg1
0.165437	3	66	4.36304	Regulation of hemostasis	http://amigo.geneontology.org/amigo/term/GO:1900046	Apoe Prdx2 Kng1
0.168748	3	67	4.29792	Presynaptic endocytosis	http://amigo.geneontology.org/amigo/term/GO:0140238	Bin1 Pacsin1 Nlgn1
0.168748	3	67	4.29792	Mesoderm formation	http://amigo.geneontology.org/amigo/term/GO:0001707	Prkaca Prkar1a Gpi1
0.168748	3	67	4.29792	Synaptic vesicle endocytosis	http://amigo.geneontology.org/amigo/term/GO:0048488	Bin1 Pacsin1 Nlgn1
0.168748	3	67	4.29792	Regulation of coagulation	http://amigo.geneontology.org/amigo/term/GO:0050818	Apoe Prdx2 Kng1
0.168748	3	67	4.29792	Intrinsic apoptotic signaling pathway in response to endoplasmic reticulum stress	http://amigo.geneontology.org/amigo/term/GO:0070059	Ero1a Txndc12 Erp29
0.176347	3	69	4.17334	Cellular amino acid biosynthetic process	http://amigo.geneontology.org/amigo/term/GO:0008652	Mthfd1 Glud1 Psat1
0.176347	3	69	4.17334	Negative regulation of epithelial cell migration	http://amigo.geneontology.org/amigo/term/GO:0010633	Apoe Coro1c Pfn2
0.176347	3	69	4.17334	Regulation of receptor internalization	http://amigo.geneontology.org/amigo/term/GO:0002090	Nsf Pacsin1 Ubqln2
0.180159	3	70	4.11372	Negative regulation of RNA catabolic process	http://amigo.geneontology.org/amigo/term/GO:1902369	Pabpc1 Cirbp Qk
0.180159	3	70	4.11372	Glutamine family amino acid metabolic process	http://amigo.geneontology.org/amigo/term/GO:0009064	Glud1 Asrgl1 Ddah1
0.180159	3	70	4.11372	Mesoderm morphogenesis	http://amigo.geneontology.org/amigo/term/GO:0048332	Prkaca Prkar1a Gpi1
0.180159	3	70	4.11372	Regulation of intracellular pH	http://amigo.geneontology.org/amigo/term/GO:0051453	Slc4a1 Atp6v0d1 Car2
0.180991	3	71	4.05578	Positive regulation of response to wounding	http://amigo.geneontology.org/amigo/term/GO:1903036	Prdx2 Rtn4 Hras
0.180991	3	72	3.99945	Alternative mRNA splicing, via spliceosome	http://amigo.geneontology.org/amigo/term/GO:0000380	Khdrbs2 Fxr1 Fam172a
0.180991	3	73	3.94466	Ribonucleoprotein complex localization	http://amigo.geneontology.org/amigo/term/GO:0071166	Fyttd1 Npm1 Abce1
0.180991	3	72	3.99945	Ribonucleoprotein complex export from nucleus	http://amigo.geneontology.org/amigo/term/GO:0071426	Fyttd1 Npm1 Abce1
0.183566	3	74	3.89136	Organic hydroxy compound catabolic process	http://amigo.geneontology.org/amigo/term/GO:1901616	Apoe Inpp5k Adh5
0.183566	3	74	3.89136	Nucleotide catabolic process	http://amigo.geneontology.org/amigo/term/GO:0009166	Hprt Acot7 Acat1
0.18822	3	75	3.83947	Organelle localization by membrane tethering	http://amigo.geneontology.org/amigo/term/GO:0140056	Stx8 Rab3a Nsf
0.18822	3	75	3.83947	Fatty acid beta-oxidation	http://amigo.geneontology.org/amigo/term/GO:0006635	Hsd17b4 Echs1 Acat1
0.192431	3	76	3.78895	Regulation of oxidative stress-induced cell death	http://amigo.geneontology.org/amigo/term/GO:1903201	Psap P4hb Txn1
0.192431	3	76	3.78895	Regulation of response to endoplasmic reticulum stress	http://amigo.geneontology.org/amigo/term/GO:1905897	Txndc12 Erp29 Ubqln2
0.192431	3	76	3.78895	Cellular response to amino acid stimulus	http://amigo.geneontology.org/amigo/term/GO:0071230	Lamtor2 Bcl2l2 Lamtor3
0.196461	3	77	3.73975	Regulation of cellular pH	http://amigo.geneontology.org/amigo/term/GO:0030641	Slc4a1 Atp6v0d1 Car2
0.00985915	2	3	63.9912	Regulation of endoribonuclease activity	http://amigo.geneontology.org/amigo/term/GO:0060699	Npm1 Abce1
0.0155356	2	4	47.9934	Negative regulation of dendritic spine maintenance	http://amigo.geneontology.org/amigo/term/GO:1902951	Apoe Prnp
0.0155356	2	4	47.9934	Medium-chain fatty-acyl-CoA metabolic process	http://amigo.geneontology.org/amigo/term/GO:0036112	Hsd17b4 Acot7
0.0155356	2	4	47.9934	Protein import into mitochondrial intermembrane space	http://amigo.geneontology.org/amigo/term/GO:0045041	Hspd1 Chchd4
0.0216696	2	5	38.3947	COP9 signalosome assembly	http://amigo.geneontology.org/amigo/term/GO:0010387	Cops7a Cops8
0.0216696	2	5	38.3947	Protein folding in endoplasmic reticulum	http://amigo.geneontology.org/amigo/term/GO:0034975	Ero1a P4hb
0.0216696	2	5	38.3947	Protein insertion into mitochondrial outer membrane	http://amigo.geneontology.org/amigo/term/GO:0045040	Hspa4 Pdcd5
0.0216696	2	5	38.3947	Medium-chain fatty acid biosynthetic process	http://amigo.geneontology.org/amigo/term/GO:0051792	Oxsm Acot7
0.0283057	2	6	31.9956	NMDA glutamate receptor clustering	http://amigo.geneontology.org/amigo/term/GO:0097114	Apoe Nlgn1
0.0283057	2	6	31.9956	Outer mitochondrial membrane organization	http://amigo.geneontology.org/amigo/term/GO:0007008	Hspa4 Pdcd5
0.0283057	2	6	31.9956	Protein maturation by protein folding	http://amigo.geneontology.org/amigo/term/GO:0022417	Ero1a Chchd4
0.0283057	2	6	31.9956	Nucleoside bisphosphate catabolic process	http://amigo.geneontology.org/amigo/term/GO:0033869	Acot7 Acat1
0.0283057	2	6	31.9956	Ribonucleoside bisphosphate catabolic process	http://amigo.geneontology.org/amigo/term/GO:0034031	Acot7 Acat1
0.0283057	2	6	31.9956	Purine nucleoside bisphosphate catabolic process	http://amigo.geneontology.org/amigo/term/GO:0034034	Acot7 Acat1
0.0403792	2	8	23.9967	Malate metabolic process	http://amigo.geneontology.org/amigo/term/GO:0006108	Mdh2 Mdh1
0.0403792	2	8	23.9967	Negative regulation of macrophage derived foam cell differentiation	http://amigo.geneontology.org/amigo/term/GO:0010745	Abca5 Abcg1
0.0403792	2	8	23.9967	Regulation of endodeoxyribonuclease activity	http://amigo.geneontology.org/amigo/term/GO:0032071	Rps3 Npm1
0.0403792	2	8	23.9967	Negative regulation of protein kinase activity by regulation of protein phosphorylation	http://amigo.geneontology.org/amigo/term/GO:0044387	Coro1c Npm1
0.0403792	2	8	23.9967	Establishment of Golgi localization	http://amigo.geneontology.org/amigo/term/GO:0051683	Cdc42 Ywhaz
0.0403792	2	8	23.9967	Mitochondrial acetyl-CoA biosynthetic process from pyruvate	http://amigo.geneontology.org/amigo/term/GO:0061732	Dlat Pdhx
0.0482458	2	9	21.3304	Presynaptic active zone organization	http://amigo.geneontology.org/amigo/term/GO:1990709	Rab3a Nlgn1
0.0482458	2	9	21.3304	Regulation of peptidyl-cysteine S-nitrosylation	http://amigo.geneontology.org/amigo/term/GO:2000169	Snta1 Txn1
0.0482458	2	9	21.3304	Regulation of branching morphogenesis of a nerve	http://amigo.geneontology.org/amigo/term/GO:2000172	Rtn4 Cpe
0.0548054	2	10	19.1974	Oxaloacetate metabolic process	http://amigo.geneontology.org/amigo/term/GO:0006107	Mdh2 Mdh1
0.0548054	2	10	19.1974	IMP biosynthetic process	http://amigo.geneontology.org/amigo/term/GO:0006188	Hprt Paics
0.0548054	2	10	19.1974	Regulation of chloride transport	http://amigo.geneontology.org/amigo/term/GO:2001225	Car2 Prnp
0.0548054	2	10	19.1974	Cellular response to nitrogen starvation	http://amigo.geneontology.org/amigo/term/GO:0006995	Map1lc3a Gabarapl2
0.0548054	2	10	19.1974	Regulation of synaptic vesicle priming	http://amigo.geneontology.org/amigo/term/GO:0010807	Rab3a Rab3gap1
0.0548054	2	10	19.1974	Peptidyl-proline hydroxylation to 4-hydroxy-L-proline	http://amigo.geneontology.org/amigo/term/GO:0018401	Ero1a P4hb
0.0548054	2	10	19.1974	Regulation of deoxyribonuclease activity	http://amigo.geneontology.org/amigo/term/GO:0032070	Rps3 Npm1
0.0548054	2	10	19.1974	Cellular response to nitrogen levels	http://amigo.geneontology.org/amigo/term/GO:0043562	Map1lc3a Gabarapl2
0.0548054	2	10	19.1974	Protein deneddylation	http://amigo.geneontology.org/amigo/term/GO:0000338	Cops7a Cops8
0.0618755	2	11	17.4522	Presynaptic membrane organization	http://amigo.geneontology.org/amigo/term/GO:0097090	Apoe Nlgn1
0.0618755	2	11	17.4522	Positive regulation of autophagosome assembly	http://amigo.geneontology.org/amigo/term/GO:2000786	Ulk1 Rab3gap1
0.0618755	2	11	17.4522	Coenzyme A biosynthetic process	http://amigo.geneontology.org/amigo/term/GO:0015937	Acot7 Acat1
0.0618755	2	11	17.4522	Low-density lipoprotein particle remodeling	http://amigo.geneontology.org/amigo/term/GO:0034374	Apoe Abcg1
0.0687548	2	12	15.9978	AMPA glutamate receptor clustering	http://amigo.geneontology.org/amigo/term/GO:0097113	Apoe Nlgn1
0.0687548	2	12	15.9978	Glutamate receptor clustering	http://amigo.geneontology.org/amigo/term/GO:0097688	Apoe Nlgn1
0.0687548	2	12	15.9978	Negative regulation of long-term synaptic potentiation	http://amigo.geneontology.org/amigo/term/GO:1900272	Apoe Prnp
0.0687548	2	12	15.9978	Acetyl-CoA biosynthetic process from pyruvate	http://amigo.geneontology.org/amigo/term/GO:0006086	Dlat Pdhx
0.0687548	2	12	15.9978	Regulation of dendritic spine maintenance	http://amigo.geneontology.org/amigo/term/GO:1902950	Apoe Prnp
0.0687548	2	12	15.9978	Regulation of cholesterol esterification	http://amigo.geneontology.org/amigo/term/GO:0010872	Apoe Abcg1
0.0760968	2	13	14.7672	Cdc42 protein signal transduction	http://amigo.geneontology.org/amigo/term/GO:0032488	Apoe Cdc42
0.0760968	2	13	14.7672	Phospholipid efflux	http://amigo.geneontology.org/amigo/term/GO:0033700	Apoe Abcg1
0.0760968	2	13	14.7672	Dicarboxylic acid biosynthetic process	http://amigo.geneontology.org/amigo/term/GO:0043650	Mthfd1 Glud1
0.0760968	2	13	14.7672	Positive regulation of vacuole organization	http://amigo.geneontology.org/amigo/term/GO:0044090	Ulk1 Rab3gap1
0.0760968	2	13	14.7672	Branching morphogenesis of a nerve	http://amigo.geneontology.org/amigo/term/GO:0048755	Rtn4 Cpe
0.0835354	2	14	13.7124	Retrograde trans-synaptic signaling	http://amigo.geneontology.org/amigo/term/GO:0098917	Gucy1a1 Nlgn1
0.0835354	2	14	13.7124	Cellular response to aldehyde	http://amigo.geneontology.org/amigo/term/GO:0110096	Akr1b3 Adh5
0.0835354	2	14	13.7124	Pentose-phosphate shunt	http://amigo.geneontology.org/amigo/term/GO:0006098	Tkt Pgd
0.0835354	2	14	13.7124	Negative regulation of synapse organization	http://amigo.geneontology.org/amigo/term/GO:1905809	Apoe Pgrmc1
0.0835354	2	14	13.7124	NADPH regeneration	http://amigo.geneontology.org/amigo/term/GO:0006740	Tkt Pgd
0.0835354	2	14	13.7124	Pteridine-containing compound biosynthetic process	http://amigo.geneontology.org/amigo/term/GO:0042559	Mthfd1 Spr
0.0835354	2	14	13.7124	Negative regulation of activated T cell proliferation	http://amigo.geneontology.org/amigo/term/GO:0046007	Prkar1a Prnp
0.0906795	2	15	12.7982	Positive regulation of ruffle assembly	http://amigo.geneontology.org/amigo/term/GO:1900029	Hras Nlgn1
0.0906795	2	15	12.7982	Coenzyme A metabolic process	http://amigo.geneontology.org/amigo/term/GO:0015936	Acot7 Acat1
0.0906795	2	15	12.7982	Steroid esterification	http://amigo.geneontology.org/amigo/term/GO:0034433	Apoe Abcg1
0.0906795	2	15	12.7982	Sterol esterification	http://amigo.geneontology.org/amigo/term/GO:0034434	Apoe Abcg1
0.0906795	2	15	12.7982	Cholesterol esterification	http://amigo.geneontology.org/amigo/term/GO:0034435	Apoe Abcg1
0.0906795	2	15	12.7982	Golgi localization	http://amigo.geneontology.org/amigo/term/GO:0051645	Cdc42 Ywhaz
0.0906795	2	15	12.7982	Regulation of ribonuclease activity	http://amigo.geneontology.org/amigo/term/GO:0060700	Npm1 Abce1
0.0906795	2	15	12.7982	Renal water homeostasis	http://amigo.geneontology.org/amigo/term/GO:0003091	Akr1b3 Inpp5k
0.0975477	2	16	11.9984	Modification of postsynaptic actin cytoskeleton	http://amigo.geneontology.org/amigo/term/GO:0098885	Pfn2 Cttn
0.0975477	2	16	11.9984	Ribosomal subunit export from nucleus	http://amigo.geneontology.org/amigo/term/GO:0000054	Npm1 Abce1
0.0975477	2	16	11.9984	Serine family amino acid biosynthetic process	http://amigo.geneontology.org/amigo/term/GO:0009070	Mthfd1 Psat1
0.0975477	2	16	11.9984	Peptidyl-proline hydroxylation	http://amigo.geneontology.org/amigo/term/GO:0019511	Ero1a P4hb
0.0975477	2	16	11.9984	Ribosome localization	http://amigo.geneontology.org/amigo/term/GO:0033750	Npm1 Abce1
0.0975477	2	16	11.9984	Nucleobase biosynthetic process	http://amigo.geneontology.org/amigo/term/GO:0046112	Hprt Cmpk1
0.0975477	2	16	11.9984	Lamellipodium morphogenesis	http://amigo.geneontology.org/amigo/term/GO:0072673	Coro1c Snx1
0.104122	2	17	11.2926	Synaptic vesicle clustering	http://amigo.geneontology.org/amigo/term/GO:0097091	Rab3a Nlgn1
0.104122	2	17	11.2926	Positive regulation of synaptic transmission, GABAergic	http://amigo.geneontology.org/amigo/term/GO:0032230	Car2 Nlgn1
0.104122	2	17	11.2926	Aldehyde biosynthetic process	http://amigo.geneontology.org/amigo/term/GO:0046184	Tkt Aldoa
0.104122	2	17	11.2926	Clathrin coat assembly	http://amigo.geneontology.org/amigo/term/GO:0048268	Ap2b1 Cltb
0.104122	2	17	11.2926	Negative regulation of dendritic spine development	http://amigo.geneontology.org/amigo/term/GO:0061000	Apoe Nlgn1
0.104122	2	17	11.2926	RRNA-containing ribonucleoprotein complex export from nucleus	http://amigo.geneontology.org/amigo/term/GO:0071428	Npm1 Abce1
0.112463	2	18	10.6652	Fatty acid derivative catabolic process	http://amigo.geneontology.org/amigo/term/GO:1901569	Acot7 Acat1
0.112463	2	18	10.6652	Cellular copper ion homeostasis	http://amigo.geneontology.org/amigo/term/GO:0006878	Atox1 Prnp
0.112463	2	18	10.6652	Protein refolding	http://amigo.geneontology.org/amigo/term/GO:0042026	Hspa9 Hspd1
0.112463	2	18	10.6652	Medium-chain fatty acid metabolic process	http://amigo.geneontology.org/amigo/term/GO:0051791	Oxsm Acot7
0.112463	2	18	10.6652	Neurotransmitter-gated ion channel clustering	http://amigo.geneontology.org/amigo/term/GO:0072578	Apoe Nlgn1
0.120087	2	19	10.1039	Regulation of sterol biosynthetic process	http://amigo.geneontology.org/amigo/term/GO:0106118	Apoe Abcg1
0.120087	2	19	10.1039	Regulation of cholesterol biosynthetic process	http://amigo.geneontology.org/amigo/term/GO:0045540	Apoe Abcg1
0.120087	2	19	10.1039	Chaperone-mediated protein complex assembly	http://amigo.geneontology.org/amigo/term/GO:0051131	Hspa4 Tmem35a
0.120087	2	19	10.1039	Endoplasmic reticulum tubular network organization	http://amigo.geneontology.org/amigo/term/GO:0071786	Rtn4 Rab3gap1
0.127664	2	20	9.59868	Positive regulation of amyloid-beta formation	http://amigo.geneontology.org/amigo/term/GO:1902004	Apoe Abcg1
0.127664	2	20	9.59868	Regulation of macrophage derived foam cell differentiation	http://amigo.geneontology.org/amigo/term/GO:0010743	Abca5 Abcg1
0.127664	2	20	9.59868	Negative regulation of vascular permeability	http://amigo.geneontology.org/amigo/term/GO:0043116	Apoe Ddah1
0.127664	2	20	9.59868	Ether lipid metabolic process	http://amigo.geneontology.org/amigo/term/GO:0046485	Nceh1 Far1
0.127664	2	20	9.59868	Copper ion homeostasis	http://amigo.geneontology.org/amigo/term/GO:0055070	Atox1 Prnp
0.127664	2	20	9.59868	Cellular response to copper ion	http://amigo.geneontology.org/amigo/term/GO:0071280	Map1lc3a Prnp
0.135187	2	21	9.1416	Positive regulation of actin cytoskeleton reorganization	http://amigo.geneontology.org/amigo/term/GO:2000251	Cdc42 Hras
0.135187	2	21	9.1416	Protein insertion into mitochondrial membrane	http://amigo.geneontology.org/amigo/term/GO:0051204	Hspa4 Pdcd5
0.135187	2	21	9.1416	Negative regulation of meiotic cell cycle	http://amigo.geneontology.org/amigo/term/GO:0051447	Prkaca Prkar1a
0.142139	2	22	8.72608	Central nervous system myelination	http://amigo.geneontology.org/amigo/term/GO:0022010	Aspa Mobp
0.142139	2	22	8.72608	Axon ensheathment in central nervous system	http://amigo.geneontology.org/amigo/term/GO:0032291	Aspa Mobp
0.142139	2	22	8.72608	Positive regulation of interferon-alpha production	http://amigo.geneontology.org/amigo/term/GO:0032727	Hspd1 Stat1
0.149015	2	23	8.34668	Positive regulation of cholesterol efflux	http://amigo.geneontology.org/amigo/term/GO:0010875	Apoe Abcg1
0.149015	2	23	8.34668	Synaptic vesicle priming	http://amigo.geneontology.org/amigo/term/GO:0016082	Rab3a Rab3gap1
0.149015	2	23	8.34668	Long-chain fatty acid biosynthetic process	http://amigo.geneontology.org/amigo/term/GO:0042759	Acot7 Qk
0.149015	2	23	8.34668	Sulfur compound catabolic process	http://amigo.geneontology.org/amigo/term/GO:0044273	Acot7 Acat1
0.158554	2	24	7.9989	Regulation of glutamate secretion	http://amigo.geneontology.org/amigo/term/GO:0014048	Rab3gap1 Grm7
0.158554	2	24	7.9989	Synaptic vesicle membrane organization	http://amigo.geneontology.org/amigo/term/GO:0048499	Syngr1 Rab3a
0.16288	2	25	7.67895	Negative regulation of response to reactive oxygen species	http://amigo.geneontology.org/amigo/term/GO:1901032	Psap Txn1
0.16288	2	25	7.67895	Fatty acid derivative biosynthetic process	http://amigo.geneontology.org/amigo/term/GO:1901570	Acsl6 Far1
0.16288	2	26	7.3836	Regulation of protein localization to synapse	http://amigo.geneontology.org/amigo/term/GO:1902473	Hras Nlgn1
0.16288	2	26	7.3836	Positive regulation of amyloid precursor protein catabolic process	http://amigo.geneontology.org/amigo/term/GO:1902993	Apoe Abcg1
0.16288	2	25	7.67895	Negative regulation of hydrogen peroxide-induced cell death	http://amigo.geneontology.org/amigo/term/GO:1903206	Psap Txn1
0.16288	2	26	7.3836	Nitric oxide mediated signal transduction	http://amigo.geneontology.org/amigo/term/GO:0007263	Apoe Gucy1a1
0.16288	2	25	7.67895	Intracellular sterol transport	http://amigo.geneontology.org/amigo/term/GO:0032366	Abcg1 Osbpl2
0.16288	2	25	7.67895	Intracellular cholesterol transport	http://amigo.geneontology.org/amigo/term/GO:0032367	Abcg1 Osbpl2
0.16288	2	25	7.67895	Peptide catabolic process	http://amigo.geneontology.org/amigo/term/GO:0043171	Erap1 Cpe
0.16288	2	25	7.67895	Negative regulation of nucleocytoplasmic transport	http://amigo.geneontology.org/amigo/term/GO:0046823	Rab23 Txn1
0.16288	2	26	7.3836	Positive regulation of oligodendrocyte differentiation	http://amigo.geneontology.org/amigo/term/GO:0048714	Aspa Qk
0.16288	2	25	7.67895	Protein-lipid complex assembly	http://amigo.geneontology.org/amigo/term/GO:0065005	Apoe Bin1
0.16288	2	25	7.67895	Inclusion body assembly	http://amigo.geneontology.org/amigo/term/GO:0070841	Apoe Psap
0.166427	2	27	7.11014	Positive regulation of neurotransmitter secretion	http://amigo.geneontology.org/amigo/term/GO:0001956	Rab3gap1 Nlgn1
0.166427	2	27	7.11014	Interferon-alpha production	http://amigo.geneontology.org/amigo/term/GO:0032607	Hspd1 Stat1
0.166427	2	27	7.11014	Regulation of interferon-alpha production	http://amigo.geneontology.org/amigo/term/GO:0032647	Hspd1 Stat1
0.166427	2	27	7.11014	Establishment of protein localization to mitochondrial membrane	http://amigo.geneontology.org/amigo/term/GO:0090151	Hspa4 Pdcd5
0.17212	2	28	6.8562	Postsynaptic neurotransmitter receptor internalization	http://amigo.geneontology.org/amigo/term/GO:0098884	Ap2b1 Pacsin1
0.17212	2	28	6.8562	Postsynaptic endocytosis	http://amigo.geneontology.org/amigo/term/GO:0140239	Ap2b1 Pacsin1
0.17212	2	28	6.8562	Positive regulation of phospholipase C activity	http://amigo.geneontology.org/amigo/term/GO:0010863	Hras Phb
0.17212	2	28	6.8562	Modulation by host of viral process	http://amigo.geneontology.org/amigo/term/GO:0044788	Apoe Phb
0.17212	2	28	6.8562	Negative regulation of muscle contraction	http://amigo.geneontology.org/amigo/term/GO:0045932	Bin1 Gucy1a1
0.180141	2	29	6.61978	Regulation of endoplasmic reticulum stress-induced intrinsic apoptotic signaling pathway	http://amigo.geneontology.org/amigo/term/GO:1902235	Txndc12 Erp29
0.180141	2	29	6.61978	Nuclear migration	http://amigo.geneontology.org/amigo/term/GO:0007097	Cdc42 Nudc
0.180141	2	29	6.61978	Protein hydroxylation	http://amigo.geneontology.org/amigo/term/GO:0018126	Ero1a P4hb
0.180141	2	29	6.61978	Ventricular cardiac muscle cell action potential	http://amigo.geneontology.org/amigo/term/GO:0086005	Bin1 Snta1
0.180991	2	31	6.1927	Regulation of phospholipase C activity	http://amigo.geneontology.org/amigo/term/GO:1900274	Hras Phb
0.180991	2	30	6.39912	Negative regulation of response to oxidative stress	http://amigo.geneontology.org/amigo/term/GO:1902883	Psap Txn1
0.180991	2	31	6.1927	Negative regulation of cardiac muscle cell apoptotic process	http://amigo.geneontology.org/amigo/term/GO:0010667	Npm1 Qk
0.180991	2	31	6.1927	Glutamate secretion	http://amigo.geneontology.org/amigo/term/GO:0014047	Rab3gap1 Grm7
0.180991	2	31	6.1927	Pteridine-containing compound metabolic process	http://amigo.geneontology.org/amigo/term/GO:0042558	Mthfd1 Spr
0.180991	2	30	6.39912	Phosphatidylinositol dephosphorylation	http://amigo.geneontology.org/amigo/term/GO:0046856	Inpp5k Sacm1l
0.180991	2	30	6.39912	Regulation of long-term neuronal synaptic plasticity	http://amigo.geneontology.org/amigo/term/GO:0048169	Syngr1 Hras
0.180991	2	31	6.1927	Positive regulation of neurotransmitter transport	http://amigo.geneontology.org/amigo/term/GO:0051590	Rab3gap1 Nlgn1
0.180991	2	30	6.39912	Cellular response to lipoprotein particle stimulus	http://amigo.geneontology.org/amigo/term/GO:0071402	Apoe Abcg1
0.180991	2	31	6.1927	Positive regulation of protein targeting to membrane	http://amigo.geneontology.org/amigo/term/GO:0090314	Hras Prnp
0.195236	2	33	5.81738	Very long-chain fatty acid metabolic process	http://amigo.geneontology.org/amigo/term/GO:0000038	Acsl6 Hsd17b4
0.195236	2	33	5.81738	Regulation of hydrogen peroxide-induced cell death	http://amigo.geneontology.org/amigo/term/GO:1903205	Psap Txn1
0.195236	2	33	5.81738	Cell volume homeostasis	http://amigo.geneontology.org/amigo/term/GO:0006884	Slc12a9 Npm1
0.195236	2	33	5.81738	Establishment of mitotic spindle orientation	http://amigo.geneontology.org/amigo/term/GO:0000132	Nsfl1c Dynlt1a
0.195236	2	33	5.81738	Hyaluronan metabolic process	http://amigo.geneontology.org/amigo/term/GO:0030212	Itih4 Ap2a1
0.195236	2	33	5.81738	Response to immobilization stress	http://amigo.geneontology.org/amigo/term/GO:0035902	Gpi1 Phb
0.195236	2	33	5.81738	Response to copper ion	http://amigo.geneontology.org/amigo/term/GO:0046688	Map1lc3a Prnp
0.16288	1	3	31.9956	Establishment of protein localization to endoplasmic reticulum membrane	http://amigo.geneontology.org/amigo/term/GO:0097051	Rab3gap1
0.16288	1	3	31.9956	Corneocyte development	http://amigo.geneontology.org/amigo/term/GO:0003335	Psap
0.16288	1	3	31.9956	Synaptic signaling by nitric oxide	http://amigo.geneontology.org/amigo/term/GO:0099163	Gucy1a1
0.16288	1	3	31.9956	Trans-synaptic signaling by soluble gas	http://amigo.geneontology.org/amigo/term/GO:0099543	Gucy1a1
0.16288	1	3	31.9956	Trans-synaptic signaling by nitric oxide	http://amigo.geneontology.org/amigo/term/GO:0099548	Gucy1a1
0.16288	1	3	31.9956	Endosome fission	http://amigo.geneontology.org/amigo/term/GO:0140285	Coro1c
0.16288	1	3	31.9956	Regulation of protein localization to cell-cell junction	http://amigo.geneontology.org/amigo/term/GO:0150106	Vcl
0.16288	1	3	31.9956	Hexitol metabolic process	http://amigo.geneontology.org/amigo/term/GO:0006059	Akr1b3
0.16288	1	3	31.9956	Regulation of presynaptic membrane organization	http://amigo.geneontology.org/amigo/term/GO:1901629	Apoe
0.16288	1	3	31.9956	Acetate metabolic process	http://amigo.geneontology.org/amigo/term/GO:0006083	Aspa
0.16288	1	3	31.9956	Regulation of intracellular calcium activated chloride channel activity	http://amigo.geneontology.org/amigo/term/GO:1902938	Prnp
0.16288	1	3	31.9956	Negative regulation of aspartic-type endopeptidase activity involved in amyloid precursor protein catabolic process	http://amigo.geneontology.org/amigo/term/GO:1902960	Bin1
0.16288	1	3	31.9956	Neurofibrillary tangle assembly	http://amigo.geneontology.org/amigo/term/GO:1902988	Apoe
0.16288	1	3	31.9956	Regulation of neurofibrillary tangle assembly	http://amigo.geneontology.org/amigo/term/GO:1902996	Apoe
0.16288	1	3	31.9956	Nucleotide-excision repair, DNA damage recognition	http://amigo.geneontology.org/amigo/term/GO:0000715	Rad23b
0.16288	1	3	31.9956	Meiotic cell cycle process involved in oocyte maturation	http://amigo.geneontology.org/amigo/term/GO:1903537	Ppp2r1a
0.16288	1	3	31.9956	Regulation of meiotic cell cycle process involved in oocyte maturation	http://amigo.geneontology.org/amigo/term/GO:1903538	Ppp2r1a
0.16288	1	3	31.9956	Negative regulation of aspartic-type peptidase activity	http://amigo.geneontology.org/amigo/term/GO:1905246	Bin1
0.16288	1	3	31.9956	Response to glycine	http://amigo.geneontology.org/amigo/term/GO:1905429	Bcl2l2
0.16288	1	3	31.9956	Regulation of plasma membrane repair	http://amigo.geneontology.org/amigo/term/GO:1905684	Rab3a
0.16288	1	3	31.9956	Positive regulation of peptidyl-cysteine S-nitrosylation	http://amigo.geneontology.org/amigo/term/GO:2000170	Txn1
0.16288	1	3	31.9956	Ovarian follicle atresia	http://amigo.geneontology.org/amigo/term/GO:0001552	Phb
0.16288	1	3	31.9956	Wax biosynthetic process	http://amigo.geneontology.org/amigo/term/GO:0010025	Far1
0.16288	1	3	31.9956	Wax metabolic process	http://amigo.geneontology.org/amigo/term/GO:0010166	Far1
0.16288	1	3	31.9956	Animal organ senescence	http://amigo.geneontology.org/amigo/term/GO:0010260	Ero1a
0.16288	1	3	31.9956	Positive regulation of long-chain fatty acid import across plasma membrane	http://amigo.geneontology.org/amigo/term/GO:0010747	Acsl6
0.16288	1	3	31.9956	Microglia development	http://amigo.geneontology.org/amigo/term/GO:0014005	Tspan2
0.16288	1	3	31.9956	Peptidyl-cysteine oxidation	http://amigo.geneontology.org/amigo/term/GO:0018171	Chchd4
0.16288	1	3	31.9956	Lactate biosynthetic process from pyruvate	http://amigo.geneontology.org/amigo/term/GO:0019244	Ldhb
0.16288	1	3	31.9956	Galactolipid catabolic process	http://amigo.geneontology.org/amigo/term/GO:0019376	Psap
0.16288	1	3	31.9956	Insulin processing	http://amigo.geneontology.org/amigo/term/GO:0030070	Cpe
0.16288	1	3	31.9956	Heterochromatin assembly by small RNA	http://amigo.geneontology.org/amigo/term/GO:0031048	Fam172a
0.16288	1	3	31.9956	Positive regulation of low-density lipoprotein particle receptor catabolic process	http://amigo.geneontology.org/amigo/term/GO:0032805	Apoe
0.16288	1	3	31.9956	Enkephalin processing	http://amigo.geneontology.org/amigo/term/GO:0034230	Cpe
0.16288	1	3	31.9956	Basophil activation involved in immune response	http://amigo.geneontology.org/amigo/term/GO:0002276	Pi4k2a
0.16288	1	3	31.9956	SNARE complex disassembly	http://amigo.geneontology.org/amigo/term/GO:0035494	Nsf
0.16288	1	3	31.9956	ERBB3 signaling pathway	http://amigo.geneontology.org/amigo/term/GO:0038129	Rtn4
0.16288	1	3	31.9956	Purine nucleobase salvage	http://amigo.geneontology.org/amigo/term/GO:0043096	Hprt
0.16288	1	3	31.9956	de novo AMP biosynthetic process	http://amigo.geneontology.org/amigo/term/GO:0044208	Adss
0.16288	1	3	31.9956	Modulation by host of viral RNA genome replication	http://amigo.geneontology.org/amigo/term/GO:0044830	Phb
0.16288	1	3	31.9956	Adenine metabolic process	http://amigo.geneontology.org/amigo/term/GO:0046083	Hprt
0.16288	1	3	31.9956	Adenine biosynthetic process	http://amigo.geneontology.org/amigo/term/GO:0046084	Hprt
0.16288	1	3	31.9956	Guanine metabolic process	http://amigo.geneontology.org/amigo/term/GO:0046098	Hprt
0.16288	1	3	31.9956	Hypoxanthine biosynthetic process	http://amigo.geneontology.org/amigo/term/GO:0046101	Hprt
0.16288	1	3	31.9956	Formaldehyde catabolic process	http://amigo.geneontology.org/amigo/term/GO:0046294	Adh5
0.16288	1	3	31.9956	Positive regulation of mitotic centrosome separation	http://amigo.geneontology.org/amigo/term/GO:0046604	Nsfl1c
0.16288	1	3	31.9956	Negative regulation of sprouting of injured axon	http://amigo.geneontology.org/amigo/term/GO:0048688	Rtn4
0.16288	1	3	31.9956	Response to methylglyoxal	http://amigo.geneontology.org/amigo/term/GO:0051595	Akr1b3
0.16288	1	3	31.9956	Copper ion export	http://amigo.geneontology.org/amigo/term/GO:0060003	Atox1
0.16288	1	3	31.9956	Cleavage in ITS2 between 5.8S rRNA and LSU-rRNA of tricistronic rRNA transcript (SSU-rRNA, 5.8S rRNA, LSU-rRNA)	http://amigo.geneontology.org/amigo/term/GO:0000448	Npm1
0.16288	1	3	31.9956	Cellular response to high density lipoprotein particle stimulus	http://amigo.geneontology.org/amigo/term/GO:0071403	Abcg1
0.16288	1	3	31.9956	Inner medullary collecting duct development	http://amigo.geneontology.org/amigo/term/GO:0072061	Akr1b3
0.16288	1	3	31.9956	Metanephric proximal tubule development	http://amigo.geneontology.org/amigo/term/GO:0072237	Acat1
0.16288	1	3	31.9956	Actin filament branching	http://amigo.geneontology.org/amigo/term/GO:0090135	Cdc42
0.180991	1	4	23.9967	Membrane tubulation	http://amigo.geneontology.org/amigo/term/GO:0097749	Coro1c
0.180991	1	4	23.9967	Retrograde trans-synaptic signaling by trans-synaptic protein complex	http://amigo.geneontology.org/amigo/term/GO:0098942	Nlgn1
0.180991	1	4	23.9967	Positive regulation of long-chain fatty acid import into cell	http://amigo.geneontology.org/amigo/term/GO:0140214	Acsl6
0.180991	1	4	23.9967	Negative regulation of hyaluronan biosynthetic process	http://amigo.geneontology.org/amigo/term/GO:1900126	Ap2a1
0.180991	1	4	23.9967	Negative regulation of hematopoietic stem cell differentiation	http://amigo.geneontology.org/amigo/term/GO:1902037	Hspa9
0.180991	1	4	23.9967	Regulation of phospholipid efflux	http://amigo.geneontology.org/amigo/term/GO:1902994	Apoe
0.180991	1	4	23.9967	Positive regulation of phospholipid efflux	http://amigo.geneontology.org/amigo/term/GO:1902995	Apoe
0.180991	1	4	23.9967	Positive regulation of protein lipidation	http://amigo.geneontology.org/amigo/term/GO:1903061	Rab3gap1
0.180991	1	4	23.9967	Regulation of calcium ion-dependent exocytosis of neurotransmitter	http://amigo.geneontology.org/amigo/term/GO:1903233	Rab3gap1
0.180991	1	4	23.9967	Regulation of glutamate secretion, neurotransmission	http://amigo.geneontology.org/amigo/term/GO:1903294	Rab3gap1
0.180991	1	4	23.9967	Positive regulation of glutamate secretion, neurotransmission	http://amigo.geneontology.org/amigo/term/GO:1903296	Rab3gap1
0.180991	1	4	23.9967	Purine ribonucleoside salvage	http://amigo.geneontology.org/amigo/term/GO:0006166	Hprt
0.180991	1	4	23.9967	Positive regulation of endoplasmic reticulum tubular network organization	http://amigo.geneontology.org/amigo/term/GO:1903373	Rab3gap1
0.180991	1	4	23.9967	GMP biosynthetic process	http://amigo.geneontology.org/amigo/term/GO:0006177	Hprt
0.180991	1	4	23.9967	Regulation of G protein-coupled receptor internalization	http://amigo.geneontology.org/amigo/term/GO:1904020	Ubqln2
0.180991	1	4	23.9967	Presynaptic active zone assembly	http://amigo.geneontology.org/amigo/term/GO:1904071	Nlgn1
0.180991	1	4	23.9967	Negative regulation of protein localization to centrosome	http://amigo.geneontology.org/amigo/term/GO:1904780	Nsfl1c
0.180991	1	4	23.9967	Manchette assembly	http://amigo.geneontology.org/amigo/term/GO:1905198	Cep131
0.180991	1	4	23.9967	Response to 3,3 ,5-triiodo-L-thyronine	http://amigo.geneontology.org/amigo/term/GO:1905242	Tomm20
0.180991	1	4	23.9967	Endoplasmic reticulum tubular network membrane organization	http://amigo.geneontology.org/amigo/term/GO:1990809	Rtn4
0.180991	1	4	23.9967	Negative regulation of branching morphogenesis of a nerve	http://amigo.geneontology.org/amigo/term/GO:2000173	Cpe
0.180991	1	4	23.9967	Regulation of nuclear-transcribed mRNA catabolic process, nonsense-mediated decay	http://amigo.geneontology.org/amigo/term/GO:2000622	Pabpc1
0.180991	1	4	23.9967	Negative regulation of nuclear-transcribed mRNA catabolic process, nonsense-mediated decay	http://amigo.geneontology.org/amigo/term/GO:2000623	Pabpc1
0.180991	1	4	23.9967	Alanyl-tRNA aminoacylation	http://amigo.geneontology.org/amigo/term/GO:0006419	Aars
0.180991	1	4	23.9967	Glutamate biosynthetic process	http://amigo.geneontology.org/amigo/term/GO:0006537	Glud1
0.180991	1	4	23.9967	S-adenosylmethionine biosynthetic process	http://amigo.geneontology.org/amigo/term/GO:0006556	Mat2b
0.180991	1	4	23.9967	L-serine biosynthetic process	http://amigo.geneontology.org/amigo/term/GO:0006564	Psat1
0.180991	1	4	23.9967	Pentose-phosphate shunt, oxidative branch	http://amigo.geneontology.org/amigo/term/GO:0009051	Pgd
0.180991	1	4	23.9967	Response to carbon dioxide	http://amigo.geneontology.org/amigo/term/GO:0010037	Slc4a1
0.180991	1	4	23.9967	Positive regulation of nitric oxide mediated signal transduction	http://amigo.geneontology.org/amigo/term/GO:0010750	Gucy1a1
0.180991	1	4	23.9967	Positive regulation of circadian sleep/wake cycle, wakefulness	http://amigo.geneontology.org/amigo/term/GO:0010841	Nlgn1
0.180991	1	4	23.9967	Trophectodermal cell proliferation	http://amigo.geneontology.org/amigo/term/GO:0001834	Zpr1
0.180991	1	4	23.9967	Synaptic vesicle targeting	http://amigo.geneontology.org/amigo/term/GO:0016080	Nlgn1
0.180991	1	4	23.9967	Nitrobenzene metabolic process	http://amigo.geneontology.org/amigo/term/GO:0018916	Gstm5
0.180991	1	4	23.9967	Lactate biosynthetic process	http://amigo.geneontology.org/amigo/term/GO:0019249	Ldhb
0.180991	1	4	23.9967	Cajal body organization	http://amigo.geneontology.org/amigo/term/GO:0030576	Zpr1
0.180991	1	4	23.9967	Positive regulation of endodeoxyribonuclease activity	http://amigo.geneontology.org/amigo/term/GO:0032079	Rps3
0.180991	1	4	23.9967	IMP salvage	http://amigo.geneontology.org/amigo/term/GO:0032264	Hprt
0.180991	1	4	23.9967	Central nervous system myelin formation	http://amigo.geneontology.org/amigo/term/GO:0032289	Mobp
0.180991	1	4	23.9967	Protein localization to secretory granule	http://amigo.geneontology.org/amigo/term/GO:0033366	Cpe
0.180991	1	4	23.9967	Glycoprotein transport	http://amigo.geneontology.org/amigo/term/GO:0034436	Abcg1
0.180991	1	4	23.9967	Cell migration involved in vasculogenesis	http://amigo.geneontology.org/amigo/term/GO:0035441	Rtn4
0.180991	1	4	23.9967	T cell proliferation involved in immune response	http://amigo.geneontology.org/amigo/term/GO:0002309	Rps6
0.180991	1	4	23.9967	Fatty-acyl-CoA catabolic process	http://amigo.geneontology.org/amigo/term/GO:0036115	Acot7
0.180991	1	4	23.9967	Neuropilin signaling pathway	http://amigo.geneontology.org/amigo/term/GO:0038189	Cdc42
0.180991	1	4	23.9967	Nucleoside salvage	http://amigo.geneontology.org/amigo/term/GO:0043174	Hprt
0.180991	1	4	23.9967	Basophil activation	http://amigo.geneontology.org/amigo/term/GO:0045575	Pi4k2a
0.180991	1	4	23.9967	Negative regulation of glycogen biosynthetic process	http://amigo.geneontology.org/amigo/term/GO:0045719	Inpp5k
0.180991	1	4	23.9967	Positive regulation of complement activation	http://amigo.geneontology.org/amigo/term/GO:0045917	Phb
0.180991	1	4	23.9967	Hypoxanthine metabolic process	http://amigo.geneontology.org/amigo/term/GO:0046100	Hprt
0.180991	1	4	23.9967	Ketone body catabolic process	http://amigo.geneontology.org/amigo/term/GO:0046952	Acat1
0.180991	1	4	23.9967	Short-chain fatty acid biosynthetic process	http://amigo.geneontology.org/amigo/term/GO:0051790	Oxsm
0.180991	1	4	23.9967	Positive regulation of synapse structural plasticity	http://amigo.geneontology.org/amigo/term/GO:0051835	Cdc42
0.180991	1	4	23.9967	Negative regulation of cardiac muscle contraction	http://amigo.geneontology.org/amigo/term/GO:0055118	Bin1
0.180991	1	4	23.9967	Lipid tube assembly	http://amigo.geneontology.org/amigo/term/GO:0060988	Bin1
0.180991	1	4	23.9967	Response to caloric restriction	http://amigo.geneontology.org/amigo/term/GO:0061771	Apoe
0.180991	1	4	23.9967	Endoplasmic reticulum tubular network formation	http://amigo.geneontology.org/amigo/term/GO:0071787	Rtn4
0.180991	1	4	23.9967	Golgi reassembly	http://amigo.geneontology.org/amigo/term/GO:0090168	Ywhaz

## Sheet: Fig. S3b months DOWN BP
Enrichment FDR	nGenes	Pathway Genes	Fold Enrichment	Pathway	URL	Genes
1.46998e-07	70	1841	2.14466	Regulation of transport	http://amigo.geneontology.org/amigo/term/GO:0051049	Braf Homer3 Akt2 Cacna2d2 Pea15a Nolc1 Cacnb4 Kif3a Ywhah Gopc Rack1 Vdac1 Septin4 Mink1 Myh10 Trim9 Lman2 Ppp3cb Prkcd Eny2 Mapk8ip2 Dnm1l Gabbr1 Camk2a Gnaq Rabgef1 Iscu Lypla1 Smap1 Rgs7 Casq2 Snx27 Ppp3ca Sdcbp Dnaja1 Ppt1 Erp29 Itpr1 Camk1 Atp2b2 Ipo5 Cdk16 Car7 Ubash3b Gnai2 Fkbp1a Pik3c3 Dbn1 Slc9a3 Smpd1 Shank2 Shank1 Magi2 Lyn Sestd1 Kcnj10 Rab11fip5 Prkg1 Shisa6 Atpif1 Cfl1 Cacnb2 Kalrn…
1.49828e-07	68	1765	2.1731	Neurogenesis	http://amigo.geneontology.org/amigo/term/GO:0022008	Itga3 Braf Dvl3 Akt2 Slc1a3 Kif3a Ywhah Actr2 Nrcam Kif3c Mink1 Myh10 Clmn Mapk8ip2 Dnm1l Dgkg Camk2a Gnaq Vldlr Arl3 Baiap2 Srgap2 Olfm1 Slc4a10 Itpka Stmn3 Dclk1 Ppp3ca Brinp1 Tnc AU040320 Rheb Mtpn Itpr1 Cpne9 Camk1 Atp2b2 Cdk16 Nptn Triobp Dbn1 Dagla Dner Shank2 Nme1 Adgrl3 Sema7a Golga4 Shank1 Nexn Prex1 Magi2 Rims1 Lyn Kcnj10 Uqcrq Foxo3 Prex2 Dlg2 Prkg1 Cfl1 Eml1 Fxn Kalrn Nlgn1 Syngap1 Gr…
2.52575e-07	66	1722	2.16185	Cellular macromolecule localization	http://amigo.geneontology.org/amigo/term/GO:0070727	Itga3 Snx9 Braf Dvl3 Akt2 Dnaja3 Sgta Mprip Nolc1 Cacnb4 Kif3a Ywhah Gopc Rack1 Septin4 Tom1l1 Snx13 Gga3 Rabep1 Kpna3 Prkcd Ppil2 Dnm1l Washc2 Camk2a Arl3 Rabgef1 Lypla1 Hspd1 Zfand2b Atg16l1 Timm10 Dclk1 Snx27 Ppp3ca Dnaja1 Rilpl1 Cct6a Hsph1 Camk1 Ipo5 Nptn Pik3c3 Zdhhc5 Dbn1 Dpp10 Golga4 Exosc2 Magi2 Rims1 Tbc1d8b Bod1 Rab11fip5 Dlg2 Shisa6 Atpif1 Cfl1 Cacnb2 Septin11 Exoc5 Kalrn Hikeshi Nlgn…
6.6488e-09	65	1496	2.45074	Cell-cell signaling	http://amigo.geneontology.org/amigo/term/GO:0007267	Pfdn5 Itga3 Braf Dvl3 Homer3 Slc1a3 Cacna2d2 Grid2ip Cacnb4 Grm1 Rack1 Vdac1 Gria1 Mink1 Trim9 Fam107a Ppp3cb Eny2 Mapk8ip2 Dnm1l Gabbr1 Camk2a Gnaq Baiap2 Slc4a10 Itpka Ppp3ca Calb1 Sdcbp Tnc Ppt1 Atp2b2 Cdk16 Car7 Nptn Gnai2 Dbn1 Dagla Shank2 Shank1 Gabbr2 Dgkz Lyn Rgs8 Kcnj10 Foxo3 Rab11fip5 Dlg2 Shisa6 Cfl1 Cacnb2 Thra Wdr61 Dlgap4 Kalrn Unc13c Kcnc3 Ica1 Nlgn1 Syngap1 Ndufaf2 Grid2 Septin5 P…
9.7345e-08	65	1627	2.25341	Generation of neurons	http://amigo.geneontology.org/amigo/term/GO:0048699	Itga3 Braf Dvl3 Slc1a3 Kif3a Ywhah Actr2 Nrcam Kif3c Mink1 Myh10 Clmn Mapk8ip2 Dnm1l Dgkg Camk2a Gnaq Vldlr Arl3 Baiap2 Srgap2 Olfm1 Slc4a10 Itpka Stmn3 Dclk1 Ppp3ca Brinp1 Tnc AU040320 Rheb Mtpn Itpr1 Cpne9 Camk1 Atp2b2 Cdk16 Nptn Triobp Dbn1 Dagla Shank2 Nme1 Adgrl3 Sema7a Golga4 Shank1 Nexn Prex1 Magi2 Rims1 Lyn Uqcrq Foxo3 Prex2 Dlg2 Prkg1 Cfl1 Eml1 Fxn Kalrn Nlgn1 Syngap1 Grid2 Pcp4
4.48897e-07	65	1710	2.14404	Cellular protein localization	http://amigo.geneontology.org/amigo/term/GO:0034613	Itga3 Snx9 Braf Dvl3 Akt2 Dnaja3 Sgta Mprip Nolc1 Cacnb4 Kif3a Ywhah Gopc Rack1 Septin4 Tom1l1 Snx13 Gga3 Rabep1 Kpna3 Prkcd Ppil2 Dnm1l Washc2 Camk2a Arl3 Rabgef1 Lypla1 Hspd1 Zfand2b Atg16l1 Timm10 Dclk1 Snx27 Ppp3ca Dnaja1 Rilpl1 Cct6a Hsph1 Camk1 Ipo5 Nptn Pik3c3 Zdhhc5 Dbn1 Dpp10 Golga4 Magi2 Rims1 Tbc1d8b Bod1 Rab11fip5 Dlg2 Shisa6 Atpif1 Cfl1 Cacnb2 Septin11 Exoc5 Kalrn Hikeshi Nlgn1 Synga…
7.96051e-08	64	1570	2.2993	Cell projection organization	http://amigo.geneontology.org/amigo/term/GO:0030030	Itga3 Braf Dvl3 Pdcl Kif3a Ywhah Actr2 Nrcam Kif3c Mink1 Myh10 Clmn Prkcd Myo10 Mapk8ip2 Dnm1l Dgkg Cfap298 Camk2a Vldlr Arl3 Baiap2 Eps8l2 Srgap2 Kifap3 Olfm1 Itpka Stmn3 Dclk1 Ppp3ca Tnc Ablim2 Rilpl1 Itpr1 Cpne9 Camk1 Atp2b2 Cdk16 Nptn Arap1 Triobp Dbn1 Shank2 Nme1 Sema7a Golga4 Shank1 Nexn Prex1 Magi2 Cdc42ep4 Rims1 Lyn Cdc42ep2 Prex2 Prkg1 Cfl1 Fxn Exoc5 Kalrn Nlgn1 Syngap1 Grid2 Pcp4
9.7345e-08	64	1587	2.27467	Positive regulation of molecular function	http://amigo.geneontology.org/amigo/term/GO:0044093	Krit1 Snx9 Dvl3 Akt2 Dnaja3 Evi5 Eef1a2 Cacnb4 Srgap1 Rack1 Tom1l1 Snx13 Atp2a3 Rabep1 Mink1 Ahsa1 Eif2s1 Prkcd Mapk8ip2 Arhgap31 Prrc1 Camk2a Gnaq Vldlr Iscu Hspd1 Smap1 Nek7 Srgap2 Rgs7 Ppp3ca Dnaja1 Diablo Hsph1 Agfg2 Mtpn Camk1 Psmd10 Gnai2 Arap1 Fkbp1a Depdc5 Nme1 Arap2 Garnl3 Prex1 Magi2 Dgkz Arhgap32 Lyn Tbc1d8b Rgs8 Cdc42ep2 Prex2 Prkg1 Arhgap20 Pde5a Cfl1 Cacnb2 Gm10053 Fxn Kalrn Syngap1…
7.96051e-08	63	1531	2.32103	Plasma membrane bounded cell projection organization	http://amigo.geneontology.org/amigo/term/GO:0120036	Itga3 Braf Dvl3 Kif3a Ywhah Actr2 Nrcam Kif3c Mink1 Myh10 Clmn Prkcd Myo10 Mapk8ip2 Dnm1l Dgkg Cfap298 Camk2a Vldlr Arl3 Baiap2 Eps8l2 Srgap2 Kifap3 Olfm1 Itpka Stmn3 Dclk1 Ppp3ca Tnc Ablim2 Rilpl1 Itpr1 Cpne9 Camk1 Atp2b2 Cdk16 Nptn Arap1 Triobp Dbn1 Shank2 Nme1 Sema7a Golga4 Shank1 Nexn Prex1 Magi2 Cdc42ep4 Rims1 Lyn Cdc42ep2 Prex2 Prkg1 Cfl1 Fxn Exoc5 Kalrn Nlgn1 Syngap1 Grid2 Pcp4
0.00046238	61	1983	1.73509	Nitrogen compound transport	http://amigo.geneontology.org/amigo/term/GO:0071705	Snx9 Akt2 Sgta Slc1a6 Slc1a3 Nolc1 Cacnb4 Kif3a Ywhah Grm1 Gopc Rack1 Tom1l1 Snx13 Gga3 Rabep1 Myh10 Lman2 Btf3 Ppp3cb Kpna3 Prkcd Eny2 Dnm1l Washc2 Gabbr1 Vldlr Arl3 Rabgef1 Lypla1 Hspd1 Zfand2b Atg16l1 Timm10 Snx27 Ppp3ca Dnaja1 Ppt1 Rilpl1 Erp29 Camk1 Ipo5 Cdk16 Pik3c3 Golga4 Rims1 Lyn Tbc1d8b Kcnj10 Rab11fip5 Dlg2 Prkg1 Atpif1 Cfl1 Exoc5 Kalrn Hikeshi Ica1 Nlgn1 Ndufaf2 Pcp4
1.81196e-07	60	1470	2.30223	Neuron differentiation	http://amigo.geneontology.org/amigo/term/GO:0030182	Itga3 Braf Dvl3 Slc1a3 Kif3a Ywhah Actr2 Nrcam Kif3c Mink1 Myh10 Clmn Mapk8ip2 Dnm1l Dgkg Camk2a Gnaq Vldlr Arl3 Baiap2 Srgap2 Olfm1 Slc4a10 Itpka Stmn3 Dclk1 Ppp3ca Brinp1 Tnc Mtpn Itpr1 Cpne9 Camk1 Atp2b2 Cdk16 Nptn Triobp Dbn1 Shank2 Nme1 Sema7a Golga4 Shank1 Nexn Prex1 Magi2 Rims1 Lyn Uqcrq Foxo3 Prex2 Dlg2 Prkg1 Cfl1 Fxn Kalrn Nlgn1 Syngap1 Grid2 Pcp4
6.6488e-09	57	1206	2.66589	Neuron development	http://amigo.geneontology.org/amigo/term/GO:0048666	Itga3 Braf Dvl3 Slc1a3 Kif3a Ywhah Actr2 Nrcam Kif3c Mink1 Myh10 Clmn Mapk8ip2 Dnm1l Dgkg Camk2a Gnaq Vldlr Arl3 Baiap2 Srgap2 Olfm1 Slc4a10 Itpka Stmn3 Dclk1 Ppp3ca Tnc Itpr1 Cpne9 Camk1 Atp2b2 Cdk16 Nptn Triobp Dbn1 Shank2 Nme1 Sema7a Golga4 Shank1 Nexn Prex1 Magi2 Rims1 Lyn Uqcrq Prex2 Dlg2 Prkg1 Cfl1 Fxn Kalrn Nlgn1 Syngap1 Grid2 Pcp4
0.00196369	56	1880	1.68014	Phosphorylation	http://amigo.geneontology.org/amigo/term/GO:0016310	Chordc1 Snx9 Braf Dvl3 Akt2 Dnaja3 Mprip Eef1a2 Aldoc Pip4k2b Rack1 Tom1l1 Mink1 Eif2s1 Wars Ppp3cb Prkcd Mapk8ip2 Dgkg Prrc1 Camk2a Gnaq Vldlr Rabgef1 Pip4k2c Stk17b Nek7 Cdc42bpa Itpka Dclk1 Sdcbp Dnaja1 Ak2 Erp29 Hsph1 Camk1 Cdk16 Psmd10 Prps1 Ubash3b Nptn Pik3c3 Dgkh Smpd1 Nme1 Sema7a Dgkz Lyn Prkg1 Pde5a Cfl1 Ppp1r14b Ksr2 Kalrn Prkcg Pcp4
4.4368e-05	55	1564	1.98354	Ion transport	http://amigo.geneontology.org/amigo/term/GO:0006811	Atp5pb Homer3 Akt2 Slc1a6 Slc1a3 Cacna2d2 Cacnb4 Ywhah Grm1 Gopc Vdac1 Gria1 Atp2a3 Mink1 Prkcd Mapk8ip2 Cpox Dnm1l Gabbr1 Camk2a Gnaq Atp5c1 Iscu Rgs7 Slc4a10 Casq2 Snx27 Ppp3ca Slc41a3 Itpr1 Atp2b2 Ryr1 Car7 Ubash3b Gnai2 Fkbp1a Ano8 Slc9a3 Shank2 Shank1 Orai2 Cox6a1 Lyn Sestd1 Kcnj10 Prkg1 Shisa6 Cfl1 Cacnb2 Fxn Kcnc3 Kcnma1 Nlgn1 Grid2 Pcp4
0.000130849	55	1631	1.90206	Protein-containing complex subunit organization	http://amigo.geneontology.org/amigo/term/GO:0043933	Snx9 Flii Tfam Ndufs3 Acot13 Pdcl Actr2 Rack1 Trim9 Wars Ndufs6 Fam107a Prkcd Ndufb9 St13 Ndufa6 Dnm1l Ndufa5 Msrb2 Gldc Arl3 Baiap2 Farsb Stmn3 Casq2 Ndufs5 Atpaf1 Mtpn Prmt8 Ryr1 Psmd10 Fkbp1a Dbn1 Nubpl Shank1 Prex1 Cdc42ep4 Rims1 Cdc42ep2 Eif3k Cfl1 Sptan1 Thra Ndufs8 Atl2 Grb2 Unc13c Kcnc3 Ica1 Rps28 Ndufaf2 Ndufaf3 Capza1 Kctd12 Ndufb1
9.7345e-08	54	1215	2.50687	Regulation of hydrolase activity	http://amigo.geneontology.org/amigo/term/GO:0051336	Snx9 Dvl3 Akt2 Dnaja3 Cstb Mprip Itih3 Evi5 Srgap1 Rack1 Snx13 Atp2a3 Rabep1 Ahsa1 Eif2s1 Ppp4r4 Prkcd Arhgap31 Camk2a Gnaq Hspd1 Smap1 Srgap2 Rgs7 Stmn3 Dnaja1 Ppt1 Diablo Agfg2 Gnai2 Arap1 Fkbp1a Depdc5 Arap2 Garnl3 Prex1 Magi2 Arhgap32 Lyn Tbc1d8b Rgs8 Bod1 Cdc42ep2 Prex2 Serpinb1b Dlg2 Prkg1 Arhgap20 Atpif1 Ppp1r14b Gm10053 Kalrn Syngap1 Arhgap26
1.40647e-05	54	1457	2.09049	Protein-containing complex assembly	http://amigo.geneontology.org/amigo/term/GO:0065003	Snx9 Flii Tfam Ndufs3 Acot13 Pdcl Actr2 Rack1 Trim9 Wars Ndufs6 Fam107a Prkcd Ndufb9 St13 Ndufa6 Dnm1l Ndufa5 Msrb2 Gldc Arl3 Baiap2 Farsb Casq2 Ndufs5 Atpaf1 Mtpn Prmt8 Ryr1 Psmd10 Fkbp1a Dbn1 Nubpl Shank1 Prex1 Cdc42ep4 Rims1 Cdc42ep2 Eif3k Cfl1 Sptan1 Thra Ndufs8 Atl2 Grb2 Unc13c Kcnc3 Ica1 Rps28 Ndufaf2 Ndufaf3 Capza1 Kctd12 Ndufb1
0.000273	54	1644	1.85271	Establishment of protein localization	http://amigo.geneontology.org/amigo/term/GO:0045184	Snx9 Braf Akt2 Sgta Nolc1 Kif3a Ywhah Gopc Rack1 Tom1l1 Snx13 Gga3 Rabep1 Myh10 Lman2 Btf3 Ppp3cb Kpna3 Prkcd Eny2 Dnm1l Washc2 Vldlr Arl3 Rabgef1 Lypla1 Hspd1 Zfand2b Atg16l1 Timm10 Snx27 Ppp3ca Dnaja1 Ppt1 Rilpl1 Cct6a Erp29 Hsph1 Camk1 Ipo5 Cdk16 Pik3c3 Golga4 Rims1 Tbc1d8b Rab11fip5 Dlg2 Atpif1 Cfl1 Exoc5 Hikeshi Ica1 Nlgn1 Ndufaf2
1.81196e-07	53	1211	2.46858	Positive regulation of catalytic activity	http://amigo.geneontology.org/amigo/term/GO:0043085	Snx9 Dvl3 Akt2 Dnaja3 Evi5 Eef1a2 Srgap1 Rack1 Tom1l1 Snx13 Atp2a3 Rabep1 Mink1 Ahsa1 Prkcd Mapk8ip2 Arhgap31 Prrc1 Gnaq Vldlr Iscu Hspd1 Smap1 Nek7 Srgap2 Rgs7 Dnaja1 Diablo Hsph1 Agfg2 Camk1 Psmd10 Gnai2 Arap1 Depdc5 Arap2 Garnl3 Prex1 Magi2 Dgkz Arhgap32 Lyn Tbc1d8b Rgs8 Cdc42ep2 Prex2 Arhgap20 Pde5a Gm10053 Fxn Kalrn Syngap1 Arhgap26
1.58479e-05	52	1385	2.11772	Cytoskeleton organization	http://amigo.geneontology.org/amigo/term/GO:0007010	Chordc1 Snx9 Braf Flii Mprip Grid2ip Kif3a Ywhah Actr2 Mink1 Myh10 Cap2 Fam107a Prkcd Mtss1 Msrb2 Arl3 Sbds Baiap2 Srgap2 Cdc42bpa Frmd5 Itpka Kif3b Stmn3 Casq2 Sdcbp Ablim2 Hsph1 Mtpn Tuba8 Dync1li1 Arap1 Triobp Map9 Dbn1 Pakap Shank1 Nexn Prex1 Strip2 Cdc42ep4 Cdc42ep2 Cfl1 Sptan1 Eml1 Grb2 Nlgn1 Krt2 Capza1 Cep76 Arhgap26
3.29055e-08	51	1064	2.70361	Neuron projection development	http://amigo.geneontology.org/amigo/term/GO:0031175	Itga3 Braf Dvl3 Kif3a Ywhah Actr2 Nrcam Kif3c Mink1 Myh10 Clmn Mapk8ip2 Dnm1l Dgkg Camk2a Vldlr Baiap2 Srgap2 Olfm1 Itpka Stmn3 Dclk1 Ppp3ca Tnc Itpr1 Cpne9 Camk1 Atp2b2 Cdk16 Nptn Triobp Dbn1 Shank2 Nme1 Sema7a Golga4 Shank1 Nexn Prex1 Magi2 Rims1 Lyn Prex2 Prkg1 Cfl1 Fxn Kalrn Nlgn1 Syngap1 Grid2 Pcp4
0.000110842	51	1456	1.97571	Vesicle-mediated transport	http://amigo.geneontology.org/amigo/term/GO:0016192	Snx9 Braf Akt2 Cacnb4 Kif3a Pip4k2b Gopc Rack1 Septin4 Gria1 Gga3 Rabep1 Myh10 Trim9 Lman2 Ppp3cb Mtmr6 Dnm1l Washc2 Camk2a Vldlr Plcb3 Arl3 Rabgef1 Lypla1 Smap1 Snx27 Ppp3ca Sdcbp Ppt1 AU040320 Erp29 Cdk16 Gnai2 Pik3c3 Slc9a3 Smpd1 Nme1 Golga4 Magi2 Rims1 Lyn Tbc1d8b Rab11fip5 Cacnb2 Grb2 Exoc5 Unc13c Nlgn1 Septin5 Prkcg
0.000335995	51	1532	1.8777	Protein transport	http://amigo.geneontology.org/amigo/term/GO:0015031	Snx9 Akt2 Sgta Nolc1 Kif3a Ywhah Gopc Rack1 Tom1l1 Snx13 Gga3 Rabep1 Myh10 Lman2 Btf3 Ppp3cb Kpna3 Prkcd Eny2 Dnm1l Washc2 Vldlr Arl3 Rabgef1 Lypla1 Hspd1 Zfand2b Atg16l1 Timm10 Snx27 Ppp3ca Dnaja1 Ppt1 Rilpl1 Erp29 Camk1 Ipo5 Cdk16 Pik3c3 Golga4 Rims1 Tbc1d8b Rab11fip5 Dlg2 Atpif1 Cfl1 Exoc5 Hikeshi Ica1 Nlgn1 Ndufaf2
0.0131726	50	1787	1.57819	Homeostatic process	http://amigo.geneontology.org/amigo/term/GO:0042592	Krit1 Dnaja3 Txn2 Slc1a3 Acot13 Endog Cacnb4 Kif3a Grm1 Rack1 Gria1 Dld Atp2a3 Mink1 Ppp3cb Eny2 Iscu Smap1 Igfbp5 Slc4a10 Casq2 Ppp3ca Calb1 Ppt1 Rheb Itpr1 Atp2b2 Ryr1 Cdk16 Glrx3 Car7 Ubash3b Nptn Gnai2 Fkbp1a Slc9a3 Nme1 Lyn Kcnj10 Foxo3 Rab11fip5 Prkg1 Atpif1 Cacnb2 Thra Fxn Dhps Kcnma1 Ndufaf2 Rmdn3
0.0277069	50	1884	1.49694	Apoptotic process	http://amigo.geneontology.org/amigo/term/GO:0006915	Krit1 Braf Akt2 Dnaja3 Ndufs3 Pea15a Endog Eef1a2 Aldoc Ywhah Rack1 Vdac1 Septin4 Atp2a3 Rabep1 Eif2s1 Gpld1 Prkcd Mapk8ip2 Dnm1l Camk2a Gnaq Hspd1 Stk17b Kifap3 Olfm1 Dnaja1 Ppt1 Nmnat1 Diablo Erp29 Hsph1 Itpr1 Psmd10 Gnai2 Smpd1 Lyn Foxo3 Pde5a Atpif1 Thra Gm10053 Fxn Exoc5 Kcnma1 Syngap1 Rmdn3 Grid2 Prkcg Pcp4
0.0417787	50	1938	1.45523	Programmed cell death	http://amigo.geneontology.org/amigo/term/GO:0012501	Krit1 Braf Akt2 Dnaja3 Ndufs3 Pea15a Endog Eef1a2 Aldoc Ywhah Rack1 Vdac1 Septin4 Atp2a3 Rabep1 Eif2s1 Gpld1 Prkcd Mapk8ip2 Dnm1l Camk2a Gnaq Hspd1 Stk17b Kifap3 Olfm1 Dnaja1 Ppt1 Nmnat1 Diablo Erp29 Hsph1 Itpr1 Psmd10 Gnai2 Smpd1 Lyn Foxo3 Pde5a Atpif1 Thra Gm10053 Fxn Exoc5 Kcnma1 Syngap1 Rmdn3 Grid2 Prkcg Pcp4
0.000795262	49	1507	1.83399	Regulation of intracellular signal transduction	http://amigo.geneontology.org/amigo/term/GO:1902531	Itga3 Braf Dvl3 Homer3 Nfat5 Dnaja3 Ndufs3 Grm1 Rack1 Septin4 Mink1 Prkcd Mapk8ip2 Dnm1l Dgkg Pja2 Psd2 Rabgef1 Eps8l2 Wdr24 Igfbp5 Cdc42bpa Stmn3 Dnaja1 Rheb Nmnat1 Erp29 Hsph1 Itpr1 Sez6l2 Psmd10 Nptn Dync1li1 Gnai2 Smpd1 Depdc5 Shank2 Sema7a Garnl3 Magi2 Dgkz Lyn Pde5a Sez6l Grb2 Grm4 Nlgn1 Syngap1 Arhgap26
0.000987161	49	1521	1.81711	Transmembrane transport	http://amigo.geneontology.org/amigo/term/GO:0055085	Atp5pb Braf Akt2 Slc1a6 Slc1a3 Cacna2d2 Pea15a Cacnb4 Ywhah Grm1 Gopc Vdac1 Gria1 Atp2a3 Mink1 Prkcd Mapk8ip2 Cpox Atp5c1 Iscu Hspd1 Zfand2b Rgs7 Slc4a10 Casq2 Snx27 Slc41a3 Itpr1 Atp2b2 Ryr1 Ubash3b Fkbp1a Ano8 Slc9a3 Shank2 Shank1 Orai2 Cox6a1 Lyn Sestd1 Kcnj10 Prkg1 Shisa6 Cfl1 Cacnb2 Kcnc3 Kcnma1 Nlgn1 Grid2
0.00921498	49	1703	1.62292	Small molecule metabolic process	http://amigo.geneontology.org/amigo/term/GO:0044281	Atp5pb Abhd3 Akt2 Txn2 Slc1a3 Aldoc Cacnb4 Pnpo Hars2 Dld Wars Sdha Ndufs6 Pdhb Gldc Vldlr Plcb3 Atp5c1 Lypla1 Inpp1 Farsb Lpgat1 Itpka Impa1 Ak2 Nmnat1 Ldhb Bcat1 Atp2b2 Tarsl2 Nsdhl Prps1 Got2 Coq9 Car7 Dagla Smpd1 Nme1 Mtmr7 Car8 Coq5 Glb1 Prkg1 Pde5a Idi1 Haghl Ddo Mlycd Hmgcs1
1.21243e-06	48	1112	2.43473	Positive regulation of cellular component organization	http://amigo.geneontology.org/amigo/term/GO:0051130	Itga3 Snx9 Braf Dvl3 Akt2 Kif3a Pip4k2b Actr2 Rack1 Vdac1 Kif3c Cdc27 Wars Dnm1l Vldlr Arl3 Baiap2 Pip4k2c Eps8l2 Nek7 Itpka Snx27 Ppp3ca Sdcbp Ppt1 Cct6a Itpr1 Camk1 Nptn Arap1 Dbn1 Smpd1 Nme1 Adgrl3 Sema7a Golga4 Magi2 Cdc42ep4 Lyn Cdc42ep2 Atpif1 Cfl1 Fxn Grb2 Kalrn Nlgn1 Grid2 Pcp4
0.0295232	48	1798	1.5058	Response to oxygen-containing compound	http://amigo.geneontology.org/amigo/term/GO:1901700	Braf Akt2 Txn2 Slc1a3 Cacybp Endog Pip4k2b Actr2 Rack1 Strn3 Gpld1 Ppp3cb Prkcd Eny2 Dnm1l Camk2a Gnaq Gldc Baiap2 Pip4k2c Hspd1 Igfbp5 Ppp3ca Brinp1 Tnc Hsph1 Itpr1 Ryr1 Ipo5 Cdk16 Got2 Gnai2 Pik3c3 Smpd1 Setd7 Nme1 Adgrl3 Lyn Rgs8 Glb1 Foxo3 Rab11fip5 Cfl1 Fxn Grb2 Kcnma1 Ndufaf2 Hmgcs1
0.106877	48	1981	1.36669	Organic substance catabolic process	http://amigo.geneontology.org/amigo/term/GO:1901575	Snx9 Abhd3 Akt2 Sgta Endog Aldoc Ywhah Rack1 Cdc27 Gga3 Trim9 Gpld1 Prkcd Psmb5 Dcp2 Gldc Plcb3 Lypla1 Inpp1 Zfand2b Impa1 Sdcbp Ppt1 Pithd1 Nmnat1 Bcat1 Psmd10 Got2 Dagla Smpd1 Psmd7 Exosc2 Mtmr7 Zer1 Ggact Csdc2 Glb1 Serpinb1b Ltn1 Pde5a Atpif1 Thra Dhps Haghl Ddo Csde1 Mlycd Prkcg
3.42645e-11	47	738	3.59217	Synaptic signaling	http://amigo.geneontology.org/amigo/term/GO:0099536	Braf Homer3 Slc1a3 Cacna2d2 Grid2ip Cacnb4 Grm1 Vdac1 Gria1 Mink1 Trim9 Fam107a Mapk8ip2 Dnm1l Gabbr1 Camk2a Baiap2 Slc4a10 Itpka Ppp3ca Calb1 Sdcbp Ppt1 Atp2b2 Car7 Nptn Gnai2 Dbn1 Dagla Shank2 Shank1 Dgkz Rgs8 Kcnj10 Dlg2 Shisa6 Cfl1 Cacnb2 Dlgap4 Unc13c Kcnc3 Ica1 Nlgn1 Syngap1 Grid2 Septin5 Prkcg
3.42645e-11	46	707	3.66989	Trans-synaptic signaling	http://amigo.geneontology.org/amigo/term/GO:0099537	Braf Homer3 Slc1a3 Cacna2d2 Grid2ip Cacnb4 Grm1 Vdac1 Gria1 Mink1 Trim9 Fam107a Mapk8ip2 Dnm1l Gabbr1 Camk2a Baiap2 Slc4a10 Itpka Ppp3ca Calb1 Sdcbp Ppt1 Atp2b2 Car7 Nptn Gnai2 Dbn1 Dagla Shank2 Shank1 Dgkz Kcnj10 Dlg2 Shisa6 Cfl1 Cacnb2 Dlgap4 Unc13c Kcnc3 Ica1 Nlgn1 Syngap1 Grid2 Septin5 Prkcg
3.02785e-05	46	1187	2.18586	Cation transport	http://amigo.geneontology.org/amigo/term/GO:0006812	Atp5pb Homer3 Akt2 Slc1a3 Cacna2d2 Cacnb4 Ywhah Vdac1 Atp2a3 Mink1 Mapk8ip2 Cpox Dnm1l Gabbr1 Camk2a Gnaq Atp5c1 Iscu Rgs7 Slc4a10 Casq2 Snx27 Ppp3ca Slc41a3 Itpr1 Atp2b2 Ryr1 Ubash3b Gnai2 Fkbp1a Slc9a3 Shank2 Shank1 Orai2 Cox6a1 Lyn Sestd1 Kcnj10 Prkg1 Shisa6 Cfl1 Cacnb2 Kcnc3 Kcnma1 Nlgn1 Pcp4
0.00766614	46	1552	1.67179	Organonitrogen compound biosynthetic process	http://amigo.geneontology.org/amigo/term/GO:1901566	Atp5pb Akt2 Slc1a3 Nolc1 Eef1a2 Pnpo Hars2 Rack1 Dld Eif2s1 Wars Pdhb Prkcd Cpox Eif4a2 Mrps23 Mrps18b Dcp2 Atp5c1 Igfbp5 Farsb Atg16l1 Slc4a10 Gfm1 Ak2 Nmnat1 Bcat1 Tarsl2 Prps1 Got2 Pik3c3 Zdhhc5 Mrps2 Smpd1 Nme1 Exosc2 Mrps35 Lyn Foxo3 Ltn1 Eif3k Atpif1 Fxn Rps28 Mlycd Purb
5.75977e-11	45	699	3.6312	Anterograde trans-synaptic signaling	http://amigo.geneontology.org/amigo/term/GO:0098916	Braf Homer3 Slc1a3 Cacna2d2 Grid2ip Cacnb4 Grm1 Vdac1 Gria1 Mink1 Trim9 Fam107a Mapk8ip2 Dnm1l Gabbr1 Camk2a Baiap2 Slc4a10 Itpka Ppp3ca Calb1 Sdcbp Ppt1 Atp2b2 Car7 Nptn Gnai2 Dbn1 Shank2 Shank1 Dgkz Kcnj10 Dlg2 Shisa6 Cfl1 Cacnb2 Dlgap4 Unc13c Kcnc3 Ica1 Nlgn1 Syngap1 Grid2 Septin5 Prkcg
5.75977e-11	45	699	3.6312	Chemical synaptic transmission	http://amigo.geneontology.org/amigo/term/GO:0007268	Braf Homer3 Slc1a3 Cacna2d2 Grid2ip Cacnb4 Grm1 Vdac1 Gria1 Mink1 Trim9 Fam107a Mapk8ip2 Dnm1l Gabbr1 Camk2a Baiap2 Slc4a10 Itpka Ppp3ca Calb1 Sdcbp Ppt1 Atp2b2 Car7 Nptn Gnai2 Dbn1 Shank2 Shank1 Dgkz Kcnj10 Dlg2 Shisa6 Cfl1 Cacnb2 Dlgap4 Unc13c Kcnc3 Ica1 Nlgn1 Syngap1 Grid2 Septin5 Prkcg
0.000604481	45	1322	1.91998	Negative regulation of cell communication	http://amigo.geneontology.org/amigo/term/GO:0010648	Pfdn5 Itga3 Braf Homer3 Dnaja3 Ndufs3 Grid2ip Pea15a Pip4k2b Rack1 Gria1 Strn3 Prkcd Eny2 Mapk8ip2 Dgkg Gabbr1 Rabgef1 Pip4k2c Igfbp5 Rgs7 Stmn3 Ppp3ca Dnaja1 Hsph1 Itpr1 Psmd10 Ubash3b Gnai2 Otud4 Smpd1 Depdc5 Shank2 Magi2 Dgkz Lyn Rgs8 Foxo3 Rab11fip5 Shisa6 Fxn Kalrn Syngap1 Ndufaf2 Grid2
0.000626512	45	1325	1.91563	Negative regulation of signaling	http://amigo.geneontology.org/amigo/term/GO:0023057	Pfdn5 Itga3 Braf Homer3 Dnaja3 Ndufs3 Grid2ip Pea15a Pip4k2b Rack1 Gria1 Strn3 Prkcd Eny2 Mapk8ip2 Dgkg Gabbr1 Rabgef1 Pip4k2c Igfbp5 Rgs7 Stmn3 Ppp3ca Dnaja1 Hsph1 Itpr1 Psmd10 Ubash3b Gnai2 Otud4 Smpd1 Depdc5 Shank2 Magi2 Dgkz Lyn Rgs8 Foxo3 Rab11fip5 Shisa6 Fxn Kalrn Syngap1 Ndufaf2 Grid2
0.0163302	45	1588	1.59837	Protein phosphorylation	http://amigo.geneontology.org/amigo/term/GO:0006468	Chordc1 Snx9 Braf Dvl3 Akt2 Dnaja3 Mprip Rack1 Tom1l1 Mink1 Eif2s1 Wars Ppp3cb Prkcd Mapk8ip2 Prrc1 Camk2a Gnaq Vldlr Rabgef1 Stk17b Nek7 Cdc42bpa Itpka Dclk1 Sdcbp Dnaja1 Erp29 Hsph1 Camk1 Cdk16 Psmd10 Ubash3b Nptn Pik3c3 Smpd1 Sema7a Lyn Prkg1 Pde5a Cfl1 Ksr2 Kalrn Prkcg Pcp4
0.042704	45	1704	1.48956	Regulation of cell death	http://amigo.geneontology.org/amigo/term/GO:0010941	Krit1 Braf Akt2 Dnaja3 Ndufs3 Pea15a Cacybp Endog Eef1a2 Ywhah Rack1 Vdac1 Septin4 Eif2s1 Gpld1 Prkcd Mapk8ip2 Dnm1l Camk2a Gnaq Hspd1 Stk17b Kifap3 Olfm1 Dnaja1 Ppt1 Nmnat1 Rilpl1 Diablo Erp29 Hsph1 Itpr1 Psmd10 Gnai2 Smpd1 Lyn Foxo3 Pde5a Thra Fxn Kcnma1 Syngap1 Grid2 Prkcg Pcp4
0.0993442	45	1822	1.39309	Locomotion	http://amigo.geneontology.org/amigo/term/GO:0040011	Krit1 Itga3 Braf Akt2 Srgap1 Rack1 Septin4 Nrcam Mink1 Myh10 Gpld1 Fam107a Ppp3cb Prkcd Myo10 Dnm1l Camk2a Sbds Rabgef1 Igfbp5 Srgap2 Cdc42bpa Olfm1 Frmd5 Dclk1 Ppp3ca Sdcbp Dnaja1 AU040320 Atp2b2 Nptn Gnai2 Dbn1 Adgrl3 Sema7a Nexn Prex1 Strip2 Magi2 Lyn Foxo3 Prkg1 Cfl1 Kalrn Krt2
1.01272e-05	44	1056	2.35019	Cell morphogenesis	http://amigo.geneontology.org/amigo/term/GO:0000902	Braf Dvl3 Slc1a3 Kif3a Ywhah Actr2 Nrcam Mink1 Myh10 Cap2 Myo10 Mapk8ip2 Dnm1l Camk2a Vldlr Baiap2 Srgap2 Olfm1 Itpka Dclk1 Ppp3ca Rilpl1 Cpne9 Atp2b2 Nptn Arap1 Triobp Dbn1 Shank2 Sema7a Golga4 Shank1 Nexn Prex1 Strip2 Cdc42ep4 Rims1 Cdc42ep2 Prex2 Cfl1 Fxn Kalrn Nlgn1 Syngap1
0.00382651	44	1409	1.76139	Intracellular transport	http://amigo.geneontology.org/amigo/term/GO:0046907	Atp5pb Snx9 Akt2 Sgta Nolc1 Kif3a Ywhah Actr2 Tom1l1 Snx13 Kif3c Gga3 Atp2a3 Myh10 Clmn Lman2 Kpna3 Prkcd Myo10 Eny2 Dnm1l Washc2 Arl3 Rabgef1 Atp5c1 Hspd1 Zfand2b Cdc42bpa Timm10 Snx27 Ppp3ca Rilpl1 Erp29 Camk1 Ipo5 Pik3c3 Dbn1 Rims1 Tbc1d8b Dlg2 Atpif1 Cfl1 Hikeshi Nlgn1
0.0179096	44	1553	1.59807	Regulation of protein modification process	http://amigo.geneontology.org/amigo/term/GO:0031399	Chordc1 Snx9 Braf Dvl3 Akt2 Dnaja3 Mprip Rack1 Septin4 Tom1l1 Mink1 Ppp4r4 Wars Fam107a Prkcd Mapk8ip2 Prrc1 Gnaq Otub1 Vldlr Rabgef1 Sdcbp Dnaja1 Erp29 Hsph1 Camk1 Psmd10 Ubash3b Nptn Gnai2 Fkbp1a Otud4 Smpd1 Setd7 Sema7a Magi2 Pum3 Lyn Bod1 Pde5a Ppp1r14b Wdr61 Prkcg Pcp4
0.0191521	44	1560	1.5909	Negative regulation of response to stimulus	http://amigo.geneontology.org/amigo/term/GO:0048585	Pfdn5 Itga3 Homer3 Dnaja3 Sgta Ndufs3 Pea15a Pip4k2b Rack1 Strn3 Ppp3cb Prkcd Eny2 Mapk8ip2 Dgkg Otub1 Rabgef1 Pip4k2c Igfbp5 Rgs7 Stmn3 Dnaja1 Hsph1 Itpr1 Psmd10 Ubash3b Gnai2 Dbn1 Otud4 Smpd1 Depdc5 Shank2 Sema7a Magi2 Dgkz Lyn Rgs8 Foxo3 Prkg1 Shisa6 Fxn Syngap1 Ndufaf2 Grid2
3.73504e-05	43	1083	2.23952	Regulation of organelle organization	http://amigo.geneontology.org/amigo/term/GO:0033043	Snx9 Braf Flii Akt2 Pip4k2b Ywhah Actr2 Vdac1 Tom1l1 Cdc27 Trim9 Fam107a Prkcd Dnm1l Dcp2 Arl3 Baiap2 Pip4k2c Nek7 Stmn3 Sdcbp Cct6a Hsph1 Mtpn Naa10 Psmd10 Dync1li1 Arap1 Map9 Dbn1 Shank1 Nexn Prex1 Cdc42ep4 Cdc42ep2 Atpif1 Cfl1 Sptan1 Fxn Grb2 Capza1 Grid2 Cep76
4.89747e-05	43	1097	2.21094	Ion transmembrane transport	http://amigo.geneontology.org/amigo/term/GO:0034220	Atp5pb Slc1a6 Slc1a3 Cacna2d2 Cacnb4 Ywhah Grm1 Gopc Vdac1 Gria1 Atp2a3 Mink1 Prkcd Mapk8ip2 Cpox Atp5c1 Iscu Rgs7 Slc4a10 Casq2 Snx27 Slc41a3 Itpr1 Atp2b2 Ryr1 Ubash3b Fkbp1a Slc9a3 Shank2 Shank1 Orai2 Cox6a1 Lyn Sestd1 Kcnj10 Prkg1 Shisa6 Cfl1 Cacnb2 Kcnc3 Kcnma1 Nlgn1 Grid2
0.0193838	43	1517	1.59881	Regulation of apoptotic process	http://amigo.geneontology.org/amigo/term/GO:0042981	Krit1 Braf Akt2 Dnaja3 Ndufs3 Pea15a Endog Eef1a2 Ywhah Rack1 Vdac1 Septin4 Eif2s1 Gpld1 Prkcd Mapk8ip2 Dnm1l Camk2a Gnaq Hspd1 Stk17b Kifap3 Olfm1 Dnaja1 Ppt1 Nmnat1 Diablo Erp29 Hsph1 Itpr1 Psmd10 Gnai2 Smpd1 Lyn Foxo3 Pde5a Thra Fxn Kcnma1 Syngap1 Grid2 Prkcg Pcp4
0.0263863	43	1552	1.56276	Regulation of programmed cell death	http://amigo.geneontology.org/amigo/term/GO:0043067	Krit1 Braf Akt2 Dnaja3 Ndufs3 Pea15a Endog Eef1a2 Ywhah Rack1 Vdac1 Septin4 Eif2s1 Gpld1 Prkcd Mapk8ip2 Dnm1l Camk2a Gnaq Hspd1 Stk17b Kifap3 Olfm1 Dnaja1 Ppt1 Nmnat1 Diablo Erp29 Hsph1 Itpr1 Psmd10 Gnai2 Smpd1 Lyn Foxo3 Pde5a Thra Fxn Kcnma1 Syngap1 Grid2 Prkcg Pcp4
0.0663316	43	1665	1.4567	Positive regulation of signaling	http://amigo.geneontology.org/amigo/term/GO:0023056	Braf Dvl3 Nfat5 Akt2 Slc1a3 Pdcl Pea15a Cacnb4 Rack1 Septin4 Gria1 Mink1 Fam107a Ppp3cb Prkcd Mapk8ip2 Dnm1l Pja2 Gabbr1 Baiap2 Wdr24 Igfbp5 Calb1 Sdcbp Rheb Nmnat1 Car7 Nptn Dync1li1 Gnai2 Arap1 Zdhhc5 Dbn1 Shank2 Sema7a Shank1 Lyn Pde5a Cacnb2 Thra Grm4 Nlgn1 Prkcg
0.0192057	42	1470	1.61156	Regulation of phosphate metabolic process	http://amigo.geneontology.org/amigo/term/GO:0019220	Chordc1 Snx9 Braf Dvl3 Akt2 Dnaja3 Mprip Eef1a2 Pip4k2b Rack1 Tom1l1 Mink1 Ppp4r4 Wars Prkcd Mapk8ip2 Prrc1 Gnaq Vldlr Rabgef1 Pip4k2c Sdcbp Dnaja1 Erp29 Hsph1 Camk1 Psmd10 Ubash3b Nptn Gnai2 Fkbp1a Smpd1 Sema7a Magi2 Dgkz Lyn Bod1 Dlg2 Prkg1 Pde5a Ppp1r14b Pcp4
0.019288	42	1471	1.61047	Regulation of phosphorus metabolic process	http://amigo.geneontology.org/amigo/term/GO:0051174	Chordc1 Snx9 Braf Dvl3 Akt2 Dnaja3 Mprip Eef1a2 Pip4k2b Rack1 Tom1l1 Mink1 Ppp4r4 Wars Prkcd Mapk8ip2 Prrc1 Gnaq Vldlr Rabgef1 Pip4k2c Sdcbp Dnaja1 Erp29 Hsph1 Camk1 Psmd10 Ubash3b Nptn Gnai2 Fkbp1a Smpd1 Sema7a Magi2 Dgkz Lyn Bod1 Dlg2 Prkg1 Pde5a Ppp1r14b Pcp4
0.0884777	42	1658	1.42883	Positive regulation of cell communication	http://amigo.geneontology.org/amigo/term/GO:0010647	Braf Dvl3 Nfat5 Akt2 Slc1a3 Pdcl Pea15a Cacnb4 Rack1 Septin4 Gria1 Mink1 Fam107a Ppp3cb Prkcd Mapk8ip2 Dnm1l Pja2 Gabbr1 Baiap2 Wdr24 Igfbp5 Calb1 Sdcbp Rheb Nmnat1 Car7 Nptn Dync1li1 Gnai2 Zdhhc5 Dbn1 Shank2 Sema7a Shank1 Lyn Pde5a Cacnb2 Thra Grm4 Nlgn1 Prkcg
0.0858276	41	1606	1.43997	Response to endogenous stimulus	http://amigo.geneontology.org/amigo/term/GO:0009719	Itga3 Braf Akt2 Txn2 Slc1a3 Cacybp Pip4k2b Ywhah Actr2 Strn3 Gpld1 Fam107a Prkcd Camk2a Gnaq Baiap2 Pip4k2c Hspd1 Igfbp5 Casq2 Sdcbp Tnc Dnaja1 Itpr1 Ryr1 Ipo5 Got2 Nptn Dync1li1 Gnai2 Arap1 Dbn1 Magi2 Lyn Rgs8 Glb1 Foxo3 Cfl1 Thra Grb2 Hmgcs1
2.73753e-06	40	862	2.61738	Regulation of cellular localization	http://amigo.geneontology.org/amigo/term/GO:0060341	Itga3 Dvl3 Akt2 Nolc1 Cacnb4 Kif3a Gopc Rack1 Ppp3cb Prkcd Eny2 Camk2a Rabgef1 Iscu Lypla1 Dclk1 Casq2 Snx27 Dnaja1 Cct6a Hsph1 Camk1 Ipo5 Cdk16 Ubash3b Nptn Fkbp1a Zdhhc5 Dbn1 Dpp10 Magi2 Lyn Rab11fip5 Shisa6 Atpif1 Cfl1 Kalrn Nlgn1 Ndufaf2 Septin5
1.01272e-05	40	911	2.4766	Regulation of protein localization	http://amigo.geneontology.org/amigo/term/GO:0032880	Itga3 Dvl3 Akt2 Nolc1 Cacnb4 Kif3a Gopc Rack1 Myh10 Ppp3cb Prkcd Eny2 Dnm1l Camk2a Lypla1 Dclk1 Snx27 Ppp3ca Dnaja1 Cct6a Erp29 Hsph1 Camk1 Ipo5 Cdk16 Nptn Fkbp1a Pik3c3 Zdhhc5 Dbn1 Dpp10 Magi2 Rab11fip5 Shisa6 Atpif1 Cfl1 Kalrn Ica1 Nlgn1 Ndufaf2
4.89747e-05	39	947	2.32289	Cellular homeostasis	http://amigo.geneontology.org/amigo/term/GO:0019725	Krit1 Txn2 Slc1a3 Endog Cacnb4 Grm1 Rack1 Gria1 Dld Atp2a3 Mink1 Ppp3cb Eny2 Iscu Slc4a10 Casq2 Ppp3ca Calb1 Ppt1 Itpr1 Atp2b2 Ryr1 Cdk16 Glrx3 Car7 Ubash3b Nptn Fkbp1a Slc9a3 Nme1 Lyn Foxo3 Rab11fip5 Prkg1 Cacnb2 Fxn Kcnma1 Ndufaf2 Rmdn3
0.000130849	39	992	2.21752	Cellular protein-containing complex assembly	http://amigo.geneontology.org/amigo/term/GO:0034622	Snx9 Flii Tfam Ndufs3 Actr2 Trim9 Ndufs6 Fam107a Prkcd Ndufb9 Ndufa6 Dnm1l Ndufa5 Msrb2 Arl3 Baiap2 Casq2 Ndufs5 Atpaf1 Mtpn Psmd10 Fkbp1a Dbn1 Nubpl Prex1 Cdc42ep4 Cdc42ep2 Eif3k Cfl1 Sptan1 Thra Ndufs8 Grb2 Unc13c Rps28 Ndufaf2 Ndufaf3 Capza1 Ndufb1
0.00149194	39	1133	1.94155	Negative regulation of molecular function	http://amigo.geneontology.org/amigo/term/GO:0044092	Chordc1 Akt2 Dnaja3 Cstb Mprip Itih3 Pip4k2b Gopc Rack1 Atp2a3 Eif2s1 Ppp4r4 Wars Prkcd Eif4a2 Gabbr1 Camk2a Gnaq Pip4k2c Casq2 Snx27 Ppp3ca Dnaja1 Camk1 Psmd10 Ubash3b Gnai2 Fkbp1a Dgkh Smpd1 Dgkz Lyn Bod1 Serpinb1b Dlg2 Atpif1 Ppp1r14b Thra Pcp4
0.00547964	39	1222	1.80015	Chemical homeostasis	http://amigo.geneontology.org/amigo/term/GO:0048878	Slc1a3 Endog Cacnb4 Grm1 Rack1 Gria1 Atp2a3 Ppp3cb Eny2 Iscu Igfbp5 Slc4a10 Casq2 Ppp3ca Calb1 Ppt1 Itpr1 Atp2b2 Ryr1 Cdk16 Glrx3 Car7 Ubash3b Nptn Gnai2 Fkbp1a Slc9a3 Nme1 Lyn Kcnj10 Foxo3 Rab11fip5 Prkg1 Cacnb2 Fxn Dhps Kcnma1 Ndufaf2 Rmdn3
0.0543056	39	1453	1.51396	Positive regulation of protein metabolic process	http://amigo.geneontology.org/amigo/term/GO:0051247	Snx9 Braf Dvl3 Akt2 Dnaja3 Sgta Mprip Rack1 Septin4 Tom1l1 Gga3 Atp2a3 Mink1 Gpld1 Fam107a Prkcd Mapk8ip2 Prrc1 Vldlr Hspd1 Sdcbp Diablo Erp29 Hsph1 Mtpn Camk1 Psmd10 Nptn Fkbp1a Smpd1 Sema7a Zer1 Magi2 Lyn Pde5a Atpif1 Cfl1 Gm10053 Wdr61
0.183005	39	1636	1.34461	Cell motility	http://amigo.geneontology.org/amigo/term/GO:0048870	Krit1 Itga3 Braf Akt2 Srgap1 Rack1 Septin4 Mink1 Myh10 Gpld1 Fam107a Prkcd Myo10 Dnm1l Camk2a Sbds Rabgef1 Igfbp5 Srgap2 Cdc42bpa Olfm1 Frmd5 Dclk1 Ppp3ca Sdcbp Dnaja1 AU040320 Gnai2 Adgrl3 Sema7a Nexn Prex1 Strip2 Magi2 Lyn Foxo3 Prkg1 Cfl1 Krt2
0.183005	39	1636	1.34461	Localization of cell	http://amigo.geneontology.org/amigo/term/GO:0051674	Krit1 Itga3 Braf Akt2 Srgap1 Rack1 Septin4 Mink1 Myh10 Gpld1 Fam107a Prkcd Myo10 Dnm1l Camk2a Sbds Rabgef1 Igfbp5 Srgap2 Cdc42bpa Olfm1 Frmd5 Dclk1 Ppp3ca Sdcbp Dnaja1 AU040320 Gnai2 Adgrl3 Sema7a Nexn Prex1 Strip2 Magi2 Lyn Foxo3 Prkg1 Cfl1 Krt2
0.196994	39	1648	1.33482	Cell cycle	http://amigo.geneontology.org/amigo/term/GO:0007049	Chordc1 Snx9 Cacnb4 Kif3a Ywhah Actr2 Rack1 Septin4 Tom1l1 Cdc27 Myh10 Fam107a Prkcd Naa50 Camk2a Arl3 Sbds Kif3b Ppp3ca Sdcbp Brinp1 Tuba8 Camk1 Cdk16 Dynlt3 Naa10 Psmd10 Dync1li1 Gnai2 Triobp Pik3c3 Map9 Dgkz Bod1 Cfl1 Septin11 Eml1 Septin5 Cep76
3.42645e-11	38	493	4.34762	Regulation of trans-synaptic signaling	http://amigo.geneontology.org/amigo/term/GO:0099177	Braf Homer3 Slc1a3 Cacna2d2 Grid2ip Cacnb4 Grm1 Gria1 Fam107a Mapk8ip2 Dnm1l Gabbr1 Camk2a Baiap2 Slc4a10 Itpka Ppp3ca Calb1 Atp2b2 Car7 Nptn Gnai2 Dbn1 Shank2 Shank1 Dgkz Kcnj10 Shisa6 Cfl1 Cacnb2 Dlgap4 Unc13c Kcnc3 Ica1 Nlgn1 Syngap1 Grid2 Prkcg
3.42645e-11	38	492	4.35646	Modulation of chemical synaptic transmission	http://amigo.geneontology.org/amigo/term/GO:0050804	Braf Homer3 Slc1a3 Cacna2d2 Grid2ip Cacnb4 Grm1 Gria1 Fam107a Mapk8ip2 Dnm1l Gabbr1 Camk2a Baiap2 Slc4a10 Itpka Ppp3ca Calb1 Atp2b2 Car7 Nptn Gnai2 Dbn1 Shank2 Shank1 Dgkz Kcnj10 Shisa6 Cfl1 Cacnb2 Dlgap4 Unc13c Kcnc3 Ica1 Nlgn1 Syngap1 Grid2 Prkcg
9.7345e-08	38	682	3.14278	Positive regulation of hydrolase activity	http://amigo.geneontology.org/amigo/term/GO:0051345	Snx9 Dvl3 Akt2 Dnaja3 Evi5 Srgap1 Rack1 Snx13 Atp2a3 Rabep1 Ahsa1 Prkcd Arhgap31 Gnaq Hspd1 Smap1 Srgap2 Rgs7 Dnaja1 Diablo Agfg2 Arap1 Depdc5 Arap2 Garnl3 Prex1 Magi2 Arhgap32 Lyn Tbc1d8b Rgs8 Cdc42ep2 Prex2 Arhgap20 Gm10053 Kalrn Syngap1 Arhgap26
1.5531e-06	37	739	2.82405	Cell junction organization	http://amigo.geneontology.org/amigo/term/GO:0034330	Cttnbp2 Itga3 Dnaja3 Cacna2d2 Cacnb4 Actr2 Nrcam Myh10 Fam107a Dnm1l Baiap2 Itpka Snx27 Sdcbp Tnc Rheb Camk1 Atp2b2 Sez6l2 Nptn Dbn1 Shank2 Adgrl3 Shank1 Magi2 Dgkz Dlg2 Shisa6 Cfl1 Cacnb2 Septin11 Sez6l Kalrn Unc13c Nlgn1 Syngap1 Grid2
7.13977e-06	37	792	2.63507	Cellular component morphogenesis	http://amigo.geneontology.org/amigo/term/GO:0032989	Braf Flii Dvl3 Ywhah Actr2 Nrcam Mink1 Myh10 Ndufs6 Mapk8ip2 Dnm1l Camk2a Vldlr Baiap2 Srgap2 Olfm1 Itpka Dclk1 Casq2 Ppp3ca AU040320 Cpne9 Nptn Dbn1 Nubpl Shank2 Sema7a Golga4 Shank1 Nexn Rims1 Prex2 Cfl1 Fxn Kalrn Nlgn1 Syngap1
0.000778775	37	1014	2.05816	Central nervous system development	http://amigo.geneontology.org/amigo/term/GO:0007417	Cttnbp2 Dvl3 Hapln4 Plxdc1 Kif3a Septin4 Nrcam Myh10 Gnaq Vldlr Baiap2 Srgap2 Slc4a10 Dclk1 Ppp3ca Ppt1 Rheb Mtpn Atp2b2 Sez6l2 Dner Shank2 Nme1 Adgrl3 Sema7a Shank1 Lyn Kcnj10 Uqcrq Foxo3 Prkg1 Eml1 Sez6l Kalrn Grid2 Ccdc85c Hmgcs1
0.00900201	37	1173	1.77917	Response to abiotic stimulus	http://amigo.geneontology.org/amigo/term/GO:0009628	Chordc1 Braf Nfat5 Akt2 Dnaja3 Txn2 Slc1a3 Nolc1 Endog Eef1a2 Cacnb4 Grm1 Eif2s1 Gpld1 Prkcd Dnm1l Vldlr Hspd1 Slc4a10 Tnc Dnaja1 AU040320 Mtpn Itpr1 Atp2b2 Ryr1 Nptn Smpd1 Lyn Foxo3 Rab11fip5 Thra Grb2 Hikeshi Kcnma1 Syngap1 Hmgcs1
0.0108269	37	1190	1.75376	Response to nitrogen compound	http://amigo.geneontology.org/amigo/term/GO:1901698	Braf Akt2 Sgta Slc1a3 Pea15a Cacybp Pip4k2b Actr2 Gria1 Gpld1 Prkcd Camk2a Gnaq Gldc Baiap2 Pip4k2c Hspd1 Igfbp5 Casq2 Ppp3ca Itpr1 Ryr1 Ipo5 Got2 Gnai2 Fkbp1a Pik3c3 Smpd1 Nme1 Adgrl3 Lyn Rgs8 Foxo3 Cfl1 Grb2 Prkcg Hmgcs1
0.0606839	37	1372	1.52112	Positive regulation of cellular protein metabolic process	http://amigo.geneontology.org/amigo/term/GO:0032270	Snx9 Braf Dvl3 Akt2 Dnaja3 Sgta Mprip Rack1 Septin4 Tom1l1 Atp2a3 Mink1 Gpld1 Fam107a Prkcd Mapk8ip2 Prrc1 Vldlr Hspd1 Sdcbp Diablo Erp29 Hsph1 Camk1 Psmd10 Nptn Fkbp1a Smpd1 Sema7a Zer1 Magi2 Lyn Pde5a Atpif1 Cfl1 Gm10053 Wdr61
0.0651844	37	1380	1.5123	Positive regulation of developmental process	http://amigo.geneontology.org/amigo/term/GO:0051094	Braf Dvl3 Cacna2d2 Actr2 Rack1 Dnm1l Vldlr Baiap2 Smap1 Olfm1 Itpka Sdcbp Brinp1 Pithd1 Rheb Cpne9 Camk1 Nptn Triobp Dbn1 Shank2 Adgrl3 Sema7a Golga4 Shank1 Prex1 Rims1 Lyn Foxo3 Pde5a Cfl1 Fxn Kalrn Nlgn1 Krt2 Grid2 Pcp4
1.29808e-10	36	472	4.30205	Synapse organization	http://amigo.geneontology.org/amigo/term/GO:0050808	Cttnbp2 Itga3 Dnaja3 Cacna2d2 Cacnb4 Actr2 Nrcam Myh10 Dnm1l Baiap2 Itpka Snx27 Sdcbp Tnc Rheb Camk1 Atp2b2 Sez6l2 Nptn Dbn1 Shank2 Adgrl3 Shank1 Magi2 Dgkz Dlg2 Shisa6 Cfl1 Cacnb2 Septin11 Sez6l Kalrn Unc13c Nlgn1 Syngap1 Grid2
2.06457e-06	36	716	2.83599	Behavior	http://amigo.geneontology.org/amigo/term/GO:0007610	Itga3 Braf Cstb Slc1a3 Cacnb4 Grm1 Actr2 Vdac1 Gria1 Ppp3cb Mapk8ip2 Pja2 Gnaq Slc4a10 Calb1 Brinp1 Ppt1 Atp2b2 Sez6l2 Nptn Dbn1 Shank2 Adgrl3 Shank1 Kcnj10 Prex2 Pde5a Sez6l Thra Fxn Kalrn Ddo Nlgn1 Syngap1 Septin5 Prkcg
2.12358e-06	36	718	2.82809	Regulation of cell projection organization	http://amigo.geneontology.org/amigo/term/GO:0031344	Itga3 Braf Dvl3 Ywhah Actr2 Nrcam Kif3c Prkcd Myo10 Dnm1l Dgkg Vldlr Baiap2 Eps8l2 Itpka Ppp3ca Itpr1 Camk1 Nptn Arap1 Dbn1 Nme1 Sema7a Golga4 Prex1 Magi2 Cdc42ep4 Lyn Cdc42ep2 Cfl1 Fxn Kalrn Nlgn1 Syngap1 Grid2 Pcp4
0.000136699	36	882	2.30223	Cation transmembrane transport	http://amigo.geneontology.org/amigo/term/GO:0098655	Atp5pb Slc1a3 Cacna2d2 Cacnb4 Ywhah Vdac1 Atp2a3 Mink1 Mapk8ip2 Atp5c1 Iscu Rgs7 Slc4a10 Casq2 Snx27 Slc41a3 Itpr1 Atp2b2 Ryr1 Ubash3b Fkbp1a Slc9a3 Shank2 Shank1 Orai2 Cox6a1 Lyn Sestd1 Kcnj10 Prkg1 Shisa6 Cfl1 Cacnb2 Kcnc3 Kcnma1 Nlgn1
0.000161106	36	890	2.28154	Organophosphate metabolic process	http://amigo.geneontology.org/amigo/term/GO:0019637	Atp5pb Abhd3 Aldoc Cacnb4 Pip4k2b Pnpo Dld Gpld1 Pdhb Prkcd Mtmr6 Dgkg Plcb3 Pip4k2c Atp5c1 Inpp1 Inpp4a Lpgat1 Itpka Impa1 Acp6 Ak2 Nmnat1 Atp2b2 Prps1 Pik3c3 Dgkh Smpd1 Nme1 Mtmr7 Dgkz Prkg1 Pde5a Idi1 Mlycd Hmgcs1
0.00197272	36	1029	1.97334	Secretion	http://amigo.geneontology.org/amigo/term/GO:0046903	Braf Cacnb4 Septin4 Myh10 Trim9 Ppp3cb Eny2 Dnm1l Gabbr1 Camk2a Rabgef1 Ppp3ca Sdcbp Ppt1 Erp29 Atp2b2 Cdk16 Got2 Gnai2 Pik3c3 Nme1 Rims1 Lyn Rab11fip5 Prkg1 Cacnb2 Exoc5 Kalrn Unc13c Kcnc3 Ica1 Nlgn1 Ndufaf2 Septin5 Prkcg Pcp4
0.00465859	36	1084	1.87322	Response to organonitrogen compound	http://amigo.geneontology.org/amigo/term/GO:0010243	Braf Akt2 Sgta Slc1a3 Pea15a Cacybp Pip4k2b Actr2 Gpld1 Prkcd Camk2a Gnaq Gldc Baiap2 Pip4k2c Hspd1 Igfbp5 Casq2 Ppp3ca Itpr1 Ryr1 Ipo5 Got2 Gnai2 Fkbp1a Pik3c3 Smpd1 Nme1 Adgrl3 Lyn Rgs8 Foxo3 Cfl1 Grb2 Prkcg Hmgcs1
0.0652921	36	1335	1.52102	Lipid metabolic process	http://amigo.geneontology.org/amigo/term/GO:0006629	Abhd3 Akt2 Eef1a2 Pip4k2b Ywhah Dld Gpld1 Ndufs6 Prkcd Mtmr6 Dgkg Vldlr Plcb3 Pip4k2c Lypla1 Inpp1 Inpp4a Lpgat1 Itpka Impa1 Acp6 Ppt1 Nsdhl Pik3c3 Dgkh Dagla Smpd1 Mtmr7 Plpp6 Dgkz Lyn Prkg1 Idi1 Thra Mlycd Hmgcs1
0.168255	36	1474	1.37759	Cell migration	http://amigo.geneontology.org/amigo/term/GO:0016477	Krit1 Itga3 Braf Akt2 Srgap1 Rack1 Mink1 Myh10 Gpld1 Fam107a Prkcd Dnm1l Camk2a Sbds Rabgef1 Igfbp5 Srgap2 Cdc42bpa Olfm1 Frmd5 Dclk1 Ppp3ca Sdcbp AU040320 Gnai2 Adgrl3 Sema7a Nexn Prex1 Strip2 Magi2 Lyn Foxo3 Prkg1 Cfl1 Krt2
3.50847e-06	35	701	2.81621	Regulation of plasma membrane bounded cell projection organization	http://amigo.geneontology.org/amigo/term/GO:0120035	Itga3 Braf Ywhah Actr2 Nrcam Kif3c Prkcd Myo10 Dnm1l Dgkg Vldlr Baiap2 Eps8l2 Itpka Ppp3ca Itpr1 Camk1 Nptn Arap1 Dbn1 Nme1 Sema7a Golga4 Prex1 Magi2 Cdc42ep4 Lyn Cdc42ep2 Cfl1 Fxn Kalrn Nlgn1 Syngap1 Grid2 Pcp4
5.11443e-06	35	713	2.76881	Regulation of ion transport	http://amigo.geneontology.org/amigo/term/GO:0043269	Homer3 Akt2 Cacna2d2 Cacnb4 Ywhah Gopc Vdac1 Mink1 Mapk8ip2 Gabbr1 Camk2a Gnaq Iscu Rgs7 Casq2 Snx27 Itpr1 Atp2b2 Car7 Ubash3b Gnai2 Fkbp1a Slc9a3 Shank2 Shank1 Lyn Sestd1 Kcnj10 Prkg1 Shisa6 Cfl1 Cacnb2 Kcnc3 Nlgn1 Pcp4
3.19012e-05	35	784	2.51806	Actin filament-based process	http://amigo.geneontology.org/amigo/term/GO:0030029	Snx9 Braf Flii Mprip Grid2ip Actr2 Mink1 Myh10 Fam107a Prkcd Mtss1 Msrb2 Baiap2 Srgap2 Cdc42bpa Frmd5 Itpka Casq2 Sdcbp Ablim2 Mtpn Arap1 Triobp Dbn1 Pakap Shank1 Prex1 Cdc42ep4 Cdc42ep2 Cfl1 Sptan1 Cacnb2 Grb2 Capza1 Arhgap26
0.000210932	35	866	2.27963	Cellular chemical homeostasis	http://amigo.geneontology.org/amigo/term/GO:0055082	Slc1a3 Endog Cacnb4 Grm1 Rack1 Gria1 Atp2a3 Ppp3cb Eny2 Iscu Slc4a10 Casq2 Ppp3ca Calb1 Ppt1 Itpr1 Atp2b2 Ryr1 Cdk16 Glrx3 Car7 Ubash3b Nptn Fkbp1a Slc9a3 Nme1 Lyn Foxo3 Rab11fip5 Prkg1 Cacnb2 Fxn Kcnma1 Ndufaf2 Rmdn3
0.0247975	35	1186	1.66456	Negative regulation of signal transduction	http://amigo.geneontology.org/amigo/term/GO:0009968	Pfdn5 Itga3 Homer3 Dnaja3 Ndufs3 Pea15a Pip4k2b Rack1 Strn3 Prkcd Mapk8ip2 Dgkg Rabgef1 Pip4k2c Igfbp5 Rgs7 Stmn3 Dnaja1 Hsph1 Itpr1 Psmd10 Ubash3b Gnai2 Otud4 Smpd1 Depdc5 Shank2 Magi2 Dgkz Lyn Rgs8 Foxo3 Shisa6 Fxn Syngap1
0.0376848	35	1229	1.60632	Cellular response to oxygen-containing compound	http://amigo.geneontology.org/amigo/term/GO:1901701	Akt2 Slc1a3 Endog Pip4k2b Actr2 Rack1 Gpld1 Ppp3cb Prkcd Eny2 Dnm1l Camk2a Gnaq Baiap2 Pip4k2c Igfbp5 Ppp3ca Brinp1 Tnc Hsph1 Itpr1 Ryr1 Ipo5 Cdk16 Gnai2 Nme1 Lyn Rgs8 Foxo3 Rab11fip5 Cfl1 Fxn Grb2 Ndufaf2 Hmgcs1
0.0519386	35	1263	1.56307	Regulation of phosphorylation	http://amigo.geneontology.org/amigo/term/GO:0042325	Chordc1 Snx9 Braf Dvl3 Akt2 Dnaja3 Mprip Eef1a2 Pip4k2b Rack1 Tom1l1 Mink1 Wars Prkcd Mapk8ip2 Prrc1 Gnaq Vldlr Rabgef1 Pip4k2c Sdcbp Dnaja1 Erp29 Hsph1 Camk1 Psmd10 Ubash3b Nptn Smpd1 Sema7a Dgkz Lyn Pde5a Ppp1r14b Pcp4
0.0859567	35	1323	1.49219	Cellular response to endogenous stimulus	http://amigo.geneontology.org/amigo/term/GO:0071495	Itga3 Braf Akt2 Slc1a3 Pip4k2b Ywhah Actr2 Strn3 Gpld1 Fam107a Prkcd Camk2a Gnaq Baiap2 Pip4k2c Igfbp5 Casq2 Sdcbp Tnc Dnaja1 Itpr1 Ryr1 Ipo5 Nptn Dync1li1 Gnai2 Arap1 Dbn1 Magi2 Rgs8 Foxo3 Cfl1 Thra Grb2 Hmgcs1
0.112638	35	1362	1.44946	Cell adhesion	http://amigo.geneontology.org/amigo/term/GO:0007155	Itga3 Braf Nfat5 Dnaja3 Hapln4 Nrcam Mink1 Myh10 Fam107a Prkcd Myo10 Hspd1 Srgap2 Kifap3 Frmd5 Ppp3ca Tnc Hsph1 Ubash3b Nptn Triobp Dbn1 Adgrl3 Nexn Prex1 Magi2 Lyn Dlg2 Prkg1 Pde5a Cfl1 Spock2 Dhps Nlgn1 Grid2
0.12199	35	1374	1.4368	Biological adhesion	http://amigo.geneontology.org/amigo/term/GO:0022610	Itga3 Braf Nfat5 Dnaja3 Hapln4 Nrcam Mink1 Myh10 Fam107a Prkcd Myo10 Hspd1 Srgap2 Kifap3 Frmd5 Ppp3ca Tnc Hsph1 Ubash3b Nptn Triobp Dbn1 Adgrl3 Nexn Prex1 Magi2 Lyn Dlg2 Prkg1 Pde5a Cfl1 Spock2 Dhps Nlgn1 Grid2
1.03284e-05	34	704	2.72409	Cell part morphogenesis	http://amigo.geneontology.org/amigo/term/GO:0032990	Braf Dvl3 Ywhah Actr2 Nrcam Mink1 Myh10 Ndufs6 Mapk8ip2 Dnm1l Camk2a Vldlr Baiap2 Srgap2 Olfm1 Itpka Dclk1 Ppp3ca Cpne9 Nptn Dbn1 Nubpl Shank2 Sema7a Golga4 Shank1 Nexn Rims1 Prex2 Cfl1 Fxn Kalrn Nlgn1 Syngap1
4.43692e-05	34	762	2.51674	Cell morphogenesis involved in differentiation	http://amigo.geneontology.org/amigo/term/GO:0000904	Braf Slc1a3 Ywhah Actr2 Nrcam Mink1 Myh10 Mapk8ip2 Dnm1l Camk2a Vldlr Baiap2 Srgap2 Olfm1 Itpka Dclk1 Ppp3ca Rilpl1 Atp2b2 Nptn Triobp Dbn1 Shank2 Sema7a Golga4 Shank1 Nexn Prex1 Prex2 Cfl1 Fxn Kalrn Nlgn1 Syngap1
0.00269394	34	966	1.98526	Regulation of cellular component biogenesis	http://amigo.geneontology.org/amigo/term/GO:0044087	Snx9 Braf Flii Pip4k2b Actr2 Rack1 Trim9 Wars Fam107a Prkcd Myo10 Arl3 Baiap2 Pip4k2c Eps8l2 Sdcbp Mtpn Arap1 Dbn1 Adgrl3 Shank1 Prex1 Cdc42ep4 Cdc42ep2 Sacs Cfl1 Sptan1 Thra Grb2 Ica1 Nlgn1 Capza1 Grid2 Cep76
2.25571e-05	33	700	2.65908	Actin cytoskeleton organization	http://amigo.geneontology.org/amigo/term/GO:0030036	Snx9 Braf Flii Mprip Grid2ip Actr2 Mink1 Myh10 Fam107a Prkcd Mtss1 Msrb2 Baiap2 Cdc42bpa Frmd5 Itpka Casq2 Sdcbp Ablim2 Mtpn Arap1 Triobp Dbn1 Pakap Shank1 Prex1 Cdc42ep4 Cdc42ep2 Cfl1 Sptan1 Grb2 Capza1 Arhgap26
0.000758421	33	857	2.17194	Secretion by cell	http://amigo.geneontology.org/amigo/term/GO:0032940	Braf Cacnb4 Septin4 Myh10 Trim9 Ppp3cb Eny2 Dnm1l Gabbr1 Camk2a Rabgef1 Ppp3ca Sdcbp Ppt1 Erp29 Cdk16 Gnai2 Pik3c3 Rims1 Lyn Rab11fip5 Prkg1 Cacnb2 Exoc5 Kalrn Unc13c Kcnc3 Ica1 Nlgn1 Ndufaf2 Septin5 Prkcg Pcp4
0.00121452	33	882	2.11038	Metal ion transport	http://amigo.geneontology.org/amigo/term/GO:0030001	Homer3 Akt2 Slc1a3 Cacna2d2 Cacnb4 Ywhah Vdac1 Atp2a3 Cpox Dnm1l Camk2a Gnaq Iscu Rgs7 Slc4a10 Casq2 Snx27 Ppp3ca Itpr1 Atp2b2 Ryr1 Ubash3b Gnai2 Fkbp1a Slc9a3 Orai2 Lyn Sestd1 Kcnj10 Prkg1 Cacnb2 Kcnc3 Kcnma1
0.00186842	33	905	2.05674	Export from cell	http://amigo.geneontology.org/amigo/term/GO:0140352	Braf Cacnb4 Septin4 Myh10 Trim9 Ppp3cb Eny2 Dnm1l Gabbr1 Camk2a Rabgef1 Ppp3ca Sdcbp Ppt1 Erp29 Cdk16 Gnai2 Pik3c3 Rims1 Lyn Rab11fip5 Prkg1 Cacnb2 Exoc5 Kalrn Unc13c Kcnc3 Ica1 Nlgn1 Ndufaf2 Septin5 Prkcg Pcp4
0.0220074	33	1087	1.71238	Negative regulation of protein metabolic process	http://amigo.geneontology.org/amigo/term/GO:0051248	Pfdn5 Chordc1 Akt2 Dnaja3 Sgta Cstb Mprip Itih3 Rack1 Gga3 Eif2s1 Ppp4r4 Wars Prkcd Dcp2 Gnaq Otub1 Rabgef1 Igfbp5 Sdcbp Dnaja1 Ubash3b Gnai2 Fkbp1a Smpd1 Exosc2 Lyn Bod1 Serpinb1b Ppp1r14b Prkcg Pcp4 Purb
1.67902e-05	32	656	2.75145	Neuron projection morphogenesis	http://amigo.geneontology.org/amigo/term/GO:0048812	Braf Dvl3 Ywhah Actr2 Nrcam Mink1 Myh10 Mapk8ip2 Dnm1l Camk2a Vldlr Baiap2 Srgap2 Olfm1 Itpka Dclk1 Ppp3ca Cpne9 Nptn Dbn1 Shank2 Sema7a Golga4 Shank1 Nexn Rims1 Prex2 Cfl1 Fxn Kalrn Nlgn1 Syngap1
2.53061e-05	32	670	2.69395	Plasma membrane bounded cell projection morphogenesis	http://amigo.geneontology.org/amigo/term/GO:0120039	Braf Dvl3 Ywhah Actr2 Nrcam Mink1 Myh10 Mapk8ip2 Dnm1l Camk2a Vldlr Baiap2 Srgap2 Olfm1 Itpka Dclk1 Ppp3ca Cpne9 Nptn Dbn1 Shank2 Sema7a Golga4 Shank1 Nexn Rims1 Prex2 Cfl1 Fxn Kalrn Nlgn1 Syngap1
2.86191e-05	32	675	2.674	Cell projection morphogenesis	http://amigo.geneontology.org/amigo/term/GO:0048858	Braf Dvl3 Ywhah Actr2 Nrcam Mink1 Myh10 Mapk8ip2 Dnm1l Camk2a Vldlr Baiap2 Srgap2 Olfm1 Itpka Dclk1 Ppp3ca Cpne9 Nptn Dbn1 Shank2 Sema7a Golga4 Shank1 Nexn Rims1 Prex2 Cfl1 Fxn Kalrn Nlgn1 Syngap1
0.0218582	32	1043	1.73054	Response to organic cyclic compound	http://amigo.geneontology.org/amigo/term/GO:0014070	Braf Akt2 Txn2 Slc1a3 Pea15a Endog Ywhah Actr2 Strn3 Gpld1 Fam107a Dnm1l Gnaq Gldc Hspd1 Igfbp5 Casq2 Tnc Dnaja1 Itpr1 Ryr1 Got2 Fkbp1a Smpd1 Nme1 Adgrl3 Lyn Rgs8 Glb1 Foxo3 Prkcg Hmgcs1
0.0259024	32	1058	1.706	Regulation of cellular component movement	http://amigo.geneontology.org/amigo/term/GO:0051270	Krit1 Itga3 Braf Akt2 Kif3a Srgap1 Rack1 Mink1 Gpld1 Fam107a Dnm1l Cfap298 Camk2a Rabgef1 Igfbp5 Srgap2 Olfm1 Frmd5 Casq2 Ppp3ca Sdcbp Gnai2 Arap1 Dbn1 Sema7a Nexn Prex1 Magi2 Lyn Foxo3 Prkg1 Cfl1
0.0264654	32	1060	1.70278	Cellular amide metabolic process	http://amigo.geneontology.org/amigo/term/GO:0043603	Akt2 Nolc1 Eef1a2 Hars2 Rack1 Dld Gga3 Eif2s1 Wars Pdhb Prkcd Eif4a2 Mrps23 Mrps18b Dcp2 Igfbp5 Farsb Olfm1 Gfm1 Tarsl2 Mrps2 Smpd1 Exosc2 Mrps35 Foxo3 Ltn1 Eif3k Ethe1 Rps28 Mlycd Hmgcs1 Purb
2.21478e-08	31	437	4.00124	Regulation of GTPase activity	http://amigo.geneontology.org/amigo/term/GO:0043087	Snx9 Dvl3 Akt2 Evi5 Srgap1 Rack1 Snx13 Rabep1 Eif2s1 Arhgap31 Gnaq Smap1 Srgap2 Rgs7 Stmn3 Agfg2 Arap1 Depdc5 Arap2 Garnl3 Prex1 Arhgap32 Tbc1d8b Rgs8 Cdc42ep2 Prex2 Prkg1 Arhgap20 Kalrn Syngap1 Arhgap26
1.01272e-05	31	603	2.89974	Cell morphogenesis involved in neuron differentiation	http://amigo.geneontology.org/amigo/term/GO:0048667	Braf Slc1a3 Ywhah Actr2 Nrcam Mink1 Myh10 Mapk8ip2 Dnm1l Camk2a Vldlr Baiap2 Olfm1 Itpka Dclk1 Ppp3ca Atp2b2 Nptn Triobp Dbn1 Shank2 Sema7a Golga4 Shank1 Nexn Prex2 Cfl1 Fxn Kalrn Nlgn1 Syngap1
0.0298445	31	1029	1.69927	Negative regulation of cellular protein metabolic process	http://amigo.geneontology.org/amigo/term/GO:0032269	Chordc1 Akt2 Dnaja3 Sgta Cstb Mprip Itih3 Rack1 Eif2s1 Ppp4r4 Wars Prkcd Dcp2 Gnaq Otub1 Rabgef1 Igfbp5 Sdcbp Dnaja1 Ubash3b Gnai2 Fkbp1a Smpd1 Exosc2 Lyn Bod1 Serpinb1b Ppp1r14b Prkcg Pcp4 Purb
1.64349e-05	30	589	2.8729	Protein localization to membrane	http://amigo.geneontology.org/amigo/term/GO:0072657	Itga3 Braf Akt2 Dnaja3 Sgta Gopc Rack1 Gga3 Rabep1 Ppil2 Camk2a Arl3 Rabgef1 Lypla1 Zfand2b Timm10 Snx27 Rilpl1 Zdhhc5 Dbn1 Dpp10 Golga4 Magi2 Dlg2 Shisa6 Cacnb2 Exoc5 Kalrn Nlgn1 Syngap1
0.00010188	30	654	2.58737	Localization within membrane	http://amigo.geneontology.org/amigo/term/GO:0051668	Itga3 Braf Akt2 Dnaja3 Sgta Gopc Rack1 Gga3 Rabep1 Ppil2 Camk2a Arl3 Rabgef1 Lypla1 Zfand2b Timm10 Snx27 Rilpl1 Zdhhc5 Dbn1 Dpp10 Golga4 Magi2 Dlg2 Shisa6 Cacnb2 Exoc5 Kalrn Nlgn1 Syngap1
0.00168781	30	783	2.1611	Negative regulation of catalytic activity	http://amigo.geneontology.org/amigo/term/GO:0043086	Chordc1 Akt2 Dnaja3 Cstb Mprip Itih3 Pip4k2b Rack1 Ppp4r4 Wars Prkcd Eif4a2 Gabbr1 Camk2a Gnaq Pip4k2c Dnaja1 Ubash3b Gnai2 Fkbp1a Dgkh Smpd1 Dgkz Lyn Bod1 Serpinb1b Dlg2 Atpif1 Ppp1r14b Pcp4
0.0178301	30	937	1.80591	Regulation of anatomical structure morphogenesis	http://amigo.geneontology.org/amigo/term/GO:0022603	Krit1 Braf Dvl3 Kif3a Ywhah Actr2 Rack1 Myh10 Wars Myo10 Dnm1l Baiap2 Itpka Ppp3ca Cpne9 Arap1 Triobp Dbn1 Sema7a Golga4 Prex1 Strip2 Cdc42ep4 Rims1 Cdc42ep2 Cfl1 Fxn Kalrn Nlgn1 Syngap1
0.032956	30	995	1.70064	Positive regulation of transport	http://amigo.geneontology.org/amigo/term/GO:0051050	Braf Akt2 Cacnb4 Kif3a Rack1 Myh10 Lman2 Ppp3cb Prkcd Dnm1l Gabbr1 Camk2a Rgs7 Ppp3ca Sdcbp Ppt1 Itpr1 Camk1 Atp2b2 Ipo5 Gnai2 Smpd1 Magi2 Prkg1 Atpif1 Cfl1 Cacnb2 Nlgn1 Septin5 Pcp4
0.110112	30	1124	1.50546	Regulation of protein phosphorylation	http://amigo.geneontology.org/amigo/term/GO:0001932	Chordc1 Snx9 Braf Dvl3 Akt2 Dnaja3 Mprip Rack1 Tom1l1 Mink1 Wars Prkcd Mapk8ip2 Prrc1 Gnaq Vldlr Rabgef1 Sdcbp Dnaja1 Erp29 Hsph1 Camk1 Psmd10 Ubash3b Nptn Smpd1 Sema7a Lyn Pde5a Pcp4
5.87959e-06	29	524	3.12163	Regulation of neuron projection development	http://amigo.geneontology.org/amigo/term/GO:0010975	Itga3 Braf Ywhah Actr2 Nrcam Kif3c Dnm1l Dgkg Vldlr Baiap2 Itpka Ppp3ca Itpr1 Camk1 Nptn Dbn1 Nme1 Sema7a Golga4 Prex1 Magi2 Lyn Cfl1 Fxn Kalrn Nlgn1 Syngap1 Grid2 Pcp4
0.000175383	29	641	2.55185	Regulation of secretion by cell	http://amigo.geneontology.org/amigo/term/GO:1903530	Braf Cacnb4 Septin4 Myh10 Trim9 Ppp3cb Eny2 Dnm1l Gabbr1 Camk2a Rabgef1 Ppp3ca Sdcbp Erp29 Cdk16 Gnai2 Pik3c3 Lyn Rab11fip5 Prkg1 Cacnb2 Kalrn Kcnc3 Ica1 Nlgn1 Ndufaf2 Septin5 Prkcg Pcp4
0.000478745	29	686	2.38445	Negative regulation of cellular component organization	http://amigo.geneontology.org/amigo/term/GO:0051129	Pfdn5 Itga3 Flii Ywhah Tom1l1 Trim9 Fam107a Prkcd Dnm1l Dcp2 Rabgef1 Ppp3ca Sdcbp Mtpn Naa10 Psmd10 Dync1li1 Arap1 Dbn1 Sema7a Shank1 Sacs Cfl1 Sptan1 Thra Fxn Nlgn1 Syngap1 Capza1
0.00114215	29	726	2.25308	Regulation of secretion	http://amigo.geneontology.org/amigo/term/GO:0051046	Braf Cacnb4 Septin4 Myh10 Trim9 Ppp3cb Eny2 Dnm1l Gabbr1 Camk2a Rabgef1 Ppp3ca Sdcbp Erp29 Cdk16 Gnai2 Pik3c3 Lyn Rab11fip5 Prkg1 Cacnb2 Kalrn Kcnc3 Ica1 Nlgn1 Ndufaf2 Septin5 Prkcg Pcp4
0.00119243	29	728	2.24689	Supramolecular fiber organization	http://amigo.geneontology.org/amigo/term/GO:0097435	Pfdn5 Snx9 Braf Flii Mprip Actr2 Myh10 Fam107a Prkcd Msrb2 Arl3 Baiap2 Stmn3 Casq2 Mtpn Arap1 Fkbp1a Triobp Dbn1 Pakap Shank1 Prex1 Cdc42ep4 Cdc42ep2 Cfl1 Sptan1 Grb2 Krt2 Capza1
0.00500785	29	805	2.03197	Head development	http://amigo.geneontology.org/amigo/term/GO:0060322	Cttnbp2 Braf Dvl3 Kif3a Septin4 Myh10 Gnaq Baiap2 Srgap2 Slc4a10 Dclk1 Ppp3ca Ppt1 Mtpn Atp2b2 Sez6l2 Shank2 Nme1 Adgrl3 Sema7a Shank1 Uqcrq Foxo3 Prkg1 Eml1 Sez6l Grid2 Ccdc85c Hmgcs1
0.0093998	29	843	1.94037	Regulation of transferase activity	http://amigo.geneontology.org/amigo/term/GO:0051338	Chordc1 Snx9 Dvl3 Dnaja3 Eef1a2 Pip4k2b Rack1 Tom1l1 Mink1 Wars Prkcd Mapk8ip2 Dnm1l Eif4a2 Prrc1 Gnaq Vldlr Pip4k2c Nek7 Dnaja1 Hsph1 Camk1 Psmd10 Ubash3b Smpd1 Dgkz Lyn Pde5a Pcp4
0.0162146	29	887	1.84412	Regulation of catabolic process	http://amigo.geneontology.org/amigo/term/GO:0009894	Snx9 Akt2 Sgta Endog Pip4k2b Rack1 Vdac1 Gga3 Gpld1 Prkcd Dnm1l Dcp2 Pip4k2c Wdr24 Atg16l1 Sdcbp Pithd1 Nmnat1 Psmd10 Depdc5 Exosc2 Zer1 Csdc2 Foxo3 Serpinb1b Atpif1 Thra Mlycd Prkcg
0.110921	29	1079	1.51597	Cell cycle process	http://amigo.geneontology.org/amigo/term/GO:0022402	Chordc1 Snx9 Cacnb4 Kif3a Ywhah Actr2 Septin4 Tom1l1 Cdc27 Myh10 Fam107a Naa50 Camk2a Arl3 Sbds Kif3b Ppp3ca Cdk16 Naa10 Dync1li1 Pik3c3 Map9 Dgkz Bod1 Cfl1 Septin11 Eml1 Septin5 Cep76
3.33887e-08	28	368	4.29166	Positive regulation of GTPase activity	http://amigo.geneontology.org/amigo/term/GO:0043547	Snx9 Dvl3 Akt2 Evi5 Srgap1 Rack1 Snx13 Rabep1 Arhgap31 Gnaq Smap1 Srgap2 Rgs7 Agfg2 Arap1 Depdc5 Arap2 Garnl3 Prex1 Arhgap32 Tbc1d8b Rgs8 Cdc42ep2 Prex2 Arhgap20 Kalrn Syngap1 Arhgap26
3.89327e-05	28	553	2.85593	Regulation of cellular protein localization	http://amigo.geneontology.org/amigo/term/GO:1903827	Itga3 Dvl3 Akt2 Nolc1 Cacnb4 Kif3a Gopc Rack1 Prkcd Camk2a Lypla1 Dclk1 Snx27 Dnaja1 Cct6a Hsph1 Camk1 Ipo5 Nptn Zdhhc5 Dbn1 Dpp10 Magi2 Rab11fip5 Shisa6 Atpif1 Cfl1 Kalrn
8.71996e-05	28	580	2.72298	Regulation of transmembrane transport	http://amigo.geneontology.org/amigo/term/GO:0034762	Braf Akt2 Cacna2d2 Pea15a Cacnb4 Ywhah Gopc Vdac1 Mink1 Prkcd Mapk8ip2 Iscu Rgs7 Casq2 Snx27 Ubash3b Fkbp1a Shank2 Shank1 Lyn Sestd1 Kcnj10 Prkg1 Shisa6 Cfl1 Cacnb2 Kcnc3 Nlgn1
0.00439943	28	758	2.08355	Brain development	http://amigo.geneontology.org/amigo/term/GO:0007420	Cttnbp2 Dvl3 Kif3a Septin4 Myh10 Gnaq Baiap2 Srgap2 Slc4a10 Dclk1 Ppp3ca Ppt1 Mtpn Atp2b2 Sez6l2 Shank2 Nme1 Adgrl3 Sema7a Shank1 Uqcrq Foxo3 Prkg1 Eml1 Sez6l Grid2 Ccdc85c Hmgcs1
0.00499193	28	765	2.06448	Inorganic cation transmembrane transport	http://amigo.geneontology.org/amigo/term/GO:0098662	Atp5pb Slc1a3 Cacna2d2 Cacnb4 Ywhah Vdac1 Atp2a3 Atp5c1 Iscu Rgs7 Slc4a10 Casq2 Snx27 Itpr1 Atp2b2 Ryr1 Ubash3b Fkbp1a Slc9a3 Orai2 Cox6a1 Lyn Sestd1 Kcnj10 Prkg1 Cacnb2 Kcnc3 Kcnma1
0.00598389	28	776	2.03522	Amide biosynthetic process	http://amigo.geneontology.org/amigo/term/GO:0043604	Akt2 Nolc1 Eef1a2 Hars2 Rack1 Dld Eif2s1 Wars Pdhb Prkcd Eif4a2 Mrps23 Mrps18b Dcp2 Igfbp5 Farsb Gfm1 Tarsl2 Mrps2 Smpd1 Exosc2 Mrps35 Foxo3 Ltn1 Eif3k Rps28 Mlycd Purb
0.0107539	28	812	1.94499	Ion homeostasis	http://amigo.geneontology.org/amigo/term/GO:0050801	Slc1a3 Cacnb4 Grm1 Rack1 Gria1 Atp2a3 Iscu Slc4a10 Casq2 Calb1 Ppt1 Itpr1 Atp2b2 Ryr1 Glrx3 Car7 Ubash3b Nptn Gnai2 Fkbp1a Slc9a3 Lyn Kcnj10 Prkg1 Cacnb2 Fxn Kcnma1 Rmdn3
0.0138686	28	833	1.89595	Inorganic ion transmembrane transport	http://amigo.geneontology.org/amigo/term/GO:0098660	Atp5pb Slc1a3 Cacna2d2 Cacnb4 Ywhah Vdac1 Atp2a3 Atp5c1 Iscu Rgs7 Slc4a10 Casq2 Snx27 Itpr1 Atp2b2 Ryr1 Ubash3b Fkbp1a Slc9a3 Orai2 Cox6a1 Lyn Sestd1 Kcnj10 Prkg1 Cacnb2 Kcnc3 Kcnma1
0.0179889	28	855	1.84717	Protein localization to organelle	http://amigo.geneontology.org/amigo/term/GO:0033365	Sgta Nolc1 Cacnb4 Gga3 Rabep1 Kpna3 Prkcd Dnm1l Washc2 Camk2a Arl3 Hspd1 Zfand2b Timm10 Dclk1 Ppp3ca Dnaja1 Cct6a Hsph1 Ipo5 Zdhhc5 Magi2 Bod1 Dlg2 Atpif1 Cfl1 Kalrn Hikeshi
0.0769487	28	987	1.60013	Cellular lipid metabolic process	http://amigo.geneontology.org/amigo/term/GO:0044255	Abhd3 Akt2 Pip4k2b Dld Gpld1 Ndufs6 Prkcd Mtmr6 Dgkg Plcb3 Pip4k2c Lypla1 Inpp1 Inpp4a Lpgat1 Itpka Impa1 Acp6 Pik3c3 Dgkh Dagla Smpd1 Mtmr7 Plpp6 Dgkz Idi1 Mlycd Hmgcs1
0.0823083	28	996	1.58567	Positive regulation of protein modification process	http://amigo.geneontology.org/amigo/term/GO:0031401	Snx9 Braf Dvl3 Akt2 Dnaja3 Mprip Rack1 Septin4 Tom1l1 Mink1 Fam107a Prkcd Mapk8ip2 Prrc1 Vldlr Sdcbp Erp29 Hsph1 Camk1 Psmd10 Nptn Fkbp1a Smpd1 Sema7a Magi2 Lyn Pde5a Wdr61
0.0997672	28	1019	1.54988	Regulation of locomotion	http://amigo.geneontology.org/amigo/term/GO:0040012	Krit1 Itga3 Braf Akt2 Srgap1 Rack1 Mink1 Gpld1 Fam107a Dnm1l Camk2a Rabgef1 Igfbp5 Srgap2 Olfm1 Frmd5 Ppp3ca Sdcbp Gnai2 Dbn1 Sema7a Nexn Prex1 Magi2 Lyn Foxo3 Prkg1 Cfl1
7.98617e-07	27	415	3.6697	Positive regulation of cell projection organization	http://amigo.geneontology.org/amigo/term/GO:0031346	Itga3 Braf Dvl3 Actr2 Kif3c Dnm1l Vldlr Baiap2 Eps8l2 Itpka Itpr1 Camk1 Nptn Arap1 Dbn1 Nme1 Sema7a Golga4 Magi2 Cdc42ep4 Lyn Cdc42ep2 Cfl1 Fxn Kalrn Nlgn1 Pcp4
0.00370545	27	710	2.14497	Membrane organization	http://amigo.geneontology.org/amigo/term/GO:0061024	Snx9 Akt2 Dnaja3 Sgta Pip4k2b Nrcam Myh10 Trim9 Prkcd Mtss1 Dnm1l Camk2a Baiap2 Timm10 Snx27 Ppt1 AU040320 Rilpl1 Dbn1 Smpd1 Magi2 Dlg2 Chchd3 Shisa6 Atpif1 Atl2 Nlgn1
0.00822599	27	754	2.01979	Cation homeostasis	http://amigo.geneontology.org/amigo/term/GO:0055080	Slc1a3 Cacnb4 Grm1 Gria1 Atp2a3 Iscu Slc4a10 Casq2 Calb1 Ppt1 Itpr1 Atp2b2 Ryr1 Glrx3 Car7 Ubash3b Nptn Gnai2 Fkbp1a Slc9a3 Lyn Kcnj10 Prkg1 Cacnb2 Fxn Kcnma1 Rmdn3
0.0100119	27	767	1.98556	Inorganic ion homeostasis	http://amigo.geneontology.org/amigo/term/GO:0098771	Slc1a3 Cacnb4 Grm1 Gria1 Atp2a3 Iscu Slc4a10 Casq2 Calb1 Ppt1 Itpr1 Atp2b2 Ryr1 Glrx3 Car7 Ubash3b Nptn Gnai2 Fkbp1a Slc9a3 Lyn Kcnj10 Prkg1 Cacnb2 Fxn Kcnma1 Rmdn3
0.0211464	27	827	1.84151	Organelle assembly	http://amigo.geneontology.org/amigo/term/GO:0070925	Flii Kif3a Pip4k2b Actr2 Myh10 Eif2s1 Cfap298 Arl3 Sbds Pip4k2c Atg16l1 Kif3b Casq2 Sdcbp AU040320 Rilpl1 Pik3c3 Map9 Mrps2 Shank2 Shank1 Exoc5 Nlgn1 Rps28 Csde1 Grid2 Cep76
0.0244212	27	839	1.81517	Intracellular protein transport	http://amigo.geneontology.org/amigo/term/GO:0006886	Snx9 Akt2 Sgta Nolc1 Kif3a Ywhah Tom1l1 Snx13 Gga3 Kpna3 Prkcd Rabgef1 Hspd1 Zfand2b Timm10 Snx27 Ppp3ca Rilpl1 Camk1 Ipo5 Rims1 Tbc1d8b Dlg2 Atpif1 Cfl1 Hikeshi Nlgn1
0.0967292	27	970	1.57003	Regulation of cell motility	http://amigo.geneontology.org/amigo/term/GO:2000145	Krit1 Itga3 Braf Akt2 Srgap1 Rack1 Mink1 Gpld1 Fam107a Dnm1l Camk2a Rabgef1 Igfbp5 Srgap2 Olfm1 Frmd5 Ppp3ca Sdcbp Gnai2 Sema7a Nexn Prex1 Magi2 Lyn Foxo3 Prkg1 Cfl1
0.122834	27	1000	1.52293	Growth	http://amigo.geneontology.org/amigo/term/GO:0040007	Ndufs3 Cacna2d2 Rack1 Ndufs6 Fam107a Sbds Igfbp5 Olfm1 Slc4a10 Dclk1 Sdcbp Tnc Ppt1 Mtpn Cpne9 Psmd10 Dbn1 Shank2 Sema7a Golga4 Shank1 Exosc2 Rims1 Foxo3 Prkg1 Cfl1 Fxn
1.04633e-05	26	449	3.26619	Regulation of membrane potential	http://amigo.geneontology.org/amigo/term/GO:0042391	Akt2 Slc1a6 Cacnb4 Ywhah Grm1 Rack1 Gria1 Nrcam Dld Mapk8ip2 Gabbr1 Gnaq Baiap2 Rgs7 Casq2 Ppa2 Ppp3ca Dbn1 Shank2 Shank1 Kcnj10 Atpif1 Cacnb2 Kcnma1 Nlgn1 Grid2
0.0108001	26	732	2.00344	Regulation of kinase activity	http://amigo.geneontology.org/amigo/term/GO:0043549	Chordc1 Snx9 Dvl3 Dnaja3 Eef1a2 Pip4k2b Rack1 Tom1l1 Mink1 Wars Prkcd Mapk8ip2 Prrc1 Gnaq Vldlr Pip4k2c Dnaja1 Hsph1 Camk1 Psmd10 Ubash3b Smpd1 Dgkz Lyn Pde5a Pcp4
0.0120473	26	739	1.98447	Regulation of cellular catabolic process	http://amigo.geneontology.org/amigo/term/GO:0031329	Snx9 Akt2 Sgta Endog Pip4k2b Rack1 Vdac1 Gpld1 Prkcd Dnm1l Dcp2 Pip4k2c Wdr24 Atg16l1 Sdcbp Pithd1 Nmnat1 Psmd10 Depdc5 Exosc2 Zer1 Csdc2 Foxo3 Atpif1 Mlycd Prkcg
0.0310016	26	818	1.79281	Peptide metabolic process	http://amigo.geneontology.org/amigo/term/GO:0006518	Akt2 Nolc1 Eef1a2 Hars2 Rack1 Gga3 Eif2s1 Wars Eif4a2 Mrps23 Mrps18b Dcp2 Igfbp5 Farsb Olfm1 Gfm1 Tarsl2 Mrps2 Exosc2 Mrps35 Foxo3 Ltn1 Eif3k Ethe1 Rps28 Purb
0.0812773	26	905	1.62046	Response to hormone	http://amigo.geneontology.org/amigo/term/GO:0009725	Itga3 Braf Akt2 Txn2 Cacybp Pip4k2b Ywhah Strn3 Gpld1 Fam107a Prkcd Camk2a Pip4k2c Hspd1 Igfbp5 Tnc Dnaja1 Got2 Gnai2 Lyn Glb1 Foxo3 Cfl1 Thra Grb2 Hmgcs1
0.090398	26	918	1.59752	Regulation of cell migration	http://amigo.geneontology.org/amigo/term/GO:0030334	Krit1 Itga3 Braf Akt2 Srgap1 Rack1 Mink1 Gpld1 Fam107a Dnm1l Camk2a Rabgef1 Igfbp5 Srgap2 Olfm1 Frmd5 Ppp3ca Sdcbp Gnai2 Sema7a Nexn Prex1 Magi2 Lyn Foxo3 Prkg1
5.74464e-05	25	469	3.00664	Dephosphorylation	http://amigo.geneontology.org/amigo/term/GO:0016311	Mprip Ppp4r4 Ppp3cb Prkcd Mtmr6 Inpp1 Inpp4a Ptpn4 Impa1 Ppa2 Acp6 Ppp3ca Lhpp Ubash3b Gnai2 Fkbp1a Smpd1 Mtmr7 Magi2 Plpp6 Bod1 Dlg2 Nt5dc3 Ppp1r14b Armt1
0.00111577	25	578	2.43965	Regulation of vesicle-mediated transport	http://amigo.geneontology.org/amigo/term/GO:0060627	Braf Akt2 Cacnb4 Kif3a Gopc Rack1 Septin4 Trim9 Lman2 Ppp3cb Dnm1l Rabgef1 Lypla1 Smap1 Ppp3ca Sdcbp Ppt1 Gnai2 Smpd1 Magi2 Lyn Cacnb2 Nlgn1 Septin5 Prkcg
0.00761122	25	671	2.10151	Cellular cation homeostasis	http://amigo.geneontology.org/amigo/term/GO:0030003	Slc1a3 Cacnb4 Grm1 Gria1 Atp2a3 Iscu Slc4a10 Casq2 Calb1 Ppt1 Itpr1 Atp2b2 Ryr1 Glrx3 Car7 Ubash3b Nptn Fkbp1a Slc9a3 Lyn Prkg1 Cacnb2 Fxn Kcnma1 Rmdn3
0.00946887	25	684	2.06157	Cellular ion homeostasis	http://amigo.geneontology.org/amigo/term/GO:0006873	Slc1a3 Cacnb4 Grm1 Gria1 Atp2a3 Iscu Slc4a10 Casq2 Calb1 Ppt1 Itpr1 Atp2b2 Ryr1 Glrx3 Car7 Ubash3b Nptn Fkbp1a Slc9a3 Lyn Prkg1 Cacnb2 Fxn Kcnma1 Rmdn3
0.0136377	25	710	1.98608	Regulation of cell adhesion	http://amigo.geneontology.org/amigo/term/GO:0030155	Itga3 Braf Nfat5 Dnaja3 Mink1 Fam107a Prkcd Myo10 Hspd1 Kifap3 Frmd5 Ppp3ca Tnc Hsph1 Ubash3b Triobp Dbn1 Prex1 Magi2 Lyn Prkg1 Pde5a Cfl1 Spock2 Dhps
0.0476673	25	810	1.74088	Mitotic cell cycle	http://amigo.geneontology.org/amigo/term/GO:0000278	Snx9 Cacnb4 Ywhah Tom1l1 Cdc27 Myh10 Fam107a Naa50 Camk2a Arl3 Sbds Kif3b Ppp3ca Sdcbp Brinp1 Tuba8 Cdk16 Dynlt3 Naa10 Dync1li1 Map9 Dgkz Bod1 Cfl1 Eml1
0.123257	25	909	1.55128	Positive regulation of phosphorus metabolic process	http://amigo.geneontology.org/amigo/term/GO:0010562	Snx9 Braf Dvl3 Akt2 Mprip Eef1a2 Rack1 Tom1l1 Mink1 Prkcd Mapk8ip2 Prrc1 Vldlr Sdcbp Erp29 Hsph1 Camk1 Psmd10 Nptn Smpd1 Sema7a Magi2 Dgkz Lyn Pde5a
0.123257	25	909	1.55128	Positive regulation of phosphate metabolic process	http://amigo.geneontology.org/amigo/term/GO:0045937	Snx9 Braf Dvl3 Akt2 Mprip Eef1a2 Rack1 Tom1l1 Mink1 Prkcd Mapk8ip2 Prrc1 Vldlr Sdcbp Erp29 Hsph1 Camk1 Psmd10 Nptn Smpd1 Sema7a Magi2 Dgkz Lyn Pde5a
9.15804e-08	24	287	4.71676	Dendrite development	http://amigo.geneontology.org/amigo/term/GO:0016358	Ywhah Actr2 Mink1 Mapk8ip2 Dnm1l Dgkg Camk2a Vldlr Baiap2 Srgap2 Itpka Dclk1 Ppp3ca Camk1 Dbn1 Shank2 Shank1 Prex1 Prex2 Prkg1 Cfl1 Kalrn Nlgn1 Syngap1
0.000215891	24	480	2.82023	Negative regulation of transport	http://amigo.geneontology.org/amigo/term/GO:0051051	Braf Akt2 Pea15a Gopc Rack1 Vdac1 Trim9 Eny2 Gabbr1 Gnaq Rabgef1 Iscu Lypla1 Casq2 Snx27 Ppp3ca Sdcbp Erp29 Gnai2 Sestd1 Rab11fip5 Prkg1 Kalrn Ndufaf2
0.000234666	24	485	2.79116	Regulation of ion transmembrane transport	http://amigo.geneontology.org/amigo/term/GO:0034765	Cacna2d2 Cacnb4 Ywhah Gopc Vdac1 Mink1 Mapk8ip2 Iscu Rgs7 Casq2 Snx27 Ubash3b Fkbp1a Shank2 Shank1 Lyn Sestd1 Kcnj10 Prkg1 Shisa6 Cfl1 Cacnb2 Kcnc3 Nlgn1
0.000358247	24	500	2.70742	Organophosphate biosynthetic process	http://amigo.geneontology.org/amigo/term/GO:0090407	Atp5pb Pip4k2b Pnpo Dld Pdhb Dgkg Pip4k2c Atp5c1 Inpp1 Inpp4a Lpgat1 Itpka Impa1 Ak2 Nmnat1 Prps1 Pik3c3 Dgkh Nme1 Dgkz Prkg1 Idi1 Mlycd Hmgcs1
0.000358247	24	500	2.70742	Mitochondrion organization	http://amigo.geneontology.org/amigo/term/GO:0007005	Tfam Dnaja3 Ndufs3 Vdac1 Septin4 Ndufs6 Ndufb9 Ndufa6 Dnm1l Ndufa5 Camk2a Hspd1 Timm10 Ndufs5 Atpaf1 Psmd10 Nubpl Chchd3 Atpif1 Fxn Ndufs8 Ndufaf2 Ndufaf3 Ndufb1
0.00195927	24	567	2.3875	Regulation of establishment of protein localization	http://amigo.geneontology.org/amigo/term/GO:0070201	Akt2 Nolc1 Kif3a Gopc Rack1 Myh10 Ppp3cb Prkcd Eny2 Dnm1l Lypla1 Ppp3ca Dnaja1 Cct6a Erp29 Hsph1 Camk1 Ipo5 Cdk16 Pik3c3 Rab11fip5 Atpif1 Ica1 Ndufaf2
0.00403663	24	601	2.25243	Response to inorganic substance	http://amigo.geneontology.org/amigo/term/GO:0010035	Braf Slc1a3 Cacybp Endog Eef1a2 Rack1 Gria1 Eif2s1 Gpld1 Prkcd Cpox Hspd1 Ppp3ca Hsph1 Ryr1 Smpd1 Foxo3 Dlg2 Cfl1 Fxn Kcnma1 Nlgn1 S100a16 Hmgcs1
0.153848	24	891	1.51932	Microtubule-based process	http://amigo.geneontology.org/amigo/term/GO:0007017	Chordc1 Kif3a Actr2 Septin4 Kif3c Fam107a Cfap298 Arl3 Sbds Srgap2 Cdc42bpa Kifap3 Kif3b Stmn3 Dnaja1 AU040320 Hsph1 Tuba8 Dync1li1 Map9 Dlg2 Cfl1 Eml1 Cep76
0.169361	24	903	1.49913	Positive regulation of cell differentiation	http://amigo.geneontology.org/amigo/term/GO:0045597	Braf Actr2 Dnm1l Baiap2 Smap1 Olfm1 Itpka Sdcbp Brinp1 Pithd1 Rheb Camk1 Nptn Triobp Dbn1 Sema7a Golga4 Prex1 Lyn Foxo3 Pde5a Fxn Kalrn Pcp4
0.000161106	23	437	2.96867	Actin filament organization	http://amigo.geneontology.org/amigo/term/GO:0007015	Snx9 Braf Flii Mprip Actr2 Myh10 Fam107a Prkcd Msrb2 Baiap2 Mtpn Arap1 Triobp Dbn1 Pakap Shank1 Prex1 Cdc42ep4 Cdc42ep2 Cfl1 Sptan1 Grb2 Capza1
0.000210029	23	446	2.90876	Generation of precursor metabolites and energy	http://amigo.geneontology.org/amigo/term/GO:0006091	Atp5pb Akt2 Slc1a3 Ndufs3 Aldoc Gyg Dld Sdha Ndufs6 Pdhb Ndufb9 Ndufa5 Ndufv3 Ndufv2 Atp5c1 Iscu Coq9 Cox6b1 Cox6a1 Uqcrq Gm10053 Fxn Ndufs8
0.00192804	23	530	2.44775	Regulation of cytoskeleton organization	http://amigo.geneontology.org/amigo/term/GO:0051493	Snx9 Braf Flii Actr2 Fam107a Prkcd Arl3 Baiap2 Stmn3 Hsph1 Mtpn Arap1 Map9 Dbn1 Shank1 Nexn Prex1 Cdc42ep4 Cdc42ep2 Cfl1 Sptan1 Grb2 Capza1
0.00320039	23	553	2.34594	Signal release	http://amigo.geneontology.org/amigo/term/GO:0023061	Braf Cacnb4 Trim9 Ppp3cb Eny2 Dnm1l Gabbr1 Camk2a Ppp3ca Ppt1 Cdk16 Lyn Rab11fip5 Cacnb2 Kalrn Unc13c Kcnc3 Ica1 Nlgn1 Ndufaf2 Septin5 Prkcg Pcp4
0.00911845	23	604	2.14786	Regulation of system process	http://amigo.geneontology.org/amigo/term/GO:0044057	Homer3 Cacna2d2 Grm1 Baiap2 Igfbp5 Casq2 Ppp3ca Mtpn Ryr1 Glrx3 Gnai2 Dbn1 Shank2 Shank1 Kcnj10 Foxo3 Prkg1 Shisa6 Pde5a Cacnb2 Thra Dlgap4 Nlgn1
0.0157083	23	640	2.02704	Translation	http://amigo.geneontology.org/amigo/term/GO:0006412	Akt2 Nolc1 Eef1a2 Hars2 Rack1 Eif2s1 Wars Eif4a2 Mrps23 Mrps18b Dcp2 Igfbp5 Farsb Gfm1 Tarsl2 Mrps2 Exosc2 Mrps35 Foxo3 Ltn1 Eif3k Rps28 Purb
0.020497	23	660	1.96562	Peptide biosynthetic process	http://amigo.geneontology.org/amigo/term/GO:0043043	Akt2 Nolc1 Eef1a2 Hars2 Rack1 Eif2s1 Wars Eif4a2 Mrps23 Mrps18b Dcp2 Igfbp5 Farsb Gfm1 Tarsl2 Mrps2 Exosc2 Mrps35 Foxo3 Ltn1 Eif3k Rps28 Purb
0.0279709	23	684	1.89665	Metal ion homeostasis	http://amigo.geneontology.org/amigo/term/GO:0055065	Slc1a3 Cacnb4 Grm1 Gria1 Atp2a3 Iscu Casq2 Calb1 Itpr1 Atp2b2 Ryr1 Glrx3 Ubash3b Nptn Gnai2 Fkbp1a Lyn Kcnj10 Prkg1 Cacnb2 Fxn Kcnma1 Rmdn3
0.135566	23	829	1.56491	Positive regulation of phosphorylation	http://amigo.geneontology.org/amigo/term/GO:0042327	Snx9 Braf Dvl3 Akt2 Mprip Eef1a2 Rack1 Tom1l1 Mink1 Prkcd Mapk8ip2 Prrc1 Vldlr Sdcbp Erp29 Hsph1 Camk1 Psmd10 Nptn Sema7a Dgkz Lyn Pde5a
6.6488e-09	22	204	6.08285	Postsynapse organization	http://amigo.geneontology.org/amigo/term/GO:0099173	Itga3 Dnaja3 Actr2 Nrcam Myh10 Dnm1l Baiap2 Itpka Snx27 Rheb Dbn1 Shank2 Shank1 Magi2 Dgkz Dlg2 Shisa6 Cfl1 Kalrn Nlgn1 Syngap1 Grid2
1.30372e-08	22	213	5.82583	Regulation of synaptic plasticity	http://amigo.geneontology.org/amigo/term/GO:0048167	Braf Grid2ip Gria1 Fam107a Camk2a Baiap2 Slc4a10 Itpka Calb1 Atp2b2 Nptn Dbn1 Shank2 Shank1 Kcnj10 Shisa6 Cfl1 Unc13c Nlgn1 Syngap1 Grid2 Prkcg
2.38287e-07	22	261	4.75441	ATP metabolic process	http://amigo.geneontology.org/amigo/term/GO:0046034	Atp5pb Ndufs3 Aldoc Dld Sdha Ndufs6 Ndufb9 Dnm1l Ndufv3 Ndufv2 Atp5c1 Iscu Ak2 Nmnat1 Coq9 Cox6b1 Cox6a1 Uqcrq Atpif1 Gm10053 Fxn Ndufs8
2.12358e-06	22	300	4.13634	Energy derivation by oxidation of organic compounds	http://amigo.geneontology.org/amigo/term/GO:0015980	Atp5pb Akt2 Slc1a3 Ndufs3 Gyg Dld Sdha Ndufs6 Pdhb Ndufb9 Ndufa5 Ndufv3 Ndufv2 Atp5c1 Iscu Coq9 Cox6b1 Cox6a1 Uqcrq Gm10053 Fxn Ndufs8
0.00260708	22	507	2.44754	Negative regulation of phosphorus metabolic process	http://amigo.geneontology.org/amigo/term/GO:0010563	Chordc1 Dnaja3 Mprip Pip4k2b Rack1 Ppp4r4 Wars Prkcd Gnaq Rabgef1 Pip4k2c Dnaja1 Ubash3b Gnai2 Fkbp1a Smpd1 Lyn Bod1 Dlg2 Prkg1 Ppp1r14b Pcp4
0.00260708	22	507	2.44754	Negative regulation of phosphate metabolic process	http://amigo.geneontology.org/amigo/term/GO:0045936	Chordc1 Dnaja3 Mprip Pip4k2b Rack1 Ppp4r4 Wars Prkcd Gnaq Rabgef1 Pip4k2c Dnaja1 Ubash3b Gnai2 Fkbp1a Smpd1 Lyn Bod1 Dlg2 Prkg1 Ppp1r14b Pcp4
0.00500785	22	537	2.3108	Regulation of protein transport	http://amigo.geneontology.org/amigo/term/GO:0051223	Akt2 Nolc1 Kif3a Gopc Rack1 Myh10 Ppp3cb Prkcd Eny2 Dnm1l Lypla1 Ppp3ca Dnaja1 Erp29 Camk1 Ipo5 Cdk16 Pik3c3 Rab11fip5 Atpif1 Ica1 Ndufaf2
0.00671595	22	551	2.25209	Regulation of anatomical structure size	http://amigo.geneontology.org/amigo/term/GO:0090066	Snx9 Flii Actr2 Prkcd Baiap2 Olfm1 Mtpn Atp2b2 Dbn1 Sema7a Golga4 Prex1 Cdc42ep4 Cdc42ep2 Prkg1 Pde5a Cfl1 Sptan1 Fxn Grb2 Kcnma1 Capza1
0.0100119	22	571	2.17321	Positive regulation of apoptotic process	http://amigo.geneontology.org/amigo/term/GO:0043065	Dnaja3 Pea15a Endog Eef1a2 Rack1 Septin4 Eif2s1 Gpld1 Prkcd Dnm1l Camk2a Hspd1 Stk17b Olfm1 Dnaja1 Diablo Itpr1 Smpd1 Lyn Foxo3 Pde5a Kcnma1
0.012802	22	586	2.11758	Positive regulation of programmed cell death	http://amigo.geneontology.org/amigo/term/GO:0043068	Dnaja3 Pea15a Endog Eef1a2 Rack1 Septin4 Eif2s1 Gpld1 Prkcd Dnm1l Camk2a Hspd1 Stk17b Olfm1 Dnaja1 Diablo Itpr1 Smpd1 Lyn Foxo3 Pde5a Kcnma1
0.0214463	22	624	1.98863	Regulation of protein kinase activity	http://amigo.geneontology.org/amigo/term/GO:0045859	Chordc1 Snx9 Dvl3 Dnaja3 Rack1 Tom1l1 Mink1 Wars Prkcd Mapk8ip2 Prrc1 Gnaq Vldlr Dnaja1 Hsph1 Camk1 Psmd10 Ubash3b Smpd1 Lyn Pde5a Pcp4
0.0323725	22	654	1.8974	Positive regulation of cell death	http://amigo.geneontology.org/amigo/term/GO:0010942	Dnaja3 Pea15a Endog Eef1a2 Rack1 Septin4 Eif2s1 Gpld1 Prkcd Dnm1l Camk2a Hspd1 Stk17b Olfm1 Dnaja1 Diablo Itpr1 Smpd1 Lyn Foxo3 Pde5a Kcnma1
0.119365	22	769	1.61366	Regulation of proteolysis	http://amigo.geneontology.org/amigo/term/GO:0030162	Snx9 Akt2 Dnaja3 Sgta Cstb Itih3 Rack1 Atp2a3 Gpld1 Hspd1 Sdcbp Pithd1 Diablo Psmd10 Otud4 Zer1 Lyn Serpinb1b Atpif1 Cfl1 Gm10053 Prkcg
0.000106096	21	363	3.26308	Phospholipid metabolic process	http://amigo.geneontology.org/amigo/term/GO:0006644	Abhd3 Pip4k2b Gpld1 Prkcd Mtmr6 Dgkg Plcb3 Pip4k2c Inpp1 Inpp4a Lpgat1 Itpka Impa1 Acp6 Pik3c3 Dgkh Smpd1 Mtmr7 Dgkz Idi1 Hmgcs1
0.00019733	21	381	3.10892	Exocytosis	http://amigo.geneontology.org/amigo/term/GO:0006887	Braf Cacnb4 Septin4 Myh10 Trim9 Ppp3cb Dnm1l Camk2a Rabgef1 Sdcbp Cdk16 Gnai2 Rims1 Lyn Rab11fip5 Cacnb2 Exoc5 Unc13c Nlgn1 Septin5 Prkcg
0.000593349	21	418	2.83373	Regulation of metal ion transport	http://amigo.geneontology.org/amigo/term/GO:0010959	Homer3 Akt2 Cacnb4 Ywhah Vdac1 Camk2a Gnaq Iscu Rgs7 Casq2 Snx27 Itpr1 Atp2b2 Ubash3b Gnai2 Fkbp1a Slc9a3 Lyn Sestd1 Prkg1 Cacnb2
0.000660897	21	422	2.80687	Small GTPase mediated signal transduction	http://amigo.geneontology.org/amigo/term/GO:0007264	Itga3 Dnaja3 Srgap1 Arhgap31 Psd2 Arl3 Rabgef1 Baiap2 Eps8l2 Cdc42bpa Stmn3 Sdcbp Rheb Garnl3 Dgkz Arhgap32 Cdc42ep4 Cdc42ep2 Grb2 Syngap1 Arhgap26
0.0111517	21	540	2.19351	Endocytosis	http://amigo.geneontology.org/amigo/term/GO:0006897	Snx9 Kif3a Gria1 Rabep1 Ppp3cb Mtmr6 Dnm1l Vldlr Rabgef1 Smap1 Ppp3ca Sdcbp Ppt1 AU040320 Pik3c3 Slc9a3 Smpd1 Nme1 Magi2 Grb2 Nlgn1
0.0298006	21	607	1.9514	Cellular metal ion homeostasis	http://amigo.geneontology.org/amigo/term/GO:0006875	Slc1a3 Cacnb4 Grm1 Gria1 Atp2a3 Iscu Casq2 Calb1 Itpr1 Atp2b2 Ryr1 Glrx3 Ubash3b Nptn Fkbp1a Lyn Prkg1 Cacnb2 Fxn Kcnma1 Rmdn3
0.0637479	21	663	1.78657	Mitotic cell cycle process	http://amigo.geneontology.org/amigo/term/GO:1903047	Snx9 Cacnb4 Ywhah Tom1l1 Cdc27 Myh10 Fam107a Naa50 Camk2a Arl3 Sbds Kif3b Ppp3ca Cdk16 Naa10 Dync1li1 Map9 Dgkz Bod1 Cfl1 Eml1
0.0985231	21	704	1.68252	Cellular response to nitrogen compound	http://amigo.geneontology.org/amigo/term/GO:1901699	Akt2 Slc1a3 Pip4k2b Actr2 Gria1 Gpld1 Prkcd Camk2a Gnaq Baiap2 Pip4k2c Igfbp5 Casq2 Itpr1 Ryr1 Ipo5 Gnai2 Rgs8 Foxo3 Cfl1 Grb2
0.101839	21	707	1.67539	MAPK cascade	http://amigo.geneontology.org/amigo/term/GO:0000165	Braf Dvl3 Pea15a Grm1 Mink1 Prkcd Mapk8ip2 Pja2 Dnaja1 Nmnat1 Hsph1 Psmd10 Nptn Gnai2 Smpd1 Sema7a Lyn Pde5a Grb2 Grm4 Syngap1
0.153217	21	753	1.57304	Positive regulation of protein phosphorylation	http://amigo.geneontology.org/amigo/term/GO:0001934	Snx9 Braf Dvl3 Akt2 Mprip Rack1 Tom1l1 Mink1 Prkcd Mapk8ip2 Prrc1 Vldlr Sdcbp Erp29 Hsph1 Camk1 Psmd10 Nptn Sema7a Lyn Pde5a
2.38287e-07	20	215	5.24694	Cellular respiration	http://amigo.geneontology.org/amigo/term/GO:0045333	Atp5pb Slc1a3 Ndufs3 Dld Sdha Ndufs6 Pdhb Ndufb9 Ndufa5 Ndufv3 Ndufv2 Atp5c1 Iscu Coq9 Cox6b1 Cox6a1 Uqcrq Gm10053 Fxn Ndufs8
7.07079e-05	20	323	3.49255	Regulation of cell morphogenesis	http://amigo.geneontology.org/amigo/term/GO:0022604	Braf Dvl3 Kif3a Actr2 Myh10 Myo10 Dnm1l Baiap2 Itpka Cpne9 Arap1 Triobp Dbn1 Prex1 Strip2 Cdc42ep4 Rims1 Cdc42ep2 Cfl1 Kalrn
0.000214592	20	353	3.19573	Protein localization to cell periphery	http://amigo.geneontology.org/amigo/term/GO:1990778	Itga3 Akt2 Gopc Rack1 Gga3 Rabep1 Ppil2 Camk2a Arl3 Lypla1 Snx27 Rilpl1 Zdhhc5 Dpp10 Golga4 Magi2 Dlg2 Cacnb2 Exoc5 Kalrn
0.000282496	20	363	3.10769	Regulation of cation transmembrane transport	http://amigo.geneontology.org/amigo/term/GO:1904062	Cacnb4 Ywhah Vdac1 Mink1 Mapk8ip2 Iscu Rgs7 Casq2 Snx27 Ubash3b Fkbp1a Shank2 Shank1 Lyn Sestd1 Prkg1 Shisa6 Cfl1 Cacnb2 Nlgn1
0.00109167	20	405	2.78541	Regulation of cellular component size	http://amigo.geneontology.org/amigo/term/GO:0032535	Snx9 Flii Actr2 Prkcd Baiap2 Olfm1 Mtpn Atp2b2 Dbn1 Sema7a Golga4 Prex1 Cdc42ep4 Cdc42ep2 Cfl1 Sptan1 Fxn Grb2 Kcnma1 Capza1
0.00320039	20	446	2.52936	Regulation of protein-containing complex assembly	http://amigo.geneontology.org/amigo/term/GO:0043254	Snx9 Flii Actr2 Rack1 Trim9 Wars Prkcd Arl3 Baiap2 Mtpn Dbn1 Prex1 Cdc42ep4 Cdc42ep2 Cfl1 Sptan1 Thra Grb2 Ica1 Capza1
0.0101253	20	497	2.2698	Negative regulation of intracellular signal transduction	http://amigo.geneontology.org/amigo/term/GO:1902532	Itga3 Homer3 Dnaja3 Ndufs3 Rack1 Prkcd Dgkg Rabgef1 Stmn3 Dnaja1 Hsph1 Itpr1 Psmd10 Smpd1 Depdc5 Shank2 Magi2 Dgkz Lyn Syngap1
0.0126256	20	509	2.21629	Regulation of nervous system development	http://amigo.geneontology.org/amigo/term/GO:0051960	Braf Ywhah Actr2 Dnm1l Baiap2 Itpka Ppp3ca Brinp1 Rheb Nptn Dbn1 Adgrl3 Sema7a Golga4 Lyn Fxn Kalrn Nlgn1 Syngap1 Grid2
0.0220595	20	547	2.06233	Regulation of cell development	http://amigo.geneontology.org/amigo/term/GO:0060284	Braf Ywhah Actr2 Dnm1l Baiap2 Itpka Ppp3ca Brinp1 Rheb Nptn Triobp Dbn1 Sema7a Golga4 Prex1 Lyn Pde5a Fxn Kalrn Syngap1
0.0233173	20	550	2.05108	Negative regulation of protein modification process	http://amigo.geneontology.org/amigo/term/GO:0031400	Chordc1 Dnaja3 Mprip Rack1 Ppp4r4 Wars Prkcd Gnaq Otub1 Rabgef1 Dnaja1 Ubash3b Gnai2 Fkbp1a Smpd1 Lyn Bod1 Ppp1r14b Prkcg Pcp4
0.0670818	20	626	1.80207	Regulation of MAPK cascade	http://amigo.geneontology.org/amigo/term/GO:0043408	Braf Dvl3 Grm1 Mink1 Prkcd Mapk8ip2 Pja2 Dnaja1 Nmnat1 Hsph1 Psmd10 Nptn Gnai2 Smpd1 Sema7a Lyn Pde5a Grb2 Grm4 Syngap1
0.0769487	20	637	1.77095	Cellular response to organonitrogen compound	http://amigo.geneontology.org/amigo/term/GO:0071417	Akt2 Slc1a3 Pip4k2b Actr2 Gpld1 Prkcd Camk2a Gnaq Baiap2 Pip4k2c Igfbp5 Casq2 Itpr1 Ryr1 Ipo5 Gnai2 Rgs8 Foxo3 Cfl1 Grb2
1.40425e-05	19	259	4.13779	Regulation of synapse structure or activity	http://amigo.geneontology.org/amigo/term/GO:0050803	Cttnbp2 Actr2 Nrcam Myh10 Dnm1l Baiap2 Itpka Rheb Camk1 Dbn1 Shank2 Adgrl3 Magi2 Cfl1 Septin11 Kalrn Nlgn1 Syngap1 Grid2
9.24292e-05	19	301	3.56043	Protein polymerization	http://amigo.geneontology.org/amigo/term/GO:0051258	Snx9 Flii Actr2 Fam107a Prkcd Dnm1l Msrb2 Arl3 Baiap2 Casq2 Mtpn Dbn1 Prex1 Cdc42ep4 Cdc42ep2 Cfl1 Sptan1 Grb2 Capza1
0.000347002	19	338	3.17067	Cognition	http://amigo.geneontology.org/amigo/term/GO:0050890	Itga3 Braf Actr2 Vdac1 Gria1 Fam107a Mapk8ip2 Pja2 Calb1 Brinp1 Ppt1 Nptn Shank2 Shank1 Pde5a Thra Kalrn Syngap1 Prkcg
0.0013933	19	381	2.81283	Regulation of supramolecular fiber organization	http://amigo.geneontology.org/amigo/term/GO:1902903	Pfdn5 Snx9 Braf Flii Actr2 Prkcd Arl3 Baiap2 Mtpn Arap1 Dbn1 Shank1 Prex1 Cdc42ep4 Cdc42ep2 Cfl1 Sptan1 Grb2 Capza1
0.00288327	19	407	2.63314	Regulation of actin filament-based process	http://amigo.geneontology.org/amigo/term/GO:0032970	Snx9 Braf Flii Actr2 Fam107a Prkcd Baiap2 Casq2 Mtpn Arap1 Dbn1 Shank1 Prex1 Cdc42ep4 Cdc42ep2 Cfl1 Sptan1 Grb2 Capza1
0.00476345	19	427	2.50981	Calcium ion transport	http://amigo.geneontology.org/amigo/term/GO:0006816	Homer3 Cacna2d2 Cacnb4 Vdac1 Atp2a3 Dnm1l Camk2a Casq2 Ppp3ca Itpr1 Atp2b2 Ryr1 Ubash3b Gnai2 Fkbp1a Orai2 Lyn Sestd1 Cacnb2
0.0162231	19	488	2.19608	Cell growth	http://amigo.geneontology.org/amigo/term/GO:0016049	Ndufs3 Rack1 Fam107a Igfbp5 Olfm1 Dclk1 Sdcbp Ppt1 Mtpn Cpne9 Psmd10 Dbn1 Sema7a Golga4 Exosc2 Rims1 Prkg1 Cfl1 Fxn
0.0179096	19	494	2.16941	Positive regulation of organelle organization	http://amigo.geneontology.org/amigo/term/GO:0010638	Snx9 Braf Akt2 Pip4k2b Actr2 Vdac1 Cdc27 Dnm1l Arl3 Baiap2 Pip4k2c Nek7 Sdcbp Cct6a Cdc42ep4 Cdc42ep2 Atpif1 Cfl1 Grb2
0.032829	19	534	2.00691	Positive regulation of cellular component biogenesis	http://amigo.geneontology.org/amigo/term/GO:0044089	Snx9 Braf Pip4k2b Actr2 Rack1 Wars Arl3 Baiap2 Pip4k2c Eps8l2 Sdcbp Arap1 Adgrl3 Cdc42ep4 Cdc42ep2 Cfl1 Grb2 Nlgn1 Grid2
0.105913	19	624	1.71745	Regulation of cellular response to stress	http://amigo.geneontology.org/amigo/term/GO:0080135	Chordc1 Braf Sgta Endog Actr2 Rack1 Mink1 Prkcd Mapk8ip2 Pja2 Otub1 Dnaja1 Erp29 Hsph1 Psmd10 Lyn Foxo3 Armt1 Prkcg
0.128762	19	645	1.66153	Lipid biosynthetic process	http://amigo.geneontology.org/amigo/term/GO:0008610	Abhd3 Pip4k2b Prkcd Dgkg Pip4k2c Inpp1 Inpp4a Lpgat1 Itpka Impa1 Nsdhl Pik3c3 Dgkh Smpd1 Dgkz Prkg1 Idi1 Mlycd Hmgcs1
2.36495e-07	18	171	5.93733	Aerobic respiration	http://amigo.geneontology.org/amigo/term/GO:0009060	Atp5pb Ndufs3 Dld Sdha Ndufs6 Pdhb Ndufb9 Ndufv3 Ndufv2 Atp5c1 Iscu Coq9 Cox6b1 Cox6a1 Uqcrq Gm10053 Fxn Ndufs8
2.9648e-07	18	175	5.80162	Dendrite morphogenesis	http://amigo.geneontology.org/amigo/term/GO:0048813	Ywhah Actr2 Mink1 Mapk8ip2 Dnm1l Camk2a Vldlr Baiap2 Itpka Dclk1 Ppp3ca Dbn1 Shank2 Shank1 Prex2 Cfl1 Kalrn Nlgn1
3.13846e-05	18	250	4.06113	Regulation of synapse organization	http://amigo.geneontology.org/amigo/term/GO:0050807	Cttnbp2 Actr2 Nrcam Myh10 Dnm1l Baiap2 Itpka Rheb Camk1 Dbn1 Shank2 Adgrl3 Magi2 Cfl1 Septin11 Kalrn Nlgn1 Grid2
0.000310897	18	305	3.3288	Learning or memory	http://amigo.geneontology.org/amigo/term/GO:0007611	Itga3 Braf Actr2 Vdac1 Gria1 Mapk8ip2 Pja2 Calb1 Brinp1 Ppt1 Nptn Shank2 Shank1 Pde5a Thra Kalrn Syngap1 Prkcg
0.00200823	18	361	2.81242	Regulation of actin cytoskeleton organization	http://amigo.geneontology.org/amigo/term/GO:0032956	Snx9 Braf Flii Actr2 Fam107a Prkcd Baiap2 Mtpn Arap1 Dbn1 Shank1 Prex1 Cdc42ep4 Cdc42ep2 Cfl1 Sptan1 Grb2 Capza1
0.00364176	18	382	2.65781	Glycerolipid metabolic process	http://amigo.geneontology.org/amigo/term/GO:0046486	Abhd3 Pip4k2b Gpld1 Mtmr6 Dgkg Plcb3 Pip4k2c Inpp1 Inpp4a Lpgat1 Itpka Impa1 Acp6 Pik3c3 Dgkh Dagla Mtmr7 Dgkz
0.0260279	18	479	2.11959	Positive regulation of catabolic process	http://amigo.geneontology.org/amigo/term/GO:0009896	Snx9 Akt2 Sgta Endog Pip4k2b Rack1 Vdac1 Gga3 Gpld1 Prkcd Dcp2 Pip4k2c Atg16l1 Psmd10 Exosc2 Zer1 Foxo3 Atpif1
0.0453382	18	515	1.97142	Plasma membrane bounded cell projection assembly	http://amigo.geneontology.org/amigo/term/GO:0120031	Kif3a Actr2 Myh10 Prkcd Myo10 Cfap298 Arl3 Eps8l2 Srgap2 Ablim2 Rilpl1 Arap1 Dbn1 Cdc42ep4 Cdc42ep2 Cfl1 Exoc5 Nlgn1
0.0540021	18	527	1.92653	Cell projection assembly	http://amigo.geneontology.org/amigo/term/GO:0030031	Kif3a Actr2 Myh10 Prkcd Myo10 Cfap298 Arl3 Eps8l2 Srgap2 Ablim2 Rilpl1 Arap1 Dbn1 Cdc42ep4 Cdc42ep2 Cfl1 Exoc5 Nlgn1
0.102063	18	578	1.75655	Cell division	http://amigo.geneontology.org/amigo/term/GO:0051301	Snx9 Actr2 Rack1 Septin4 Cdc27 Myh10 Arl3 Kif3b Dynlt3 Dync1li1 Gnai2 Triobp Pik3c3 Map9 Bod1 Cfl1 Septin11 Septin5
0.115201	18	590	1.72082	Apoptotic signaling pathway	http://amigo.geneontology.org/amigo/term/GO:0097190	Ndufs3 Pea15a Rack1 Septin4 Atp2a3 Prkcd Mapk8ip2 Dnm1l Dnaja1 Diablo Erp29 Hsph1 Itpr1 Psmd10 Gnai2 Foxo3 Atpif1 Fxn
0.12239	18	595	1.70636	Cellular response to organic cyclic compound	http://amigo.geneontology.org/amigo/term/GO:0071407	Akt2 Slc1a3 Ywhah Actr2 Strn3 Gpld1 Fam107a Dnm1l Gnaq Igfbp5 Casq2 Tnc Dnaja1 Itpr1 Ryr1 Rgs8 Foxo3 Hmgcs1
1.28301e-08	17	118	8.12609	Oxidative phosphorylation	http://amigo.geneontology.org/amigo/term/GO:0006119	Atp5pb Ndufs3 Dld Sdha Ndufs6 Ndufb9 Ndufv3 Ndufv2 Atp5c1 Iscu Coq9 Cox6b1 Cox6a1 Uqcrq Gm10053 Fxn Ndufs8
1.48594e-05	17	210	4.56609	Positive regulation of neuron projection development	http://amigo.geneontology.org/amigo/term/GO:0010976	Itga3 Braf Actr2 Kif3c Dnm1l Vldlr Baiap2 Itpka Itpr1 Camk1 Nptn Dbn1 Nme1 Magi2 Lyn Kalrn Pcp4
0.000302578	17	275	3.48683	Regulation of actin filament organization	http://amigo.geneontology.org/amigo/term/GO:0110053	Snx9 Braf Flii Actr2 Prkcd Baiap2 Mtpn Arap1 Dbn1 Shank1 Prex1 Cdc42ep4 Cdc42ep2 Cfl1 Sptan1 Grb2 Capza1
0.000414664	17	283	3.38826	Glycerophospholipid metabolic process	http://amigo.geneontology.org/amigo/term/GO:0006650	Abhd3 Pip4k2b Gpld1 Mtmr6 Dgkg Plcb3 Pip4k2c Inpp1 Inpp4a Lpgat1 Itpka Impa1 Acp6 Pik3c3 Dgkh Mtmr7 Dgkz
0.000983852	17	306	3.13359	Protein dephosphorylation	http://amigo.geneontology.org/amigo/term/GO:0006470	Mprip Ppp4r4 Ppp3cb Prkcd Mtmr6 Ptpn4 Ppa2 Ppp3ca Lhpp Ubash3b Gnai2 Fkbp1a Smpd1 Mtmr7 Magi2 Bod1 Ppp1r14b
0.00348315	17	347	2.76334	Negative regulation of organelle organization	http://amigo.geneontology.org/amigo/term/GO:0010639	Flii Tom1l1 Trim9 Prkcd Dnm1l Dcp2 Mtpn Naa10 Psmd10 Dync1li1 Arap1 Dbn1 Shank1 Cfl1 Sptan1 Fxn Capza1
0.0136513	17	404	2.37346	Neuron death	http://amigo.geneontology.org/amigo/term/GO:0070997	Braf Akt2 Endog Rack1 Eif2s1 Hspd1 Ppt1 Nmnat1 Rilpl1 Diablo Hsph1 Itpr1 Foxo3 Syngap1 Grid2 Prkcg Pcp4
0.0158884	17	412	2.32738	Positive regulation of cellular catabolic process	http://amigo.geneontology.org/amigo/term/GO:0031331	Snx9 Akt2 Sgta Endog Pip4k2b Rack1 Vdac1 Gpld1 Prkcd Dcp2 Pip4k2c Atg16l1 Psmd10 Exosc2 Zer1 Foxo3 Atpif1
0.0162146	17	413	2.32174	Regulation of cell growth	http://amigo.geneontology.org/amigo/term/GO:0001558	Ndufs3 Rack1 Fam107a Igfbp5 Olfm1 Sdcbp Ppt1 Mtpn Cpne9 Psmd10 Dbn1 Sema7a Golga4 Exosc2 Rims1 Cfl1 Fxn
0.0166104	17	415	2.31055	Regulation of neurogenesis	http://amigo.geneontology.org/amigo/term/GO:0050767	Braf Ywhah Actr2 Dnm1l Baiap2 Itpka Ppp3ca Brinp1 Rheb Nptn Dbn1 Sema7a Golga4 Lyn Fxn Kalrn Syngap1
0.0883064	17	522	1.83693	Cell surface receptor signaling pathway involved in cell-cell signaling	http://amigo.geneontology.org/amigo/term/GO:1905114	Pfdn5 Itga3 Dvl3 Rack1 Mapk8ip2 Gnaq Baiap2 Ppp3ca Dbn1 Shank2 Shank1 Foxo3 Shisa6 Thra Wdr61 Nlgn1 Grid2
0.102786	17	536	1.78895	Small molecule biosynthetic process	http://amigo.geneontology.org/amigo/term/GO:0044283	Abhd3 Slc1a3 Pnpo Lpgat1 Itpka Impa1 Ldhb Bcat1 Nsdhl Prps1 Got2 Coq9 Coq5 Prkg1 Idi1 Mlycd Hmgcs1
0.185666	17	594	1.61427	Cellular response to hormone stimulus	http://amigo.geneontology.org/amigo/term/GO:0032870	Akt2 Pip4k2b Ywhah Strn3 Gpld1 Fam107a Prkcd Camk2a Pip4k2c Tnc Dnaja1 Gnai2 Foxo3 Cfl1 Thra Grb2 Hmgcs1
1.7345e-05	16	189	4.775	Actin filament polymerization	http://amigo.geneontology.org/amigo/term/GO:0030041	Snx9 Flii Actr2 Fam107a Prkcd Msrb2 Baiap2 Mtpn Dbn1 Prex1 Cdc42ep4 Cdc42ep2 Cfl1 Sptan1 Grb2 Capza1
7.98861e-05	16	216	4.17812	Actin polymerization or depolymerization	http://amigo.geneontology.org/amigo/term/GO:0008154	Snx9 Flii Actr2 Fam107a Prkcd Msrb2 Baiap2 Mtpn Dbn1 Prex1 Cdc42ep4 Cdc42ep2 Cfl1 Sptan1 Grb2 Capza1
0.000171905	16	232	3.88998	Neurotransmitter transport	http://amigo.geneontology.org/amigo/term/GO:0006836	Braf Slc1a6 Cacnb4 Trim9 Dnm1l Camk2a Ppt1 Rims1 Kcnj10 Cacnb2 Unc13c Kcnc3 Ica1 Nlgn1 Septin5 Prkcg
0.000219819	16	238	3.79191	Locomotory behavior	http://amigo.geneontology.org/amigo/term/GO:0007626	Cstb Cacnb4 Grm1 Ppp3cb Slc4a10 Calb1 Ppt1 Atp2b2 Sez6l2 Dbn1 Adgrl3 Kcnj10 Prex2 Sez6l Fxn Kalrn
0.000228804	16	240	3.76031	Regulation of neurotransmitter levels	http://amigo.geneontology.org/amigo/term/GO:0001505	Braf Slc1a6 Cacnb4 Trim9 Dnm1l Camk2a Ppt1 Dagla Kcnj10 Cacnb2 Unc13c Kcnc3 Ica1 Nlgn1 Septin5 Prkcg
0.00048666	16	258	3.49796	Regulated exocytosis	http://amigo.geneontology.org/amigo/term/GO:0045055	Braf Cacnb4 Trim9 Ppp3cb Dnm1l Camk2a Rabgef1 Gnai2 Rims1 Lyn Rab11fip5 Cacnb2 Unc13c Nlgn1 Septin5 Prkcg
0.00145089	16	287	3.14451	Regulation of transporter activity	http://amigo.geneontology.org/amigo/term/GO:0032409	Cacnb4 Ywhah Gopc Mink1 Prkcd Mapk8ip2 Casq2 Snx27 Fkbp1a Shank2 Shank1 Prkg1 Shisa6 Cfl1 Cacnb2 Nlgn1
0.00519884	16	328	2.75145	Positive regulation of nervous system development	http://amigo.geneontology.org/amigo/term/GO:0051962	Braf Actr2 Dnm1l Baiap2 Itpka Rheb Nptn Dbn1 Adgrl3 Sema7a Golga4 Lyn Fxn Kalrn Nlgn1 Grid2
0.00840261	16	345	2.61587	Positive regulation of cell development	http://amigo.geneontology.org/amigo/term/GO:0010720	Braf Actr2 Dnm1l Baiap2 Itpka Rheb Nptn Triobp Dbn1 Sema7a Golga4 Prex1 Lyn Pde5a Fxn Kalrn
0.0249425	16	401	2.25056	Establishment of protein localization to organelle	http://amigo.geneontology.org/amigo/term/GO:0072594	Sgta Nolc1 Gga3 Kpna3 Prkcd Hspd1 Zfand2b Timm10 Ppp3ca Dnaja1 Cct6a Hsph1 Ipo5 Atpif1 Cfl1 Hikeshi
0.0339868	16	419	2.15388	Positive regulation of cell adhesion	http://amigo.geneontology.org/amigo/term/GO:0045785	Itga3 Braf Nfat5 Dnaja3 Myo10 Hspd1 Kifap3 Frmd5 Ppp3ca Hsph1 Triobp Dbn1 Prex1 Cfl1 Spock2 Dhps
0.090398	16	484	1.86462	Cellular calcium ion homeostasis	http://amigo.geneontology.org/amigo/term/GO:0006874	Cacnb4 Grm1 Gria1 Atp2a3 Casq2 Calb1 Itpr1 Atp2b2 Ryr1 Ubash3b Nptn Fkbp1a Lyn Prkg1 Cacnb2 Rmdn3
0.108538	16	498	1.8122	Calcium ion homeostasis	http://amigo.geneontology.org/amigo/term/GO:0055074	Cacnb4 Grm1 Gria1 Atp2a3 Casq2 Calb1 Itpr1 Atp2b2 Ryr1 Ubash3b Nptn Fkbp1a Lyn Prkg1 Cacnb2 Rmdn3
0.124242	16	511	1.76609	Cellular divalent inorganic cation homeostasis	http://amigo.geneontology.org/amigo/term/GO:0072503	Cacnb4 Grm1 Gria1 Atp2a3 Casq2 Calb1 Itpr1 Atp2b2 Ryr1 Ubash3b Nptn Fkbp1a Lyn Prkg1 Cacnb2 Rmdn3
0.147978	16	527	1.71247	Organic hydroxy compound metabolic process	http://amigo.geneontology.org/amigo/term/GO:1901615	Pnpo Vldlr Plcb3 Inpp1 Itpka Impa1 Mtpn Ldhb Atp2b2 Nsdhl Smpd1 Mtmr7 Prkg1 Idi1 Haghl Hmgcs1
0.151538	16	529	1.706	Positive regulation of transferase activity	http://amigo.geneontology.org/amigo/term/GO:0051347	Snx9 Dvl3 Eef1a2 Tom1l1 Mink1 Prkcd Mapk8ip2 Prrc1 Vldlr Nek7 Hsph1 Camk1 Psmd10 Dgkz Lyn Pde5a
0.155385	16	532	1.69638	Divalent inorganic cation homeostasis	http://amigo.geneontology.org/amigo/term/GO:0072507	Cacnb4 Grm1 Gria1 Atp2a3 Casq2 Calb1 Itpr1 Atp2b2 Ryr1 Ubash3b Nptn Fkbp1a Lyn Prkg1 Cacnb2 Rmdn3
2.18325e-06	15	138	6.13094	Electron transport chain	http://amigo.geneontology.org/amigo/term/GO:0022900	Slc1a3 Ndufs3 Dld Sdha Ndufs6 Ndufb9 Ndufa5 Ndufv3 Ndufv2 Iscu Coq9 Cox6a1 Uqcrq Gm10053 Ndufs8
0.000587029	15	234	3.61568	Regulation of protein polymerization	http://amigo.geneontology.org/amigo/term/GO:0032271	Snx9 Flii Actr2 Prkcd Arl3 Baiap2 Mtpn Dbn1 Prex1 Cdc42ep4 Cdc42ep2 Cfl1 Sptan1 Grb2 Capza1
0.00195927	15	265	3.19272	Regulation of ion transmembrane transporter activity	http://amigo.geneontology.org/amigo/term/GO:0032412	Cacnb4 Ywhah Gopc Mink1 Mapk8ip2 Casq2 Snx27 Fkbp1a Shank2 Shank1 Prkg1 Shisa6 Cfl1 Cacnb2 Nlgn1
0.00288327	15	276	3.06547	Regulation of transmembrane transporter activity	http://amigo.geneontology.org/amigo/term/GO:0022898	Cacnb4 Ywhah Gopc Mink1 Mapk8ip2 Casq2 Snx27 Fkbp1a Shank2 Shank1 Prkg1 Shisa6 Cfl1 Cacnb2 Nlgn1
0.0043328	15	289	2.92758	Protein localization to plasma membrane	http://amigo.geneontology.org/amigo/term/GO:0072659	Itga3 Akt2 Gopc Rack1 Gga3 Ppil2 Camk2a Lypla1 Snx27 Rilpl1 Zdhhc5 Dpp10 Golga4 Cacnb2 Exoc5
0.0899289	15	442	1.91418	Response to oxidative stress	http://amigo.geneontology.org/amigo/term/GO:0006979	Txn2 Endog Rack1 Eif2s1 Prkcd Psmb5 Ndufa6 Msrb2 Hspd1 Diablo Hsph1 Foxo3 Cfl1 Fxn Ndufs8
0.0967292	15	447	1.89277	Positive regulation of kinase activity	http://amigo.geneontology.org/amigo/term/GO:0033674	Snx9 Dvl3 Eef1a2 Tom1l1 Mink1 Prkcd Mapk8ip2 Prrc1 Vldlr Hsph1 Camk1 Psmd10 Dgkz Lyn Pde5a
9.15804e-08	14	87	9.07661	Respiratory electron transport chain	http://amigo.geneontology.org/amigo/term/GO:0022904	Slc1a3 Ndufs3 Dld Sdha Ndufs6 Ndufb9 Ndufa5 Ndufv3 Ndufv2 Iscu Coq9 Uqcrq Gm10053 Ndufs8
0.000124848	14	174	4.5383	Regulation of actin filament polymerization	http://amigo.geneontology.org/amigo/term/GO:0030833	Snx9 Flii Actr2 Prkcd Baiap2 Mtpn Dbn1 Prex1 Cdc42ep4 Cdc42ep2 Cfl1 Sptan1 Grb2 Capza1
0.000225339	14	186	4.24551	Positive regulation of synaptic transmission	http://amigo.geneontology.org/amigo/term/GO:0050806	Braf Slc1a3 Cacnb4 Gria1 Fam107a Dnm1l Calb1 Car7 Nptn Shank2 Shank1 Cacnb2 Nlgn1 Prkcg
0.000269492	14	190	4.15613	Regulation of actin polymerization or depolymerization	http://amigo.geneontology.org/amigo/term/GO:0008064	Snx9 Flii Actr2 Prkcd Baiap2 Mtpn Dbn1 Prex1 Cdc42ep4 Cdc42ep2 Cfl1 Sptan1 Grb2 Capza1
0.00028135	14	191	4.13437	Regulation of actin filament length	http://amigo.geneontology.org/amigo/term/GO:0030832	Snx9 Flii Actr2 Prkcd Baiap2 Mtpn Dbn1 Prex1 Cdc42ep4 Cdc42ep2 Cfl1 Sptan1 Grb2 Capza1
0.00569166	14	266	2.96867	Negative regulation of transferase activity	http://amigo.geneontology.org/amigo/term/GO:0051348	Chordc1 Dnaja3 Pip4k2b Rack1 Wars Prkcd Eif4a2 Gnaq Pip4k2c Dnaja1 Ubash3b Smpd1 Lyn Pcp4
0.0193123	14	315	2.50687	Calcium ion transmembrane transport	http://amigo.geneontology.org/amigo/term/GO:0070588	Cacna2d2 Cacnb4 Vdac1 Atp2a3 Casq2 Itpr1 Atp2b2 Ryr1 Ubash3b Fkbp1a Orai2 Lyn Sestd1 Cacnb2
0.0220595	14	322	2.45238	Ras protein signal transduction	http://amigo.geneontology.org/amigo/term/GO:0007265	Itga3 Srgap1 Psd2 Rabgef1 Baiap2 Eps8l2 Stmn3 Sdcbp Dgkz Arhgap32 Cdc42ep4 Cdc42ep2 Grb2 Syngap1
0.0225218	14	323	2.44478	Negative regulation of locomotion	http://amigo.geneontology.org/amigo/term/GO:0040013	Krit1 Braf Srgap1 Rabgef1 Igfbp5 Srgap2 Olfm1 Frmd5 Dbn1 Sema7a Magi2 Foxo3 Prkg1 Cfl1
0.0437376	14	357	2.21195	Positive regulation of proteolysis	http://amigo.geneontology.org/amigo/term/GO:0045862	Snx9 Dnaja3 Sgta Rack1 Atp2a3 Gpld1 Hspd1 Diablo Psmd10 Zer1 Lyn Atpif1 Cfl1 Gm10053
0.0483965	14	362	2.18139	Regulation of neuron death	http://amigo.geneontology.org/amigo/term/GO:1901214	Braf Rack1 Eif2s1 Hspd1 Ppt1 Nmnat1 Rilpl1 Hsph1 Itpr1 Foxo3 Syngap1 Grid2 Prkcg Pcp4
0.0755477	14	388	2.03522	Response to metal ion	http://amigo.geneontology.org/amigo/term/GO:0010038	Braf Cacybp Endog Eif2s1 Gpld1 Cpox Ppp3ca Ryr1 Smpd1 Dlg2 Fxn Kcnma1 Nlgn1 S100a16
0.0768761	14	389	2.02999	Negative regulation of phosphorylation	http://amigo.geneontology.org/amigo/term/GO:0042326	Chordc1 Dnaja3 Pip4k2b Rack1 Wars Prkcd Gnaq Rabgef1 Pip4k2c Dnaja1 Ubash3b Smpd1 Lyn Pcp4
0.0768761	14	389	2.02999	Regulation of cytosolic calcium ion concentration	http://amigo.geneontology.org/amigo/term/GO:0051480	Cacnb4 Grm1 Gria1 Casq2 Calb1 Itpr1 Atp2b2 Ryr1 Ubash3b Nptn Fkbp1a Lyn Prkg1 Cacnb2
0.106858	14	414	1.9074	Regulation of cell-cell adhesion	http://amigo.geneontology.org/amigo/term/GO:0022407	Nfat5 Dnaja3 Mink1 Prkcd Myo10 Hspd1 Kifap3 Hsph1 Ubash3b Magi2 Lyn Prkg1 Pde5a Dhps
0.110094	14	416	1.89823	Muscle system process	http://amigo.geneontology.org/amigo/term/GO:0003012	Ndufs6 Igfbp5 Casq2 Ppp3ca Mtpn Ryr1 Glrx3 Fkbp1a Dbn1 Foxo3 Prkg1 Pde5a Cacnb2 Kcnma1
0.115201	14	421	1.87569	Regulation of cellular amide metabolic process	http://amigo.geneontology.org/amigo/term/GO:0034248	Akt2 Nolc1 Rack1 Gga3 Eif2s1 Prkcd Dcp2 Igfbp5 Olfm1 Exosc2 Foxo3 Ltn1 Eif3k Purb
0.155385	14	446	1.77055	Response to peptide hormone	http://amigo.geneontology.org/amigo/term/GO:0043434	Braf Akt2 Cacybp Pip4k2b Gpld1 Prkcd Camk2a Pip4k2c Igfbp5 Got2 Gnai2 Lyn Cfl1 Grb2
0.18057	14	459	1.7204	Negative regulation of hydrolase activity	http://amigo.geneontology.org/amigo/term/GO:0051346	Akt2 Dnaja3 Cstb Mprip Itih3 Ppp4r4 Camk2a Gnai2 Fkbp1a Bod1 Serpinb1b Dlg2 Atpif1 Ppp1r14b
0.195912	14	466	1.69456	Nucleotide metabolic process	http://amigo.geneontology.org/amigo/term/GO:0009117	Atp5pb Aldoc Cacnb4 Dld Pdhb Atp5c1 Ak2 Nmnat1 Atp2b2 Prps1 Nme1 Pde5a Mlycd Hmgcs1
1.77825e-05	13	123	5.96147	Dendritic spine development	http://amigo.geneontology.org/amigo/term/GO:0060996	Actr2 Dnm1l Camk2a Baiap2 Srgap2 Itpka Camk1 Dbn1 Shank2 Shank1 Cfl1 Kalrn Nlgn1
0.00023039	13	162	4.5263	Protein folding	http://amigo.geneontology.org/amigo/term/GO:0006457	Pfdn5 Chordc1 Dnaja3 Sgta Pdcl Ahsa1 St13 Ppil2 Hspd1 Dnaja1 Cct6a Hsph1 Fkbp1a
0.00048666	13	176	4.16625	Regulation of cation channel activity	http://amigo.geneontology.org/amigo/term/GO:2001257	Cacnb4 Mink1 Mapk8ip2 Casq2 Snx27 Fkbp1a Shank2 Shank1 Prkg1 Shisa6 Cfl1 Cacnb2 Nlgn1
0.000537833	13	178	4.11944	Signal release from synapse	http://amigo.geneontology.org/amigo/term/GO:0099643	Braf Cacnb4 Trim9 Dnm1l Camk2a Ppt1 Cacnb2 Unc13c Kcnc3 Ica1 Nlgn1 Septin5 Prkcg
0.000537833	13	178	4.11944	Neurotransmitter secretion	http://amigo.geneontology.org/amigo/term/GO:0007269	Braf Cacnb4 Trim9 Dnm1l Camk2a Ppt1 Cacnb2 Unc13c Kcnc3 Ica1 Nlgn1 Septin5 Prkcg
0.00145089	13	199	3.68473	Regulation of protein localization to membrane	http://amigo.geneontology.org/amigo/term/GO:1905475	Itga3 Akt2 Gopc Rack1 Camk2a Lypla1 Snx27 Zdhhc5 Dbn1 Dpp10 Magi2 Shisa6 Kalrn
0.00470669	13	229	3.20201	Phospholipid biosynthetic process	http://amigo.geneontology.org/amigo/term/GO:0008654	Pip4k2b Dgkg Pip4k2c Inpp1 Inpp4a Lpgat1 Itpka Impa1 Pik3c3 Dgkh Dgkz Idi1 Hmgcs1
0.00557588	13	234	3.13359	Negative regulation of kinase activity	http://amigo.geneontology.org/amigo/term/GO:0033673	Chordc1 Dnaja3 Pip4k2b Rack1 Wars Prkcd Gnaq Pip4k2c Dnaja1 Ubash3b Smpd1 Lyn Pcp4
0.00573211	13	235	3.12026	Regulation of exocytosis	http://amigo.geneontology.org/amigo/term/GO:0017157	Braf Cacnb4 Septin4 Trim9 Dnm1l Rabgef1 Sdcbp Gnai2 Lyn Cacnb2 Nlgn1 Septin5 Prkcg
0.0100119	13	252	2.90976	Establishment of protein localization to membrane	http://amigo.geneontology.org/amigo/term/GO:0090150	Braf Akt2 Sgta Gopc Rack1 Gga3 Rabgef1 Lypla1 Zfand2b Timm10 Snx27 Rilpl1 Golga4
0.0157877	13	271	2.70576	Positive regulation of neurogenesis	http://amigo.geneontology.org/amigo/term/GO:0050769	Braf Actr2 Dnm1l Baiap2 Itpka Rheb Nptn Dbn1 Sema7a Golga4 Lyn Fxn Kalrn
0.0163302	13	273	2.68594	Regulation of calcium ion transport	http://amigo.geneontology.org/amigo/term/GO:0051924	Homer3 Cacnb4 Vdac1 Camk2a Casq2 Itpr1 Atp2b2 Ubash3b Gnai2 Fkbp1a Lyn Sestd1 Cacnb2
0.0192573	13	280	2.61879	Response to carbohydrate	http://amigo.geneontology.org/amigo/term/GO:0009743	Txn2 Endog Rack1 Gpld1 Ppp3cb Eny2 Ppp3ca Cdk16 Nme1 Lyn Foxo3 Rab11fip5 Ndufaf2
0.0293878	13	300	2.4442	Negative regulation of cellular component movement	http://amigo.geneontology.org/amigo/term/GO:0051271	Krit1 Braf Srgap1 Rabgef1 Igfbp5 Srgap2 Olfm1 Frmd5 Dbn1 Magi2 Foxo3 Prkg1 Cfl1
0.0410978	13	317	2.31312	Sulfur compound metabolic process	http://amigo.geneontology.org/amigo/term/GO:0006790	Ciao1 Dld Isca2 Pdhb Iscu Glrx3 Ciao2b Nubpl Spock2 Fxn Ethe1 Mlycd Hmgcs1
0.0860531	13	358	2.04821	Purine ribonucleotide metabolic process	http://amigo.geneontology.org/amigo/term/GO:0009150	Atp5pb Aldoc Cacnb4 Dld Pdhb Atp5c1 Ak2 Atp2b2 Prps1 Nme1 Pde5a Mlycd Hmgcs1
0.110112	13	376	1.95016	Ribonucleotide metabolic process	http://amigo.geneontology.org/amigo/term/GO:0009259	Atp5pb Aldoc Cacnb4 Dld Pdhb Atp5c1 Ak2 Atp2b2 Prps1 Nme1 Pde5a Mlycd Hmgcs1
0.115201	13	380	1.92963	Regulation of apoptotic signaling pathway	http://amigo.geneontology.org/amigo/term/GO:2001233	Ndufs3 Pea15a Rack1 Septin4 Prkcd Mapk8ip2 Dnm1l Dnaja1 Erp29 Hsph1 Psmd10 Gnai2 Fxn
0.123257	13	385	1.90457	Purine nucleotide metabolic process	http://amigo.geneontology.org/amigo/term/GO:0006163	Atp5pb Aldoc Cacnb4 Dld Pdhb Atp5c1 Ak2 Atp2b2 Prps1 Nme1 Pde5a Mlycd Hmgcs1
0.123257	13	385	1.90457	Ribose phosphate metabolic process	http://amigo.geneontology.org/amigo/term/GO:0019693	Atp5pb Aldoc Cacnb4 Dld Pdhb Atp5c1 Ak2 Atp2b2 Prps1 Nme1 Pde5a Mlycd Hmgcs1
0.159374	13	406	1.80606	Purine-containing compound metabolic process	http://amigo.geneontology.org/amigo/term/GO:0072521	Atp5pb Aldoc Cacnb4 Dld Pdhb Atp5c1 Ak2 Atp2b2 Prps1 Nme1 Pde5a Mlycd Hmgcs1
1.60332e-07	12	63	10.7437	Mitochondrial ATP synthesis coupled electron transport	http://amigo.geneontology.org/amigo/term/GO:0042775	Ndufs3 Dld Sdha Ndufs6 Ndufb9 Ndufv3 Ndufv2 Iscu Coq9 Uqcrq Gm10053 Ndufs8
2.36495e-07	12	66	10.2554	ATP synthesis coupled electron transport	http://amigo.geneontology.org/amigo/term/GO:0042773	Ndufs3 Dld Sdha Ndufs6 Ndufb9 Ndufv3 Ndufv2 Iscu Coq9 Uqcrq Gm10053 Ndufs8
9.15856e-06	12	95	7.1248	Mitochondrial respiratory chain complex assembly	http://amigo.geneontology.org/amigo/term/GO:0033108	Tfam Ndufs3 Ndufs6 Ndufb9 Ndufa6 Ndufa5 Ndufs5 Nubpl Ndufs8 Ndufaf2 Ndufaf3 Ndufb1
0.000472458	12	150	4.51237	Phosphatidylinositol metabolic process	http://amigo.geneontology.org/amigo/term/GO:0046488	Pip4k2b Gpld1 Mtmr6 Plcb3 Pip4k2c Inpp1 Inpp4a Lpgat1 Itpka Impa1 Pik3c3 Mtmr7
0.000525172	12	152	4.453	Regulation of postsynaptic membrane potential	http://amigo.geneontology.org/amigo/term/GO:0060078	Grm1 Gria1 Mapk8ip2 Gabbr1 Baiap2 Rgs7 Ppp3ca Dbn1 Shank2 Shank1 Nlgn1 Grid2
0.00121452	12	168	4.0289	Adult behavior	http://amigo.geneontology.org/amigo/term/GO:0030534	Cstb Cacnb4 Ppt1 Sez6l2 Shank2 Shank1 Kcnj10 Prex2 Sez6l Fxn Kalrn Septin5
0.00170711	12	175	3.86775	Negative regulation of secretion by cell	http://amigo.geneontology.org/amigo/term/GO:1903531	Braf Trim9 Eny2 Gabbr1 Rabgef1 Ppp3ca Erp29 Gnai2 Rab11fip5 Prkg1 Kalrn Ndufaf2
0.00561159	12	204	3.31792	Negative regulation of secretion	http://amigo.geneontology.org/amigo/term/GO:0051048	Braf Trim9 Eny2 Gabbr1 Rabgef1 Ppp3ca Erp29 Gnai2 Rab11fip5 Prkg1 Kalrn Ndufaf2
0.00905099	12	217	3.11915	Synaptic vesicle cycle	http://amigo.geneontology.org/amigo/term/GO:0099504	Braf Cacnb4 Trim9 Ppp3cb Dnm1l Camk2a Magi2 Cacnb2 Unc13c Nlgn1 Septin5 Prkcg
0.0124582	12	228	2.96867	Receptor-mediated endocytosis	http://amigo.geneontology.org/amigo/term/GO:0006898	Snx9 Kif3a Gria1 Vldlr Rabgef1 Smap1 Sdcbp Ppt1 AU040320 Slc9a3 Magi2 Grb2
0.0149299	12	236	2.86803	Response to glucose	http://amigo.geneontology.org/amigo/term/GO:0009749	Txn2 Endog Rack1 Gpld1 Ppp3cb Eny2 Ppp3ca Cdk16 Nme1 Foxo3 Rab11fip5 Ndufaf2
0.0179096	12	243	2.78541	Response to hexose	http://amigo.geneontology.org/amigo/term/GO:0009746	Txn2 Endog Rack1 Gpld1 Ppp3cb Eny2 Ppp3ca Cdk16 Nme1 Foxo3 Rab11fip5 Ndufaf2
0.0180144	12	244	2.774	Vesicle-mediated transport in synapse	http://amigo.geneontology.org/amigo/term/GO:0099003	Braf Cacnb4 Trim9 Ppp3cb Dnm1l Camk2a Magi2 Cacnb2 Unc13c Nlgn1 Septin5 Prkcg
0.0208111	12	250	2.70742	Response to monosaccharide	http://amigo.geneontology.org/amigo/term/GO:0034284	Txn2 Endog Rack1 Gpld1 Ppp3cb Eny2 Ppp3ca Cdk16 Nme1 Foxo3 Rab11fip5 Ndufaf2
0.036468	12	275	2.46129	Positive regulation of cellular protein localization	http://amigo.geneontology.org/amigo/term/GO:1903829	Itga3 Akt2 Cacnb4 Rack1 Prkcd Snx27 Cct6a Ipo5 Nptn Zdhhc5 Dpp10 Cfl1
0.0453509	12	285	2.37493	Positive regulation of growth	http://amigo.geneontology.org/amigo/term/GO:0045927	Cacna2d2 Sdcbp Mtpn Cpne9 Psmd10 Dbn1 Sema7a Golga4 Exosc2 Rims1 Cfl1 Fxn
0.0496199	12	289	2.34206	Carbohydrate homeostasis	http://amigo.geneontology.org/amigo/term/GO:0033500	Endog Rack1 Ppp3cb Eny2 Igfbp5 Ppp3ca Cdk16 Nme1 Foxo3 Rab11fip5 Dhps Ndufaf2
0.0496199	12	289	2.34206	Glucose homeostasis	http://amigo.geneontology.org/amigo/term/GO:0042593	Endog Rack1 Ppp3cb Eny2 Igfbp5 Ppp3ca Cdk16 Nme1 Foxo3 Rab11fip5 Dhps Ndufaf2
0.0496199	12	289	2.34206	Neuron apoptotic process	http://amigo.geneontology.org/amigo/term/GO:0051402	Braf Akt2 Hspd1 Ppt1 Nmnat1 Diablo Hsph1 Foxo3 Syngap1 Grid2 Prkcg Pcp4
0.0502601	12	290	2.33399	Negative regulation of cell motility	http://amigo.geneontology.org/amigo/term/GO:2000146	Krit1 Braf Srgap1 Rabgef1 Igfbp5 Srgap2 Olfm1 Frmd5 Magi2 Foxo3 Prkg1 Cfl1
0.104252	12	332	2.03872	Aging	http://amigo.geneontology.org/amigo/term/GO:0007568	Dnaja3 Cacybp Endog Aldoc Dld Eif2s1 Ndufs6 Prkcd Igfbp5 Ppp3ca Foxo3 Grb2
0.124399	12	345	1.9619	Small molecule catabolic process	http://amigo.geneontology.org/amigo/term/GO:0044282	Abhd3 Akt2 Gldc Inpp1 Impa1 Bcat1 Got2 Mtmr7 Glb1 Haghl Ddo Mlycd
0.12897	12	348	1.94499	Negative regulation of protein phosphorylation	http://amigo.geneontology.org/amigo/term/GO:0001933	Chordc1 Dnaja3 Rack1 Wars Prkcd Gnaq Rabgef1 Dnaja1 Ubash3b Smpd1 Lyn Pcp4
0.188166	12	377	1.79537	Positive regulation of protein kinase activity	http://amigo.geneontology.org/amigo/term/GO:0045860	Snx9 Dvl3 Tom1l1 Mink1 Prkcd Mapk8ip2 Prrc1 Vldlr Hsph1 Camk1 Psmd10 Pde5a
2.22135e-07	11	52	11.9318	Aerobic electron transport chain	http://amigo.geneontology.org/amigo/term/GO:0019646	Ndufs3 Dld Sdha Ndufs6 Ndufb9 Ndufv2 Iscu Coq9 Uqcrq Gm10053 Ndufs8
5.80974e-07	11	58	10.6974	NADH dehydrogenase complex assembly	http://amigo.geneontology.org/amigo/term/GO:0010257	Ndufs3 Ndufs6 Ndufb9 Ndufa6 Ndufa5 Ndufs5 Nubpl Ndufs8 Ndufaf2 Ndufaf3 Ndufb1
5.80974e-07	11	58	10.6974	Mitochondrial respiratory chain complex I assembly	http://amigo.geneontology.org/amigo/term/GO:0032981	Ndufs3 Ndufs6 Ndufb9 Ndufa6 Ndufa5 Ndufs5 Nubpl Ndufs8 Ndufaf2 Ndufaf3 Ndufb1
6.83311e-07	11	59	10.5161	Positive regulation of dendritic spine development	http://amigo.geneontology.org/amigo/term/GO:0060999	Actr2 Dnm1l Baiap2 Itpka Camk1 Dbn1 Shank2 Shank1 Cfl1 Kalrn Nlgn1
1.15611e-05	11	80	7.75564	Regulation of dendritic spine development	http://amigo.geneontology.org/amigo/term/GO:0060998	Actr2 Dnm1l Baiap2 Itpka Camk1 Dbn1 Shank2 Shank1 Cfl1 Kalrn Nlgn1
4.43692e-05	11	94	6.60054	Dendritic spine organization	http://amigo.geneontology.org/amigo/term/GO:0097061	Itga3 Actr2 Dnm1l Baiap2 Itpka Dbn1 Shank2 Shank1 Cfl1 Kalrn Nlgn1
8.38634e-05	11	101	6.14308	Neuron projection organization	http://amigo.geneontology.org/amigo/term/GO:0106027	Itga3 Actr2 Dnm1l Baiap2 Itpka Dbn1 Shank2 Shank1 Cfl1 Kalrn Nlgn1
0.000159549	11	109	5.69221	Regulation of postsynapse organization	http://amigo.geneontology.org/amigo/term/GO:0099175	Actr2 Nrcam Dnm1l Baiap2 Itpka Rheb Dbn1 Cfl1 Kalrn Nlgn1 Grid2
0.00041225	11	124	5.00364	Regulation of dendrite development	http://amigo.geneontology.org/amigo/term/GO:0050773	Ywhah Actr2 Dnm1l Dgkg Vldlr Baiap2 Itpka Ppp3ca Dbn1 Prex1 Kalrn
0.00288327	11	159	3.90221	Cytokinesis	http://amigo.geneontology.org/amigo/term/GO:0000910	Snx9 Actr2 Septin4 Myh10 Arl3 Kif3b Pik3c3 Map9 Cfl1 Septin11 Septin5
0.00760259	11	182	3.40907	Positive regulation of cell growth	http://amigo.geneontology.org/amigo/term/GO:0030307	Sdcbp Mtpn Cpne9 Psmd10 Dbn1 Sema7a Golga4 Exosc2 Rims1 Cfl1 Fxn
0.0179185	11	211	2.94053	Negative regulation of protein kinase activity	http://amigo.geneontology.org/amigo/term/GO:0006469	Chordc1 Dnaja3 Rack1 Wars Prkcd Gnaq Dnaja1 Ubash3b Smpd1 Lyn Pcp4
0.0208111	11	217	2.85922	Glycerolipid biosynthetic process	http://amigo.geneontology.org/amigo/term/GO:0045017	Pip4k2b Dgkg Pip4k2c Inpp1 Inpp4a Lpgat1 Itpka Impa1 Pik3c3 Dgkh Dgkz
0.0243238	11	223	2.78229	Regulation of endocytosis	http://amigo.geneontology.org/amigo/term/GO:0030100	Kif3a Ppp3cb Dnm1l Rabgef1 Smap1 Ppp3ca Sdcbp Ppt1 Smpd1 Magi2 Nlgn1
0.0339868	11	237	2.61794	Potassium ion transport	http://amigo.geneontology.org/amigo/term/GO:0006813	Slc1a3 Cpox Gnaq Rgs7 Casq2 Snx27 Slc9a3 Kcnj10 Prkg1 Kcnc3 Kcnma1
0.040824	11	245	2.53245	Protein-containing complex localization	http://amigo.geneontology.org/amigo/term/GO:0031503	Eny2 Camk2a Arl3 Nptn Dbn1 Magi2 Dlg2 Shisa6 Anks1b Kalrn Nlgn1
0.064573	11	265	2.34132	Golgi vesicle transport	http://amigo.geneontology.org/amigo/term/GO:0048193	Gopc Rack1 Gga3 Rabep1 Lman2 Plcb3 Arl3 Lypla1 Erp29 Golga4 Exoc5
0.0979777	11	289	2.14689	Regulation of protein secretion	http://amigo.geneontology.org/amigo/term/GO:0050708	Myh10 Ppp3cb Eny2 Dnm1l Ppp3ca Erp29 Cdk16 Pik3c3 Rab11fip5 Ica1 Ndufaf2
0.127103	11	307	2.02101	Developmental maturation	http://amigo.geneontology.org/amigo/term/GO:0021700	Septin4 Nrcam Dld Gnaq Ryr1 Sez6l2 Shank1 Foxo3 Dlg2 Sez6l Unc13c
0.129104	11	308	2.01445	Positive regulation of ion transport	http://amigo.geneontology.org/amigo/term/GO:0043270	Akt2 Cacnb4 Gabbr1 Camk2a Rgs7 Itpr1 Atp2b2 Prkg1 Cfl1 Cacnb2 Pcp4
0.133701	11	310	2.00145	Second-messenger-mediated signaling	http://amigo.geneontology.org/amigo/term/GO:0019932	Homer3 Nfat5 Grm1 Cap2 Ppp3cb Casq2 Ppp3ca Itpr1 Ncald Prkg1 Pde5a
0.145089	11	316	1.96345	Response to light stimulus	http://amigo.geneontology.org/amigo/term/GO:0009416	Braf Akt2 Slc1a3 Cacnb4 Eif2s1 Prkcd Slc4a10 Nptn Smpd1 Syngap1 Hmgcs1
0.155385	11	321	1.93287	Cellular response to external stimulus	http://amigo.geneontology.org/amigo/term/GO:0071496	Txn2 Eif2s1 Fam107a Dnm1l Wdr24 Tnc Mtpn Pik3c3 Depdc5 Lyn Foxo3
6.83311e-07	10	46	12.2619	Postsynaptic density organization	http://amigo.geneontology.org/amigo/term/GO:0097106	Dbn1 Shank2 Shank1 Magi2 Dgkz Dlg2 Cfl1 Nlgn1 Syngap1 Grid2
1.7995e-06	10	51	11.0597	Postsynaptic specialization organization	http://amigo.geneontology.org/amigo/term/GO:0099084	Dbn1 Shank2 Shank1 Magi2 Dgkz Dlg2 Cfl1 Nlgn1 Syngap1 Grid2
3.92147e-06	10	56	10.0723	Glutamate receptor signaling pathway	http://amigo.geneontology.org/amigo/term/GO:0007215	Homer3 Grid2ip Grm1 Gria1 Camk2a Gnaq Dagla Kalrn Grm4 Grid2
3.02785e-05	10	72	7.83398	Dendritic spine morphogenesis	http://amigo.geneontology.org/amigo/term/GO:0060997	Actr2 Dnm1l Baiap2 Itpka Dbn1 Shank2 Shank1 Cfl1 Kalrn Nlgn1
0.00288327	10	133	4.24095	Synaptic vesicle exocytosis	http://amigo.geneontology.org/amigo/term/GO:0016079	Braf Cacnb4 Trim9 Dnm1l Camk2a Cacnb2 Unc13c Nlgn1 Septin5 Prkcg
0.00288327	10	133	4.24095	Response to alkaloid	http://amigo.geneontology.org/amigo/term/GO:0043279	Slc1a3 Pea15a Hspd1 Casq2 Ryr1 Got2 Fkbp1a Smpd1 Adgrl3 Prkcg
0.00884555	10	157	3.59265	Response to calcium ion	http://amigo.geneontology.org/amigo/term/GO:0051592	Braf Cacybp Endog Gpld1 Ppp3ca Ryr1 Smpd1 Kcnma1 Nlgn1 S100a16
0.0121542	10	166	3.39787	Cellular response to glucose stimulus	http://amigo.geneontology.org/amigo/term/GO:0071333	Endog Rack1 Ppp3cb Eny2 Ppp3ca Cdk16 Nme1 Foxo3 Rab11fip5 Ndufaf2
0.0129826	10	168	3.35742	Cellular response to hexose stimulus	http://amigo.geneontology.org/amigo/term/GO:0071331	Endog Rack1 Ppp3cb Eny2 Ppp3ca Cdk16 Nme1 Foxo3 Rab11fip5 Ndufaf2
0.013419	10	169	3.33755	Negative regulation of supramolecular fiber organization	http://amigo.geneontology.org/amigo/term/GO:1902904	Pfdn5 Flii Prkcd Mtpn Arap1 Dbn1 Shank1 Cfl1 Sptan1 Capza1
0.013543	10	170	3.31792	Cellular response to monosaccharide stimulus	http://amigo.geneontology.org/amigo/term/GO:0071326	Endog Rack1 Ppp3cb Eny2 Ppp3ca Cdk16 Nme1 Foxo3 Rab11fip5 Ndufaf2
0.0139406	10	171	3.29852	Regulation of regulated secretory pathway	http://amigo.geneontology.org/amigo/term/GO:1903305	Braf Cacnb4 Trim9 Dnm1l Rabgef1 Gnai2 Lyn Cacnb2 Nlgn1 Prkcg
0.0157877	10	175	3.22312	Learning	http://amigo.geneontology.org/amigo/term/GO:0007612	Braf Actr2 Vdac1 Mapk8ip2 Ppt1 Nptn Shank2 Shank1 Kalrn Syngap1
0.0180144	10	180	3.13359	Glycerophospholipid biosynthetic process	http://amigo.geneontology.org/amigo/term/GO:0046474	Pip4k2b Dgkg Pip4k2c Inpp1 Inpp4a Itpka Impa1 Pik3c3 Dgkh Dgkz
0.0180144	10	180	3.13359	Cellular response to carbohydrate stimulus	http://amigo.geneontology.org/amigo/term/GO:0071322	Endog Rack1 Ppp3cb Eny2 Ppp3ca Cdk16 Nme1 Foxo3 Rab11fip5 Ndufaf2
0.0192674	10	182	3.09916	Regulation of nervous system process	http://amigo.geneontology.org/amigo/term/GO:0031644	Homer3 Grm1 Baiap2 Dbn1 Shank2 Shank1 Kcnj10 Shisa6 Dlgap4 Nlgn1
0.0225218	10	188	3.00025	Cellular glucose homeostasis	http://amigo.geneontology.org/amigo/term/GO:0001678	Endog Rack1 Ppp3cb Eny2 Ppp3ca Cdk16 Nme1 Foxo3 Rab11fip5 Ndufaf2
0.0245734	10	191	2.95312	Regulation of plasma membrane bounded cell projection assembly	http://amigo.geneontology.org/amigo/term/GO:0120032	Actr2 Prkcd Myo10 Eps8l2 Arap1 Dbn1 Cdc42ep4 Cdc42ep2 Cfl1 Nlgn1
0.026974	10	194	2.90746	Regulation of cell projection assembly	http://amigo.geneontology.org/amigo/term/GO:0060491	Actr2 Prkcd Myo10 Eps8l2 Arap1 Dbn1 Cdc42ep4 Cdc42ep2 Cfl1 Nlgn1
0.0353761	10	205	2.75145	Regulation of dephosphorylation	http://amigo.geneontology.org/amigo/term/GO:0035303	Mprip Ppp4r4 Prkcd Gnai2 Fkbp1a Smpd1 Magi2 Bod1 Dlg2 Ppp1r14b
0.0542045	10	222	2.54075	Reactive oxygen species metabolic process	http://amigo.geneontology.org/amigo/term/GO:0072593	Ndufs3 Vdac1 Prkcd Hspd1 Gnai2 Prex1 Foxo3 Atpif1 Gm10053 Grb2
0.064573	10	229	2.46308	Regulation of small GTPase mediated signal transduction	http://amigo.geneontology.org/amigo/term/GO:0051056	Itga3 Psd2 Rabgef1 Eps8l2 Cdc42bpa Stmn3 Garnl3 Dgkz Syngap1 Arhgap26
0.0885177	10	245	2.30223	Negative regulation of neuron death	http://amigo.geneontology.org/amigo/term/GO:1901215	Braf Rack1 Hspd1 Ppt1 Nmnat1 Hsph1 Itpr1 Syngap1 Prkcg Pcp4
0.0894113	10	246	2.29287	Regulation of muscle system process	http://amigo.geneontology.org/amigo/term/GO:0090257	Igfbp5 Casq2 Ppp3ca Mtpn Ryr1 Glrx3 Dbn1 Foxo3 Prkg1 Pde5a
0.101839	10	253	2.22943	Cellular response to extracellular stimulus	http://amigo.geneontology.org/amigo/term/GO:0031668	Txn2 Eif2s1 Fam107a Dnm1l Wdr24 Tnc Pik3c3 Depdc5 Lyn Foxo3
0.106829	10	256	2.20331	Regulation of microtubule-based process	http://amigo.geneontology.org/amigo/term/GO:0032886	Chordc1 Kif3a Fam107a Cfap298 Arl3 Stmn3 Hsph1 Dync1li1 Map9 Cep76
0.108654	10	257	2.19473	Developmental growth involved in morphogenesis	http://amigo.geneontology.org/amigo/term/GO:0060560	Olfm1 Dclk1 Tnc Cpne9 Dbn1 Sema7a Golga4 Rims1 Cfl1 Fxn
0.110112	10	258	2.18623	Regulation of neuron apoptotic process	http://amigo.geneontology.org/amigo/term/GO:0043523	Braf Hspd1 Ppt1 Nmnat1 Hsph1 Foxo3 Syngap1 Grid2 Prkcg Pcp4
0.144941	10	276	2.04365	Negative regulation of cell migration	http://amigo.geneontology.org/amigo/term/GO:0030336	Krit1 Braf Srgap1 Rabgef1 Igfbp5 Srgap2 Olfm1 Magi2 Foxo3 Prkg1
0.160468	10	283	1.9931	Striated muscle cell differentiation	http://amigo.geneontology.org/amigo/term/GO:0051146	Flii Cacybp Myh10 Igfbp5 Casq2 Ppp3ca Mtpn Ryr1 Dner Prkg1
0.18057	10	291	1.9383	Intrinsic apoptotic signaling pathway	http://amigo.geneontology.org/amigo/term/GO:0097193	Ndufs3 Rack1 Septin4 Atp2a3 Dnm1l Dnaja1 Diablo Erp29 Hsph1 Itpr1
2.78193e-05	9	55	9.22985	Neuromuscular junction development	http://amigo.geneontology.org/amigo/term/GO:0007528	Dnaja3 Cacna2d2 Cacnb4 Tnc Shank2 Shank1 Cacnb2 Kalrn Unc13c
0.000161106	9	70	7.25203	Regulation of neurotransmitter receptor activity	http://amigo.geneontology.org/amigo/term/GO:0099601	Homer3 Mink1 Mapk8ip2 Shank2 Shank1 Shisa6 Cfl1 Dlgap4 Nlgn1
0.000175383	9	71	7.14988	Receptor localization to synapse	http://amigo.geneontology.org/amigo/term/GO:0097120	Camk2a Nptn Dbn1 Magi2 Dlg2 Shisa6 Anks1b Kalrn Nlgn1
0.000225339	9	74	6.86002	Cellular component maintenance	http://amigo.geneontology.org/amigo/term/GO:0043954	Itga3 Itpka Shank2 Shank1 Magi2 Dgkz Dlg2 Cfl1 Syngap1
0.000929523	9	91	5.57848	Cytoskeleton-dependent cytokinesis	http://amigo.geneontology.org/amigo/term/GO:0061640	Snx9 Actr2 Septin4 Myh10 Arl3 Map9 Cfl1 Septin11 Septin5
0.00108545	9	93	5.45851	Positive regulation of cell morphogenesis involved in differentiation	http://amigo.geneontology.org/amigo/term/GO:0010770	Braf Actr2 Dnm1l Baiap2 Itpka Triobp Dbn1 Prex1 Kalrn
0.00114215	9	94	5.40044	Adult locomotory behavior	http://amigo.geneontology.org/amigo/term/GO:0008344	Cstb Cacnb4 Ppt1 Sez6l2 Kcnj10 Prex2 Sez6l Fxn Kalrn
0.00131584	9	96	5.28793	Post-Golgi vesicle-mediated transport	http://amigo.geneontology.org/amigo/term/GO:0006892	Gopc Rack1 Gga3 Rabep1 Plcb3 Arl3 Lypla1 Golga4 Exoc5
0.00195927	9	102	4.97688	Synaptic transmission, glutamatergic	http://amigo.geneontology.org/amigo/term/GO:0035249	Cacnb4 Grm1 Mapk8ip2 Shank2 Shank1 Dgkz Unc13c Nlgn1 Grid2
0.00320039	9	110	4.61493	Regulation of cell morphogenesis involved in differentiation	http://amigo.geneontology.org/amigo/term/GO:0010769	Braf Actr2 Dnm1l Baiap2 Itpka Triobp Dbn1 Prex1 Kalrn
0.00638948	9	123	4.12717	Regulation of neurotransmitter secretion	http://amigo.geneontology.org/amigo/term/GO:0046928	Braf Cacnb4 Dnm1l Camk2a Cacnb2 Kcnc3 Ica1 Nlgn1 Prkcg
0.0109925	9	135	3.76031	Vesicle-mediated transport to the plasma membrane	http://amigo.geneontology.org/amigo/term/GO:0098876	Gopc Rack1 Gga3 Rabep1 Arl3 Lypla1 Snx27 Golga4 Exoc5
0.0109925	9	135	3.76031	Regulation of protein dephosphorylation	http://amigo.geneontology.org/amigo/term/GO:0035304	Mprip Ppp4r4 Prkcd Gnai2 Fkbp1a Smpd1 Magi2 Bod1 Ppp1r14b
0.0124582	9	138	3.67856	Regulation of neurotransmitter transport	http://amigo.geneontology.org/amigo/term/GO:0051588	Braf Cacnb4 Dnm1l Camk2a Cacnb2 Kcnc3 Ica1 Nlgn1 Prkcg
0.0129335	9	139	3.6521	Regulation of protein localization to cell periphery	http://amigo.geneontology.org/amigo/term/GO:1904375	Itga3 Gopc Rack1 Camk2a Lypla1 Zdhhc5 Dpp10 Magi2 Kalrn
0.0164905	9	147	3.45335	Negative regulation of establishment of protein localization	http://amigo.geneontology.org/amigo/term/GO:1904950	Gopc Eny2 Lypla1 Ppp3ca Dnaja1 Erp29 Hsph1 Rab11fip5 Ndufaf2
0.0205475	9	154	3.29638	Regulation of cell shape	http://amigo.geneontology.org/amigo/term/GO:0008360	Kif3a Myh10 Myo10 Baiap2 Arap1 Strip2 Cdc42ep4 Cdc42ep2 Cfl1
0.0218568	9	156	3.25411	Memory	http://amigo.geneontology.org/amigo/term/GO:0007613	Itga3 Gria1 Pja2 Calb1 Brinp1 Shank2 Shank1 Pde5a Kalrn
0.0278808	9	164	3.09538	Negative regulation of ion transport	http://amigo.geneontology.org/amigo/term/GO:0043271	Gopc Vdac1 Gabbr1 Gnaq Iscu Casq2 Snx27 Sestd1 Prkg1
0.029669	9	166	3.05808	Actin filament bundle assembly	http://amigo.geneontology.org/amigo/term/GO:0051017	Braf Myh10 Fam107a Baiap2 Arap1 Triobp Dbn1 Shank1 Cfl1
0.030172	9	167	3.03977	Regulation of signaling receptor activity	http://amigo.geneontology.org/amigo/term/GO:0010469	Homer3 Mink1 Mapk8ip2 Shank2 Shank1 Shisa6 Cfl1 Dlgap4 Nlgn1
0.030172	9	167	3.03977	Response to purine-containing compound	http://amigo.geneontology.org/amigo/term/GO:0014074	Braf Hspd1 Igfbp5 Casq2 Itpr1 Ryr1 Fkbp1a Nme1 Hmgcs1
0.0322857	9	169	3.0038	Actin filament bundle organization	http://amigo.geneontology.org/amigo/term/GO:0061572	Braf Myh10 Fam107a Baiap2 Arap1 Triobp Dbn1 Shank1 Cfl1
0.0330465	9	170	2.98613	Negative regulation of cytoskeleton organization	http://amigo.geneontology.org/amigo/term/GO:0051494	Flii Prkcd Mtpn Arap1 Dbn1 Shank1 Cfl1 Sptan1 Capza1
0.0441609	9	180	2.82023	Neuron migration	http://amigo.geneontology.org/amigo/term/GO:0001764	Itga3 Myh10 Camk2a Srgap2 Olfm1 Dclk1 AU040320 Adgrl3 Prkg1
0.0704732	9	198	2.56385	Cellular response to metal ion	http://amigo.geneontology.org/amigo/term/GO:0071248	Braf Cacybp Endog Eif2s1 Gpld1 Ryr1 Smpd1 Dlg2 Nlgn1
0.079471	9	204	2.48844	Regulation of cell size	http://amigo.geneontology.org/amigo/term/GO:0008361	Olfm1 Mtpn Atp2b2 Dbn1 Sema7a Golga4 Cfl1 Fxn Kcnma1
0.0855183	9	207	2.45238	Positive regulation of supramolecular fiber organization	http://amigo.geneontology.org/amigo/term/GO:1902905	Snx9 Braf Actr2 Arl3 Baiap2 Cdc42ep4 Cdc42ep2 Cfl1 Grb2
0.087312	9	208	2.44059	Potassium ion transmembrane transport	http://amigo.geneontology.org/amigo/term/GO:0071805	Slc1a3 Rgs7 Casq2 Snx27 Slc9a3 Kcnj10 Prkg1 Kcnc3 Kcnma1
0.0996315	9	215	2.36112	Regulation of cell-substrate adhesion	http://amigo.geneontology.org/amigo/term/GO:0010810	Itga3 Braf Mink1 Fam107a Triobp Dbn1 Prex1 Cfl1 Spock2
0.105335	9	218	2.32863	Cellular response to nutrient levels	http://amigo.geneontology.org/amigo/term/GO:0031669	Txn2 Eif2s1 Fam107a Dnm1l Wdr24 Tnc Pik3c3 Depdc5 Foxo3
0.12127	9	226	2.2462	Positive regulation of cytoskeleton organization	http://amigo.geneontology.org/amigo/term/GO:0051495	Snx9 Braf Actr2 Arl3 Baiap2 Cdc42ep4 Cdc42ep2 Cfl1 Grb2
0.124571	9	228	2.2265	Cellular response to inorganic substance	http://amigo.geneontology.org/amigo/term/GO:0071241	Braf Cacybp Endog Eif2s1 Gpld1 Ryr1 Smpd1 Dlg2 Nlgn1
0.126125	9	229	2.21678	Nucleotide biosynthetic process	http://amigo.geneontology.org/amigo/term/GO:0009165	Atp5pb Dld Pdhb Atp5c1 Ak2 Nmnat1 Prps1 Nme1 Mlycd
0.133701	9	232	2.18811	Nucleoside phosphate biosynthetic process	http://amigo.geneontology.org/amigo/term/GO:1901293	Atp5pb Dld Pdhb Atp5c1 Ak2 Nmnat1 Prps1 Nme1 Mlycd
0.144941	9	237	2.14195	Heart process	http://amigo.geneontology.org/amigo/term/GO:0003015	Cacna2d2 Dnm1l Casq2 Glrx3 Gnai2 Prkg1 Pde5a Cacnb2 Thra
0.150845	9	239	2.12402	Positive regulation of protein-containing complex assembly	http://amigo.geneontology.org/amigo/term/GO:0031334	Snx9 Actr2 Rack1 Wars Arl3 Baiap2 Cdc42ep4 Cdc42ep2 Grb2
0.153217	9	240	2.11517	Regulation of protein modification by small protein conjugation or removal	http://amigo.geneontology.org/amigo/term/GO:1903320	Dnaja3 Septin4 Fam107a Otub1 Dnaja1 Psmd10 Fkbp1a Otud4 Prkcg
0.169711	9	247	2.05523	Anion transmembrane transport	http://amigo.geneontology.org/amigo/term/GO:0098656	Slc1a6 Slc1a3 Grm1 Gopc Vdac1 Prkcd Slc4a10 Slc9a3 Kcnj10
0.196455	9	256	1.98298	Cellular amino acid metabolic process	http://amigo.geneontology.org/amigo/term/GO:0006520	Slc1a3 Hars2 Wars Gldc Farsb Bcat1 Tarsl2 Got2 Ddo
0.198484	9	257	1.97526	Developmental cell growth	http://amigo.geneontology.org/amigo/term/GO:0048588	Olfm1 Dclk1 Cpne9 Dbn1 Sema7a Golga4 Rims1 Prkg1 Fxn
1.99257e-06	8	28	16.1156	Mitochondrial electron transport, NADH to ubiquinone	http://amigo.geneontology.org/amigo/term/GO:0006120	Ndufs3 Dld Ndufs6 Ndufb9 Ndufv2 Iscu Coq9 Ndufs8
0.000225175	8	56	8.05781	Regulation of dendritic spine morphogenesis	http://amigo.geneontology.org/amigo/term/GO:0061001	Actr2 Dnm1l Baiap2 Itpka Dbn1 Cfl1 Kalrn Nlgn1
0.000269492	8	58	7.77995	Golgi to plasma membrane transport	http://amigo.geneontology.org/amigo/term/GO:0006893	Gopc Rack1 Gga3 Rabep1 Arl3 Lypla1 Golga4 Exoc5
0.00288327	8	85	5.30867	Regulation of dendrite morphogenesis	http://amigo.geneontology.org/amigo/term/GO:0048814	Ywhah Actr2 Dnm1l Baiap2 Itpka Ppp3ca Dbn1 Kalrn
0.00911845	8	104	4.33882	Long-term synaptic potentiation	http://amigo.geneontology.org/amigo/term/GO:0060291	Braf Fam107a Calb1 Nptn Shank2 Shank1 Nlgn1 Prkcg
0.0120749	8	110	4.10216	Excitatory postsynaptic potential	http://amigo.geneontology.org/amigo/term/GO:0060079	Mapk8ip2 Baiap2 Ppp3ca Dbn1 Shank2 Shank1 Nlgn1 Grid2
0.0145262	8	115	3.9238	Protein localization to cell junction	http://amigo.geneontology.org/amigo/term/GO:1902414	Kif3a Camk2a Baiap2 Shank1 Magi2 Dlg2 Kalrn Nlgn1
0.0162146	8	118	3.82404	Chemical synaptic transmission, postsynaptic	http://amigo.geneontology.org/amigo/term/GO:0099565	Mapk8ip2 Baiap2 Ppp3ca Dbn1 Shank2 Shank1 Nlgn1 Grid2
0.0257048	8	131	3.44456	Negative regulation of transmembrane transport	http://amigo.geneontology.org/amigo/term/GO:0034763	Akt2 Pea15a Gopc Vdac1 Iscu Casq2 Snx27 Sestd1
0.0490072	8	151	2.98833	Negative regulation of protein-containing complex assembly	http://amigo.geneontology.org/amigo/term/GO:0031333	Flii Trim9 Prkcd Mtpn Cfl1 Sptan1 Thra Capza1
0.0529928	8	154	2.93011	Monovalent inorganic cation homeostasis	http://amigo.geneontology.org/amigo/term/GO:0055067	Slc1a3 Slc4a10 Ppt1 Car7 Gnai2 Slc9a3 Kcnj10 Kcnma1
0.05451	8	155	2.91121	Organophosphate catabolic process	http://amigo.geneontology.org/amigo/term/GO:0046434	Prkcd Plcb3 Inpp1 Impa1 Smpd1 Mtmr7 Pde5a Mlycd
0.0580705	8	157	2.87412	Purine ribonucleotide biosynthetic process	http://amigo.geneontology.org/amigo/term/GO:0009152	Atp5pb Dld Pdhb Atp5c1 Ak2 Prps1 Nme1 Mlycd
0.0600231	8	158	2.85593	Response to hydrogen peroxide	http://amigo.geneontology.org/amigo/term/GO:0042542	Endog Rack1 Prkcd Hspd1 Hsph1 Foxo3 Cfl1 Fxn
0.0727264	8	165	2.73477	Amino acid transport	http://amigo.geneontology.org/amigo/term/GO:0006865	Slc1a6 Slc1a3 Cacnb4 Grm1 Prkcd Gabbr1 Kcnj10 Prkg1
0.0787743	8	169	2.67004	Regulation of calcium ion transmembrane transport	http://amigo.geneontology.org/amigo/term/GO:1903169	Cacnb4 Vdac1 Casq2 Ubash3b Fkbp1a Lyn Sestd1 Cacnb2
0.0787743	8	169	2.67004	Ribonucleotide biosynthetic process	http://amigo.geneontology.org/amigo/term/GO:0009260	Atp5pb Dld Pdhb Atp5c1 Ak2 Prps1 Nme1 Mlycd
0.0787743	8	169	2.67004	Regulation of phosphatase activity	http://amigo.geneontology.org/amigo/term/GO:0010921	Mprip Ppp4r4 Gnai2 Fkbp1a Magi2 Bod1 Dlg2 Ppp1r14b
0.0855183	8	172	2.62347	Import across plasma membrane	http://amigo.geneontology.org/amigo/term/GO:0098739	Akt2 Slc1a6 Slc1a3 Grm1 Prkcd Iscu Slc9a3 Kcnj10
0.0899289	8	175	2.5785	Negative regulation of neuron apoptotic process	http://amigo.geneontology.org/amigo/term/GO:0043524	Braf Hspd1 Ppt1 Nmnat1 Hsph1 Syngap1 Prkcg Pcp4
0.0899289	8	175	2.5785	Ribose phosphate biosynthetic process	http://amigo.geneontology.org/amigo/term/GO:0046390	Atp5pb Dld Pdhb Atp5c1 Ak2 Prps1 Nme1 Mlycd
0.0921947	8	176	2.56385	Neuromuscular process	http://amigo.geneontology.org/amigo/term/GO:0050905	Slc1a3 Myh10 Itpr1 Atp2b2 Dbn1 Shank1 Fxn Grid2
0.0948467	8	177	2.54936	Purine nucleotide biosynthetic process	http://amigo.geneontology.org/amigo/term/GO:0006164	Atp5pb Dld Pdhb Atp5c1 Ak2 Prps1 Nme1 Mlycd
0.110112	8	184	2.45238	Purine-containing compound biosynthetic process	http://amigo.geneontology.org/amigo/term/GO:0072522	Atp5pb Dld Pdhb Atp5c1 Ak2 Prps1 Nme1 Mlycd
0.111853	8	185	2.43912	Response to temperature stimulus	http://amigo.geneontology.org/amigo/term/GO:0009266	Chordc1 Dnaja3 Eif2s1 Hspd1 Dnaja1 Lyn Thra Hikeshi
0.121011	8	189	2.3875	Synapse assembly	http://amigo.geneontology.org/amigo/term/GO:0007416	Sdcbp Nptn Shank2 Adgrl3 Shank1 Magi2 Nlgn1 Grid2
0.121011	8	189	2.3875	Calcium-mediated signaling	http://amigo.geneontology.org/amigo/term/GO:0019722	Homer3 Nfat5 Grm1 Ppp3cb Casq2 Ppp3ca Itpr1 Ncald
0.122896	8	190	2.37493	Cytosolic calcium ion transport	http://amigo.geneontology.org/amigo/term/GO:0060401	Vdac1 Atp2a3 Casq2 Itpr1 Ryr1 Ubash3b Fkbp1a Lyn
0.124632	8	191	2.3625	Neuron projection extension	http://amigo.geneontology.org/amigo/term/GO:1990138	Olfm1 Dclk1 Cpne9 Dbn1 Sema7a Golga4 Rims1 Fxn
0.155385	8	203	2.22284	Negative regulation of cell projection organization	http://amigo.geneontology.org/amigo/term/GO:0031345	Itga3 Ywhah Prkcd Ppp3ca Sema7a Cfl1 Nlgn1 Syngap1
0.167427	8	207	2.17989	Regulation of protein ubiquitination	http://amigo.geneontology.org/amigo/term/GO:0031396	Dnaja3 Septin4 Fam107a Otub1 Dnaja1 Psmd10 Fkbp1a Prkcg
0.173023	8	209	2.15903	Mitochondrial transport	http://amigo.geneontology.org/amigo/term/GO:0006839	Atp5pb Slc1a3 Vdac1 Camk2a Atp5c1 Hspd1 Timm10 Atpif1
0.175749	8	210	2.14875	Cellular ketone metabolic process	http://amigo.geneontology.org/amigo/term/GO:0042180	Akt2 Lpgat1 Got2 Coq9 Coq5 Prkg1 Haghl Mlycd
0.191679	8	215	2.09878	Lipid modification	http://amigo.geneontology.org/amigo/term/GO:0030258	Akt2 Mtmr6 Dgkg Dgkh Mtmr7 Plpp6 Dgkz Mlycd
0.19812	8	217	2.07943	Import into cell	http://amigo.geneontology.org/amigo/term/GO:0098657	Akt2 Slc1a6 Slc1a3 Grm1 Prkcd Iscu Slc9a3 Kcnj10
1.28836e-05	7	25	15.7933	Iron-sulfur cluster assembly	http://amigo.geneontology.org/amigo/term/GO:0016226	Ciao1 Isca2 Iscu Glrx3 Ciao2b Nubpl Fxn
1.28836e-05	7	25	15.7933	Metallo-sulfur cluster assembly	http://amigo.geneontology.org/amigo/term/GO:0031163	Ciao1 Isca2 Iscu Glrx3 Ciao2b Nubpl Fxn
0.00171374	7	58	6.80746	Phosphatidylinositol phosphate biosynthetic process	http://amigo.geneontology.org/amigo/term/GO:0046854	Pip4k2b Pip4k2c Inpp1 Inpp4a Itpka Impa1 Pik3c3
0.00251369	7	62	6.36827	Cerebellar cortex development	http://amigo.geneontology.org/amigo/term/GO:0021695	Myh10 Mtpn Atp2b2 Sez6l2 Uqcrq Sez6l Grid2
0.00291261	7	64	6.16926	Establishment of protein localization to plasma membrane	http://amigo.geneontology.org/amigo/term/GO:0061951	Gopc Rack1 Gga3 Lypla1 Snx27 Rilpl1 Golga4
0.00342375	7	66	5.98231	Receptor clustering	http://amigo.geneontology.org/amigo/term/GO:0043113	Dnaja3 Snx27 Magi2 Dlg2 Shisa6 Nlgn1 Syngap1
0.00882258	7	79	4.99788	Negative regulation of synaptic transmission	http://amigo.geneontology.org/amigo/term/GO:0050805	Braf Grid2ip Gria1 Gabbr1 Gnai2 Shank2 Grid2
0.0115286	7	84	4.70039	Protein localization to synapse	http://amigo.geneontology.org/amigo/term/GO:0035418	Camk2a Baiap2 Shank1 Magi2 Dlg2 Kalrn Nlgn1
0.0121542	7	85	4.64509	Cellular response to calcium ion	http://amigo.geneontology.org/amigo/term/GO:0071277	Braf Cacybp Endog Gpld1 Ryr1 Smpd1 Nlgn1
0.0194527	7	96	4.11284	Dicarboxylic acid transport	http://amigo.geneontology.org/amigo/term/GO:0006835	Slc1a6 Slc1a3 Grm1 Prkcd Gabbr1 Kcnj10 Prkg1
0.0271788	7	104	3.79647	Negative regulation of phosphatase activity	http://amigo.geneontology.org/amigo/term/GO:0010923	Mprip Ppp4r4 Gnai2 Fkbp1a Bod1 Dlg2 Ppp1r14b
0.0291083	7	106	3.72483	Phosphatidylinositol biosynthetic process	http://amigo.geneontology.org/amigo/term/GO:0006661	Pip4k2b Pip4k2c Inpp1 Inpp4a Itpka Impa1 Pik3c3
0.0291083	7	106	3.72483	Cellular response to hydrogen peroxide	http://amigo.geneontology.org/amigo/term/GO:0070301	Endog Rack1 Prkcd Hsph1 Foxo3 Cfl1 Fxn
0.0299708	7	107	3.69002	Positive regulation of plasma membrane bounded cell projection assembly	http://amigo.geneontology.org/amigo/term/GO:0120034	Actr2 Eps8l2 Arap1 Cdc42ep4 Cdc42ep2 Cfl1 Nlgn1
0.0324095	7	109	3.62232	Regulation of phosphoprotein phosphatase activity	http://amigo.geneontology.org/amigo/term/GO:0043666	Mprip Ppp4r4 Gnai2 Fkbp1a Magi2 Bod1 Ppp1r14b
0.0362792	7	112	3.52529	Response to heat	http://amigo.geneontology.org/amigo/term/GO:0009408	Chordc1 Dnaja3 Eif2s1 Hspd1 Dnaja1 Lyn Hikeshi
0.0376999	7	113	3.49409	Regulation of protein localization to plasma membrane	http://amigo.geneontology.org/amigo/term/GO:1903076	Itga3 Gopc Rack1 Camk2a Lypla1 Zdhhc5 Dpp10
0.0376999	7	113	3.49409	Negative regulation of dephosphorylation	http://amigo.geneontology.org/amigo/term/GO:0035305	Mprip Ppp4r4 Gnai2 Fkbp1a Bod1 Dlg2 Ppp1r14b
0.0490072	7	120	3.29027	Cerebellum development	http://amigo.geneontology.org/amigo/term/GO:0021549	Myh10 Mtpn Atp2b2 Sez6l2 Uqcrq Sez6l Grid2
0.0490072	7	120	3.29027	Positive regulation of endocytosis	http://amigo.geneontology.org/amigo/term/GO:0045807	Kif3a Dnm1l Ppp3ca Ppt1 Smpd1 Magi2 Nlgn1
0.057499	7	125	3.15866	Insulin receptor signaling pathway	http://amigo.geneontology.org/amigo/term/GO:0008286	Akt2 Pip4k2b Gpld1 Prkcd Pip4k2c Gnai2 Grb2
0.0616029	7	127	3.10892	Positive regulation of cell-substrate adhesion	http://amigo.geneontology.org/amigo/term/GO:0010811	Itga3 Braf Triobp Dbn1 Prex1 Cfl1 Spock2
0.0652921	7	129	3.06072	Rho protein signal transduction	http://amigo.geneontology.org/amigo/term/GO:0007266	Itga3 Srgap1 Baiap2 Eps8l2 Arhgap32 Cdc42ep4 Cdc42ep2
0.0652921	7	129	3.06072	Metencephalon development	http://amigo.geneontology.org/amigo/term/GO:0022037	Myh10 Mtpn Atp2b2 Sez6l2 Uqcrq Sez6l Grid2
0.0720432	7	132	2.99116	Positive regulation of protein polymerization	http://amigo.geneontology.org/amigo/term/GO:0032273	Snx9 Actr2 Arl3 Baiap2 Cdc42ep4 Cdc42ep2 Grb2
0.0770683	7	135	2.92468	Plasma membrane organization	http://amigo.geneontology.org/amigo/term/GO:0007009	Snx9 Akt2 Myh10 Prkcd Mtss1 Baiap2 Smpd1
0.0921947	7	142	2.78051	Negative regulation of protein transport	http://amigo.geneontology.org/amigo/term/GO:0051224	Gopc Eny2 Lypla1 Ppp3ca Erp29 Rab11fip5 Ndufaf2
0.119587	7	153	2.5806	Cellular response to reactive oxygen species	http://amigo.geneontology.org/amigo/term/GO:0034614	Endog Rack1 Prkcd Hsph1 Foxo3 Cfl1 Fxn
0.158077	7	167	2.36427	Protein import into nucleus	http://amigo.geneontology.org/amigo/term/GO:0006606	Nolc1 Kpna3 Prkcd Ppp3ca Ipo5 Cfl1 Hikeshi
0.16175	7	168	2.35019	Regulation of intrinsic apoptotic signaling pathway	http://amigo.geneontology.org/amigo/term/GO:2001242	Ndufs3 Rack1 Septin4 Dnm1l Dnaja1 Erp29 Hsph1
0.16175	7	168	2.35019	Positive regulation of endopeptidase activity	http://amigo.geneontology.org/amigo/term/GO:0010950	Dnaja3 Rack1 Atp2a3 Hspd1 Diablo Lyn Gm10053
0.175237	7	172	2.29554	Positive regulation of lipid metabolic process	http://amigo.geneontology.org/amigo/term/GO:0045834	Akt2 Eef1a2 Prkcd Lpgat1 Dgkz Lyn Mlycd
0.175237	7	172	2.29554	Import into nucleus	http://amigo.geneontology.org/amigo/term/GO:0051170	Nolc1 Kpna3 Prkcd Ppp3ca Ipo5 Cfl1 Hikeshi
0.181127	7	174	2.26915	Muscle cell development	http://amigo.geneontology.org/amigo/term/GO:0055001	Flii Myh10 Casq2 Ppp3ca Ryr1 Dner Prkg1
0.196495	7	178	2.21816	Negative regulation of cellular amide metabolic process	http://amigo.geneontology.org/amigo/term/GO:0034249	Rack1 Gga3 Eif2s1 Dcp2 Igfbp5 Exosc2 Purb
0.199929	7	179	2.20577	Hindbrain development	http://amigo.geneontology.org/amigo/term/GO:0030902	Myh10 Mtpn Atp2b2 Sez6l2 Uqcrq Sez6l Grid2
2.67471e-05	6	18	18.8015	Maintenance of postsynaptic specialization structure	http://amigo.geneontology.org/amigo/term/GO:0098880	Shank2 Shank1 Magi2 Dgkz Dlg2 Syngap1
0.00019733	6	26	13.0165	Regulation of AMPA receptor activity	http://amigo.geneontology.org/amigo/term/GO:2000311	Mink1 Mapk8ip2 Shank2 Shank1 Shisa6 Nlgn1
0.000225364	6	27	12.5344	Positive regulation of dendritic spine morphogenesis	http://amigo.geneontology.org/amigo/term/GO:0061003	Actr2 Dnm1l Baiap2 Itpka Dbn1 Kalrn
0.000385555	6	30	11.2809	Maintenance of synapse structure	http://amigo.geneontology.org/amigo/term/GO:0099558	Shank2 Shank1 Magi2 Dgkz Dlg2 Syngap1
0.00320039	6	46	7.35713	Postsynaptic membrane organization	http://amigo.geneontology.org/amigo/term/GO:0001941	Dnaja3 Snx27 Dbn1 Magi2 Shisa6 Nlgn1
0.00476345	6	50	6.76856	Cell junction maintenance	http://amigo.geneontology.org/amigo/term/GO:0034331	Shank2 Shank1 Magi2 Dgkz Dlg2 Syngap1
0.00519884	6	51	6.63584	Positive regulation of dendrite morphogenesis	http://amigo.geneontology.org/amigo/term/GO:0050775	Actr2 Dnm1l Baiap2 Itpka Dbn1 Kalrn
0.00620298	6	53	6.38543	Social behavior	http://amigo.geneontology.org/amigo/term/GO:0035176	Mapk8ip2 Brinp1 Shank2 Shank1 Kalrn Septin5
0.00814959	6	56	6.04335	Biological process involved in intraspecies interaction between organisms	http://amigo.geneontology.org/amigo/term/GO:0051703	Mapk8ip2 Brinp1 Shank2 Shank1 Kalrn Septin5
0.0093998	6	58	5.83496	Inositol phosphate metabolic process	http://amigo.geneontology.org/amigo/term/GO:0043647	Plcb3 Inpp1 Itpka Impa1 Mtmr7 Prkg1
0.0100354	6	59	5.73607	Negative regulation of phosphoprotein phosphatase activity	http://amigo.geneontology.org/amigo/term/GO:0032515	Mprip Ppp4r4 Gnai2 Fkbp1a Bod1 Ppp1r14b
0.0130237	6	63	5.37187	Regulation of neuronal synaptic plasticity	http://amigo.geneontology.org/amigo/term/GO:0048168	Camk2a Slc4a10 Nptn Kcnj10 Shisa6 Syngap1
0.014419	6	65	5.20658	Filopodium assembly	http://amigo.geneontology.org/amigo/term/GO:0046847	Prkcd Myo10 Srgap2 Arap1 Dbn1 Nlgn1
0.0150872	6	66	5.12769	Negative regulation of protein dephosphorylation	http://amigo.geneontology.org/amigo/term/GO:0035308	Mprip Ppp4r4 Gnai2 Fkbp1a Bod1 Ppp1r14b
0.0167495	6	68	4.97688	Acidic amino acid transport	http://amigo.geneontology.org/amigo/term/GO:0015800	Slc1a6 Slc1a3 Grm1 Gabbr1 Kcnj10 Prkg1
0.018645	6	70	4.83468	Negative regulation of actin filament polymerization	http://amigo.geneontology.org/amigo/term/GO:0030837	Flii Prkcd Mtpn Cfl1 Sptan1 Capza1
0.0205155	6	72	4.70039	Regulation of synaptic transmission, glutamatergic	http://amigo.geneontology.org/amigo/term/GO:0051966	Grm1 Mapk8ip2 Shank2 Shank1 Dgkz Nlgn1
0.0289111	6	79	4.2839	Activation of cysteine-type endopeptidase activity involved in apoptotic process	http://amigo.geneontology.org/amigo/term/GO:0006919	Dnaja3 Rack1 Atp2a3 Hspd1 Diablo Gm10053
0.0359337	6	84	4.0289	Regulation of synaptic vesicle exocytosis	http://amigo.geneontology.org/amigo/term/GO:2000300	Braf Cacnb4 Dnm1l Cacnb2 Nlgn1 Prkcg
0.0396655	6	86	3.93521	Negative regulation of protein polymerization	http://amigo.geneontology.org/amigo/term/GO:0032272	Flii Prkcd Mtpn Cfl1 Sptan1 Capza1
0.0571421	6	95	3.5624	Positive regulation of actin filament polymerization	http://amigo.geneontology.org/amigo/term/GO:0030838	Snx9 Actr2 Baiap2 Cdc42ep4 Cdc42ep2 Grb2
0.0646308	6	98	3.45335	Positive regulation of exocytosis	http://amigo.geneontology.org/amigo/term/GO:0045921	Cacnb4 Dnm1l Sdcbp Cacnb2 Nlgn1 Septin5
0.0664406	6	99	3.41846	Regulation of muscle adaptation	http://amigo.geneontology.org/amigo/term/GO:0043502	Igfbp5 Ppp3ca Mtpn Glrx3 Foxo3 Pde5a
0.0718013	6	101	3.35077	Cellular monovalent inorganic cation homeostasis	http://amigo.geneontology.org/amigo/term/GO:0030004	Slc1a3 Slc4a10 Ppt1 Car7 Slc9a3 Kcnma1
0.0743812	6	102	3.31792	Negative regulation of ion transmembrane transport	http://amigo.geneontology.org/amigo/term/GO:0034766	Gopc Vdac1 Iscu Casq2 Snx27 Sestd1
0.0743812	6	102	3.31792	Protein localization to mitochondrion	http://amigo.geneontology.org/amigo/term/GO:0070585	Dnm1l Hspd1 Timm10 Dnaja1 Hsph1 Atpif1
0.0769487	6	103	3.28571	Striated muscle hypertrophy	http://amigo.geneontology.org/amigo/term/GO:0014897	Igfbp5 Ppp3ca Mtpn Glrx3 Prkg1 Pde5a
0.080784	6	105	3.22312	Muscle hypertrophy	http://amigo.geneontology.org/amigo/term/GO:0014896	Igfbp5 Ppp3ca Mtpn Glrx3 Prkg1 Pde5a
0.0863628	6	107	3.16288	Mitochondrial gene expression	http://amigo.geneontology.org/amigo/term/GO:0140053	Tfam Mrps18b Gfm1 Mrps2 Mrps35 Foxo3
0.0893812	6	108	3.13359	Associative learning	http://amigo.geneontology.org/amigo/term/GO:0008306	Braf Actr2 Ppt1 Nptn Shank1 Syngap1
0.0967292	6	111	3.0489	Positive regulation of protein localization to membrane	http://amigo.geneontology.org/amigo/term/GO:1905477	Itga3 Akt2 Rack1 Snx27 Zdhhc5 Dpp10
0.102063	6	113	2.99494	Apoptotic mitochondrial changes	http://amigo.geneontology.org/amigo/term/GO:0008637	Dnm1l Camk2a Hspd1 Psmd10 Atpif1 Fxn
0.110184	6	116	2.91748	Regulation of receptor-mediated endocytosis	http://amigo.geneontology.org/amigo/term/GO:0048259	Kif3a Rabgef1 Smap1 Sdcbp Ppt1 Magi2
0.119349	6	119	2.84393	Polyol metabolic process	http://amigo.geneontology.org/amigo/term/GO:0019751	Plcb3 Inpp1 Itpka Impa1 Mtmr7 Prkg1
0.124571	6	121	2.79692	Protein depolymerization	http://amigo.geneontology.org/amigo/term/GO:0051261	Flii Stmn3 Mtpn Cfl1 Sptan1 Capza1
0.127103	6	122	2.774	Release of sequestered calcium ion into cytosol	http://amigo.geneontology.org/amigo/term/GO:0051209	Casq2 Itpr1 Ryr1 Ubash3b Fkbp1a Lyn
0.1307	6	123	2.75145	Negative regulation of sequestering of calcium ion	http://amigo.geneontology.org/amigo/term/GO:0051283	Casq2 Itpr1 Ryr1 Ubash3b Fkbp1a Lyn
0.13447	6	124	2.72926	Muscle adaptation	http://amigo.geneontology.org/amigo/term/GO:0043500	Igfbp5 Ppp3ca Mtpn Glrx3 Foxo3 Pde5a
0.137569	6	125	2.70742	Response to amino acid	http://amigo.geneontology.org/amigo/term/GO:0043200	Slc1a3 Baiap2 Ipo5 Pik3c3 Lyn Cfl1
0.137569	6	125	2.70742	Regulation of sequestering of calcium ion	http://amigo.geneontology.org/amigo/term/GO:0051282	Casq2 Itpr1 Ryr1 Ubash3b Fkbp1a Lyn
0.140157	6	126	2.68594	Positive regulation of cysteine-type endopeptidase activity involved in apoptotic process	http://amigo.geneontology.org/amigo/term/GO:0043280	Dnaja3 Rack1 Atp2a3 Hspd1 Diablo Gm10053
0.144061	6	127	2.66479	Sequestering of calcium ion	http://amigo.geneontology.org/amigo/term/GO:0051208	Casq2 Itpr1 Ryr1 Ubash3b Fkbp1a Lyn
0.157422	6	131	2.58342	Axon extension	http://amigo.geneontology.org/amigo/term/GO:0048675	Olfm1 Dclk1 Dbn1 Sema7a Golga4 Fxn
0.169361	6	134	2.52558	Alcohol biosynthetic process	http://amigo.geneontology.org/amigo/term/GO:0046165	Itpka Impa1 Nsdhl Prkg1 Idi1 Hmgcs1
0.18057	6	137	2.47028	Action potential	http://amigo.geneontology.org/amigo/term/GO:0001508	Cacnb4 Ywhah Gria1 Nrcam Gnaq Cacnb2
0.188831	6	139	2.43473	Organelle fusion	http://amigo.geneontology.org/amigo/term/GO:0048284	Akt2 Pip4k2b Trim9 Dnm1l AU040320 Chchd3
5.87271e-05	5	12	23.5019	Maintenance of postsynaptic density structure	http://amigo.geneontology.org/amigo/term/GO:0099562	Shank2 Shank1 Magi2 Dgkz Dlg2
8.90935e-05	5	13	21.6941	Regulation of postsynaptic cytosolic calcium ion concentration	http://amigo.geneontology.org/amigo/term/GO:0099566	Grm1 Gria1 Calb1 Itpr1 Atp2b2
0.000225339	5	16	17.6264	Modification of postsynaptic actin cytoskeleton	http://amigo.geneontology.org/amigo/term/GO:0098885	Cttnbp2 Myh10 Baiap2 Cfl1 Kalrn
0.000225339	5	16	17.6264	G protein-coupled glutamate receptor signaling pathway	http://amigo.geneontology.org/amigo/term/GO:0007216	Homer3 Grid2ip Grm1 Dagla Grm4
0.00136783	5	24	11.751	Modification of postsynaptic structure	http://amigo.geneontology.org/amigo/term/GO:0099010	Cttnbp2 Myh10 Baiap2 Cfl1 Kalrn
0.00163797	5	25	11.2809	Regulation of receptor localization to synapse	http://amigo.geneontology.org/amigo/term/GO:1902683	Camk2a Nptn Dbn1 Magi2 Kalrn
0.00348181	5	30	9.40077	Excitatory synapse assembly	http://amigo.geneontology.org/amigo/term/GO:1904861	Nptn Shank2 Shank1 Nlgn1 Grid2
0.00395946	5	31	9.09752	Modification of synaptic structure	http://amigo.geneontology.org/amigo/term/GO:0099563	Cttnbp2 Myh10 Baiap2 Cfl1 Kalrn
0.00573211	5	34	8.2948	Postsynapse assembly	http://amigo.geneontology.org/amigo/term/GO:0099068	Shank2 Shank1 Magi2 Nlgn1 Grid2
0.00648074	5	35	8.05781	Cerebellar Purkinje cell layer development	http://amigo.geneontology.org/amigo/term/GO:0021680	Myh10 Atp2b2 Sez6l2 Uqcrq Sez6l
0.00822599	5	37	7.62225	Positive regulation of excitatory postsynaptic potential	http://amigo.geneontology.org/amigo/term/GO:2000463	Baiap2 Dbn1 Shank2 Shank1 Nlgn1
[truncated: 323 more rows]

## Sheet: Fig. S3b 3 months UP BP
Enrichment FDR	nGenes	Pathway Genes	Fold Enrichment	Pathway	URL	Genes
[truncated: 1,000 more rows]

## Sheet: Fig. S3c 1 month UP CC
Enrichment FDR	nGenes	Pathway Genes	Fold Enrichment	Pathway	URL	Genes
[truncated: 259 more rows]

[truncated: 12 more sheets: Fig. S3c 1 months DOWN CC, Fig. S3d 3 months UP CC, Fig. S3d 3 month DOWN CC, Fig. S3e,f, Fig. S3 g CC UP, Fig. S3 g CC DOWN, Fig. S3 h CC UP, Fig. S3 h DOWN, Fig. S3 i UP, Fig. S3 i DOWN, Fig. S3 j UP, Fig. S3 j DOWN]
