# Supplementary material for: Autophagy regulator ATG5 preserves cerebellar function by safeguarding its glycolytic activity
Source: Nat Metab. 2025 Jan 15;7(2):297–320. doi: 10.1038/s42255-024-01196-4 (PMC11860254; doi:10.1038/s42255-024-01196-4)
Supplement: Supplementary file 17 — Excel file with source data and statistics. [file 42255_2024_1196_MOESM17_ESM.xlsx]

## Sheet: a
Fig.S4 a
targeted metabolomics of 1-month old cerebellum - TCA cycle intermediates
																WT			KO
		abbreviation	WT					KO								mean	SEM	N	mean	SEM	N
Aconitate	TCA	ACN	1.15196	0.813661	0.981218	1.1002	0.952961	1.24067	0.858342	0.835224	1.30312	0.902771		Aconitate		1	0.0593378	5	1.02803	0.100635	5
alpha-Ketoglutarate	TCA	KETO	1.18491	0.85467	0.921414	0.986282	1.05273	0.905556	1.50341	1.0198	1.08243	1.08458		alpha-Ketoglutarate		1	0.0567695	5	1.11915	0.101414	5
Citrate	TCA	CIT	1.01817	0.840232	0.965495	1.11644	1.05966	1.04786	0.912148	0.945106	0.925586	0.791873		Citrate		1	0.0469915	5	0.924514	0.0408569	5
Fumarate	TCA	FUM	0.950446	0.966672	1.00941	1.07056	1.00291	0.999187	1.02533	0.864777	0.985755	0.863484		Fumarate		1	0.0207874	5	0.947707	0.0347093	5
Isocitrate	TCA	ICI	0.892874	0.859979	0.961224	1.20838	1.07754	1.30534	0.786804	0.927888	1.21904	0.899123		Isocitrate		1	0.0640391	5	1.02764	0.0995539	5
Malate	TCA	MAL	1.00353	0.897007	0.967317	1.10607	1.02607	1.23796	1.25252	1.06401	1.15281	1.11114		Malate		1	0.0343652	5	1.16368	0.0362097	5
Succinate	TCA	SUC	1.10374	1.3142	0.977356	0.916904	0.687805	0.963997	1.16384	0.649136	0.552609	0.64607		Succinate		1	0.103529	5	0.79513	0.115501	5
multiple T.test followed by Benjamini, Krieger, and Yekutieli correction
	Discovery?	P value	Mean of WT	Mean of KO	Difference	SE of difference	t ratio	df	q value
Aconitate	No	0.816446	1	1.028	-0.02803	0.1168	0.2399	8	0.862305
alpha-Ketoglutarate	No	0.335251	1	1.119	-0.1192	0.1162	1.025	8	0.492819
Citrate	No	0.260003	1	0.9245	0.07549	0.06227	1.212	8	0.477756
Fumarate	No	0.232257	1	0.9477	0.05229	0.04046	1.293	8	0.477756
Isocitrate	No	0.821243	1	1.028	-0.02764	0.1184	0.2335	8	0.862305
Malate	No	0.011207	1	1.164	-0.1637	0.04992	3.279	8	0.082369
Succinate	No	0.223094	1	0.7951	0.2049	0.1551	1.321	8	0.477756

## Sheet: b
Fig.S4 b
targeted metabolomics of 3-months old cerebellum - TCA cycle intermediates
																WT			KO
			WT					ATG5 cKO								mean	SEM	N	mean	SEM	N
Aconitate	TCA	ACN	1.08108	0.880977	0.977131	1.22661	0.8342	0.852391	0.719854	0.839397	0.678274	1.02911		Aconitate		1	0.0708294	5	0.8236	0.0613046	5
alpha-Ketoglutarate	TCA	KETO	0.899855	0.928882	1.01597	1.03048	1.12482	0.71045	0.769231	0.921626	0.899855	0.725689		alpha-Ketoglutarate		1	0.0398886	5	0.8054	0.0443143	5
Citrate	TCA	CIT	0.959803	1.05824	0.787531	1.16079	1.03363	0.754717	0.578343	0.840853	0.684988	0.582445		Citrate		1.0002	0.0620422	5	0.6882	0.0506176	5
Fumarate	TCA	FUM	0.864163	0.930528	1.01243	0.951709	1.24117	0.501271	0.454674	0.776617	0.683423	0.693307		Fumarate		1	0.0647248	5	0.6218	0.0613664	5
Isocitrate	TCA	ICI	1.23674	0.905704	0.832617	1.17942	0.845514	0.627687	0.912869	0.842648	0.862711	0.611923		Isocitrate		1.0002	0.0862122	5	0.7718	0.063063	5
Malate	TCA	MAL	1.0147	0.979137	0.853485	0.953058	1.19962	0.862968	0.640114	0.810811	0.924609	0.630631		Malate		1	0.056782	5	0.774	0.05937	5
Succinate	TCA	SUC	0.982325	1.02651	1.38681	0.921142	0.683209	0.693406	0.601632	0.683209	0.774983	0.764786		Succinate		1	0.11348	5	0.7036	0.0314064	5
multiple T.test followed by Benjamini, Krieger, and Yekutieli correction
	Discovery?	P value	Mean of WT	Mean of KO	Difference	SE of difference	t ratio	df	q value
Aconitate	Yes	0.096444	1	0.8236	0.1764	0.09368	1.883	8	0.0434
alpha-Ketoglutarate	Yes	0.011461	1	0.8054	0.1946	0.05962	3.264	8	0.012034
Citrate	Yes	0.004567	1	0.6882	0.312	0.08007	3.897	8	0.007193
Fumarate	Yes	0.002836	1	0.6218	0.3782	0.08919	4.24	8	0.007193
Isocitrate	Yes	0.064951	1	0.7718	0.2284	0.1068	2.138	8	0.034099
Malate	Yes	0.025021	1	0.774	0.226	0.08215	2.751	8	0.019704
Succinate	Yes	0.03596	1	0.7036	0.2964	0.1177	2.517	8	0.022655

## Sheet: c,d
Fig.S4 c,d
seahorse assay: glycolysis stress test
	cells were cultured in 30 mM glucose
																																WT			ATG5 cKO
c																															time (min)	mean	SEM	N	mean	SEM	N
																															1.4	0.835	0.158551	6	1.1	0.300638	4
time (min)	BEQ WT 1155						BEQ WT 1141					BEQ WT 1202				BEQ 1207					BEQ WT 1175				BEQ WT 1177						7.92	0.798333	0.165739	6	1.04	0.299917	4
1.4	0.66	0.76	0.62	0.64	0.55	0.56	0.510621	0.647722	0.613104	0.564703	0.545437	0.11913	0.523205	0.371073	0.569469	0.492817	0.953674	0.963931	0.842995	0.733692	0.80868	1.60646	1.61648	1.62214	1.05777	1.13972	1.16493	1.32001	1.28849		14.43	0.753333	0.153094	6	0.9875	0.27762	4
7.92	0.59	0.66	0.58	0.59	0.5	0.51	0.493919	0.621528	0.591978	0.534566	0.519778	0.11442	0.478708	0.290347	0.516728	0.483328	0.933921	0.856799	0.725478	0.627168	0.730548	1.55459	1.60528	1.57976	1.10163	1.16378	1.21104	1.31929	1.31848		21.02	1.39333	0.0900617	6	1.67	0.207043	4
14.43	0.57	0.67	0.57	0.57	0.48	0.5	0.479355	0.603633	0.578086	0.51806	0.513341	0.113542	0.444878	0.289444	0.477234	0.47462	0.861948	0.731499	0.644095	0.573825	0.623044	1.44932	1.51432	1.48381	1.03939	1.10207	1.14104	1.25135	1.25641		27.55	1.34333	0.0837324	6	1.605	0.205163	4
21.02	1.06	1.59	1.35	1.14	1.01	1.2	1.16666	1.28119	1.29412	0.919283	1.09113	0.704116	1.54767	1.24697	1.84433	1.40343	1.18081	1.29204	1.32839	1.50433	1.49112	1.8013	1.85529	1.84548	1.28716	1.57772	1.56313	1.66427	1.64622		34.07	1.32	0.0737564	6	1.5925	0.206211	4
27.55	1.08	1.5	1.32	1.1	0.98	1.16	1.17023	1.24948	1.23228	0.886751	1.04114	0.698699	1.48613	1.25747	1.72971	1.30472	1.16985	1.24999	1.27026	1.45923	1.41009	1.70803	1.79076	1.75994	1.24139	1.53207	1.49546	1.63486	1.58558		40.66	1.92333	0.172601	6	2.4075	0.330085	4
34.07	1.1	1.55	1.31	1.09	0.97	1.14	1.16773	1.23125	1.21709	0.87367	1.01479	0.699471	1.4883	1.3227	1.73956	1.27907	1.15192	1.23986	1.27149	1.45797	1.3662	1.63653	1.74355	1.69413	1.18753	1.46203	1.41972	1.58306	1.52042		47.19	2.035	0.13296	6	2.5275	0.359893	4
40.66	1.53	1.97	1.57	1.51	1.34	1.44	1.35055	1.53384	1.642	1.26945	1.36117	0.881727	2.12146	1.70074	2.5729	1.90057	1.77231	1.79727	1.96686	2.12437	2.08318	2.66204	2.73548	2.65984	2.01845	2.32986	2.33053	2.23341	2.49584		53.71	2.035	0.119882	6	2.5225	0.360587	4
47.19	1.86	2.01	1.66	1.7	1.48	1.61	1.62742	1.98654	1.92913	1.55507	1.71795	0.921252	2.19302	1.83596	2.57175	2.04163	1.79999	1.84889	1.99918	2.19431	2.12827	2.53808	2.7185	2.62131	2.06137	2.44881	2.30018	2.53948	2.51772		60.3	0.511667	0.0994457	6	0.5225	0.130216	4
53.71	1.89	1.96	1.66	1.7	1.48	1.61	1.70313	2.1009	1.978	1.60498	1.78213	0.934617	2.22314	1.89032	2.58687	2.05976	1.81995	1.82565	2.00746	2.20144	2.11902	2.49498	2.68696	2.57902	1.99499	2.38321	2.18485	2.48979	2.5002		66.82	0.483333	0.0678069	6	0.56	0.0953939	4
60.3	0.39	0.67	0.43	0.34	0.28	0.32	0.495292	0.403522	0.506219	0.304602	0.371606	0.139277	0.384574	0.260405	0.43673	0.303043	0.276338	0.322749	0.292951	0.318259	0.363158	0.906783	0.930967	0.785588	0.756545	0.857056	0.85665	0.915622	1.02189		73.35	0.43	0.0642391	6	0.51	0.105277	4
66.82	0.56	0.77	0.51	0.45	0.39	0.42	0.671096	0.62918	0.655085	0.437462	0.518188	0.129793	0.303458	0.313504	0.374297	0.347768	0.230837	0.269924	0.259286	0.298567	0.569155	0.658124	0.811474	0.67634	0.466513	0.555691	0.525686	0.63499	0.639574
73.35	0.42	0.66	0.42	0.34	0.3	0.33	0.54321	0.37653	0.491043	0.302043	0.359939	0.116034	0.296388	0.303429	0.365237	0.291379	0.22576	0.267513	0.25063	0.287613	0.457791	0.675488	0.7634	0.596431	0.52026	0.676036	0.551663	0.642197	0.658564
time (min)	BEQ KO 1146				BEQ 1205				BEQ 1206				BEQ KO 1172
1.4	0.65	0.57	0.78	0.77	0.496636	0.367614	0.615024	0.485291	1.53807	1.84797	1.59925	1.89272	1.44248	1.61582	1.44567	1.46687	1.5149
7.92	0.59	0.51	0.7	0.67	0.482641	0.315039	0.514978	0.413978	1.37078	1.72531	1.49508	1.7079	1.48991	1.66798	1.45699	1.49431	1.56584
14.43	0.57	0.48	0.67	0.64	0.478726	0.30989	0.486518	0.432976	1.18325	1.56835	1.43925	1.64236	1.42762	1.60764	1.3944	1.43823	1.46212
21.02	1.11	0.96	1.21	1.17	1.93353	1.4826	1.54289	1.96616	2.19848	2.2763	1.83984	2.12981	1.71632	1.94183	1.60976	1.67198	1.69353
27.55	1.06	0.9	1.19	1.12	1.83644	1.36902	1.48431	1.92341	2.08916	2.19295	1.84085	2.14026	1.6501	1.79542	1.50433	1.57317	1.63227
34.07	1.04	0.88	1.19	1.12	1.88461	1.37302	1.50454	1.96145	2.04331	2.16491	1.85081	2.1742	1.58769	1.73809	1.44587	1.5047	1.58329
40.66	1.63	1.36	1.69	1.66	2.62231	1.92016	1.99132	2.68092	3.44903	3.4534	2.84437	2.92764	2.46523	2.79034	2.44002	2.49149	2.72306
47.19	1.71	1.43	1.9	1.78	2.76694	1.94007	2.04947	2.83653	3.60208	3.68333	3.01617	3.51948	2.50874	2.70829	2.32475	2.40326	2.73385
53.71	1.69	1.41	1.89	1.77	2.82003	1.97467	2.08722	2.89443	3.6254	3.68778	3.00385	3.48923	2.47787	2.67591	2.28946	2.37752	2.74809
60.3	0.31	0.3	0.33	0.3	0.439487	0.284528	0.331559	0.359565	0.570059	0.602083	0.45506	0.587111	0.946844	1.00553	0.763223	0.794113	0.886067
66.82	0.45	0.4	0.49	0.48	0.402578	0.256616	0.323498	0.402069	0.701134	0.750343	0.554612	0.758265	0.758405	0.867736	0.688493	0.65601	0.760476
73.35	0.31	0.28	0.36	0.34	0.379862	0.257561	0.309953	0.422864	0.730902	0.784035	0.585157	0.803779	0.737798	0.853319	0.488589	0.525613	0.661158
Fig. S4d		glycolytic capacity of single wells
	WT																														ATG5 cKO
10 mM	0.5	0.47	0.5	0.43	0.74	0.52	0.51	0.54	0.51	0.4	0.54	0.66	1.01	0.95	0.91	0.67	0.51	0.65	0.74	0.65	1.42	0.88	1.03	0.54	0.93	0.81	0.65	0.7	0.55		1.45	1.11	1.46	1.49	0.96	1.39	1.47	1.37	1.17	1.4	1.13	0.59	0.67	0.45	0.82	0.67	1.24	0.64	0.76
30 mM	1.22	1.5	1.4	1.09	1.27	1.3	1.34	1.1	1.13	1	1.11	1.46	1.21	1.22	1.18	1.02	1.35	1.16	1.29	1.26	0.82	1.78	1.6	2.11	1.59	0.96	1.09	1.36	1.63		1.15	0.95	1.23	1.14	1.04	1.18	1.05	1.05	1.26	2.34	1.66	1.6	2.46	2.42	2.11	1.58	1.88
	Two-way ANOVA followed by Holm-Sidaks comparison
		mean	SEM	N	mean	SEM	N
	10 mM glu 4 mM gln	0.686897	0.0425687	29	1.055	0.0723261	22
	30 mM glu 4 mM gln	1.29483	0.0498412	29	1.53529	0.127404	17
Two-way ANOVA
	Holm-Šídák's multiple comparisons test	Predicted (LS) mean diff.	Below threshold?	Summary	Adjusted P Value
10 mM WT vs. 10 mM ATG5 cKO		-0.3681	Yes	***	0.0005
10 mM WT vs. 30 mM WT		-0.6079	Yes	****	<0.0001
10 mM :WT vs. 30 mM ATG5 cKO		-0.8484	Yes	****	<0.0001
10 mM ATG5 cKO vs. 30 mM WT		-0.2398	Yes	*	0.0249
10 mM ATG5 cKO vs. 30 mM ATG5 cKO		-0.4803	Yes	****	<0.0001
30 mM WT vs. 30 mM ATG5 cKO		-0.2405	Yes	*	0.0249
[truncated: 3 more columns]

## Sheet: e,f
Fig.S4 e,f
13C-glucose isotope labeling of 3-month old cerebellar acute slices
	Glucose-6-P			Aspartic acid					Citrate			Fumarate			GABA			Glutamate			Glutamine
	(M+6)			M+3		M+2			M+2			M+2			M+2			M+2			M+2
	WT	ATG5 cKO		WT	ATG5 cKO	WT	ATG5 cKO		WT	ATG5 cKO		WT	ATG5 cKO		WT	ATG5 cKO		WT	ATG5 cKO		WT	ATG5 cKO
	0.187445	0.461614		0.488991	0.959365	0.425262	0.812532		0.921095	0.57032		0.303998	0.418287		0.719516	0.643061		0.653824	0.601832		0.296728	0.155279
	1.3553	1.34604		1.14114	1.52903	1.35657	1.18946		1.1217	0.679323		1.39263	1.18126		1.08765	1.36232		1.30532	1.19643		1.19997	4.46865
	1.45726	1.2323		1.36987	1.1235	1.21817	0.936287		0.957206	1.00852		1.30337	1.5987		1.19284	1.46924		1.04086	1.07091		1.5033	3.68267
	1.56591	2.02989		1.12822	1.31827	1.26742	1.52073		1.19919	1.12079		1.68474	2.24951		1.28636	1.74524		1.28856	1.54248		1.38916	3.22318
	0.538673	3.12028		0.991774	1.1484	0.986115	1.42109		0.742987	1.4309		0.549189	2.25125		1.1482	1.44521		1.13179	1.60392		1.56058	1.46519
	1.02707	0.710821		1.10442	0.810772	1.10738	0.968887		1.24526	1.40586		0.929102	0.771327		0.885354	1.19262		0.954359	1.22888		0.586814	1.2578
	0.868346	0.733637		0.775584	0.81908	0.639082	0.783443		0.812563	1.0418		0.836969	0.70001		0.68008	1.10425		0.625292	0.935732		0.463446	0.587015
	0.793776	0.861471		0.838485	0.75048	0.598563	0.888519		0.592743	1.14459		0.658165	0.970519		0.553424	0.870889		0.483459	0.906138		0.356832	0.40756
	1.26373			0.940703		0.950956			1.27412			1.19338			1.02725			1.03074			1.58649
	0.942496			1.22081		1.45048			1.13313			1.14845			1.41933			1.4858			1.05668
mean	1	1.31201		1	1.05736	1	1.06512		1	1.05026		1	1.26761		1	1.2291		1	1.13579		1	1.90592
SD	0.429741	0.879512		0.252541	0.27375	0.347219	0.280292		0.231568	0.305885		0.423032	0.699676		0.282648	0.353997		0.326873	0.333589		0.524197	1.65284
SEM	0.135896	0.310954		0.0798604	0.0967851	0.1098	0.0990983		0.0732281	0.108147		0.133774	0.247373		0.0893811	0.125157		0.103366	0.117941		0.165766	0.584369
N	10	8		10	8	10	8		10	8		10	8		10	8		10	8		10	8
	Unpaired t test			Unpaired t test		Unpaired t test			Unpaired t test			Unpaired t test			Unpaired t test			Unpaired t test			Unpaired t test
	P value	0.1687		P value	0.3253	P value	0.3367		P value	0.3482		P value	0.1648		P value	0.0729		P value	0.1991		P value	0.0599
	P value summary	ns		P value summary	ns	P value summary	ns		P value summary	ns		P value summary	ns		P value summary	ns		P value summary	ns		P value summary	ns
	Significantly different (P < 0.05)?	No		Significantly different (P < 0.05)?	No	Significantly different (P < 0.05)?	No		Significantly different (P < 0.05)?	No		Significantly different (P < 0.05)?	No		Significantly different (P < 0.05)?	No		Significantly different (P < 0.05)?	No		Significantly different (P < 0.05)?	No
	One- or two-tailed P value?	One-tailed		One- or two-tailed P value?	One-tailed	One- or two-tailed P value?	One-tailed		One- or two-tailed P value?	One-tailed		One- or two-tailed P value?	One-tailed		One- or two-tailed P value?	One-tailed		One- or two-tailed P value?	One-tailed		One- or two-tailed P value?	One-tailed
	t, df	t=0.9890, df=16		t, df	t=0.4615, df=16	t, df	t=0.4295, df=16		t, df	t=0.3974, df=16		t, df	t=1.005, df=16		t, df	t=1.529, df=16		t, df	t=0.8679, df=16		t, df	t=1.644, df=16
	alpha-ketoglutarate			Malate			Proline			Pyruvate			Succinate
	M+2			M+2			M+4			M+3			M+2		M+3
	WT	ATG5 cKO		WT	ATG5 cKO		WT	ATG5 cKO		WT	ATG5 cKO		WT	ATG5 cKO	WT	ATG5 cKO
	0.872333	1.10484		0.63079	0.444299		1.78879	2.19121		0.819964	0.991255		0.596958	0.320003	0.503801	0.274312
	0.998131	1.41503		1.19358	1.16372		1.12474	1.40051		1.02565	1.3485		1.35514	1.00855	1.38236	1.29861
	1.12954	1.68198		1.17563	1.38147		0.358755	0.269203		1.15439	1.4767		1.0479	1.53613	1.11384	1.96173
	0.989354	1.14514		1.47946	1.94106		0.727719	1.17919		0.827444	1.06954		1.02182	1.72029	1.0703	2.16608
	0.494336	1.75575		0.766703	1.82604		0.239789	0.761363		0.847569	1.3437		1.00882	1.39033	1.09284	1.17441
	1.34043	0.895611		1.05539	1.08416		1.03012	0.528625		1.24791	1.09979		1.09483	1.05759	0.965912	0.850973
	1.17588	0.322873		0.698451	0.966379		1.73009	0.404919		1.07708	0.861465		0.874528	0.996136	0.870948	0.809496
	1.13418	0.669435		0.789107	0.854552					1.15903	0.621441		0.417903	1.01671	0.325938	0.801064
	1.59046			1.14487						1.43086			0.9255		0.956871
	0.275356			1.06602						0.410106			1.6566		1.71719
mean	1	1.12383		1	1.20771		1	0.962145		1	1.10155		1	1.13072	1	1.16708
SD	0.384054	0.492307		0.269313	0.497607		0.610319	0.679312		0.286012	0.28327		0.348275	0.42895	0.395437	0.63309
SEM	0.121448	0.174057		0.0851642	0.175931		0.230679	0.256756		0.0904448	0.100151		0.110134	0.151657	0.125048	0.223831
N	10	8		10	8		7	7		10	8		10	8	10	8
	Unpaired t test			Unpaired t test			Unpaired t test			Unpaired t test			Unpaired t test		Unpaired t test
	P value	0.2783		P value	0.1368		P value	0.4572		P value	0.2316		P value	0.2511	P value	0.2426
	P value summary	ns		P value summary	ns		P value summary	ns		P value summary	ns		P value summary	ns	P value summary	ns
	Significantly different (P < 0.05)?	No		Significantly different (P < 0.05)?	No		Significantly different (P < 0.05)?	No		Significantly different (P < 0.05)?	No		Significantly different (P < 0.05)?	No	Significantly different (P < 0.05)?	No
	One- or two-tailed P value?	One-tailed		One- or two-tailed P value?	One-tailed		One- or two-tailed P value?	One-tailed		One- or two-tailed P value?	One-tailed		One- or two-tailed P value?	One-tailed	One- or two-tailed P value?	One-tailed
	t, df	t=0.6005, df=16		t, df	t=1.134, df=16		t, df	t=0.1097, df=12		t, df	t=0.7517, df=16		t, df	t=0.6865, df=16	t, df	t=0.7146, df=16
