# Supplementary material for: Autophagy regulator ATG5 preserves cerebellar function by safeguarding its glycolytic activity
Source: Nat Metab. 2025 Jan 15;7(2):297–320. doi: 10.1038/s42255-024-01196-4 (PMC11860254; doi:10.1038/s42255-024-01196-4)
Supplement: Supplementary file 18 — Excel file with source data and statistics. [file 42255_2024_1196_MOESM18_ESM.xlsx]

## Sheet: a
Fig.S5 a		source data
2-NBDG uptake levels in WT Purkinje cells
	30 min 0.5 mM	45 min 0.5 mM	60 min 0.5 mM	30 min 1 mM
	33.3751	98.9437	33.7349	54.2353			30 min 0.5 mM	45 min 0.5 mM	60 min 0.5 mM	30 min 1 mM
	25.0891	95.393	40.5338	75.0099		Number of values	18	28	37	23
	55.2886	63.6621	74.316	63.4195
	67.3723	74.1297	74.1463	102.627		Mean	44.93	71.96	58.53	76.39
	76.8487	67.9613	57.5125	69.1299		Std. Deviation	17.16	14.38	11.05	27.09
	40.258	53.7087	56.5234	92.6541		Std. Error of Mean	4.044	2.718	1.816	5.649
	68.5925	62.7703	65.3635	129.341
	72.4203	84.3181	51.8866	54.0517
	60.3448	70.3207	57.4586	153.809
	28.8854	65.9834	58.8643	30.9079
	31.7584	69.809	51.3955	66.3659
	31.7009	69.5213	68.7991	103.628
	28.0009	87.9217	62.4385	72.5421
	41.7661	73.8629	70.1161	87.177
	38.3232	74.7662	57.9357	91.1904
	37.4555	66.6955	62.672	65.9265
	28.676	69.6632	73.4543	65.156
	42.6189	62.427	76.7144	70.9179
		63.2298	65.1704	76.9205
		115.675	40.2545	56.7757
		66.1915	42.5325	62.1953
		58.3081	59.9808	68.323
		49.5628	61.9588	44.6477
		77.0237	65.4085
		84.5151	69.7401
		62.7268	62.3563
		57.0532	54.8931
		68.6913	55.0759
			46.5398
			38.7405
			53.5359
			63.6039
			48.4524
			55.5005
			78.3083
			57.3226
			52.3566

## Sheet: b
Fig.S5b								source data
2-NBDG uptake levels in WT and ATG5 cKO molecular cell layer interneurons
								SUMMARY DJW 29 KO
	WT	ATG5 cKO
	85.8665	89.0441			WT	ATG5 cKO
	94.2225	120.488		Number of values	290	242		95.636	73.393	66.558	73.1	30.54	52.096	67.304	51.596	63.237	67.783	71.728	127.125	115.341	122.577	131.26	92.224	54.691	30.083	122.531	101.016	158.458	166.132	136.774	154.663	121.527	99.952	132.634	116.563	71.831	90.496	88.375	71.51	38.88	64.479	79.997	90.594	84.409	81.931	47.225	71.982	69.865	37.783
	65.5694	102.117						93.844	69.048	62.875	71.05	26.066	47.325	63.121	43.964	58.438	63.938	67.492	128.489	115.968	122.808	130.904	92.279	56.835	28.355	119.235	102.277	152.188	160.537	131	149.233	118.034	91.786	127.661	111.635	66.775	84.235	83.318	69.246	36.987	62.642	79.303	86.152	83.713	79.438	43.231	71.358	68.896	36.354
	104.502	83.0877		Mean	96.13	94.99		94.948	74.464	64.739	71.983	29.073	50.809	64.438	51.904	62.489	65.395	69.616	127.526	113.34	121.241	128.168	91.414	53.835	28.655	120.626	99.422	160.729	168.779	140.346	158.273	124.753	103.167	137.179	119.373	74.933	96.409	92.523	70.404	34.922	61.161	78.032	84.663	79.069	79.236	42.936	71.429	65.635	35.405
	81.7348	82.797		Std. Deviation	30.99	36.15		96.667	72.242	64.016	74.833	28.478	49.469	66.371	51.232	60.711	64.429	69.857	125.765	112.146	122.457	127.907	90.633	58.75	31.033	120.516	99.863	152.281	160.088	132.571	148.977	118.055	95.357	127.571	110.008	69.258	87.843	83.455	73.302	40.322	67.902	82.774	92.914	85.194	86.312	49.876	76.062	72.874	40.801
	58.3749	91.5673		Std. Error of Mean	1.82	2.324		96.302	73.341	64.906	74.8	30.546	51.821	66.048	50.375	62.953	67.062	71.369	125.607	115.298	123.228	126.6	91.451	56.629	29.655	120.329	100.107	166	174.066	146.744	163.587	130.726	108.095	142.464	125.944	83.562	99.948	97.307	73.793	39.028	66.063	79.767	90.567	85.802	84.701	48.141	75.732	70.677	39.401
	75.132	69.2168						99.833	76.789	69.372	75.433	33.494	53.802	69.043	53.547	64.763	70.253	74.14	124.301	112.421	121.443	125.711	89.786	54.809	26.933	117.516	100.298	163.51	172.596	144.602	162.599	129.521	109.405	141.125	124.524	82.73	98.713	95.602	72.413	39.446	63.893	79.872	88.842	83.279	81.264	45.771	73.259	68.198	37.676
	55.4145	42.6825						94.729	73.266	64.825	71.55	28.537	48.747	63.906	48.351	60.974	66.36	70.911	128.529	116.07	124.135	128.689	91.433	59.434	31.925	120.109	102.085	156.844	162.176	134.609	151.936	120.438	100	129.42	113.675	71.09	87.8	86.943	71.875	35.512	64.073	79.67	88.61	82.728	83.236	45.611	71.795	68.052	37.264
	44.1689	50.0984		Unpaired t test				95.208	72.02	63.977	73	28.853	48.465	64.016	48.857	63.266	65.464	71.643	128	116.863	122.448	130.836	95.145	57.757	33.092	122.797	101.181	162.177	168.5	142.361	161.006	128.527	105.452	138.143	120.96	79.663	95.791	93.648	71.044	39.056	65.712	79.483	88.928	84.605	83.174	46.445	75.161	71.448	38.322
	47.7727	67.311		P value	0.6952			93.438	71.052	62.323	71.467	27.424	47.753	63.917	49.381	59.675	64.917	69.802	126.585	114.536	124.078	129.791	92.613	58.085	30.755	120.422	101.406	151.469	159.846	130.256	148.855	118.404	96.524	126.946	110.913	68.91	85.226	83.023	69.187	33.743	60.639	75.524	83.73	80.655	78.604	41.669	70.071	66.624	33.201
	65.99	93.0649		P value summary	ns			95.865	70.901	63.722	72.034	29.665	50.479	65.998	49.185	60.636	65.917	71.196	126.923	113.505	122.141	129.1	91.469	59.306	29.755	120.094	99.107	158.115	163.456	135.233	154.18	123.007	100.048	132.321	115.849	74.36	89.783	88.693	74.5	40.65	66.591	81.747	88.844	85.542	84.056	49.268	75.866	71.969	39.196
	65.8293	89.6545		Significantly different (P < 0.05)?	No			96.573	71.727	64.925	73.384	29.51	50.172	63.199	50.881	60.222	66.426	69.507	123.71	112.755	119.678	127.026	88.336	53.879	28.538	116.516	99.236	151.531	161.066	132.714	150.994	116.527	95.786	127.58	111.151	69.933	87.017	84.148	73.558	39.723	65.107	79.913	89.605	84.664	83.167	47.489	75.375	70.271	35.883
	58.5932	97.0033		One- or two-tailed P value?	Two-tailed			93.99	72.369	62.57	69.9	27.671	49.651	63.597	47.339	60.805	63.375	69.217	123.919	113.345	119.342	123.208	90.24	52.463	27.792	117.469	98.786	154.406	161.625	134.301	152.279	121.103	99.952	130.5	113.048	71.135	87.687	86.761	72.033	38.356	64.499	79.575	87.511	84.444	82.243	46.519	73.91	68.541	37.615
	67.0396	61.2881		t, df	t=0.3921, df=530			96.094	73.203	66.675	73.167	30.579	51.932	65.514	53.167	62.05	68.667	72.368	125.419	112.942	121.145	125.135	92.143	55.507	28.992	118.766	99.762	160.031	167.882	140.03	156.953	124.144	102.667	136.018	120.698	78.483	93.339	91.761	72.221	35.809	64.77	79.16	89.352	83.975	85.708	46.229	72.857	71.135	38.024
	54.9733	78.822						98.302	73.393	65.18	74.7	30.929	51.097	66.46	51.911	62.156	66.348	71.955	125.309	115.351	123.512	126.694	92.037	55.272	29.625	119.437	100.27	152.479	159.772	133.767	150.279	120.61	97.762	128.411	114.302	70.73	87.426	85.114	68.163	33.311	57.723	74.035	85.064	79.282	79.014	41.904	67.714	65.052	32.899
	75.6016	58.6695						95.844	72.468	62.602	71.183	28.089	49.942	65.5	48.464	59.953	64.062	68.59	124.875	113.726	121.057	127.044	90.151	53.662	30	117.969	98.702	160.062	164.603	136.195	154.14	123.774	102.524	134.777	119.151	74.483	90.496	90.318	70.206	35.459	62.468	78.274	86.679	82.812	81.534	44.919	70.857	67.697	36.101
	65.7834	45.6477						93.25	69.698	61.305	69.067	27.04	48.172	62.492	47.893	58.547	62.786	66.066	123.827	112.086	120.299	125.685	90.765	56.136	29.045	118.75	97.981	161.896	168.316	136.579	156.36	124.911	103.619	134.67	117.714	76.022	92.478	90.795	72.365	37.257	62.624	80.285	89.834	83.365	81.986	46.168	74.223	69.25	38.528
	51.2081	55.977						94.24	70.322	62.917	69.3	27.139	46.924	63.361	47.113	58.3	62.667	66.909	125.088	111.954	120.158	125.605	92.092	57.978	28.325	119	98.375	160.719	168.441	139.992	158.215	125.007	105.024	136.759	121.071	78.326	95.852	92.057	69.202	36.956	62.144	78.865	86.679	83.436	81.361	44.114	71.973	69.469	36.524
	85.8458	40.4008						92.844	70.798	62.242	72.15	28.197	49.108	63.589	47.179	60.422	63.723	67.422	126.637	114.194	121.225	127.222	92.066	57.673	29.755	120.047	99.97	148.875	156.529	129.744	147.256	115.068	93.595	125.018	108.222	67.652	84.617	82.182	75.456	38.645	64.37	80.915	89.383	85.665	84.27	46.612	73.41	70.718	38.591
	86.478	53.4219						91.25	69.321	60.731	70.566	26.795	46.922	62.083	46.244	57.981	61.967	66.747	128.169	114.78	123.343	128.27	92.06	59.338	30.967	119.297	100.911	156.115	165.669	136.256	153.785	121.055	100.167	133.384	116.508	76.809	89.165	90.295	74.87	38.935	63.203	80.447	89.878	87.856	84.631	47.319	74.758	70.572	40.315
	76.0737	41.3654						95.135	73.885	63.82	71.233	29.041	49.56	64.839	50.714	60.555	66.857	69.66	122.629	109.834	118.488	124.766	88.564	53.217	28.121	119.047	97.123	163.479	171.5	141.579	159.424	127.349	107.405	137.688	120.746	79.135	97.157	93.852	74.24	37.375	64.136	80.183	88.355	83.738	81.014	48.068	74.313	68.625	38.964
	71.0902	106.132						92.062	69.786	62.391	70.35	27.315	46.077	63.871	47.804	58.484	62.598	67.295	125.262	111.725	120.815	123.09	88.998	55.776	28.388	117	98.97	152.396	159.074	129.015	148.57	114.842	92.357	127.125	110.063	68.427	84.835	83.705	78.351	40.276	67.527	83.412	91.831	88.972	89.285	51.017	75.75	73.261	42.293
	60.7305	85.4603						93.719	69.548	62.219	69.867	27.139	47.69	64.444	48.571	58.312	62.08	67.541	124.125	110.122	116.347	124.176	89.022	54.588	27.117	115.047	97.806	152.51	160.346	133.293	150.145	118.616	95.738	127.911	111.46	73.719	87.174	83.795	73.808	37.951	63.452	79.942	88.388	85.637	83.681	46.364	73.375	69.542	37.305
	97.5963	142.39						92.041	69.615	61.372	69.85	28.09	48.112	63.51	49.262	58.966	64.119	68.878	128.441	114.924	122.245	127.145	93.344	57.949	34.575	119.594	102.23	153.562	159.713	130.617	150.128	117.37	95.714	126.027	111.056	70.528	86.591	84.966	75.038	36.831	64.635	79.176	89.707	84.958	84.125	47.611	75.366	70.844	39.525
	91.8176	148.81						94.302	72.302	64.69	73.617	28.588	48.262	64.667	49.238	59.667	65.631	67.585	127.015	113.113	124.068	128.199	92.521	57.904	33.242	119.906	100.254	150.469	159.493	130.489	146.785	116.548	94.738	125.009	110.706	68.753	83.313	81.864	66.942	32.694	59.18	72.696	84.166	79.615	77.917	41.646	68.339	64.635	32.183
	107.838	150.199						92.657	72.536	62.628	70.817	28.496	47.767	64.038	46.971	59.628	65.515	68.81	128.055	114.952	123.072	126.606	94.502	59.694	33.245	121.906	102.377	144.375	151.096	125.271	142.366	111.63	89.214	121.42	104.556	64.135	77.809	75.58	72.356	34.824	61.736	77.455	88.316	84.608	81.806	46.236	72.259	70.125	37.447
	99.5992	102.645						90.479	70.234	60.862	69.5	27.513	46.355	62.433	47.417	58.589	63.747	68.704	125.262	110.914	118.738	123.252	89.887	56.967	27.238	118.172	97.728	163.25	171.015	142.263	158.552	128.377	105.548	137.741	122.841	81.831	96.522	95.648	71.962	34.841	64.826	79.394	90.013	85.87	83.181	48.418	75.661	70.698	39.709
	107.69	130.95						93.094	71.444	63.555	71.45	28.811	47.504	62.75	47.321	60.93	64.714	70.656	125.346	113.162	121.198	125.939	90.589	55.184	30.542	118.031	97.165	154.844	162.353	133.692	151.674	120.781	96.31	130.402	112.873	73.899	87.67	87.932	75.063	36.864	62.881	80.015	90.525	88.668	84.938	49.167	75.393	71.428	40.125
	103.94	129.354						90.407	71.933	62.862	69.884	29.132	48.388	63.732	47.685	59.058	64.479	70.302	122.029	108.802	116.972	121.017	88.72	54.066	29.408	114.984	96.528	150.281	157.75	128.444	146.262	115.692	93.548	125.973	108.524	68.64	83.8	81.841	77.481	40.77	65.567	81.609	92.607	89.721	86.167	51.229	78.116	73.812	42.592
	90.1382	122.886						92.573	72.433	61.394	72.834	28.063	47.07	62.586	46.917	57.886	63.685	66.876	120.614	107.908	116.505	120.614	87.715	55.82	24.705	114.063	93.623	158.375	165.853	137.436	154.424	123.747	104.167	134.429	118.365	77.281	91.878	89.477	70.514	32.229	60.929	76.972	83.94	82.464	78.979	44.783	72.705	67.718	35.13
	82.6562	114.914						94.49	73.71	64.375	72.983	29.667	49.819	64.427	49.482	61.531	67.214	70.963	122.709	112.416	117.285	125.194	88.75	53.665	29.345	115.624	97.941	142.583	149.721	119.639	138.802	106.541	84.952	116.196	100.413	60.865	74.591	73.227	78.721	39.875	65.727	82.176	94.753	90.395	85.833	51.696	76.723	74.896	42.849
	108.438	112.801						91.385	72.06	61.656	69.517	28.392	47.739	62.161	46.107	60.422	64.134	66.824	122.522	108.872	119.43	123.907	88.429	54.779	27.6	114.625	96.29	157.854	162.368	135.038	151.663	121.514	98.976	130.062	113.484	74.056	90.052	89.693	73.442	33.65	60.96	78.176	87.773	85.051	82.75	48.439	73.723	68.177	38.312
	86.6578	118.189						90.552	67.861	60.433	68.084	27.162	45.997	62.143	46.256	56.44	62.247	67.122	119.387	107.164	116.991	120.409	87.785	50.732	25.838	112.172	94.382	152.323	158.272	127.654	147.256	116.712	96.976	126.179	110.111	71.82	85.322	83.898	73.774	34.631	62.612	77.844	88.909	86.415	82.576	45.791	73.785	68.427	39.494
	70.9418	88.8277						88.323	67.98	58.953	69.433	24.939	44.841	59.742	44.321	56.719	60.732	63.43	123.703	111.072	119.585	124.34	90.839	58.026	29.871	117.266	98.494	170.208	176.985	146.805	165.779	133.555	113.643	143.964	127.905	87.764	101.504	99.261	77.408	35.856	65.308	79.549	90.909	89.65	84.673	47.705	76.776	72.656	41.641
	81.066	115.811						93.854	71.817	64.825	73.016	30.214	48.512	65.156	52.101	61.685	65.681	70.833	125.85	113.218	120.835	125.139	92.506	58.07	32.405	119.891	98.785	146.49	154.368	124.248	143.279	111.13	91.452	121.946	104.849	66.303	80.052	76.795	73.221	34.728	60.785	77.83	89.457	86.208	82.833	47.989	72.964	71.5	39.428
	109.946	104.898						90.395	70.619	60.911	69.2	27.048	46.461	61.881	47.101	59.13	62.538	66.784	119.301	107.588	114.592	120.537	85.811	53.39	27.042	116.328	94.319	162.031	170.625	141.707	159.023	129.979	107.357	137.473	122.889	82.427	96.287	95.409	73.221	33.017	61.1	75.926	88.778	82.409	80.431	45.411	72.241	67.323	35.714
	92.8689	150.251						90.718	69.543	60.333	68.733	26.984	45.565	63.268	46.154	58.927	63.654	65.337	122.519	108.322	115.791	121.389	88.595	53.438	29.288	114.422	94.575	148.51	155.691	127.541	143.302	115.055	92.857	122.75	107.421	66.775	82.409	81.477	73.515	35.291	60.164	76.874	87.622	83.507	83.077	47.202	72.617	69.23	38.675
	81.0438	146.459						90.875	70.873	60.628	71.484	27.634	47.47	62.296	48.363	58.394	64.033	66.831	118.169	106.905	114.768	117.64	86.247	52.816	28.442	110.781	92.585	153.938	162.257	132.992	151.581	120.568	98.738	129.857	115	73.146	88.504	86.057	76.486	38.894	65.221	81.585	92.637	87.11	88.827	52.538	77.813	75.438	42.972
	84.4571	119.467						90.614	71.555	61.536	71.433	29.363	47.972	65.156	48.994	58.911	65.226	67.702	122.041	108.877	120.518	121.869	89.161	56.173	32.221	114.422	96.744	156.208	164.596	136.038	153.616	122.589	101.095	130.938	114.635	75.73	91.113	88.875	74.49	35.027	63.806	78.843	90.941	86.684	84.375	47.339	73.866	73.094	39.904
	87.8404	112.343						89.156	67.782	57.352	67.35	24.909	43.914	59.798	44.964	54.75	60.955	64.209	121.368	109.113	116.298	122.596	87.716	54.301	29.608	116.094	95.19	154.781	162.86	132.985	151.773	121.158	100.452	130.205	114.19	75.011	89.765	87.659	70.25	30.696	57.59	74.41	85.408	81.353	79.792	42.686	70.857	66.938	34.437
	75.1635	100.949						89.771	70.683	60.979	68.75	27.147	45.214	61.135	46.435	57.909	60.497	64.995	121.316	108.296	115.405	121.478	88.497	53.684	28.692	114.5	94.415	167	175.074	144.459	160.669	132	112.81	140.17	124.873	86.146	98.435	97.852	69.5	28.118	57.294	73.083	82.388	77.98	78.625	42.529	69.277	66.135	34.126
	46.7927	131.583
	74.4528	121.678						93.3865	71.4504	62.8558	71.3013	28.3568	48.3744	63.8497	48.519	59.8618	64.5469	68.6968	124.587	112.098	120.157	125.354	90.4134	55.807	29.5053	117.883	98.457	156.084	163.527	134.882	152.716	121.274	99.6232	131.151	114.957	73.8269	89.4776	87.6295	72.8783	36.4359	63.1375	78.8697	88.6313	84.5377	82.7688	46.6327	73.4928	69.7861	38.0677
	67.3654	115.415
	68.0207	135.265
	59.3214	89.8531
	74.5361	161.166
	80.613	115.41						SUMMARY DJW 40 WT
	73.4641	89.8344
	82.2887	96.4414						60.29	60.333	56.628	56.998	58.853	63.619	49.069	71.228	63.831	77.764	51.112	67.783	64.897	71.671	63.745	48.957	42.368	42.371	94.456	98.42	100.685	110.287	117.447	110.952	122.389	108.993	93.673	95.084	91.034	107.76	117.876	106.841	94.919	114.043	122.032	119.239	127.762	107.667	110.579	139.219	137.493	133.559
	62.8381	120.853						59.726	61.095	57.11	58.505	59.743	62.869	50.231	73.502	61.757	80.24	50.083	68.93	64.785	71.926	64.988	48.443	42.632	43.319	93.603	98.043	101.744	110.037	118.909	110.202	123.958	108.572	93.763	94.664	89.277	108.642	116.692	107.864	95.284	114.608	119.512	119.041	127.762	107.476	111.004	140.031	137.498	131.574
	76.6853	106.267						59.003	60.738	56.899	58.965	60.467	63.536	50.445	72.417	62.808	77.886	48.999	69.874	65.46	72.062	63.701	48.6	41.94	44.068	91.926	95.353	100.118	109.175	118.5	111.679	124.75	108.39	92.688	94.511	90.26	105.957	116.777	106.581	93.549	113.585	121.351	119.799	125.262	108.748	109.711	138.979	137.933	131.463
	46.865	115.354						59.51	60.179	56.899	57.95	62.417	62.191	50.986	72.82	61.8	79.067	49.735	69.233	65.281	71.312	64.108	48.514	41.633	43.095	93.228	96.66	99.542	109.006	116.904	107.702	125.528	107.712	94.557	94.359	91.181	107.371	115.683	107.465	95.376	114.134	120.718	119.311	127.2	105.245	109.214	137.531	138.452	132.588
	40.7662	126.891						61.331	59.334	57.229	58.587	60.707	62.179	50.834	71.328	63.919	81.254	51.664	67.515	66.824	73.01	64.948	48.285	43.559	44.612	93.338	96.16	100.497	109.194	117.24	110.726	123.431	108.37	92.847	93.888	91.077	107.785	116.326	105.603	94.813	114.199	119.222	118.809	126.375	107.906	109.325	137.969	137.56	132.647
	33.37	49.2834						60.393	60.798	57.196	57.207	60.94	63.464	49.833	71.782	63.073	80.11	50.854	68.651	65.081	70.988	64.189	49.757	42.218	44.281	93.007	96.463	100.805	109.438	118.668	108.94	124.944	107.634	92.895	93.969	90.49	106.623	114.478	106.948	94.876	114.029	121.698	118.251	127.937	107.549	110.375	138.448	136.724	130.75
	37.6253	36.4697						59.567	59.084	55.087	57.232	60.537	61.524	50.574	71.949	62.238	79.197	50.04	68.599	65.635	71.606	64.368	48.3	42.714	43.321	91.794	96.533	99.388	107.969	116.365	107	124.014	108.548	93.088	93.445	89.932	107.729	115.946	106.042	94.093	112.699	119.98	119.17	125.65	108.282	109.754	138.76	136.143	132.081
	45.9281	44.4233						59.897	59.643	55.431	57.148	61.633	60.893	48.902	71.599	62.797	76.597	50.603	68.21	64.894	70.397	65.076	47.9	43.302	44.775	92.522	94.9	98.439	108.956	117.418	107.345	122.569	107.041	92.051	94.107	90.293	106.277	116.786	106.543	93.708	113.559	119.625	118.151	126.063	107.059	110.475	139.135	135.837	131.456
	44.6345	45.2485						58.719	59.678	54.851	56.611	59.493	60.666	49.814	71.027	62.835	79.146	48.466	68.014	64.867	71.454	62.898	49.286	42.369	43.424	90.853	95.693	98.433	108.306	115.736	107.083	124.903	106.014	93.332	94.656	88.954	106.981	116.379	106.318	96.073	112.553	119.758	117.868	127.6	107.49	109.371	138.562	136.203	131.478
	67.6222	42.1097						59.371	59.917	55	57.387	61.24	61.786	50.083	70.806	62.265	78.707	49.942	67.872	64.617	71.408	61.372	49.443	42.351	43.445	92.588	96.99	99.495	108.325	116.808	108.476	124.236	108.079	93.029	92.628	89.966	108.505	116.241	106.534	93.074	114.586	118.895	117.942	127.637	107.623	110.2	138.042	135.554	131.632
	60.5016	58.509						57.946	59.203	54.863	57.395	61.357	61.417	49.607	69.949	61.76	78.733	48.637	67.406	65.295	70.18	57.262	48.757	41.404	43.586	92.566	96.64	99.603	110	116.188	106.357	122.514	106.363	90.91	92.963	89.846	107.988	115.773	105.717	95.062	113.037	119.859	117.17	126.825	106.252	109.346	138.823	136.994	131.978
	54.758	44.4641						59.497	59.404	54.619	55.044	59.923	60.202	48.134	71.139	61.325	77.264	49.899	68.272	65.714	71.021	59.291	49.343	43.641	43.928	91.89	95.397	99.459	108.55	116.096	108.405	121.569	106.901	94.868	94.012	90.836	108.813	115.741	106.034	95.926	112.669	117.085	117.862	125.825	105.453	109.254	135.708	135.009	131
	66.1132	32.3169						57.743	58.405	53.161	57.378	59.91	63	48.204	69.016	62.618	77.269	50.325	68.644	66.586	71.423	63.971	49.343	43.19	45.175	90.382	95.867	97.718	106.956	116.904	107.75	121.333	106.007	93.543	93.451	90.311	106.941	115.46	106.196	95.154	112.789	118.907	117.03	125.45	106.029	109.068	136.448	135.309	129.39
	56.7514	32.3399						58.39	58.785	53.342	56.472	58.623	62.023	48.926	71.712	63.537	78.769	49.321	66.703	65.863	71.446	63.232	50.4	42.115	43.359	92.765	97.55	100.656	109.581	117.048	110.262	123.097	107.777	92.793	94.121	89.325	108.016	115.308	104.864	95.45	112.653	117.544	119.772	126.425	107.718	109.411	137.844	135.998	130.993
		62.5205						58.457	60.06	53.982	56.652	61.95	59.119	49.44	70.879	61.451	77.417	47.213	67.281	65.702	70.896	61.762	49.886	43.675	42.505	88.426	93.887	96.539	107.044	114.481	106.333	120.25	104.726	93.171	93.266	89.399	107.112	115.665	105.881	94.98	112.071	117.952	117.392	125.675	104.522	108.6	136.917	134.86	129.397
	96.9603	54.8405						59.743	58.298	53.679	55.578	58.5	61.143	48.611	70.653	61.494	77.846	49.575	67.629	65.517	71.213	61.244	48.629	41.837	43.361	90.794	93.943	97.335	105.988	115.188	106.81	122.139	104.558	93.526	93.231	89.137	105.798	116.938	106.098	95.086	112.081	117.073	116.732	125.588	107.106	109.15	137.958	135.627	129.956
	126.838	37.7425						59.567	58.774	54.515	56.076	59.067	58.524	49.223	70.086	60.863	77.988	49.947	67.486	63.997	70.564	61.333	49.314	42.079	43.719	90.221	93.22	96.685	105.594	113.13	106.429	120.722	104.116	93.706	93.396	90.363	107.654	115.643	105.256	95.815	112.113	118.399	117.959	132.837	110.425	107.154	137.75	135.802	128.897
	123.353							57.526	58.416	53.404	54.613	58.613	60.012	48.129	70.035	61.509	76.707	49.698	66.769	64.468	70.177	62.326	49.857	42.265	43.53	89.779	94.837	99.205	108.025	115.284	107.131	121.833	105.675	92.19	92.628	90.332	105.483	113.54	105.141	95.025	113.601	116.923	116.651	132.863	108.695	108.754	136.594	136.148	131.816
	123.612	142.525						57.269	58.833	54.699	54.487	57.843	58.75	47.782	68.43	63.14	77.086	49.429	67.251	65.11	71.404	61.386	50.115	44.032	43.707	92.735	95.363	99.853	108.719	116.26	109.262	124.236	107.229	93.48	92.01	88.577	108.411	115.835	104.965	92.406	113.523	119.25	115.334	130.825	106.7	108.7	137.01	135.736	129.691
	126.938	148.49						56.753	59.143	52.703	54.341	58.487	58.334	46.963	68.594	60.74	77.41	48.636	67.891	64.497	69.921	60.074	48.472	43.551	42.968	92.331	95.793	99.433	108.056	115.538	108.929	124	106.055	91.906	91.747	90.331	107.579	115.272	105.608	94.739	113.568	117.536	116.293	126.488	107.529	109.396	136.052	135.905	130.522
	123.319	107.839						57.883	58.702	53.003	56.218	58.833	58.512	47.514	69.898	62.254	78.497	49.257	68.945	64.957	70.895	61.214	48.443	42.297	43.491	90.919	96.053	98.473	106.55	115.394	107.464	122.444	104.233	93.894	92.279	89.253	105.078	114.608	104.9	93.79	111.449	117.948	117.801	125.313	107.094	109.004	137.969	134.683	131.772
	119.931	122.024						57.503	57.965	52.524	55.987	59.527	58.631	47.625	69.094	61.781	76.99	50.714	67.295	64.706	70.143	60.911	48.943	42.34	42.543	87.971	92.583	96.92	105.287	112.394	105.69	121.083	104.497	92.894	93.145	89.246	106.592	114.983	105.299	92.253	111.389	116.524	116.929	126.275	107.214	109.186	135.76	135.191	129.699
	146.306	119.252						55.671	57.155	53	54.239	57.91	59.762	47.44	70.427	60.509	76.357	49.111	66.345	63.711	70.78	59.057	50.386	42.276	44.236	91.779	96.607	98.273	107.625	113.913	107.405	123.333	104.671	93.6	93.609	89.397	106.882	115.474	104.72	92.512	112.652	117.282	117.447	124.812	105.825	109.2	135.49	137.76	131.382
	123.082	105.945						58.403	58.024	52.194	54.66	58.107	57.346	47.01	69.482	61.787	74.957	47.905	68.615	65.735	69.671	60.749	48.571	42.724	43.057	91.36	92.83	96.674	106.8	113.966	105.25	121.653	105.223	94.248	92.304	88.27	107.268	115.389	104.326	94.525	111.849	117.556	116.747	125	107.437	108.121	135.948	134.04	130.588
	109.368	165.224						57.61	58.405	52.506	53.963	57.967	57.215	47.25	69.135	62.207	76.862	49.581	68.016	64.462	71.586	60.621	48.629	43.262	42.849	91.684	94.463	98.465	107.012	115.793	107.357	121.389	105.216	93.647	92.195	88.514	105.907	115.545	104.206	92.426	111.459	116.012	116.33	123.775	106.708	108.468	135.75	134.255	131.199
	107.867	159.538						56.436	57.333	53.152	54.62	58.04	57.512	46.991	69.024	61.224	77.714	47.49	67.049	63.867	70.251	59.529	47.571	42.195	43.271	90.934	95.223	99.426	108.806	114.601	107.345	120.944	105.072	92.509	92.54	89.228	105.177	113.727	103.919	92.313	111.244	116.149	116.528	126.3	107.839	109.082	136.083	134.539	130.779
	120.614	151.024						56.488	57.5	52.096	55.074	57.347	59.727	46.607	69.651	61.03	75.947	47.634	65.591	65.131	70.147	59.36	47.843	41.483	43.452	91.735	95.147	98.227	105.969	114.678	106.536	121.042	105.185	92.471	93.835	89.418	104.561	117.411	104.857	94	112.105	115.427	116.518	128.525	108.104	108.357	135.146	135.29	131.463
	119.74	123.18						57.188	56.143	52.676	54.347	58.297	58.274	45.834	68.861	61.459	76.033	50.343	66.29	65.099	71.101	58.223	47.514	40.383	43.336	91.088	97.51	97.605	108.156	114.236	107.548	120.861	105.182	94.028	91.939	88.688	106.333	114.683	104.507	91.895	110.781	116.403	117.308	126.387	107.276	108.829	134.667	133.77	130.735
	133.701	113.808						59.176	57.476	52.922	54.855	57.803	58.309	47.314	69.736	60.762	76.812	48.146	67.092	64.929	70.14	59.429	46.9	43.294	42.384	89.875	94.803	98.544	108.106	113.341	106.69	122.097	106.277	91.956	91.561	88.801	106.85	115.661	104.324	91.704	111.647	115.19	116.825	126.037	106.767	110.961	136.854	134.21	130.434
	123.112	114.296						55.997	55.523	52.199	55.513	58.023	57.25	46.671	69.228	59.168	76.007	48.514	67.605	62.384	69.208	61.48	46.457	41.234	42.173	91.25	94.457	99.135	106.262	112.63	106.226	118.653	105.106	93.838	92.049	89.329	105.972	114.92	104.097	93.537	111.165	115.117	117.028	121.95	105.617	108.346	133.5	133.881	130.515
	137.103	185.219						57.543	56.31	50.804	53.813	56.35	55.095	47.269	68.54	61.118	76.646	48.838	66.787	63.893	68.657	62.037	47.372	42.26	43.667	91.213	93.777	98.235	105.225	113.822	107.452	122.514	103.784	92.673	90.151	88.506	105.901	114.152	104.312	93.197	110.652	116.073	116.718	125.137	106.164	108.379	135.698	133.781	129.89
	138.807	169.915						57.053	56.988	52.355	54.458	58.347	56.548	46.199	68.473	61.441	75.054	49.682	67.479	64.461	70.31	60.017	48.242	40.9	43.519	91.265	94.01	98.868	107.625	114.014	108.238	120.847	105.449	92.688	91.475	89.472	106.059	114.018	103.358	94.382	111.291	116.992	115.85	121.45	104.823	107.836	134.5	132.908	130.787
	135.184	171.699						57.167	56.631	52.837	53.254	54.957	55.643	44.843	68.24	60.97	75.881	50.631	66.202	64.11	69.275	59.452	47.714	40.945	42.976	89.419	91.14	97.009	105.806	112.856	106.06	117.986	102.479	92.131	91.073	89.435	105.95	114.531	103.73	91.173	111.563	116.536	115.191	122.275	106.213	108.696	134.125	134.237	130.816
	122.499	171.282						56.843	55.631	51.821	54.152	57.54	54.071	45.292	68.46	61.433	78.317	49.057	67.158	64.521	70.6	58.754	46.714	42.558	42.957	90.228	93.197	96.18	105.881	113.486	105.19	119.181	102.572	92.779	91.604	89.034	105.729	114.464	104.471	93.463	110.752	115.165	114.88	121.5	105.706	108.082	133.01	134.296	129.456
	142.451	176.203						57.381	55.798	51.881	52.889	56.567	56.596	45.505	68.675	60.563	75.79	47.64	66.953	64.366	70.471	55.934	46.3	43.055	43.33	89.257	93.68	96.476	105.381	112.226	106.952	119.292	104.555	92.379	90.438	89.164	105.714	114.045	102.988	93.068	109.735	115.335	116.436	124.175	106.026	107.532	134.573	135.283	130.11
	127.738	169.818						58.007	56.06	52.339	52.376	57.69	57.44	44.556	68.79	60.278	74.917	48.37	67.106	63.57	70.343	59.769	47.543	41.604	41.214	89.647	92.51	96.202	105.287	113.096	105.262	119.819	101.134	92.659	90.804	89.274	106.76	113.197	103.161	91.66	111.547	114.931	115.638	124.65	106.322	106.461	134.844	132.883	131.199
	133.043	165.683						56.367	55.857	50.765	53.102	57.477	56.548	44.162	67.869	60.562	73.746	49.153	65.854	64.967	69.464	57.537	47.286	42.864	43.541	88.39	92.77	96.662	105.269	113.288	105.155	119.375	102.976	92.75	90.628	88.719	105.533	114.152	103.122	91.63	110.842	115.867	115.949	122.75	104.554	107.611	132.552	133.731	130.963
	69.9399	167.131						54.736	55.405	51.902	52.437	56.49	53.845	46.079	67.234	60.16	73.576	48.191	66.689	64.226	68.97	58.112	47.457	43.01	42.691	88.147	93.03	96.241	105.45	111.428	104.798	116.819	100.551	92.25	90.28	88.637	105.85	112.5	104.298	89.222	110.97	116.609	116.264	125.363	107.968	107.796	137.24	133.677	129.449
	80.3302	178.052						56.324	56.072	51.283	53.85	57.757	56.143	45.723	67.965	59.018	75.293	47.984	66.718	63.675	70.578	57.228	48.4	43.239	43.548	88.375	90.97	96.402	106.294	112.38	105.119	118.611	103.428	92.543	91.786	87.962	106.053	114.665	103.225	92.191	110.623	114.722	115.422	123.275	104.534	107.168	133.229	133.002	128.603
	128.458	147.061						56.076	55.416	50.878	52.976	56.723	55.119	45.189	68.107	60.997	75.91	49.743	67.57	62.757	70.876	59.474	48.029	42.212	43.163	89.471	93.377	97.102	106.456	112.125	105.464	121.139	103.579	92.412	90.646	87.363	104.832	113.339	103.223	90.093	109.759	116.419	115.024	122.225	106.098	108.064	133.604	133.493	129.176
	134.165	176.428
	114.73	125.194						58.0138	58.1129	53.6109	55.4352	58.8014	59.1209	47.7716	69.896	61.612	77.1941	49.304	67.5343	64.7654	70.6886	61.004	48.4479	42.4253	43.3487	91.0803	94.8962	98.4188	107.461	114.994	107.374	121.787	105.498	93.0091	92.6619	89.4658	106.661	115.246	105.089	93.6111	112.239	117.639	117.165	125.881	106.844	108.9	136.458	135.292	130.797
	120.27	144.627
	122.941	129.036
	128.33	163.74
	138.925	116.537
	138.39	124.768
	115.879	103.513
	136.295	135.27
	132.643	139.92
	121.805	114.537
	91.7663	141.447
	103.522	102.396
	121.285	104.085
	89.1923	122.312
	82.6807	116.089
	116.355	104.338
	59.6092	126.773
	76.237	117.978
	81.9031	99.6161
	62.8927	118.388
	76.9392	136.318
	156.772	83.7312
	140.271	74.9635
	157.184	129.51
	170.661	114.566
	137.321	102.943
	150.301	118.837
	155.475	115.86
	166.097	91.8186
	113.073	101.222
	120.888	103.59
	92.5593	88.9668
	123.034	93.0286
	151.856	69.7153
	103.623	76.4959
	117.308	83.8209
	108.761	72.2862
	134.74	76.5968
	160.43	87.906
	143.452	56.5562
	100.07	53.1111
	127.459	100.868
	156.384	105.432
	80.301	112.78
	84.359	109.532
	140.29	110.671
	114.871	122.736
	135.604	109.284
	150.268	121.579
	171.077	82.048
	162.004	103.392
	137.684	96.934
	90.2756	111.924
	127.641	113.01
	114.045	98.6143
	107.469	111.725
	129.356	94.6823
	107.76	95.5763
	115.618	103.028
	133.292	78.7904
	108.983	90.5511
	95.9009	102.698
	103.331	95.6302
	112.584	96.466
		113.864
		98.648
		78.3184
		55.96
		77.0455
		86.7194
		71.7027
		74.0214
		68.8289
		67.0579
	58.0138	93.3865
	58.1129	71.4504
	53.6108	62.8558
	55.4352	71.3013
	58.8014	28.3568
	59.1209	48.3744
	47.7716	63.8498
	69.896	48.519
	61.612	59.8618
	77.1941	64.5469
	49.304	68.6968
	67.5343	124.587
	64.7654	112.098
	70.6886	120.156
	61.004	125.354
	48.4479	90.4134
	42.4252	55.807
	43.3487	29.5053
	91.0803	117.882
	94.8962	98.457
	98.4188	156.084
	107.461	163.527
	114.995	134.882
	107.374	152.716
	121.787	121.274
	105.498	99.6232
	93.0091	131.151
	92.6619	114.957
	89.4658	73.8269
	106.661	89.4776
	115.246	87.6295
	105.089	72.8783
	93.6111	36.4359
	112.239	63.1375
	117.639	78.8697
	117.165	88.6313
	125.881	84.5377
	106.844	82.7688
	108.9	46.6328
	136.458	73.4928
	135.292	69.7861
	130.797	38.0677
	125.046	63.4543
	114.289	62.1718
	124.377	45.328
	122.531	47.1199
	136.026	41.4581
	96.4952	42.4026
	113.178	44.7967
	126.715	31.5357
	85.552	18.9065
	84.1906	34.9948
	85.0454	31.5243
	86.2789	54.1548
	64.2672	38.5164
	73.9039	31.7538
	94.4688	54.1078
	93.9254	72.1287
	128.213	80.5099
	139.652	93.0986
	130.63	65.2144
	118.31	65.5713
	89.2672	67.6988
	89.5027	55.5029
	100.406	69.1586
	87.8528	96.416
	84.0034	77.0225
	88.9842	83.8431
	79.122	65.5063
	100.958	58.1089
	68.1395	65.2698
	49.8068	85.3182
	64.1969	79.5688
	79.1778	103.858
	51.0706	78.5262
	51.2162	74.2076
	53.0373	85.5633
	47.67	129.083
	50.3739	100.811
	56.6238
	72.0666
	39.3414
	56.1851
	92.6018
	60.5935
	87.0297
	86.575
	123.783
	64.8752
	37.7016
	97.1566
	73.016
	53.3514
	55.399
	115.178
	84.0346
	111.6
	79.8095
	72.0108
	106.499
	71.3409
	81.3607
	45.0479
	110.65
	97.8943
	82.5209
	74.3737
	73.706
	85.4549
	64.4354
	94.6214
	74.6485
	91.7456
	116.741
	61.9605
	69.818
	65.4969
	61.4929
	65.4685
	133.563
	136.319
	118.678
	115.308
	142.111
	110.132
	113.01
	119.821
	124.209
	141.141
	129.875
	118.053
	124.312
	122.729
	122.663
	98.4666
	103.544
	140.501
[truncated: 258 more columns]

## Sheet: c
Fig. 5Sc		source data
Time (sec)	WT
1	0.67478	0.659797	0.658195	0.594749	0.602862	0.705953	0.715888	0.704797	0.668812	0.671317	0.71754	0.621155	0.725502	0.68254	0.669523	0.686939	0.743186	0.498337	0.463677	0.458358	0.446174	0.513183	0.464311	0.539285	0.473409	0.59178	0.543027	0.536152	0.517582	0.534329	0.564011	0.575488	0.584339	0.620678	0.581107	0.564794	0.593488	0.545593	0.640508	0.624655	0.61206	0.621989	0.593053	0.630248	0.602844	0.606298	0.595295	0.62086	0.646824
2	0.713745	0.649407	0.605991	0.650633	0.632457	0.702587	0.696964	0.66853	0.643316	0.624577	0.743677	0.544074	0.683841	0.420466	0.65178	0.616846	0.704839	0.499164	0.43428	0.478777	0.457807	0.502663	0.477181	0.507197	0.473275	0.582055	0.527594	0.53658	0.524109	0.495263	0.564502	0.568406	0.612451	0.613509	0.59461	0.553154	0.588571	0.533015	0.636221	0.650249	0.581992	0.59209	0.592442	0.637199	0.60367	0.591965	0.599309	0.616269	0.639389
3	0.660515	0.621848	0.558171	0.650718	0.583007	0.698727	0.714544	0.644973	0.681652	0.651427	0.736683	0.616569	0.720128	0.549422	0.64867	0.628012	0.73702	0.4842	0.452558	0.479872	0.431563	0.503938	0.451655	0.50209	0.487474	0.578278	0.541555	0.531227	0.509012	0.511221	0.554327	0.571022	0.586403	0.606093	0.621663	0.576077	0.567018	0.535818	0.635976	0.632299	0.597857	0.604529	0.617878	0.599764	0.599279	0.599113	0.611829	0.617465	0.669814
4	0.670118	0.623009	0.578804	0.683177	0.623654	0.68261	0.679567	0.671736	0.67754	0.681414	0.743096	0.656321	0.728377	0.538934	0.653954	0.722715	0.699964	0.48813	0.449496	0.469031	0.460819	0.49668	0.474	0.498727	0.469134	0.57452	0.54843	0.559221	0.514256	0.522605	0.561582	0.584487	0.57318	0.569684	0.60996	0.576187	0.602127	0.542352	0.64262	0.659253	0.618179	0.618056	0.602867	0.628943	0.602655	0.614284	0.612208	0.613905	0.625647
5	0.678538	0.626633	0.581482	0.592079	0.567949	0.693648	0.691006	0.684663	0.67162	0.69417	0.70267	0.617396	0.720801	0.629901	0.645439	0.663217	0.678453	0.481038	0.456958	0.468885	0.447798	0.500486	0.469976	0.490842	0.469028	0.576861	0.583438	0.559221	0.517481	0.530988	0.573527	0.563004	0.586522	0.603327	0.577777	0.551767	0.561432	0.541711	0.637503	0.658941	0.603365	0.605344	0.623824	0.592718	0.603463	0.613101	0.610137	0.623516	0.676045
6	0.679789	0.646353	0.650694	0.636469	0.613261	0.692093	0.697311	0.635612	0.665964	0.650769	0.728866	0.622375	0.702704	0.572748	0.640446	0.661428	0.660234	0.508968	0.442881	0.503636	0.413714	0.473931	0.4724	0.488516	0.48246	0.5776	0.566928	0.532595	0.513141	0.528468	0.570313	0.579708	0.591157	0.599041	0.596438	0.58269	0.602809	0.55399	0.637853	0.637603	0.61434	0.623731	0.609844	0.606196	0.608392	0.594655	0.60656	0.619908	0.666027
7	0.699862	0.61918	0.641873	0.67601	0.635371	0.689041	0.717432	0.681616	0.667509	0.658571	0.717119	0.664278	0.716677	0.634677	0.666217	0.648853	0.686866	0.488473	0.473827	0.478834	0.424626	0.501703	0.47343	0.528002	0.485925	0.590375	0.560559	0.541535	0.50255	0.531727	0.5549	0.572109	0.606012	0.603924	0.594284	0.526407	0.597623	0.54017	0.646217	0.639109	0.617836	0.625312	0.607214	0.604838	0.586657	0.603837	0.578069	0.617611	0.660277
8	0.700325	0.648599	0.661466	0.632571	0.631467	0.713069	0.727362	0.687249	0.644444	0.634129	0.724988	0.60601	0.741382	0.507774	0.643144	0.65135	0.678189	0.471418	0.440343	0.468105	0.423791	0.484676	0.4566	0.506119	0.459899	0.568719	0.580272	0.574092	0.522362	0.503133	0.555166	0.58742	0.584828	0.586902	0.603945	0.553375	0.571196	0.552141	0.624844	0.639809	0.6327	0.617819	0.609562	0.61988	0.584193	0.597215	0.604811	0.628872	0.654714
9	0.672112	0.58639	0.625129	0.630999	0.591712	0.684102	0.68348	0.670535	0.632995	0.607976	0.723254	0.614675	0.688785	0.461457	0.618534	0.630253	0.698682	0.464375	0.464781	0.481428	0.439433	0.497424	0.467824	0.482772	0.450035	0.586903	0.529848	0.549512	0.522302	0.525456	0.561462	0.56075	0.593712	0.60968	0.566498	0.594009	0.578292	0.525022	0.640071	0.616679	0.599249	0.612273	0.621635	0.593351	0.587668	0.606408	0.595276	0.621207	0.653381
10	0.698261	0.65531	0.656868	0.663839	0.604983	0.710476	0.765442	0.673133	0.654597	0.641645	0.69766	0.596106	0.695267	0.491272	0.627737	0.614223	0.68731	0.45905	0.432215	0.462704	0.406514	0.480121	0.448634	0.461641	0.448929	0.593039	0.528466	0.550467	0.521695	0.517101	0.55253	0.592284	0.604049	0.605329	0.60176	0.553877	0.56846	0.542135	0.646075	0.598892	0.619925	0.62815	0.626234	0.591239	0.586261	0.601647	0.589926	0.623764	0.619476
11	0.657496	0.588727	0.646514	0.558712	0.594088	0.700342	0.657964	0.657235	0.658881	0.681749	0.740734	0.665926	0.702639	0.573664	0.650927	0.632471	0.671921	0.466909	0.437616	0.483728	0.423534	0.484355	0.456432	0.466541	0.459444	0.571233	0.526535	0.5529	0.511584	0.535189	0.562184	0.575795	0.601743	0.598558	0.584602	0.553969	0.608253	0.531619	0.627846	0.597859	0.613227	0.581133	0.619211	0.572306	0.553289	0.607235	0.580756	0.619338	0.623808
12	0.695562	0.616221	0.62696	0.72106	0.61679	0.700736	0.710211	0.674019	0.638232	0.6988	0.774267	0.603713	0.721271	0.630379	0.653088	0.663984	0.673344	0.465143	0.437013	0.457228	0.438802	0.495583	0.463796	0.477413	0.466985	0.592097	0.542156	0.559828	0.515873	0.518253	0.557089	0.576255	0.594969	0.590123	0.585477	0.566738	0.578027	0.559454	0.629459	0.622442	0.602086	0.597151	0.61938	0.619819	0.567022	0.592381	0.599907	0.623392	0.629888
13	0.676605	0.596922	0.581507	0.612171	0.585902	0.70569	0.69838	0.702196	0.644073	0.657648	0.756264	0.567876	0.726712	0.549022	0.64979	0.630256	0.678766	0.491445	0.445689	0.484752	0.419202	0.481559	0.460011	0.488412	0.476006	0.583286	0.566736	0.528544	0.520991	0.523248	0.565821	0.581374	0.602671	0.632318	0.608005	0.57618	0.596468	0.527772	0.618301	0.61858	0.59083	0.616659	0.629594	0.555247	0.590924	0.592878	0.600863	0.617863	0.638955
14	0.683157	0.627442	0.702647	0.648558	0.602738	0.71043	0.695732	0.695121	0.667939	0.704665	0.7188	0.639856	0.724221	0.504362	0.637761	0.702315	0.718007	0.502758	0.4685	0.47944	0.455163	0.48392	0.478231	0.483762	0.472781	0.575319	0.554527	0.547767	0.506502	0.506599	0.556337	0.578611	0.583725	0.57081	0.583407	0.561134	0.584787	0.542618	0.635559	0.630378	0.617216	0.611144	0.608377	0.609811	0.591964	0.607346	0.599743	0.620475	0.623911
15	0.691101	0.651208	0.641212	0.674474	0.614686	0.69661	0.728128	0.713976	0.651762	0.66323	0.730619	0.670389	0.727615	0.641069	0.644873	0.623648	0.690097	0.474961	0.44844	0.476655	0.444964	0.486643	0.453148	0.489123	0.437867	0.5772	0.53755	0.563281	0.514548	0.526031	0.55792	0.581092	0.595416	0.601988	0.54198	0.565558	0.579814	0.53028	0.639486	0.663039	0.606018	0.64381	0.606876	0.600151	0.609643	0.589814	0.613814	0.618157	0.64566
16	0.650875	0.613732	0.623792	0.680126	0.576184	0.704337	0.655914	0.626988	0.640709	0.644361	0.75832	0.578582	0.710408	0.521557	0.637085	0.606381	0.68562	0.46076	0.44526	0.475299	0.423297	0.480278	0.446995	0.487986	0.446543	0.576509	0.539876	0.561278	0.515143	0.539409	0.558395	0.584421	0.578817	0.566726	0.561933	0.583322	0.585619	0.532729	0.642377	0.637002	0.624884	0.617912	0.614412	0.609245	0.618151	0.605754	0.586331	0.614485	0.633461
17	0.668873	0.618624	0.571977	0.652067	0.616166	0.699864	0.689017	0.662647	0.625441	0.628663	0.713107	0.631386	0.686574	0.527531	0.627527	0.642893	0.659621	0.47286	0.45389	0.473498	0.434631	0.495054	0.473271	0.468223	0.466751	0.588715	0.529429	0.521072	0.509183	0.539026	0.55884	0.576067	0.599919	0.594496	0.569223	0.55438	0.57874	0.558177	0.644611	0.640209	0.623238	0.62584	0.607883	0.58759	0.586206	0.61347	0.595731	0.616309	0.6466
18	0.653832	0.583798	0.545801	0.633128	0.583738	0.695565	0.699861	0.638709	0.63322	0.65902	0.723093	0.605255	0.697357	0.543169	0.642921	0.641559	0.683032	0.494797	0.441854	0.459669	0.417365	0.494972	0.445922	0.462553	0.44282	0.597963	0.52626	0.553132	0.51872	0.536902	0.574612	0.573894	0.594	0.599775	0.578386	0.588154	0.577634	0.551089	0.640628	0.601331	0.606821	0.626117	0.615317	0.58177	0.611359	0.570036	0.597543	0.623652	0.633689
19	0.653385	0.631321	0.50605	0.638655	0.593937	0.689635	0.670541	0.611236	0.654129	0.690122	0.750974	0.638392	0.723754	0.553902	0.620541	0.633658	0.698271	0.467117	0.462318	0.468892	0.43606	0.50118	0.463255	0.495145	0.464885	0.568742	0.520694	0.54565	0.520839	0.534275	0.542829	0.574173	0.586504	0.569091	0.587911	0.566835	0.581851	0.534942	0.653221	0.654537	0.602824	0.614774	0.616516	0.616982	0.578358	0.611905	0.598775	0.618008	0.611
20	0.668771	0.643223	0.662339	0.623039	0.61695	0.702216	0.713035	0.671918	0.64345	0.636147	0.723801	0.583906	0.699773	0.510189	0.645497	0.632004	0.675512	0.487296	0.437369	0.481431	0.424842	0.492845	0.466307	0.494769	0.442707	0.583574	0.548962	0.52016	0.519301	0.54229	0.535266	0.591291	0.599465	0.593904	0.586352	0.556763	0.577652	0.530266	0.635356	0.634325	0.596646	0.602949	0.606841	0.591359	0.590428	0.612206	0.611715	0.610094	0.656562
21	0.676002	0.623378	0.629815	0.575092	0.613333	0.69255	0.688919	0.628079	0.653195	0.636537	0.709414	0.615983	0.659985	0.495592	0.617976	0.647683	0.685255	0.463736	0.440492	0.422381	0.402235	0.489321	0.459546	0.450661	0.457812	0.579746	0.537499	0.560933	0.520851	0.516601	0.557867	0.59017	0.584056	0.575195	0.578177	0.5624	0.617701	0.544595	0.646861	0.642157	0.598677	0.611472	0.621979	0.612537	0.584288	0.58983	0.578237	0.608942	0.621816
22	0.685231	0.661411	0.613301	0.628535	0.581722	0.712152	0.738579	0.732491	0.642251	0.643169	0.701316	0.657446	0.693786	0.489225	0.638945	0.641885	0.636494	0.463463	0.429579	0.479185	0.392263	0.455319	0.451616	0.460946	0.442815	0.579708	0.515841	0.529684	0.510582	0.529094	0.547994	0.562496	0.606639	0.619149	0.5995	0.544357	0.558817	0.554743	0.643804	0.615901	0.601355	0.619663	0.617496	0.610685	0.583882	0.603006	0.594706	0.608471	0.62386
23	0.663144	0.648787	0.68325	0.622368	0.646037	0.708137	0.676664	0.661515	0.625793	0.662233	0.727723	0.619815	0.67857	0.463635	0.63244	0.622972	0.628718	0.461686	0.459844	0.462693	0.432096	0.491884	0.468343	0.47461	0.454361	0.571833	0.555463	0.535816	0.513842	0.534932	0.550673	0.570715	0.583202	0.6025	0.580922	0.564287	0.573697	0.545249	0.651833	0.631701	0.600865	0.633047	0.622556	0.606161	0.612757	0.592374	0.61691	0.614977	0.639667
24	0.682388	0.609487	0.592514	0.632857	0.594154	0.705049	0.705286	0.659939	0.639426	0.660082	0.70423	0.696948	0.744029	0.601743	0.634699	0.668652	0.690263	0.460821	0.443497	0.470902	0.416944	0.482282	0.452263	0.466114	0.450561	0.571832	0.56759	0.546504	0.519205	0.522464	0.553795	0.579797	0.584915	0.584898	0.591427	0.559298	0.603214	0.554821	0.637129	0.629212	0.620549	0.618792	0.617294	0.597448	0.592855	0.589336	0.592141	0.606284	0.632965
25	0.674414	0.630504	0.558145	0.662003	0.604448	0.68962	0.644449	0.650182	0.631406	0.621212	0.713325	0.67599	0.700346	0.485808	0.636602	0.67589	0.680483	0.457964	0.45534	0.411092	0.453592	0.490807	0.469147	0.47283	0.473005	0.584659	0.544637	0.520596	0.514765	0.519515	0.552879	0.575828	0.590405	0.586097	0.595308	0.546429	0.593592	0.517085	0.625964	0.617683	0.614016	0.607636	0.620727	0.614428	0.595198	0.602552	0.599971	0.617023	0.626915
26	0.673856	0.639356	0.58493	0.603239	0.57719	0.693123	0.642289	0.600103	0.66736	0.676846	0.732053	0.659408	0.68885	0.560716	0.635785	0.648635	0.700543	0.466648	0.412798	0.438656	0.407776	0.487576	0.473011	0.434875	0.417957	0.564732	0.513998	0.549611	0.519283	0.517825	0.544157	0.587797	0.585292	0.589339	0.599984	0.56238	0.552118	0.520965	0.658682	0.648457	0.616082	0.60352	0.612034	0.627395	0.631166	0.605821	0.594625	0.606443	0.601746
27	0.686983	0.632458	0.641912	0.645027	0.600087	0.693253	0.628721	0.6245	0.629831	0.651325	0.703118	0.614183	0.707739	0.497562	0.642825	0.668221	0.708336	0.46003	0.433786	0.472383	0.43519	0.51084	0.457417	0.4367	0.467728	0.561953	0.560869	0.548343	0.515656	0.517903	0.554859	0.58193	0.583707	0.585332	0.581654	0.52828	0.563592	0.532105	0.637009	0.637896	0.602846	0.615326	0.602637	0.582268	0.572325	0.583396	0.579772	0.60663	0.638259
28	0.670955	0.603168	0.641124	0.620174	0.569903	0.697605	0.699557	0.719953	0.66477	0.654876	0.676668	0.652881	0.698044	0.515932	0.627532	0.653868	0.730057	0.463331	0.422062	0.462253	0.370394	0.472056	0.443556	0.443347	0.417891	0.581658	0.583893	0.555436	0.507729	0.554211	0.556433	0.55724	0.5905	0.593036	0.568634	0.557581	0.582324	0.549565	0.619526	0.631196	0.604179	0.607832	0.597123	0.601419	0.587099	0.56843	0.581974	0.599129	0.616303
29	0.694344	0.584828	0.543641	0.724853	0.606484	0.707879	0.652674	0.658399	0.645523	0.624514	0.70333	0.627425	0.706199	0.556544	0.624872	0.627344	0.679865	0.465343	0.448769	0.436832	0.37195	0.452637	0.44453	0.434834	0.4207	0.580645	0.52686	0.56788	0.514973	0.522228	0.552501	0.569362	0.580379	0.573042	0.568142	0.550794	0.567261	0.52174	0.629568	0.6388	0.609527	0.612208	0.609004	0.608874	0.601203	0.616858	0.587347	0.600652	0.640956
30	0.65975	0.60806	0.590913	0.594057	0.597649	0.684299	0.67065	0.644585	0.612898	0.660935	0.691884	0.614994	0.689311	0.482195	0.621688	0.654349	0.644841	0.478127	0.434848	0.4928	0.423926	0.475116	0.490825	0.486802	0.443813	0.574468	0.57147	0.546304	0.514064	0.538931	0.5537	0.58688	0.591808	0.579557	0.599939	0.527982	0.563508	0.542264	0.635608	0.613971	0.611393	0.611551	0.605506	0.613462	0.573777	0.579733	0.578331	0.607431	0.606632
31	0.678371	0.62775	0.691926	0.668663	0.633617	0.70538	0.694489	0.649609	0.681814	0.654124	0.711746	0.568371	0.722096	0.558998	0.639155	0.672201	0.692826	0.460424	0.441664	0.447366	0.433033	0.475439	0.464258	0.469777	0.430071	0.598383	0.539694	0.533377	0.51587	0.533313	0.541467	0.558594	0.590262	0.579115	0.633358	0.553963	0.584314	0.527975	0.622803	0.629509	0.635596	0.6114	0.620329	0.619507	0.595122	0.598731	0.567847	0.597726	0.634431
32	0.657656	0.59985	0.585377	0.623015	0.581598	0.690582	0.672112	0.577409	0.652074	0.691975	0.740724	0.63349	0.707308	0.557734	0.623804	0.662019	0.675156	0.464865	0.416764	0.450415	0.422143	0.501026	0.453866	0.447255	0.410502	0.589466	0.533856	0.549218	0.517417	0.522016	0.561821	0.578355	0.603338	0.583588	0.590691	0.524342	0.580142	0.502307	0.624894	0.6263	0.585145	0.61834	0.599469	0.580677	0.589561	0.579096	0.57522	0.601307	0.640965
33	0.666068	0.604979	0.646636	0.653802	0.592579	0.701448	0.690179	0.6796	0.636822	0.656514	0.711687	0.544558	0.668526	0.399722	0.612783	0.64366	0.66436	0.455576	0.453562	0.418877	0.389948	0.474153	0.427855	0.432529	0.411073	0.57451	0.538901	0.535028	0.507971	0.524918	0.545792	0.551853	0.582456	0.585203	0.59321	0.535579	0.58581	0.517563	0.619069	0.595658	0.581743	0.573846	0.592464	0.564286	0.527335	0.574789	0.561952	0.592025	0.626712
34	0.66976	0.626795	0.68148	0.625126	0.633443	0.688571	0.685895	0.590955	0.638315	0.651207	0.743009	0.55882	0.683463	0.486086	0.63968	0.636921	0.662195	0.454935	0.421313	0.461666	0.432448	0.466927	0.445098	0.447829	0.444928	0.574721	0.551633	0.559837	0.526696	0.522966	0.534368	0.581304	0.579538	0.594399	0.596548	0.566939	0.575004	0.555082	0.616925	0.619386	0.582122	0.598057	0.589633	0.588241	0.552778	0.576356	0.580367	0.591171	0.62071
35	0.689633	0.628828	0.604988	0.667929	0.614347	0.704637	0.687679	0.642927	0.637783	0.597098	0.73213	0.588476	0.661724	0.511353	0.625412	0.643439	0.643542	0.465239	0.460798	0.484363	0.420086	0.486785	0.45436	0.452058	0.453128	0.574519	0.509278	0.547337	0.501246	0.534758	0.537974	0.598773	0.570482	0.565826	0.598804	0.533248	0.601915	0.529461	0.613526	0.633119	0.600452	0.618776	0.62026	0.59777	0.568709	0.592348	0.581241	0.61409	0.645219
36	0.681229	0.603935	0.64517	0.664755	0.556133	0.691015	0.655822	0.6477	0.635269	0.650407	0.700608	0.57551	0.69865	0.46221	0.610965	0.623447	0.638709	0.449738	0.411495	0.460213	0.403331	0.447442	0.459793	0.456855	0.428026	0.575908	0.57053	0.524771	0.510781	0.530636	0.554379	0.56033	0.585954	0.602623	0.631347	0.567074	0.552671	0.542699	0.619109	0.633211	0.587499	0.60206	0.580753	0.565272	0.586463	0.565576	0.569254	0.60023	0.597062
37	0.657523	0.621202	0.583496	0.643736	0.597959	0.695188	0.668831	0.671221	0.66975	0.673044	0.708865	0.624445	0.697319	0.503306	0.620159	0.596504	0.682726	0.465786	0.421525	0.452641	0.406491	0.495257	0.457912	0.45174	0.436506	0.583727	0.547064	0.538503	0.507289	0.544649	0.531849	0.560624	0.593879	0.606283	0.614867	0.567502	0.553519	0.524072	0.623564	0.61767	0.613703	0.574885	0.606245	0.5822	0.560199	0.57336	0.574898	0.593419	0.612418
38	0.682802	0.589064	0.645155	0.649168	0.591727	0.691857	0.725672	0.656291	0.648311	0.660527	0.719461	0.609659	0.692127	0.590689	0.594399	0.638107	0.647005	0.454992	0.483881	0.471845	0.405315	0.488818	0.465926	0.43811	0.463754	0.597613	0.550573	0.535531	0.50104	0.529586	0.537424	0.559249	0.591511	0.583542	0.637255	0.557127	0.570288	0.536223	0.629993	0.624211	0.592396	0.589876	0.596321	0.567102	0.559767	0.573646	0.560135	0.58443	0.630936
39	0.648744	0.607724	0.543306	0.624566	0.562224	0.686446	0.639975	0.63379	0.672999	0.648258	0.712591	0.611854	0.692692	0.545181	0.614991	0.627969	0.640213	0.44343	0.439053	0.41061	0.406724	0.469495	0.435902	0.427199	0.426672	0.585055	0.543806	0.544773	0.503661	0.517139	0.53765	0.560456	0.576575	0.617326	0.579156	0.54832	0.572692	0.514249	0.6156	0.62334	0.582497	0.590749	0.608605	0.553423	0.551868	0.563323	0.569183	0.593614	0.59818
40	0.661017	0.655603	0.674747	0.654905	0.615893	0.695586	0.721876	0.658463	0.67291	0.662675	0.710556	0.602221	0.738518	0.56529	0.631926	0.647711	0.723081	0.432964	0.458905	0.449439	0.424337	0.471609	0.465135	0.468059	0.397975	0.603511	0.530754	0.534895	0.514368	0.525867	0.545048	0.571111	0.581708	0.557047	0.581212	0.550688	0.565131	0.527196	0.636736	0.604011	0.575408	0.600633	0.606814	0.580824	0.577555	0.589805	0.567148	0.588583	0.641574
	WT			ATG5 cKO				area under the curve
Time (sec)	mean	SEM	N	mean	SEM	N
1	0.577815	0.00533212	158	0.584189	0.00644876	134		WT	ATG5 cKO			WT	ATG5 cKO
2	0.576315	0.0054046	158	0.585954	0.00686278	134		26.34	24.92		Number of values	158	134
3	0.571951	0.00534582	158	0.584118	0.00649121	134		24.26	24.59
4	0.578095	0.00531801	158	0.583272	0.0065691	134		24.04	24.83		Mean	22.27	22.46
5	0.575104	0.00525713	158	0.595622	0.00772948	134		25.01	24.77		Std. Deviation	2.479	2.956
6	0.572806	0.00514184	158	0.581191	0.00636547	134		23.45	27.15		Std. Error of Mean	0.1973	0.2553
7	0.575302	0.0055323	158	0.581943	0.00636624	134		27.21	25.2
8	0.570435	0.00532089	158	0.583003	0.00675016	134		26.88	26.64
9	0.570651	0.00508689	158	0.586374	0.00745261	134		25.68	26.41		Unpaired t test
10	0.575403	0.00548795	158	0.580218	0.00678102	134		25.35	25.51		P value	0.56
11	0.570626	0.00527439	158	0.579142	0.00670079	134		25.55	29.13		P value summary	ns
12	0.577081	0.00537193	158	0.581011	0.00648195	134		28.17	26.5		Significantly different (P < 0.05)?	No
13	0.573778	0.00520728	158	0.578368	0.0067602	134		24.09	27.86		One- or two-tailed P value?	Two-tailed
14	0.574554	0.00559378	158	0.574308	0.0063618	134		27.44	27.05		t, df	t=0.5835, df=290
15	0.577944	0.00592103	158	0.582224	0.00695929	134		20.75	23.75
16	0.568608	0.00533205	158	0.58076	0.00666559	134		24.75	21.96
17	0.572129	0.00506608	158	0.574283	0.006595	134		25.17	22.27
18	0.568168	0.00511519	158	0.576882	0.00702269	134		26.53	23.12
19	0.570934	0.00501648	158	0.573963	0.00622317	134		18.35	22.31
20	0.577349	0.00535606	158	0.570291	0.00644619	134		17.32	21.87
21	0.573708	0.00526722	158	0.581336	0.00697144	134		18.09	21.91
22	0.564933	0.00526199	158	0.576298	0.00687631	134		16.49	22.91
23	0.56807	0.00529322	158	0.571842	0.00628845	134		18.94	21.65
24	0.572588	0.00540506	158	0.577584	0.00737207	134		17.94	23.75
25	0.567363	0.00526352	158	0.56798	0.00702695	134		18.37	23.43
26	0.574457	0.00562499	158	0.573296	0.00688921	134		17.59	23.68
27	0.568592	0.00502063	158	0.573456	0.00662052	134		22.65	23.24
28	0.569938	0.00540458	158	0.571866	0.00652081	134		21.26	23.79
29	0.568897	0.00507135	158	0.570474	0.00607261	134		21.25	24
30	0.569191	0.00498281	158	0.570429	0.00651204	134		20.06	22.43
31	0.566366	0.00519336	158	0.573198	0.00701505	134		20.53	21.91
32	0.567879	0.00510986	158	0.568777	0.00722414	134		21.58	22.65
33	0.56299	0.00542534	158	0.572972	0.00723005	134		22.42	23.45
34	0.571111	0.00529419	158	0.570628	0.00732955	134		23.01	22.9
35	0.56892	0.00508968	158	0.571219	0.00689016	134		23.11	22.22
36	0.568827	0.00531723	158	0.564862	0.00734533	134		23.07	22.94
37	0.56746	0.00524223	158	0.565213	0.00679759	134		21.76	22.99
38	0.573041	0.00554752	158	0.56743	0.00734375	134		22.62	22.54
39	0.558429	0.00503243	158	0.565421	0.00710844	134		20.93	21.21
40	0.570433	0.00539193	158	0.561878	0.00625664	134		24.72	23.19
								24.56	22.6
								23.6	22.3
								23.8	23.01
								23.8	23.78
								23.32	21.75
								22.88	23.12
								23.15	23.64
								23.02	23.05
								23.81	24.52
								24.71	24.35
								23.16	19.2
								23.79	23.18
								21.89	22.92
								22.84	21.53
								22.67	23.08
								23.63	22.68
								22.75	25.5
								23.41	23.52
								24.18	25.15
								21.16	25.22
								21.85	25.07
								21.4	24.48
								21.31	26.03
								25.21	26.45
								22.08	25.98
								22.54	25.05
								22.25	26.17
								22.19	23.91
								21.18	24.32
								20.15	23.65
								19.85	22.69
								19.36	23.3
								19.68	20.96
								18.26	21.38
								19.96	21.19
								19.13	18.65
								19.55	19.76
								18.53	25.07
								18.61	23.88
								20.56	24.36
								25.17	24.62
								24	24.68
								26.92	24.4
								24	23.61
								24.23
								24.82	21.03
								23.77	23.68
								23.87	21.86
								25.27	20.61
								24.9	24.03
								25.29	20.06
								22.46	21.45
								25.7	19.62
								25.37	22.57
								23.24	23.31
								23.23	22.17
								24.27	23.78
								24.56	23.17
								23.01	20.99
								23.87	20.15
								24.15	17.57
								22.88	19.58
								22.89	18.22
								23.93	21.25
								24.21	22.56
								22.76	19.59
								22.89	15.5
								21.97	22.36
								22.4	21.1
								22.94	18.71
								20.46	17.13
								20.98	26.94
								21.2	15.45
								21.52	17.41
								22.6	18.02
								22.41	19.59
								21.44	19.79
								20.31	16.2
								21.98	22.22
								15.7	22.7
								24.27	20.46
								23.87	21.86
								25.02	19.9
								24.62	20.95
								23.05	17.27
								26.19	20.16
								23.62	22.99
								23.55	22.43
								22.9	19.55
								25.55	21.66
								23.08	24.75
								23.08	21.44
								21.53	25.41
								20.04	20.5
								22.98	18.72
								21.5
								20.16
								18.43
								18.9
								19.53
								18.61
								20.63
								22.27
								20.21
								19.77
								17.08
								20.95
								19.8
								20.03
								22.36
								20.25
								18.26
								18.92
								18.38
								22.68
								19.6
								22.09
								17.63
								17.87
[truncated: 243 more columns]

## Sheet: e
Fig. S5 e		source data
WB analysis of pAMPK /AMPK ratio in cerebellar tissue at the age of 3 months
			vinculin	AMPK							b-Actin	pAMPK
			Plot data	Plot data							Plot data	Plot data					pAMPK/AMPK
	Exp1	WT	16493	27694.7		1.67918	1.306		Exp1	WT	13155.4	11143.2		0.847042	1.06952		0.818927
		KO	24188.5	28368		1.17279	0.912146			KO	12962.1	12824.2		0.989362	1.24922		1.36954
	Exp2	WT	22669.6	32228.5		1.42166	1.10571		Exp2	WT	12174.8	11198.8		0.919838	1.16143		1.05039
		KO	28201.6	30944.5		1.09726	0.853405			KO	12602.1	10480.1		0.831615	1.05004		1.23041
	Exp3	WT	26342.4	27388.5		1.03971	0.808648		Exp3	WT	11358.2	10991.7		0.967729	1.2219		1.51104
		KO	31745.8	27316.1		0.860464	0.669235			KO	14051.8	5502.73		0.391602	0.494456		0.738837
	Exp4	WT	28635	28704.4		1.00242	0.779644		Exp4	WT	12659.7	5485.92		0.433339	0.547154		0.7018
		KO	32833.9	18442.3		0.561685	0.436856			KO	12688.7	3699.3		0.291542	0.368115		0.842646
	Unpaired t test				WT	ATG5 cKO
	P value	0.9174		Number of values	4	4
	P value summary	ns
	Significantly different (P < 0.05)?	No		Mean	1.021	1.046
	One- or two-tailed P value?	Two-tailed		Std. Deviation	0.3576	0.302
	t, df	t=0.1082, df=6		Std. Error of Mean	0.1788	0.151

## Sheet: g
Fig. S5 g						PC soma
GLUT1 mean greay value analysis in WT and ATG5 cKO cerebellum
							1 month																		3 months
							BKC WT 425			BKC KO 424			BKC WT 496			BKC KO 495			BKC WT 754			BKC KO 757			WT 237			KO 236			KO 889			KO 892			WT 893			KO 891			WT 271			KO 268
							Purkinje cells			Purkinje cells			Purkinje cells			Purkinje cells			Purkinje cells			Purkinje cells			Purkinje cells			purkinje cells			Purkinje cells			purkinje cells			Purkinje cells			purkinje cells			Purkinje cells			purkinje cells
Two-way ANOVA							cell	mean		cell	mean		cell	mean		cell	mean		cell	mean		cell	mean		cell	mean		cell	mean		cell	mean		cell	mean		cell	mean		cell	mean		cell	mean		cell	mean
							1	39.264		1	20.802		1	9.176		1	38.527		1	44.157		1	34.236		1	36.693		1	20.876		1	69.198		1	28.493		1	75.237		1	32.321		1	24.399		1	13.131
Holm-Šídák's multiple comparisons test	Predicted (LS) mean diff.	Below threshold?	Summary	Adjusted P Value			2	38.171		2	19.739		2	10.141		2	35.789		2	41.855		2	32.44		2	40.579		2	21.755		2	74.797		2	25.499		2	65.066		1	28.284		2	24.615		2	8.228
							3	40.006		3	20.723		3	14.029		3	37.442		3	37.852		3	39.227		3	32.204		3	20.434		3	75.889		3	19.09		3	71.667		2	34.269		3	21.777		3	13.392
WT - ATG5 cKO							4	39.848		4	19.669		4	12.111		4	35.477		4	50.804		4	40.092		4	44.397		4	19.293		4	66.104		4	24.063		4	74.23		3	34.511		4	20.075		4	20.313
1 month	1.678	No	ns	0.8607			5	41.025		5	21.644		5	13.871		5	39.077		5	46.643		5	33.061		5	35.19		5	19.457		5	66.602		5	26.599		5	69.303		4	38.469		5	18.859		5	14.768
3 months	5.325	No	ns	0.7861			6	38.653		6	18.899		6	14.573		6	34.146		6	47.422		6	32.426		6	39.267		6	17.592		6	68.716		6	34.455		6	66.591		5	41.044		6	21.243		6	19.911
							7	41.865		7	22.735		7	19.942		7	36.409		7	39.579		7	33		7	36.769		7	19.013		7	37.29		1	22.748		7	65.452		6	32.965		7	19.119		7	20.944
	WT			ATG5 cKO			8	41.082		8	21.803		8	12.199		8	34.726		8	41.888		8	37.376		8	36.45		8	21.222		8	50.492		2	29.648		8	68.418		7	36.222		8	21.8		8	19.831
	mean	SEM	N	mean	SEM	N	9	44.208		9	23.602		9	14.71		9	34.505		9	43.85		9	38.41		9	40.693		9	20.612		9	41.959		3	30.215		9	61.764		8	33.549		9	20.586		1	15.915
1 month	28.28	3.36113	3	26.6015	3.79514	3	10	41.539		10	17.974		10	12.037		10	32.833		10	33.45		10	37.37		10	40.581		10	21.007		10	52.541		4	26.998		10	57.498		9	39.163		10	19.046		2	11.99
3 months	37.8476	10.5413	3	32.5228	4.91466	5	11	42.923		11	26.628		11	13.817		11	33.012		11	45.484		11	29.607		11	36.124		1	19.383		11	37.682		5	25.411		11	65.951		10	40.432		11	17.482		3	14.539
							12	46.546		12	25.258		12	15.717		12	30.736		12	39.846		12	34.97		12	37.835		2	16.64		12	29.79		6	22.219		12	56.742		1	46.526		12	20.304		4	14.191
							13	46.657		13	27.182		13	16.555		13	33.794		13	43.742		13	30.338		13	39.653		3	15.432		13	47.375		1	38.781		13	69.74		2	42.073		13	18.464		5	23.327
							14	41.458		14	22.79		14	16.009		1	27.61		14	43.161		14	33.538		14	45.595		4	16.405		14	45.42		2	39.341		14	76.288		3	45.605		14	21.468		6	12.712
							1	29.371		1	20.492		15	15.176		2	22.605		15	39.154		15	29.051		15	41.129		5	16.184		15	34.343		3	40.864		15	68.048					1	23.902		7	17.945
							2	28.898		2	19.911		16	24.077		3	29.133		16	38.53		1	34.867		16	41.75		6	16.935		16	52.556		4	36.315		16	72.431		average	37.5309		2	22.544		8	21.768
							3	31.591		3	25.788		1	18.551		4	27.201		17	45.208		2	19.693		17	34.64		1	23.113		1	52.347		5	31.987		1	63.144					3	24.141		9	16.138
							4	30.273		4	18.836		2	24.792		5	27.227		18	43.683		3	29.664		1	39.14		2	22.775		2	46.655		1	44.688		2	40.115					4	25.189		10	15.911
							5	30.802		5	21.149		3	22.973		6	21.671		19	41.406		4	32.435		2	36.451		3	20.016		3	45.749		2	38.078		3	34.335					5	23.541		11	13.258
							6	34.099		6	17.879		4	33.856		7	25.818		20	36.239		5	36.324		3	33.034		4	23.377		4	47.654		3	42.005		4	52.882					6	23.524		12	9.589
							7	34.871		7	19.852		5	30.808		8	15.54		21	37.148		6	33.8		4	36.005		1	20.213		5	43.318		4	45.577		5	30.663					7	21.841		13	12.252
							8	29.904		8	19.028		6	26.005		9	26.958		22	19.428		7	29.17		5	33.168		2	20.142		6	43.16		5	40.379		6	40.828					8	21.177		1	35.464
							9	39.555		9	19.483		7	29.569		10	19.574		23	38.441		8	30.92		6	32.418		3	20.176		7	25.452		6	37.556		7	42.216					9	20.912		2	34.99
							10	41.56		10	19.984		8	34.239		11	28.032		24	39.805		9	34.528		7	37.327		4	19.871		8	37.592					8	46.467					10	19.212		3	32.274
							1	23.819		11	18.978		9	25.499		12	20.824		1	30.061		10	29.205		8	35.871		5	17.667		1	50.025		average	32.6526		9	43.136					11	18.385		4	32.843
							2	14.882		1	25.94		10	28.383		13	30.672		2	26.763		11	29.813		9	35.644		6	21.138		2	46.843					10	44.858					12	19.172		5	34.39
							3	18.02		2	18.448		1	17.068		14	26.649		3	18.923		1	42.594		10	41.61		7	19.3		3	29.047					11	52.58					13	18.923		6	38.88
							4	26.623		3	21.251		2	14.735		15	25.645		4	23.607		2	41.023		11	41.243		8	19.46		4	39.678					12	52.385					14	21.48		7	34.54
							5	29.042		4	18.187		3	17.15		16	25.73		5	28.593		3	45.633		1	31.075		9	19.718		5	38.183					1	62.802					15	21.493		8	39.105
							6	13.232		5	22.118		4	20.556		17	26.742		6	28.44		4	41.055		2	27.166					6	36.893					2	54.54					16	17.989		9	42.85
							7	22.068		6	20.032		5	20.223		1	27.099		7	28.126		5	39.629		3	31.18		average	19.6278		7	37.591					3	60.212								10	37.812
							8	31.899		7	18.337		6	25.748		2	28.311		8	31.289		6	38.837		4	32.197					1	43.072					4	48.702					average	21.0887		11	38.452
							9	23.686		8	18.629		7	23.682		3	26.822		9	25.264		7	43.798		5	30.253					2	44.708					5	54.407								12	36.497
							10	31.149		9	22.915		8	28.556		4	29.742		10	27.321		8	33.518		6	33.736					3	58.568					6	60.973								13	39.511
							11	31.432		10	19.24		9	12.623		5	26.216		11	22.961		9	37.447		7	32.038					4	45.751					7	53.561								14	39.664
							12	28.727		11	18.654		10	12.426		6	25.572		12	24.673		10	35.853		8	23.287					5	53.08					8	47.757								15	39.69
							13	31.197		12	24.654		11	15.205		7	25.631		13	28.544		11	21.135		9	31.157					6	54.537					9	49.55								16	36.662
							1	21.812		13	21.641		12	14.91		8	23.046		14	28.866		12	35.875		10	28.735					7	47.201					10	59.304
							2	21.731		14	22.941		13	14.937		9	29.907		1	38.12		13	38.525		11	28.964											11	55.037								average	24.9642
							3	24.42		15	23.604		1	14.267		10	31.857		2	34.486		1	12.61		12	32.54					average	47.8384
							4	19.957		1	14.6		2	37.729		11	32.362		3	35.539		2	8.938		13	30.581
							5	26.22		2	14.031		3	41.934		12	34.813		4	35.674		3	21.768		14	29.309											average	57.3046
							6	24.61		3	14.375		4	20.525		13	32.006		5	38.201		4	8.896		15	27.746
							7	24.021		4	15.86		5	19.079		1	32.254		6	31.923		5	12.805
							8	24.678		5	14.53		6	30.661		2	29.373		7	32.634		6	34.793
							9	21.247		6	14.061		7	22.465		3	28.908		8	32.745		7	15.612
							10	24.541		7	13.259		8	19.776		4	33.124		9	33.686		8	27.224
							11	24.534		8	15.209		9	29.745		5	24.653		10	29.859		9	29.458
							12	23.942		9	13.224		10	45.794		6	26.968		11	34.875		10	15.579		average	35.1494
							13	23.806		10	11.802		11	51.443		7	29.056		12	34.675		11	29.637
										11	13.863		12	28.852		8	34.176		13	30.452		12	33.915
										12	11.856		13	14.683		9	35.52		14	23.033		13	31.938
										13	14.223					10	33.166		15	33.596		14	33.665
										14	14.58		average	21.6074		11	33.89		16	32.432		15	15.992
							average	30.9093		15	15.498					12	30.761		17	30.934		16	31.552
										16	12.764					13	15.485		18	31.781		17	33.818
																14	19.05		19	31.143		18	30.918
																			1	24.937		19	28.444
										average	19.1277					avearge	29.1907		2	20.396		20	32.696
																			3	23.387		21	36.842
																			4	18.849		22	37.181
																			5	11.413		23	32.398
																			6	14.743		24	31.819
																			7	27.639		25	33.997
																			8	17.205		26	33.606
																			9	26.246
																			10	28.922		average	31.4859
																			11	27.42
																			12	26.818
																			13	29.346
																			14	19.628
																			average	32.3231

## Sheet: i
Fig. S5 i		source data
GLUT3 mean greay value analysis in WT and ATG5 cKO cerebellum																																3 months
PC soma						1 month
							BKC WT 1037			BKC KO 1038			BKC WT 1032			BKC KO 1033			BKC WT 953			BKC KO 952			BKC WT 915			BKC KO 944					WT 290			KO 279			WT 62			KO 61			WT 915			KO 920
								Purkinje cell soma			Purkinje cell soma			Purkinje cell soma			Purkinje cell soma			Purkinje cell soma			Purkinje cell soma			Purkinje cell soma			Purkinje cell soma				Purkinje cells			Purkinje cells			Purkinje cells			Purkinje cells			Purkinje cells			Purkinje cells
								cell	MGV		cell	MGV		cell	MGV		cell	MGV		cell	MGV		cell	MGV		cell	MGV		cell	MGV			cell	mean		cell	mean		cell	mean		cell	mean		cell	mean		cell	mean
	WT			ATG5 cKO				1	120.03		1	84.024		1	70.497		1	141.655		1	37.451		1	71.394		1	89.431		1	51.685			1	20.566		1	20.255		1	49.268		1	53.383		1	76.725		1	164.032
	mean	SEM	N	mean	SEM	N		2	92.352		2	99.46		2	68.147		2	97.407		2	84.824		2	50.572		2	92.96		2	60.902			2	18.399		2	14.233		2	43.506		2	39.642		2	71.294		2	169.649
1 M	72.5561	7.41724	4	74.6467	7.73697	4		3	64.631		3	91.61		3	67.496		3	104.049		3	35.934		3	70.282		3	98.85		3	52.104			3	17.917		3	16.094		3	48.043		3	43.824		3	68.976		3	181.25
3 M	47.1212	14.9437	3	55.2073	15.8779	3		4	63.573		4	86.038		4	66.384		4	94.054		4	78.276		4	63.37		4	100.218		4	60.599			4	46.715		4	15.885		4	45.988		4	46.118		4	71.642		4	199.675
								5	73.235		5	80.947		5	67.786		5	88.443		5	33.508		5	57.823		5	92.258		5	59.439			5	17.684		5	24.169		5	40.38		5	45.846		5	73.558		5	200.299
								6	63.926		1	157.524		6	64.367		1	105.225		6	29.284		6	63.395		6	111.173		6	63.487			6	18.829		6	23.859		6	39.363		6	42.462		6	72.119		6	160.549
Two-way ANOVA								7	60.434		2	130.394		7	68.733		2	96.31		1	77.86		7	60.886		1	67.006		7	61.689			7	24.162		7	22.931		7	39.949		7	47.583		7	71.844		7	191.535
								8	105.522		3	131.501		1	83.303		3	91.353		2	67.9		8	61.63		2	64.349		8	55.677			8	14.953		8	29.694		1	38.799		8	51.571		8	69.683		8	184.298
Holm-Šídák's multiple comparisons test	Predicted (LS) mean diff.	Below threshold?	Summary	Adjusted P Value				9	70.996		4	120.46		2	82.652		4	90.068		3	58.55		9	59.566		3	57.633		9	62.189			9	12.941		9	27.103		2	38.794		9	58.894		9	66.577		9	137.47
								1	45.163		5	114.603		3	79.532		5	79.481		4	62.796		1	45.758		4	70.416		10	60.882			10	27.902		10	16.713		3	30.852		10	58.273		10	66.577		1	23.614
WT - ATG5 cKO								2	55.11		6	58.38		4	77.764		6	127.113		1	36.558		2	49.171		5	48.335		11	69.83			11	43.761		11	27.293		4	38.952		11	62.226		11	65.519		2	39.29
1 M	-2.091	No	ns	0.8886				3	49.554		1	107.633		5	71.558		7	82.24		2	47.774		3	48.15		6	79.623		1	66.834			12	47.132		12	25.231		5	30.246		1	75.469		12	74.983		3	44.519
3 M	-8.086	No	ns	0.8708				4	49.665		2	113.236		6	73.866		8	74.323		3	42.928		4	43.276		1	109.79		2	59.832			13	44.264		13	26.438		6	30.564		2	50.851		13	69.313		4	36.348
								5	41.66		3	100.24		7	71.797		1	67.516		4	70.919		5	46.414		2	97.431		3	61.42			14	44.885		14	22.571		7	36.143		3	67.37		14	66.832		5	54.829
								6	47.885		4	98.601		8	77.835		2	90.163		5	48.08		6	46.92		3	73.9		4	59.424			15	42.213		15	19.671		8	25.011		4	71.415		15	63.481		6	36.715
								7	58.01		5	92.656		9	72.517		3	61.987		6	40.66		1	47.15		4	83.33		5	56.143			16	44.594		16	11.158		9	32.709		5	73.199		16	71.32		7	41.903
								8	59.687		6	98.809		1	109.987		4	82.6		1	43.925		2	44.681		5	66.227		6	51.43			17	41.353		17	22.308		10	27.237		6	66.932		1	53.311		8	39.748
								9	58.934		7	89.778		2	82.292		5	80.721		2	51.248		3	31.58		1	66.655		1	63.129			1	23.987		1	31.782		11	26.296		7	75.487		2	43.675		9	54.071
								1	146.638		1	80.812		3	119.19		6	74.373		3	29.083		4	40.81		2	61.442		2	52.332			2	21.088		2	38.212		12	31.224		8	84.897		3	61.582		10	43.014
								2	176.808		2	82.879		4	113.71		7	71.404		4	49.175		5	40.212		3	60.551		3	56.853			3	17.64		3	15.734		13	34.109		1	71.661		4	62.3		11	58.238
								3	119.572		3	85.877		5	122.009		1	74.874		5	38.404		6	35.851		4	57.863		4	57.871			4	25.714		4	41.89		14	30.842		2	111.506		5	71.526		12	51.005
								4	131.345		4	86.219		6	130.052		2	75.273		6	41.65		7	24.126		1	95.557		5	45.898			5	25.228		5	25.978		15	25.601		3	34.308		6	66.364		13	60.723
								5	108.01		5	91.797		7	116.447		3	68.236					1	118.145		2	75.808		6	49.947			6	22.265		1	27.192		16	27.709		4	63.624		7	52.164		1	30.348
								6	122.932		6	88.429		1	84.642		4	62.744		AVERAGE	50.3085		2	115.554		3	80.976		7	52.623			7	23.901		2	31.679		17	28.686		5	112.151		8	56.3		2	37.625
								7	136.679		7	91.866		2	81.704		5	63.817					3	112.149		4	68.623		1	107.032			8	24.849		3	12.064		18	30.689		6	72.529		9	59.646		3	37.297
								8	144.194		8	70.824		3	71.606		1	62.946					4	115.323		5	75.601		2	108.506			9	22.441		4	31.487		19	26.923		7	107.456		10	73.002		4	29.824
								1	85.215		9	100.095		4	66.612		2	56.614					5	103.621		6	86.889		3	105.584			10	19.874		5	27.535		1	43.499		8	63.856		11	70.598		5	50.514
								2	77.28		1	71.568		5	74.165		3	65.472					6	125.843		7	88.019		4	93.901			11	20.315		6	26.052		2	48.87		9	68.132		12	64.303		6	39.206
								3	83.16		2	79.16		6	60.192		4	58.79					7	100.873		8	74.877		5	46.301			12	20.13		7	27.352		3	40.763		10	58.018		1	152.293		7	30.503
								4	79.879		3	64.405		7	54.714		5	58.273					1	41.34		9	86.874		6	97.169			13	16.456					4	33.786		11	33.697		2	155.954		8	33.61
								5	74.598		4	74.401		8	70.523		6	60.417					2	41.127		10	95.94		7	108.271			14	20.938		average	24.2263		5	33.465		12	92.07		3	171.966		9	45.807
								6	76.435		5	76.404		9	68.386								3	36.01		11	88.698		8	83.619			15	16.697					6	35.142					4	153.779		10	43.715
								7	79.874		6	78.624		1	73.163		AVERAGE	80.9013					4	23.706					1	83.086			16	17.506					7	32.837		average	64.6597		5	171.532		1	109.398
								8	91.111					2	75.26								5	43.56		AVERAGE	80.2282		2	50.745			17	16.046					8	32.16					6	55.471		2	104.354
								1	61.043		AVERAGE	93.3107		3	68.666								6	34.312					3	89.061			1	56.067					9	31.216					7	179.041		3	117.029
								2	68.64					4	74.802								7	39.356					4	35.837			2	51.884					10	31.761					8	139.276		4	117.248
								3	65.119					5	72.55								8	28.851					5	66.334			3	53.877					11	34.349					9	159.281		5	87.679
								4	28.752					6	74.087														6	68.015			4	52.694					12	34.099					10	145.143		6	116.346
								5	55.627					7	74.492								AVERAGE	58.9942					7	44.466			5	22.907											11	150.425		7	129.24
								6	56.788																				8	35.075			6	24.954					average	34.9955					12	124.097		8	144.942
								7	74.397					AVERAGE	79.5765																		7	45.727											13	109.653		9	144.451
								8	64.058																				AVERAGE	65.3805			8	46.349											1	38.142		10	117.163
								9	56.452																								9	35.951											2	32.196		11	101.574
								10	79.925																								10	23.847											3	46.489		12	65.055
																																	11	31.819											4	40.661		13	97.641
								AVERAGE	80.1113																								12	26.966											5	30.463		14	84.316
																																	13	15.883											6	52.102		15	90.888
																																	14	45.014											7	45.371		16	97.828
																																													8	33.865		17	82.566
																																	average	29.5267											9	41.381		18	87.15
																																													10	38.366		19	76.185
																																													11	36.681		20	81.265
																																													12	32.145		21	64.073
																																													13	48.172		22	55.295
																																													14	36.577		23	87.211
																																													15	34.167		24	91.426
																																													16	35.801		25	75.964
																																													17	34.933		26	77.112
																																													18	32.863		27	72.423
																																													19	29.868		28	78.809
																																													20	34.965		1	156.313
																																													21	34.108		2	153.524
																																													22	30.977		3	164.948
																																													23	40.685		4	172.553
																																													24	38.571		5	123.132
																																													25	34.164		6	174.236
																																													26	32.852		7	149.912
																																													27	56.317		8	120.032
																																													28	30.955		1	35.736
																																													29	31.123		2	33.707
																																													30	32.353		3	18.979
																																													31	80.873		4	14.975
																																													32	73.599		5	24.396
																																													33	73.394		6	13.297
																																													34	78.269		7	8.678
																																													35	77.127		8	25.165
																																													36	74.87		9	7.046
																																													37	76.554		10	20.582
																																													38	71.987		11	15.606
																																													39	80.247		12	5.693
																																													40	71.051		1	15.196
																																													41	70.596		2	28.556
																																													42	70.751		3	23.071
																																													43	80.081		4	19.24
																																													44	53.97		5	38.424
																																													45	46.552		6	27.86
																																													46	60.627		7	18.224
																																													47	60.554		8	21.509
																																													48	71.581		9	35.773
																																													49	64.911		10	34.008
																																													50	55.971
																																													51	56.854			76.7358
																																													52	59.056
																																													53	72.912
																																													54	70.629
																																													55	64.458
																																													56	148.316
																																													57	154.766
																																													58	150.005
																																													59	152.787
																																													60	172.728
																																													61	56.337
																																													62	179.916
																																													63	134.713
																																													64	152.651
																																													65	146.41
																																													66	139.051
																																													67	121.288
																																													68	108.827
																																														76.8413

## Sheet: k
Fig. S5 k		source data
GLUT4 mean greay value analysis in WT and ATG5 cKO cerebellum								1 month																		3 months
PC soma																																													WT 915			KO 920
								BKC WT 425			BKC KO 424			BKC WT 496			BKC KO 495			BKC WT 754			BKC KO 757				WT 237						WT 173			KO 174			WT 289			KO 288			Purkinje cells			Purkinje cells
								Purkinje cells			Purkinje cells			Purkinje cells			Purkinje cells			Purkinje cells			Purkinje cells				Purkinje cells			KO 236			Purkinje cells			Purkinje cells			Purkinje cells			Purkinje cells			cell	mean		cell	mean
	WT			ATG5 cKO				cell	mean		cell	mean		cell	mean		cell	mean		cell	mean		cell	mean			cell	mean		cell	mean		cell	mean		cell	mean		cell	mean		cell	mean		1	29.793		1	100.854
	mean	SEM	N	mean	SEM	N		1	35.102		1	31.173		1	25.279		1	41.184		1	37.378		1	26.207			1	25.242		1	93.786		1	27.437		1	10.356		1	10.285		1	33.206		2	26.747		2	116.153
1 M	41.0121	9.06784	3	37.9797	7.04562	3		2	27.839		2	50.949		2	24.169		2	34.386		2	60.374		2	93.633			2	70.719		2	133.549		2	31.777		2	20.659		2	7.746		2	29.714		3	39.357		3	95.798
3 M	38.7004	11.5381	4	44.6516	16.5924	4		3	32.093		3	39.903		3	24.184		3	33.886		3	121.794		3	38.618			3	35.768		3	127.847		3	17.851		3	22.42		3	8.395		3	32.688		4	34.563		4	164.772
								4	30.37		4	42.244		4	27.219		4	30.993		4	40.829		4	68.228			4	53.307		4	80.895		4	23.537		4	13.663		4	5.841		1	11.703		5	50.65		5	128.38
								5	38.597		5	40.688		5	35.266		5	26.081		5	46.057		5	42.853			5	80.31		5	86.09		5	23.062		5	16.786		5	5.036		2	13.114		6	41.621		6	115.769
Two-way ANOVA								6	46.317		6	58.976		6	38.484		6	26.397		6	52.313		6	55.114			6	73.471		6	95.987		6	15.86		6	12.132		6	10.807		3	15.427		7	31.561		7	51.986
								7	31.123		7	68.491		7	42.22		7	30.14		7	9.721		7	51.186			7	84.852		7	119.801		7	17.039		7	15.326		7	7.295		4	14.221		8	26.133		8	48.82
Holm-Šídák's multiple comparisons test	Predicted (LS) mean diff.	Below threshold?	Summary	Adjusted P Value				8	30.266		8	46.96		8	28.326		8	34.108		8	12.767		8	48.928			8	61.075		1	67.13		8	17.073		8	20.553		1	40.644		5	11.797		9	69.012		9	118.645
								9	31.577		9	45.896		9	41.661		9	27.55		9	12.726		9	57.92			9	65.502		2	67.235		9	14.805		9	17.521		2	38.259		1	17.083		10	62.172		1	83.853
WT - ATG5 cKO								10	34.739		10	31.948		10	42.827		10	29.102		10	30.579		10	71.932			10	55.721		3	55.745		10	12.594		10	18.23		3	36.499		2	18.397		11	25.975		2	89.848
1 M	3.032	No	ns	0.928				11	34.208		11	34.563		11	34.631		1	29.891		11	48.38		11	51.029			11	50.96		4	54.788		11	15.673		11	13.98		4	39.673		3	20.096		12	28.343		3	92.593
3 M	-5.951	No	ns	0.928				12	38.308		12	54.866		12	42.314		2	22.411		12	65.95		1	28.31			12	39.354		5	71.402		12	19.998		12	14.871		5	35.007		4	20.145		13	24.061		4	111.088
								13	58.469		13	37.338		1	8.634		3	20.109		13	94.682		2	43.683			1	60.52		6	51.048		13	23.901		13	23.438		6	25.466		5	23.424		1	37.406		5	90.588
								14	48.358		14	32.176		2	22.502		4	23.552		1	72.516		3	51.873			2	60.279		1	51.265		14	28.458		14	16.381		7	29.449		1	16.706		2	42.038		6	111.833
								15	36.119		15	37.657		3	19.514		5	21.042		2	48.608		4	79.231			3	60.076		2	82.678		15	27.148		15	22.973		8	25.523		3	6.591		3	57.94		7	102.998
								16	38.16		1	32.145		4	29.695		6	19.789		3	66.07		5	23.727			4	32.987		3	86.286		16	25.147		16	14.833		9	25.865		4	13.746		4	36.757		8	84.243
								17	61.329		2	43.31		5	19.008		7	28.361		4	79.947		6	79.088			5	35.205		4	76.655		1	13.839		1	10.746		10	29.784		5	28.232		5	53.829		9	89.981
								1	51.786		3	35.306		6	15.741		8	29.831		5	30.417		7	47.966			6	34.372		5	90.718		2	7.519		2	20.883		11	24.143		6	8.523		6	51.16		10	133.013
								2	40.306		4	57.639		7	9.011		9	36.714		6	37.844		8	33.599			7	39.03		1	52.321		3	12.63		3	16.869		12	21.36					7	85.092		11	91.921
								3	40.174		5	31.885		8	14.814		10	28.896		7	18.269		9	69.102			8	38.468		2	47.401		4	8.325		4	12.895		13	22.399		average	18.6007		8	88.649		1	15.908
								4	57.379		6	43.565		9	11.11		11	17.044		8	31.667		10	63.903			9	47.8		3	45.402		5	8.325		5	13.838		14	25.898					9	44.816		2	49.284
								5	75.425		7	49.222		10	17.709		12	14.85		9	34.66		1	65.822			10	47.174		4	46.719		6	8.06		6	9.892		1	46.623					1	61.267		3	25.079
								6	59.141		8	37.951		11	15.049		13	29.542		10	26.356		2	69.614			1	76.856		5	41.079		7	7.123		7	17.63		2	43.302					2	47.02		4	21.607
								7	53.684		9	41.509		12	12.573		1	22.681		11	35.673		3	46.327			2	87.32		6	38.514		8	9.844		8	15.949		3	36.722					3	59.009		5	36.804
								8	52.482		10	40.327		13	21.3		2	21.117		12	33.511		4	25.726			3	78.917		7	50.64		9	11.247		9	13.508		4	35.924					4	60.879		6	16.442
								9	51.611		11	35.549		1	35.615		3	26.474		13	19.395		5	41.44			4	57.445		8	43.01		10	8.887		10	11.931		5	30.567					5	61.06		7	12.711
								10	77.913		12	20.252		2	28.527		4	25.437		14	30.17		6	61.575			5	62.647		9	29.128		11	3.998		11	14.149		6	37.029					6	53.047		8	38.864
								11	85.445		13	21.858		3	26.619		5	31.972		1	90.434		7	82.827			6	64.286					12	3.367		12	13.299		7	40.533					7	61.885		9	36.136
								12	40.855		14	33.977		4	28.609		6	24.826		2	66.887		8	58.686			7	87.534		4.03704	69.8933		13	12.013		13	23.056		8	41.792					8	97.329		10	83.412
								13	40.783		1	48.951		5	13.77		7	24.741		3	63.581		1	76.599			8	86.484					14	10.751		1	21.537		9	37.079					9	120.134		11	50.354
								14	53.444		2	29.039		6	25.771		8	18.337		4	76.936		2	55.826			9	79.451					15	4.828		2	18.015		10	35.921					10	91.471		12	70.744
								15	58.258		3	52.505		7	29.869		9	30.732		5	61.971		3	67.181			10	63.258					16	10.89		3	16.041		1	13.946								13	44.264
								1	47.033		4	40.125		8	5.519		10	26.874		6	60.642		4	48.246			11	85.276					17	9.115		4	10.989		2	12.156					average	53.1492		14	57.822
								2	51.609		5	32.117		9	9.327		11	31.879		7	48.705		5	55.399			12	92.094					1	18.65		5	7.924		3	16.193								15	97.761
								3	59.342		6	33.947		10	4.525		12	29.702		8	44.952		6	45.516			13	89.422					2	13.331		6	10.551		4	13.203
								4	55.904		7	22.249		11	5.031		13	22.111		9	26.17		7	48.719			14	94.873					3	12.442		7	14.231		5	17.465								average	76.5808
								5	58.559		8	31.951		12	9.493		14	31.338		10	31.111		8	58.662									4	14.911		8	8.031		6	15.222
								6	50.368		9	20.818		13	21.201		15	29.427		11	74.125		9	48.072			12	62.7237					5	12.675		9	7.624		7	21.307
								7	51.744		10	26.236		1	15.62		1	21.576		12	51.896		10	65.105									6	14.171		10	2.3		8	22.086
								8	54.86		11	20.654		2	22.515		2	19.767		13	68.627		11	39.299									7	14.154		11	9.345
								9	54.978		1	44.681		3	19.074		3	30.307		14	65.128		12	66.397									8	14.51		12	6.217		average	25.4473
								10	52.564		2	52.352		4	27.755		4	24.356		1	76.287		1	39.276									9	16.794		13	2.376
								11	53.69		3	38.108		5	33.814		5	11.486		2	66.304		2	31.368									10	11.367		14	12.969
								12	60.627		4	45.509		6	30.718		6	9.947		3	68.771		3	15.157									11	19.541		15	3.146
								13	45.644		5	32.411		7	31.253		7	20.995		4	50.847		4	38.655									1	4.714		16	3.154
								1	50.783		6	37.103		8	20.747		8	26.258		5	66.255		5	43.597									2	8.368		1	7.1
								2	77.957		7	31.663		9	13.116		9	18.98		6	59.003		6	35.01									3	6.447		2	10.251
								3	49.824		8	41.03		10	13.716		10	20.664		7	112.649		7	48.74									4	4.65		3	13.78
								4	59.81		9	37.746		11	24.543		11	27.882		8	55.455		8	40.234									5	13.012		4	11.831
								5	51.635		10	30.96		12	23.697		12	24.322		9	55.291		9	23.404									6	10.087		5	7.127
								6	39.915		11	33.378		13	7.777					10	44.751		10	17.308									7	12.926		6	12.292
								7	44.478		12	26.997		14	31.926					11	55.311		11	51.591									8	7.821		7	18.053
								8	40.693		13	25.687		15	19.746					12	6.075		12	23.492									9	12.548
								9	47.719		14	33.711		16	34.039		average	25.8009		13	21.349												10	9.55		average	13.5317
																				14	31.093		average	50.2075									11	6.907
														average	22.9106					1	43.584												12	7.323
											average	37.9306								2	36.222												13	9.417
																				3	67.088
																				4	46.433												average	13.4814
								average	49.0999											5	49.475
																				6	43.846
																				7	71.63
																				8	48.012
																				9	80.484
																				10	52.095
																				11	46.282
																				12	52.164
																				13	48.366
																				14	35.848
																				average	51.0259

## Sheet: m
Fig. S5 m		source data
Hexokinase II (Hk 2) mean greay value analysis in WT and ATG5 cKO cerebellum at the age of 1 month
PC soma
					WT 947				KO 952				WT 947	Purkinje cells		KO 944	Purkinje cells			WT 1032	Purkinje cells			KO 1033	Purkinje cells			WT 1037	Purkinje cells		Ko 1038	Purkinje cells
	WT	ATG5 cKO				cell	MGV			cell	MGV			cell	MGV		cell	MGV			cell	MGV			cell	MGV			cell	MGV		cell	MGV
	49.6157	84.7989				1	40.406			1	99.932			1	37.581		1	54.086			1	88.338			1	80.061			1	76.653		1	76.26
	58.9912	76.1054				2	40.038			2	98.758			2	41.677		2	50.657			2	84.616			2	85.123			2	73.491		2	82.908
	74.317	78.3636				3	40.079			3	89.375			3	52.769		3	52.201			3	87.858			3	91.291			3	74.767		3	76.137
	65.579	92.3173				4	38.986			4	114.136			4	61.411		4	67.672			1	69.599			4	91.69			4	74.039		4	75.972
						5	42.4			5	91.058			5	53.949		1	100.543			2	76.517			5	90.15			5	67.121		5	73.205
	WT	ATG5 cKO				6	44.822			6	93.746			6	76.969		2	71.928			3	82.588			6	97.229			6	71.203		6	70.35
Number of values	4	4				7	37.201			7	87.341			7	51.382		3	48.221			4	74.972			1	65.873			7	63.942		1	86.017
						8	46.405			8	88.759			8	75.468		4	99.498			5	83.855			2	69.64			8	71.784		2	68.3
Mean	62.13	82.9				9	41.5			9	84.848			9	97.762		5	90.233			6	79.068			3	69.36			1	78.078		3	151.887
Std. Deviation	10.44	7.281				1	59.217			10	86.987			10	76.825		6	49.428			7	72.736			4	76.349			2	78.368		4	64.477
Std. Error of Mean	5.219	3.64				2	51.341			1	86.441			11	75.553		7	95.896			8	77.624			5	64.378			3	77.436		5	71.199
						3	53.402			2	73.625			12	83.389		8	100.403			1	72.449			6	75.232			4	79.213		6	152.13
						4	44.514			3	83.096			13	84.881		9	89.775			2	76.795			7	61.047			5	75.09		7	102.381
Unpaired t test						5	48.663			4	84.232			1	70.885		10	88.247			3	61.033			8	56.727			6	73.799		1	114.974
P value	0.0172					6	42.02			5	92.281			2	39.552		11	83.368			4	69.42			1	91.463			7	79.497		2	118.562
P value summary	*					1	54.979			6	87.247			3	65.163		1	90.371			5	63.076			2	79.824			8	85.671
Significantly different (P < 0.05)?	Yes					2	57.249			1	106.065			4	39.557		2	84.025			6	66.552			3	93.068			9	78.654		average	92.3173
One- or two-tailed P value?	Two-tailed					3	57.242			2	88.92			5	73.396		3	76.041			7	60.061			4	84.917			1	49.429
t, df	t=3.264, df=6					4	59.477			3	92.284			6	72.56		4	78.009			1	74.957			5	86.392			2	57.05
						5	55.808			4	95.224			7	71.471		5	71.83			2	68.724			6	89.601			3	47.427
						6	53.259			5	93.459			8	67.549		6	69.462			3	72.362			7	81.331			4	40.402
						7	50.177			6	88.527			9	80.664		7	63.931			4	65.05			8	88.426			5	54.218
						1	51.234			7	99.116			10	79.825		8	74.6			5	75.311			1	72.765			6	51.026
						2	53.526			8	88.634			1	51.804						6	73.57			2	64.37			7	47.06
						3	52.256			9	94.41			2	45.218		average	76.1054			7	83.022			3	71.652			8	49.12
						4	58.797			1	82.211			3	29.608						8	74.642			4	78.225			9	30.515
						5	58.155			2	72.778			4	31.576						9	71.765			5	83.122
						6	56.106			3	85.379			5	32.936										1	71.896			average	65.579
						7	53.659			4	81.308			6	34.352						average	74.317			2	70.225
						8	45.199			5	78.376			7	29.21										3	80.497
						9	56.619			6	83.517			8	64.179										4	70.168
						1	42.673			1	48.099			9	38.598										5	71.125
						2	46.292			2	52.565														6	82.782
						3	48.895			3	54.848			average	58.9912
						4	53.832			4	61.082														average	78.3636
						5	49.738			5	64.097
							49.6157
											84.7989
					PC
						KO
						84.7989	0.798634	1.36496
						76.1054	0.949546	1.22502
						78.3636	1.19624	1.26137
						92.3173	1.05558	1.48597

## Sheet: n
Fig. S5 n		source data
qPCR analysis of Glut2 mRNA in WT and ATG5 cKO cerebellum at the age of 3 months
Glut2	WT	WT	WT	WT	KO	KO	KO	KO		GAPDH	WT	WT	WT	WT	KO	KO	KO	KO
	1	2	3	8	4	5	6	7			1	2	3	8	4	5	6	7
	36.5356	34.4319	35.5757		36.4672	34.7199		35.3725			17.3759	16.8722	17.241	20.0531	18.5673	17.7352	16.8321	18.3054
	36.3352	34.4252	35.3127	36.4825			36.5842	34.9764			17.336	16.929	17.5249	19.9725	18.6123	17.0343	16.9862	18.5176
	35.4607		35.4589	36.4415	35.9348		34.9262				17.3164	16.7596	17.2108	19.9331	18.9552	17.0375	17.1209	18.9163
	36.1105	34.4286	35.4491	36.462	36.201	34.7199	35.7552	35.1745			17.3428	16.8536	17.3256	19.9862	18.7116	17.269	16.9797	18.5798
GLUT2-GAPDH CT
delta CT
	WT	WT	WT	WT	KO	KO	KO	KO					summary
	1	2	3	8	4	5	6	7
	18.7677	17.575	18.1235	16.4758	17.4894	17.4509	18.7754	16.5947					WT	ATG5 cKO
													0.410426	0.995518
													0.938181	1.02246
average delta CT	WT				KO								0.641446	0.40824
	17.7355				17.5776								2.00995	1.85088
																One-tailed unpaired t-test
													WT	ATG5 cKO		Unpaired t test
delte delta CT	WT	WT	WT	WT	KO	KO	KO	KO				Number of values	4	4		P value	0.4428
	1	2	3	8	4	5	6	7								P value summary	ns
	1.03223	-0.160516	0.388023	-1.25973	-0.246097	-0.284629	1.03993	-1.14079				Mean	1	1.069		Significantly different (P < 0.05)?	No
												Std. Deviation	0.7071	0.5932		One- or two-tailed P value?	One-tailed
=2^-(value)	0.488954	1.11769	0.764176	2.39452	1.18599	1.2181	0.48635	2.20502				Std. Error of Mean	0.3536	0.2966		t, df	t=0.1501, df=6
average	WT
	1.19133
normalized	WT	WT	WT	WT	KO	KO	KO	KO
to WT	1	2	3	8	4	5	6	7
	0.410426	0.938181	0.641446	2.00995	0.995518	1.02246	0.40824	1.85088		0.88559
