# Supplementary material for: Autophagy regulator ATG5 preserves cerebellar function by safeguarding its glycolytic activity
Source: Nat Metab. 2025 Jan 15;7(2):297–320. doi: 10.1038/s42255-024-01196-4 (PMC11860254; doi:10.1038/s42255-024-01196-4)
Supplement: Supplementary file 19 — Excel file with source data and statistics. [file 42255_2024_1196_MOESM19_ESM.xlsx]

## Sheet: c
Fig. S6 e
Tranferrin488 m.g.v. in PC soma
	cntr	+Pitstop						al 3128 WT		Purkinje cells						Purkinje cells					al 3145		Purkinje cells						Purkinje cells
	87.112	59.036						cntr	image	cell	area	MGV		+ Pitstop	image	cell	area	MGV			cntr	image	cell	area	MGV		+ Pitstop	image	cell	area	MGV
	102.268	46.002			cntr	+Pitstop			5	1	87.65	87.112			4	1	225.274	59.036				5	1	164.108	108.953			5	1	154.737	18.974
	88.929	53.917		Number of values	76	75				2	138.047	102.268				2	230.479	46.002					2	151.809	138.802				2	137.884	21.668
	88.718	59.781								3	79.516	88.929				3	305.571	53.917					3	113.288	100.208				3	102.486	21.867
	72.787	40.722		Mean	97.26	38				4	145.628	88.718				4	193.519	59.781					4	173.998	93.154			4	1	119.86	24.672
	54.528	33.792		Std. Deviation	29.32	12.84			4	1	241.867	72.787			3	1	178.683	40.722					5	137.819	79.392				2	74.961	27.829
	58.663	29.62		Std. Error of Mean	3.364	1.482				2	218.767	54.528				2	255.694	33.792					6	176.471	79.041				3	121.356	20.252
	87.85	31.938								3	253.221	58.663				3	171.265	29.62				4	1	168.923	175.34				4	106.846	22.219
	72.963	52.345							3	1	194.072	87.85				4	269.164	31.938					2	222.508	121.192				5	87.845	24.949
	84.028	51.758		Unpaired t test						2	154.607	72.963			2	1	217.888	52.345					3	151.777	137.098			3	1	184.572	74.29
	76.029	35.266		P value	<0.0001				2	1	386.128	84.028				2	86.999	51.758					4	173.413	162.583				2	128.872	45.58
	83.128	35.094		P value summary	****					2	373.96	76.029			1	1	282.145	35.266					5	139.478	121.68			2	1	158.154	36.944
	72.239	38.846		Significantly different (P < 0.05)?	Yes					3	369.925	83.128				2	307.913	35.094					6	234.253	119.761				2	127.343	26.665
	51.86	39.468		One- or two-tailed P value?	Two-tailed					4	250.196	72.239				3	230.056	38.846					7	168.662	136.648				3	121.844	20.866
	53.977	39.781		t, df	t=16.05, df=149				1	1	198.725	51.86				4	227.616	39.468				3	1	173.803	113.185				4	142.504	21.796
	71.665	38.854								2	218.767	53.977											2	252.994	121.919				5	95.784	26.113
	107.128	47.97								3	174.324	71.665						43.3989					3	208.16	134.923			1	1	153.501	20.097
	77.851	45.213																					4	152.395	168.12				2	112.181	14.591
	68.149	43.557										75.4215										2	1	161.505	145.708				3	149.857	16.733
	101.619	40.537																					2	116.671	159.32
	84.007	41.69						al 3130 WT		Purkinje cells						Purkinje cells							3	109.546	147.242						27.0058
	75.87	58.196						cntr	image	cell	area	MGV		+ Pitstop	image	cell	area	MGV					4	76.002	105.64
	93.767	47.765							7	1	323.075	107.128			5	1	180.766	39.781					5	128.156	113.105
	103.204	57.249								2	438.737	77.851				2	97.475	38.854				1	1	216.099	118.555
	116.847	42.272								3	534.065	68.149				3	172.111	47.97					2	241.476	139.57
	89.261	48.558							6	1	418.305	101.619				4	209.917	45.213					3	194.951	134.621
	94.275	47.209								2	338.301	84.007				5	161.505	43.557					4	193.877	102.214
	99.484	57.247								3	302.708	75.87				6	155.518	40.537					5	232.171	110.221
	109.498	43.351								4	282.145	93.767				7	200.937	41.69
	71.939	47.609							5	1	166.352	103.204			4	1	115.728	58.196							125.489
	82.49	44.861								2	195.341	116.847				2	218.767	47.765
	82.448	43.959								3	235.555	89.261				3	168.923	57.249			al 3146		Purkinje cells						Purkinje cells
	115.238	31.542								4	177.772	94.275				4	184.149	42.272			cntr	image	cell	area	MGV		+ Pitstop	image	cell	area	MGV
	102.648	27.339								5	214.993	99.484			3	1	164.628	48.558				2	1	186.101	55.219			4	1	120.771	66.058
	98.191	37.892								6	155.648	109.498				2	282.568	47.209					2	172.502	51.311				2	164.693	71.872
	116.371	40.477							4	1	191.372	71.939				3	242.843	57.247					3	205.232	57.724				3	158.251	40.404
	69.931	18.974								2	139.381	82.49			2	1	157.601	43.351					4	186.199	59.563			3	1	148.23	42.958
	108.953	21.668								3	232.789	82.448				2	221.76	47.609					5	180.082	79.209				2	284.293	37.717
	138.802	21.867								4	57.88	115.238				3	236.075	44.861					6	227.616	75.342				3	200.287	34.209
	100.208	24.672							3	1	243.916	102.648				4	149.272	43.959				1	1	151.777	68.107				4	124.154	26.015
	93.154	27.829								2	231.488	98.191			1	1	188.672	31.542					2	167.394	83.112				5	174.128	30.453
	79.392	20.252							1	1	253.514	116.371				2	104.731	27.339					3	209.266	76.411				6	177.902	32.366
	79.041	22.219								2	162.286	69.931				3	189.095	37.892					4	174.128	67.121			2	1	160.984	37.069
	175.34	24.949														4	167.231	40.477					5	182.457	82.298				2	156.364	35.98
	121.192	74.29										93.3436											6	173.803	81.149				3	132.451	36.986
	137.098	45.58																44.2331											4	148.23	30.032
	162.583	36.944																							69.7138				5	233.57	49.21
	121.68	26.665																										1	1	177.772	34.384
	119.761	20.866																											2	182.36	23.806
	136.648	21.796																											3	98.191	26.257
	113.185	26.113																											4	149.076	29.158
	121.919	20.097																											5	129.588	31.313
	134.923	14.591																											6	231.781	37.21
	168.12	16.733																											7	192.218	29.46
	145.708	66.058
	159.32	71.872																													37.2818
	147.242	40.404
	105.64	42.958
	113.105	37.717
	118.555	34.209
	139.57	26.015
	134.621	30.453
	102.214	32.366
	110.221	37.069
	55.219	35.98
	51.311	36.986
	57.724	30.032
	59.563	49.21
	79.209	34.384
	75.342	23.806
	68.107	26.257
	83.112	29.158
	76.411	31.313
	67.121	37.21
	82.298	29.46
	81.149

## Sheet: d
Fig. S6 d
	WT al 3145				MGV					ratio		WT al 3145				MGV					ratio		WT al 3145				MGV					ratio		WT al 3145				MGV					ratio			WT am 17599
	control	image	ROI	area	extracellular GLUT2		total GLUT2					+Pitstop	image	ROI	area	extracellular GLUT2		total GLUT2					+ ULK1-inhibitor	image	ROI	area	extracellular GLUT2		total GLUT2					-AB	image	ROI	area	extracellular GLUT2		total GLUT2						control	image	ROI	area
		4	1	0.846	137.154		30.038	120.152		1.1415			4	1	2.245	59.449		48.536	194.144		0.306211			2	1	1.106	78.088		59.118	236.472		0.330221			2	1	1.041	12.281		47.938	191.752		0.0640463				9	1	0.846
			2	1.692	62.365		55.115	220.46		0.282886				2	1.562	47.042		56.792	227.168		0.20708				2	0.911	91.143		95.679	382.716		0.238148				2	1.041	42.094		53.25	213		0.197624					2	0.651
			3	0.683	68.286		56.571	226.284		0.301771				3	0.846	32.423		26.154	104.616		0.309924				3	1.171	87.611		81.333	325.332		0.269297				3	1.659	16.02		61.471	245.884		0.0651527					3	0.846
			4	1.432	94.568		52.727	210.908		0.448385				4	1.887	35.276		54.241	216.964		0.162589				4	1.041	79.281		83.188	332.752		0.238259				4	0.846	14.577		65.462	261.848		0.0556697					4	0.846
			5	0.39	61.417		71.417	285.668		0.214994				5	1.366	28.857		25.024	100.096		0.288293				5	1.106	77.765		54.676	218.704		0.355572				5	0.26	8.375		51.625	206.5		0.0405569					5	0.521
		3	1	0.846	62.5		73.115	292.46		0.213704				6	0.651	33.05		39.55	158.2		0.208913				6	0.651	79.5		79.85	319.4		0.248904				6	0.846	13.962		58.154	232.616		0.0600217					6	0.651
			2	1.041	65.75		59.812	239.248		0.274819				7	0.846	32.538		36.692	146.768		0.221697				7	0.521	63.438		87	348		0.182293				7	1.659	14.647		66.627	266.508		0.054959					7	1.432
			3	1.106	53.324		66.059	264.236		0.201804				8	0.358	37.091		44.182	176.728		0.209876			1	1	1.041	99.938		88.125	352.5		0.283512				8	2.082	16		79.547	318.188		0.0502847					8	0.098
			4	0.521	64.688		78.312	313.248		0.206507				9	1.106	37.441		50.353	201.412		0.185893				2	2.277	77.686		82.171	328.684		0.236355				9	2.277	16.929		74.071	296.284		0.0571377					9	0.846
			5	0.846	85.077		59.615	238.46		0.356777				10	1.366	43.952		36.476	145.904		0.301239				3	2.863	135.705		222.659	890.636		0.152369				10	0.26	10.25		44.375	177.5		0.0577465					10	1.106
			6	1.366	81.143		39.214	156.856		0.517309			3	1	2.082	45.828		80.359	321.436		0.142573				4	1.301	85.05		138.9	555.6		0.153078				11	0.521	15.875		83.5	334		0.0475299					11	1.106
			7	0.846	63.923		37	148		0.431912				2	1.887	34.828		85.328	341.312		0.102042				5	0.358	75.273		76.182	304.728		0.247017				12	0.781	16		85.583	342.332		0.0467383					12	0.846
			8	0.846	67.346		34.346	137.384		0.490203				3	1.041	38.406		41.219	164.876		0.232939				6	2.798	52.337		65.244	260.976		0.200543			1	1	1.106	11.971		60.588	242.352		0.0493951					13	0.358
			9	1.009	58.258		79.097	316.388		0.184135				4	0.781	45.5		43.458	173.832		0.261747				7	3.774	48.741		51.121	204.484		0.238361				2	0.846	13.154		58.923	235.692		0.0558101					14	0.683
			10	0.651	56		35.15	140.6		0.398293				5	1.562	37.146		67.708	270.832		0.137155				8	2.408	54.284		61.419	245.676		0.220958				3	1.366	8.881		57.119	228.476		0.0388706					15	0.683
			11	0.846	56.538		69.462	277.848		0.203485				6	1.106	30.324		46.941	187.764		0.161501				9	0.39	20.5		40.417	161.668		0.126803				4	2.603	11.625		181.488	725.952		0.0160135				8	1	0.846
			12	0.26	53		91	364		0.145604				7	3.123	25.156		45.802	183.208		0.137308															5	0.781	13.625		93	372		0.0366263					2	0.651
		2	1	1.041	59.469		55.344	221.376		0.268633				8	0.846	30.769		49.962	199.848		0.153962											0.232606				6	1.204	12.432		61	244		0.0509508					3	0.521
			2	0.846	60.462		62.577	250.308		0.24155				9	0.39	23.833		40.083	160.332		0.148648						75.3963		85.4426							7	1.041	15.469		87.938	351.752		0.043977					4	1.009
			3	1.432	55.705		55.341	221.364		0.251644				10	1.985	28.918		73.672	294.688		0.0981309															8	1.009	8.677		59.71	238.84		0.0363298					5	1.204
			4	1.171	58.806		91.167	364.668		0.161259				11	0.781	32.917		57.042	228.168		0.144267															9	0.293	10.111		55.889	223.556		0.045228					6	1.106
			5	1.952	49.5		88.35	353.4		0.140068				12	2.863	34.42		54.784	219.136		0.157071															10	1.952	11.867		61.5	246		0.0482398					7	0.846
		1	1	0.521	52.25		127.938	511.752		0.1021				13	0.098	27.667		45	180		0.153706															11	0.651	15.7		85.6	342.4		0.0458528					8	1.106
			2	0.846	56.769		100.308	401.232		0.141487				14	0.748	24.565		46.174	184.696		0.133002															12	1.041	10.438		59	236		0.0442288					9	1.106
			3	0.683	42.762		35.762	143.048		0.298935			2	1	1.041	31.125		40.281	161.124		0.193174															13	0.651	11.05		63.35	253.4		0.0436069					10	0.846
			4	1.106	31.176		43.824	175.296		0.177848				2	0.293	30.778		43.556	174.224		0.176658															14	1.106	11.647		65.059	260.236		0.0447555					11	1.204
			5	0.39	35.417		43.833	175.332		0.202				3	0.195	26		40.333	161.332		0.161158																											12	0.683
			6	0.26	63.5		108.875	435.5		0.145809				4	0.358	32.182		29.091	116.364		0.276563																						0.0537443					13	0.521
			7	1.041	50.562		121.906	487.624		0.103691				5	1.041	24.969		41.219	164.876		0.151441																											14	1.432
			8	0.521	40.688		27.062	108.248		0.375878				6	0.846	22.077		38.654	154.616		0.142786																										7	1	1.041
			9	0.521	64.938		68.125	272.5		0.238305				7	1.106	16.735		25.176	100.704		0.16618																											2	2.57
														8	0.846	16.962		28.808	115.232		0.147199																											3	1.659
					61.7207		65.1117			0.257393				9	0.358	20.545		39.182	156.728		0.131087																											4	3.156
														10	0.521	19.25		30.875	123.5		0.15587																											5	1.887
	cntr	+Pitstop	+ ULK1-inhibitor	-AB										11	0.358	28.364		39.636	158.544		0.178903																											6	1.887
	0.324537	0.223807	0.17384	0.057226									1	1	1.171	17.667		38.944	155.776		0.113413																											7	2.277
	0.257393	0.181588	0.232606	0.084785										2	0.846	23.423		26.269	105.076		0.222915																											8	1.171
	0.421116	0.157003	0.147514	0.053744										3	1.432	19.614		26.023	104.092		0.188429																											9	1.009
	0.461854	0.313842	0.221656											4	1.432	21.864		27.591	110.364		0.198108																											10	1.106
														5	1.171	24.111		60.361	241.444		0.0998617																											11	0.521
	cntr	+Pitstop	+ ULK1-inhibitor	-AB										6	0.39	22.417		31.917	127.668		0.175588																											12	1.204
Number of values	4	4	4	3																																												13	1.952
																					0.181588																											14	1.952
Mean	0.3662	0.2191	0.1939	0.06525												30.3775		43.9865																													6	1	1.041
Std. Deviation	0.09263	0.06895	0.04009	0.01701																																												2	2.57
Std. Error of Mean	0.04631	0.03447	0.02005	0.009818																																												3	1.659
																																																4	3.156
Two-way ANOVA																																																5	1.887
Holm-Šídák's multiple comparisons test		Mean Diff.	Below threshold?	Summary	Adjusted P Value																																											6	1.887
cntr vs. +Pitstop		0.1472	Yes	*	0.0312	A-B																																										7	2.277
cntr vs. + ULK1-inhibitor		0.1723	Yes	*	0.0148	A-C																																										8	1.171
cntr vs. -AB		0.301	Yes	***	0.0004	A-D																																										9	1.009
+Pitstop vs. + ULK1-inhibitor		0.02516	No	ns	0.5908	B-C																																										10	1.106
+Pitstop vs. -AB		0.1538	Yes	*	0.0312	B-D																																										11	0.521
+ ULK1-inhibitor vs. -AB		0.1287	Yes	*	0.0469	C-D																																										12	1.204
																																																13	1.952
																																																14	1.952
																																																15	1.009
																																																16	0.26
																																																17	1.041
																																																18	0.521
																																																19	0.39
																																																20	0.39
																																																21	0.781
																																																22	0.846
																																															5	1	1.432
																																																2	1.171
																																																3	1.204
																																																4	2.798
																																																5	1.171
																																																6	0.26
																																																7	1.366
																																																8	1.952
																																															4	1	1.041
																																																2	0.683
																																																3	0.846
																																																4	1.041
																																																5	1.009
																																																6	1.106
																																															3	1	1.366
																																																2	1.692
																																																3	0.553
																																																4	1.366
																																																5	2.212
																																																6	0.781
																																																7	1.041
																																																8	0.846
																																																9	0.455
																																																10	1.204
																																															2	1	2.277
																																																2	1.659
																																																3	1.432
																																																4	1.009
																																																5	1.692
																																																6	0.39
																																																7	1.692
																																																8	0.683
																																																9	1.659
																																																10	1.106
																																															1	1	1.204
																																																2	0.651
																																																3	1.204
																																																4	0.683
																																																5	0.26
																																																6	0.683
																																																7	0.521
																																																8	1.659
																																																9	1.041

[truncated: 74 more columns]

## Sheet: f
Fig. S6f
% of RAB5 puncta overlapping with GLUT2
				BEQ 677 WT Purkinje cell soma									BEQ 675 KO Purkinje cell soma									BEQ 674 KO Purkinje cell soma									BEQ 323 WT Purkinje cell soma									BEQ 324 KO Purkinje cell soma									BEQ 87 WT Purkinje cell soma
	WT	ATG5 cKO		image	cell	area	# of rab5 puncta		# of rab5 & GLUT2 positive puncta		in %		image	cell	area	# of rab5 puncta		# of rab5 & GLUT2 positive puncta		in %		image	cell	area	# of rab5 puncta		# of rab5 & GLUT2 positive puncta		in %		image	cell	area	# of rab5 puncta		# of rab5 & GLUT2 positive puncta		in %		image	cell	area	# of rab5 puncta		# of rab5 & GLUT2 positive puncta		in %		image
	27.0816	20.9874		9	1	243.363	14	0.0575272	5	0.357143	35.7143		6	1	94.124	6	0.0637457	0	0	0		7	1	166.841	12	0.0719248	1	0.0833333	8.33333		5	1	215.691	12	0.0556351	1	0.0833333	8.33333		6	1	183.834	12	0.0652763	5	0.416667	41.6667		5
	16.4014	23.0134			2	243.884	15	0.0615046	5	0.333333	33.3333			2	165.539	7	0.0422861	1	0.142857	14.2857			2	242.973	12	0.0493882	1	0.0833333	8.33333			2	240.237	11	0.0457881	1	0.0909091	9.09091			2	166.926	14	0.0838695	2	0.142857	14.2857
	20.5393	26.6853			3	167.882	12	0.0714788	6	0.5	50			3	184.052	3	0.0162997	0	0	0			3	239.589	15	0.0626072	2	0.133333	13.3333			3	240.89	8	0.0332102	1	0.125	12.5			3	207.825	8	0.0384939	2	0.25	25
	18.6538	14.8906			4	284.293	15	0.0527625	3	0.2	20			4	164.238	5	0.0304436	1	0.2	20			4	239.589	8	0.0333905	1	0.125	12.5			4	214.32	8	0.0373274	1	0.125	12.5			4	183.605	14	0.0762506	1	0.0714286	7.14286
					5	151.809	8	0.0526978	4	0.5	50		5	1	200.091	10	0.0499773	4	0.4	40			5	216.392	7	0.0323487	2	0.285714	28.5714			5	239.519	15	0.0626255	3	0.2	20			5	175.608	9	0.0512505	1	0.111111	11.1111
	WT	ATG5 cKO			6	139.381	9	0.0645712	4	0.444444	44.4444			2	162.155	11	0.0678363	1	0.0909091	9.09091			6	126.302	7	0.0554227	1	0.142857	14.2857		4	1	293.736	9	0.0306398	1	0.111111	11.1111			6	158.113	10	0.0632459	1	0.1	10
Number of values	4	4		6	1	294.118	17	0.0577999	5	0.294118	29.4118			3	225.404	9	0.0399283	2	0.222222	22.2222		6	1	191.437	12	0.0626838	3	0.25	25			2	166.697	14	0.0839847	2	0.142857	14.2857			7	166.142	11	0.0662084	3	0.272727	27.2727		4
					2	170.192	10	0.0587572	4	0.4	40			4	268.415	10	0.0372557	1	0.1	10			2	301.211	18	0.0597588	7	0.388889	38.8889			3	285.641	9	0.0315081	1	0.111111	11.1111		5	1	252.837	12	0.0474614	2	0.166667	16.6667
Mean	20.67	21.39			3	231	23	0.0995671	5	0.217391	21.7391			5	219.027	7	0.0319595	1	0.142857	14.2857			3	242.973	12	0.0493882	5	0.416667	41.6667		3	1	276.665	5	0.0180724	1	0.2	20			2	167.546	6	0.0358111	0	0	0
Std. Deviation	4.598	4.936			4	241.541	12	0.049681	4	0.333333	33.3333			6	200.189	6	0.0299717	0	0	0			4	249.22	13	0.0521627	9	0.692308	69.2308			2	301.341	9	0.0298665	3	0.333333	33.3333			3	189.579	5	0.0263742	2	0.4	40
Std. Error of Mean	2.299	2.468			5	189.875	12	0.0631995	3	0.25	25			7	259.501	6	0.0231213	0	0	0			5	306.156	10	0.0326631	6	0.6	60			3	317.27	10	0.0315189	3	0.3	30			4	155.24	5	0.0322082	3	0.6	60		3
					6	254.067	10	0.0393597	3	0.3	30		4	1	216.327	7	0.0323584	3	0.428571	42.8571			6	450.678	18	0.0399398	7	0.388889	38.8889			4	403.311	12	0.0297537	2	0.166667	16.6667			5	204.593	11	0.0537653	3	0.272727	27.2727
					7	231	11	0.047619	3	0.272727	27.2727			2	176.113	4	0.0227127	2	0.5	50		5	1	173.217	11	0.0635042	1	0.0909091	9.09091			5	271.083	7	0.0258223	1	0.142857	14.2857			6	227.899	10	0.0438791	3	0.3	30
Unpaired t test				4	1	240.37	11	0.0457628	3	0.272727	27.2727		3	1	167.882	6	0.0357394	1	0.166667	16.6667			2	321.838	13	0.040393	2	0.153846	15.3846											4	1	226.789	18	0.0793689	3	0.166667	16.6667
P value	0.8369				2	180.57	9	0.0498422	2	0.222222	22.2222			2	214.212	7	0.0326779	4	0.571429	57.1429			3	201.848	17	0.0842218	4	0.235294	23.5294			average	266.646	9.92308	0.0396733	1.61538	0.164014	16.4014			2	258.973	18	0.0695053	10	0.555556	55.5556
P value summary	ns				3	255.857	9	0.0351759	4	0.444444	44.4444			3	170.192	9	0.0528815	4	0.444444	44.4444			4	237.637	22	0.0925782	5	0.227273	22.7273												3	256.231	8	0.0312218	6	0.75	75		2
Significantly different (P < 0.05)?	No				4	250.781	12	0.0478505	7	0.583333	58.3333		2	1	201.881	5	0.0247671	1	0.2	20			5	236.661	24	0.101411	10	0.416667	41.6667												4	241.053	13	0.05393	3	0.230769	23.0769
One- or two-tailed P value?	Two-tailed				5	232.789	18	0.0773232	3	0.166667	16.6667			2	218.767	9	0.0411397	0	0	0		4	1	220.849	8	0.0362238	1	0.125	12.5												5	202.504	10	0.0493817	3	0.3	30
t, df	t=0.2150, df=6				6	274.857	16	0.0582121	4	0.25	25			3	200.157	4	0.0199843	1	0.25	25			2	270.042	15	0.0555469	1	0.0666667	6.66667											3	1	184.748	12	0.0649533	2	0.166667	16.6667
					7	188.802	18	0.095338	3	0.166667	16.6667			4	196.74	6	0.0304971	1	0.166667	16.6667			3	303.098	19	0.062686	4	0.210526	21.0526												2	248.332	15	0.060403	2	0.133333	13.3333
					8	160.464	11	0.0685512	2	0.181818	18.1818		1	1	206.143	7	0.033957	3	0.428571	42.8571			4	267.374	34	0.127163	4	0.117647	11.7647												3	132.718	10	0.0753477	3	0.3	30
				3	1	245.413	26	0.105944	8	0.307692	30.7692			2	157.015	6	0.0382129	2	0.333333	33.3333			5	199.05	7	0.035167	2	0.285714	28.5714												4	235.276	12	0.0510039	1	0.0833333	8.33333		1
					2	258.46	17	0.0657742	5	0.294118	29.4118			3	169.964	5	0.029418	0	0	0			6	273.816	22	0.0803459	4	0.181818	18.1818												5	253.424	17	0.0670813	3	0.176471	17.6471
					3	250.391	18	0.0718876	2	0.111111	11.1111			4	292.622	8	0.027339	1	0.125	12.5		3	1	262.169	19	0.0724723	1	0.0526316	5.26316												6	203.875	16	0.0784795	7	0.4375	43.75
					4	230.479	37	0.160535	5	0.135135	13.5135			5	251.692	9	0.035758	3	0.333333	33.3333			2	235.555	11	0.0466982	1	0.0909091	9.09091
					5	280.356	21	0.0749048	6	0.285714	28.5714												3	255.304	6	0.0235014	1	0.166667	16.6667												average	203.486	11.5	0.0568655	2.95833	0.266853	26.6853
					6	285.399	16	0.0560619	2	0.125	12.5			average	199.298	6.88	0.0356107	1.48	0.209874	20.9874			4	235.49	10	0.0424646	2	0.2	20
					7	268.903	19	0.0706574	4	0.210526	21.0526											2	1	211.414	16	0.0756809	5	0.3125	31.25
					8	196.74	12	0.0609942	0	0	0												2	417.231	10	0.0239675	3	0.3	30
					9	246.291	11	0.0446626	4	0.363636	36.3636												3	221.565	6	0.0270801	1	0.166667	16.6667
					10	271.409	35	0.128957	4	0.114286	11.4286											1	1	174.779	12	0.0686581	1	0.0833333	8.33333
				2	1	181.416	13	0.0716585	2	0.153846	15.3846												2	122.332	14	0.114443	1	0.0714286	7.14286
					2	352.096	30	0.085204	9	0.3	30												3	290.8	10	0.0343879	1	0.1	10
					3	245.706	35	0.142447	4	0.114286	11.4286
					4	245.576	23	0.0936574	6	0.26087	26.087												average	255.244	14.36	0.0593099	3.28	0.230134	23.0134
					5	179.659	14	0.0779254	5	0.357143	35.7143
					6	281.104	24	0.0853777	4	0.166667	16.6667
					7	277.59	14	0.0504341	4	0.285714	28.5714
					8	236.336	7	0.0296188	2	0.285714	28.5714
					average	234.877	16.5128	0.0700329	4.05128	0.270816	27.0816
[truncated: 23 more columns]

## Sheet: h
Fig. S6h
% of RAB11A puncta overlapping with GLUT2
					BKC WT 1177									BKC KO 1174									BKC WT 1186									BKC KO 1185									BKC WT 1189
	WT	ATG5 cKO			image	cells	area	# Rab11a puncta		# of Rab11a/GLUT2 puncta		%		image	cells	area	# Rab11a puncta		# of Rab11a/GLUT2 puncta		%		image	cells	area	# Rab11a puncta		# of Rab11a/GLUT2 puncta		%		image	cells	area	# Rab11a puncta		# of Rab11a/GLUT2 puncta		%		image	cells	area	# Rab11a puncta		# of Rab11a/GLUT2 puncta		%
	34.5871	26.7442			6	1	319.609	33	0.103251	6	0.181818	18.1818		3	1	205.537	15	0.0729796	3	0.2	20		4	1	360.988	25	0.0692544	9	0.36	36		3	1	331.099	34	0.102688	10	0.294118	29.4118		6	1	297.632	19	0.0638372	4	0.210526	21.0526
	27.1316	23.5703				2	290.32	23	0.0792229	4	0.173913	17.3913			2	242.662	25	0.103024	8	0.32	32			2	340.207	20	0.0587877	6	0.3	30			2	298.395	24	0.0804303	7	0.291667	29.1667			2	192.218	16	0.0832388	3	0.1875	18.75
	19.2793	27.5621				3	252.393	29	0.1149	6	0.206897	20.6897			3	284.347	34	0.119572	14	0.411765	41.1765		3	1	160.067	15	0.0937108	4	0.266667	26.6667			3	170.926	16	0.0936078	3	0.1875	18.75			3	184.572	17	0.092105	3	0.176471	17.6471
	21.5712	43.9373				4	281.2	37	0.131579	9	0.243243	24.3243			4	268.225	26	0.0969335	5	0.192308	19.2308			2	250.765	29	0.115646	4	0.137931	13.7931			4	213.905	19	0.0888245	5	0.263158	26.3158			4	270.986	29	0.107017	3	0.103448	10.3448
						5	334.447	25	0.0747503	4	0.16	16			5	254.48	10	0.0392958	2	0.2	20		2	1	193.962	23	0.11858	7	0.304348	30.4348			5	249.354	17	0.0681762	6	0.352941	35.2941			5	192.869	18	0.0933276	4	0.222222	22.2222
	WT	ATG5 cKO			5	1	324.555	19	0.0585417	3	0.157895	15.7895			6	186.3	28	0.150295	8	0.285714	28.5714			2	297.645	22	0.0739136	4	0.181818	18.1818		2	1	151.622	15	0.0989302	3	0.2	20		5	1	215.383	20	0.0928578	2	0.1	10
Number of values	4	4				2	280.622	24	0.0855243	8	0.333333	33.3333			7	286.595	23	0.0802526	3	0.130435	13.0435			3	270.644	27	0.099762	10	0.37037	37.037			2	312.817	18	0.0575416	6	0.333333	33.3333			2	184.214	16	0.0868555	4	0.25	25
						3	323.335	32	0.0989686	7	0.21875	21.875			8	248.185	31	0.124907	7	0.225806	22.5806			4	276.734	32	0.115635	6	0.1875	18.75			3	176.893	18	0.101756	7	0.388889	38.8889			3	207.444	26	0.125335	5	0.192308	19.2308
Mean	25.64	30.45				4	285.824	26	0.0909651	6	0.230769	23.0769		2	1	419.552	29	0.0691213	6	0.206897	20.6897		1	1	139.06	13	0.0934848	3	0.230769	23.0769			4	127.086	19	0.149505	4	0.210526	21.0526			4	245.153	25	0.101977	3	0.12	12
Std. Deviation	6.814	9.153				5	114.587	12	0.104724	3	0.25	25			2	496.435	46	0.0926607	14	0.304348	30.4348			2	313.303	24	0.0766032	5	0.208333	20.8333		1	1	255.308	40	0.156674	7	0.175	17.5			5	153.501	19	0.123778	2	0.105263	10.5263
Std. Error of Mean	3.407	4.576				6	285.824	36	0.125952	10	0.277778	27.7778			3	254.48	24	0.09431	6	0.25	25			3	261.236	32	0.122495	10	0.3125	31.25			2	180.591	9	0.0498364	1	0.111111	11.1111			6	250.293	17	0.0679204	4	0.235294	23.5294
					4	1	343.182	25	0.0728476	10	0.4	40			4	425.043	41	0.0964608	10	0.243902	24.3902			4	205.786	24	0.116626	6	0.25	25			3	239.52	27	0.112725	2	0.0740741	7.40741			7	176.634	19	0.107567	6	0.315789	31.5789
						2	246.034	34	0.138192	8	0.235294	23.5294			5	347.742	27	0.0776438	10	0.37037	37.037			5	168.573	11	0.0652536	4	0.363636	36.3636			4	216.258	22	0.10173	4	0.181818	18.1818			8	120.771	15	0.124202	1	0.0666667	6.66667
Unpaired t test						3	319.866	20	0.0625262	8	0.4	40		1	1	300.34	24	0.0799094	6	0.25	25			6	188.033	25	0.132955	8	0.32	32												9	174.779	11	0.0629366	3	0.272727	27.2727
P value	0.4314					4	336.791	44	0.130645	12	0.272727	27.2727			2	290.963	39	0.134038	10	0.25641	25.641			7	263.298	29	0.110141	8	0.275862	27.5862			average		21.3846	0.0971097	5	0.235703	23.5703			10	112.442	18	0.160083	2	0.111111	11.1111
P value summary	ns					5	345.43	37	0.107113	10	0.27027	27.027			3	265.399	38	0.143181	11	0.289474	28.9474																				4	1	225.274	26	0.115415	6	0.230769	23.0769
Significantly different (P < 0.05)?	No					6	242.148	24	0.0991129	9	0.375	37.5			4	188.58	22	0.116661	9	0.409091	40.9091			average		23.4	0.0975232	6.26667	0.271316	27.1316												2	129.946	20	0.15391	3	0.15	15
One- or two-tailed P value?	Two-tailed					7	260.004	39	0.149998	16	0.410256	41.0256																														3	331.989	21	0.0632551	3	0.142857	14.2857
t, df	t=0.8433, df=6				3	1	242.192	19	0.0784502	3	0.157895	15.7895			average		28.3529	0.099485	7.76471	0.267442	26.7442																					4	105.024	10	0.0952163	3	0.3	30
						2	281.169	30	0.106697	11	0.366667	36.6667																													3	1	159.943	13	0.081279	4	0.307692	30.7692
						3	281.885	31	0.109974	12	0.387097	38.7097																														2	191.828	14	0.072982	3	0.214286	21.4286
						4	257.776	11	0.0426727	9	0.818182	81.8182																														3	139.381	15	0.107619	2	0.133333	13.3333
						5	366.737	12	0.032721	11	0.916667	91.6667																														4	198.204	9	0.0454078	3	0.333333	33.3333
						6	283.902	26	0.0915809	9	0.346154	34.6154																														5	189.095	21	0.111055	4	0.190476	19.0476
						7	336.804	24	0.0712581	11	0.458333	45.8333																													2	1	268.155	14	0.0522086	3	0.214286	21.4286
					2	1	190.851	29	0.151951	19	0.655172	65.5172																														2	258.134	18	0.0697312	2	0.111111	11.1111
						2	307.718	17	0.0552454	2	0.117647	11.7647																														3	153.501	12	0.0781754	2	0.166667	16.6667
						3	364.492	23	0.0631015	3	0.130435	13.0435																														4	185.971	18	0.0967893	4	0.222222	22.2222
						4	335.796	15	0.04467	2	0.133333	13.3333																														5	195.797	12	0.061288	2	0.166667	16.6667
						5	349.005	34	0.0974198	20	0.588235	58.8235																														6	234.644	13	0.0554031	3	0.230769	23.0769
						6	333.616	20	0.0599492	18	0.9	90
						7	482.497	34	0.0704668	10	0.294118	29.4118																														average		17.3667	0.0917591	3.2	0.192793	19.2793
						average		26.375	0.0907803	8.71875	0.345871	34.5871
[truncated: 24 more columns]

## Sheet: j
Fig. S6 j
GLUT2 m.g.v. in VPS35+ puncta in PC soma
				BKC WT 1177				BKC KO 1174				BKC WT 1182				BKC KO 1185				BKC WT 1186				BKC KO 892				BKC WT 1189				BKC KO 1194
	WT	ATG5 cKO		image	ROI	m.g.v		image	ROI	m.g.v		image	ROI	m.g.v		image	ROI	m.g.v		image	ROI	m.g.v		image	ROI	m.g.v		image	ROI	m.g.v		image	ROI	m.g.v
	50.6532	52.8992		4	1	53.5		5	1	50.406		5	1	48.154		7	1	49.125		5	1	132.167		6	1	64.75		4	1	20.375		6	1	45.143
	41.9877	49.6773			2	96.667			2	52.312			2	57.449			2	43.375			2	42.719			2	96.714			2	26.5			2	43
	37.3461	48.5025			3	8.833			3	52.613			3	61.071			3	44			3	47.188			3	97.125			3	29.15			3	54.312
	39.3173	55.3286			4	14.778			4	28.562			4	19.423			4	45.667			4	49.625			4	78.75			4	11.885			4	21.188
					5	8.188			5	71.5			5	13.875			5	62.917			5	47.75			5	56.667			5	18.312			5	53.889
	WT	ATG5 cKO			6	84.545			6	50.667			6	54.231			6	58.727			6	56.812			6	84.812			6	12.667			6	33.8
Number of values	4	4			7	90.917			7	48.625			7	38.167			7	96.636			7	49.667			7	68.062			7	42.583			7	64.613
					8	28.45			8	55.938			8	33.625			8	95			8	35.833			8	53.568			8	25.969			8	61.846
Mean	42.33	51.6			9	39.462			9	63.667			9	53.283			9	32.129			9	55			9	108.167			9	39			9	61.214
Std. Deviation	5.868	3.103			10	62.375			10	57.157			10	60			10	4.667			10	118.125			10	87.692			10	27.375			10	51.875
Std. Error of Mean	2.934	1.551			11	23.5		4	1	33.406			11	65.636		6	1	74.778			11	44.667			11	79.048			11	28.25			11	17.692
					12	37.364			2	31.667			12	27.087			2	49.955			12	53.917			12	63.5			12	18.5			12	59.667
					13	84.167			3	37.438			13	43.65			3	69.25			13	48.125			13	89.571			13	32.346			13	42.556
	Unpaired t test				14	15.875			4	40.333			14	77.885			4	15.833			14	29.667			14	96.923			14	36.294			14	43.833
	P value	0.0314			15	38			5	18.806			15	82.125			5	3.6			15	55.125			15	71.238			15	31.19			15	49.8
	P value summary	*			16	55.167			6	54.7			16	57.147			6	13			16	51.333			16	126.875			16	36.583			16	37.323
	Significantly different (P < 0.05)?	Yes			17	38.062			7	48.85			17	58.255			7	77.308			17	42.9			17	43.938			17	9			17	25.35
	One- or two-tailed P value?	Two-tailed			18	66.583		3	1	81.75			18	37.267			8	30.231			18	43.583			18	40			18	30.875			18	51.188
	t, df	t=2.795, df=6			19	34.6			2	84.476			19	63.545			9	30.875			19	32.375			19	79.6			19	8.5			19	23.429
					20	1.111			3	97.156			20	74.712			10	111.2			20	27.45			20	90.5			20	32.583			20	18.429
					21	58.667			4	85.875			21	78.8			11	10.857			21	42.917			21	91			21	11.5			21	50.844
					22	14.417			5	88.971			22	8.312			12	73			22	38.167		5	1	81.742			22	11.871			22	74.5
					23	73			6	83.214			23	15.189			13	127.972			23	62.25			2	75.833			23	30.769			23	50.613
					24	53.333			7	74.857			24	38.897			14	86.111			24	46.423			3	102.062			24	22.952			24	42.618
					25	17.312			8	70.5		4	1	15.412			15	101.5			25	36.875			4	31.265			25	34.853		5	1	68
					26	56.5			9	91.917			2	13.182			16	97.029			26	55.364			5	37.562			26	24.05			2	58.844
					27	26.667		2	1	11.595			3	47.923			17	63.438			27	47.875			6	11.545			27	14.75			3	52.708
					28	55.875			2	51.559			4	32.167			18	43.25			28	42.25			7	40.2			28	27.333			4	104.5
					29	99.583			3	39.619			5	31.25			19	30.762			29	30.938			8	29.95			29	29.65			5	79.812
					30	91			4	56.846			6	45.25		5	1	20.762			30	78.05			9	15.636			30	27.5			6	99.9
					31	40.115			5	104.583			7	23.364			2	12.571			31	56.5			10	13.818			31	28			7	65.968
					32	51.667			6	15.162			8	30.821			3	39.382			32	49.812			11	10.875		3	1	59.8			8	71.154
				3	1	159.875			7	91.143			9	27.765			4	59.438			33	56.375			12	10.333			2	57.9			9	89.438
					2	125.545			8	45.923			10	18.182			5	105.81			34	25.111			13	33.25			3	66.167			10	7.946
					3	65			9	77.45			11	24.333			6	77.824			35	86.667			14	40.286			4	77.654			11	8.294
					4	92.375			10	29.196			12	5.619			7	69.05			36	31.25			15	43.5			5	43.875			12	76.725
					5	89.375			11	41.4			13	35.028			8	19.077			37	31.909			16	61.846			6	82.938			13	106.917
					6	29.875			12	34.2			14	63.5			9	8.406			38	33.188			17	40.7			7	24.5			14	83
					7	117.444			13	33.452			15	45.667			10	52.667			39	52.083			18	59.688			8	29.4			15	6.323
					8	36.375			14	40			16	21.2			11	13.125			40	27.222			19	53.5			9	11.647			16	4.808
					9	41.75			15	67.375			17	36.7			12	63.2			41	75.833			20	40.812			10	69			17	69.219
					10	50.75		1	1	54.25			18	16.5			13	61.9			42	39.25			21	73.677			11	92			18	70.732
					11	64.15			2	57.625			19	0			14	61.381			43	72.417			22	72.429			12	55.25			19	48.808
					12	55.375			3	65.094		3	1	33.054			15	25.5			44	27.889			23	63.667			13	46.85			20	58.375
					13	16.182			4	55.135			2	72.125			16	36.108			45	19.25			24	59.583			14	46.677			21	96.294
					14	60			5	61.667			3	42		4	1	65.452			46	19			25	58.5			15	48.385			22	58.594
					15	45.625			6	23.938			4	5.514			2	5.73		4	1	16.583			26	60.875			16	75.625			23	56.8
					16	61.111			7	13.619			5	30.5			3	48.667			2	51.714			27	83.583			17	45.562			24	77.581
					17	88.75			8	54.206			6	24.531			4	2.143			3	32.75			28	45.25			18	53.952			25	46.568
					18	45.875			9	37			7	9.938			5	63.562			4	17.273		4	1	134.125			19	51.5			26	56.714
					19	50.167			10	29			8	53.692			6	39.364			5	19.889			2	41.375			20	37.083			27	68
				2	1	60.192			11	27			9	64.692			7	50.75			6	33.25			3	28.25			21	48.6			28	68.103
					2	0.083			12	46			10	24.75			8	34.5			7	34.129			4	98.938			22	32.147			29	75
					3	20.5			13	133.167			11	18.25			9	39.125			8	23.762			5	59.5			23	39.568			30	52.804
					4	66.857			14	58.115			12	63.806			10	55.957			9	21.45			6	54.905			24	45.094			31	62.531
					5	67.909			15	30.938			13	27.091			11	44.538			10	30.583			7	71.875			25	61.984			32	71.51
					6	29.042			16	38.667			14	91.25			12	46.353			11	17.905			8	80.375			26	59.306			33	74.625
					7	91.385			17	37.25			15	9.973			13	26.5			12	14.625			9	62.432			27	45		4	1	54.545
					8	96.559			18	6.573			16	10.355			14	1.549			13	32.25			10	7.643			28	47			2	45.781
					9	67			19	21.455			17	56.29		2	1	47.583			14	38.875			11	57.417			29	75.432			3	57.935
					10	86.333			20	31.5			18	48.25			2	51.75			15	25.222			12	34.667			30	48.452			4	70.017
					11	66.25			21	40			19	20.077			3	42.8			16	23.714			13	83.222			31	51.262			5	51.607
					12	28.25			22	34.75			20	15.154			4	44.909			17	20.125			14	43.562			32	76.125			6	72.765
					13	52.667			23	39.5			21	20.5			5	36.222			18	31.846			15	59.8		2	1	39.806			7	67.55
					14	27.853			24	36.432			22	7.344			6	76.857			19	75.167			16	32.781			2	62.273			8	56.364
					15	17.19			25	59.455			23	31.219			7	90			20	28.769			17	11			3	34.8			9	53.542
					16	117.619			26	48.231			24	4.706			8	69.643			21	51.5			18	58.2			4	15.875			10	43.85
					17	52.324			27	144.875			25	42.286			9	82.5			22	33.846			19	45.875			5	31.625			11	59.459
					18	131.25			28	68.676			26	35.636			10	66.719			23	30.375			20	47.346			6	39.786			12	58.75
					19	13.706			29	56.333			27	34.194			11	72.625			24	55.083			21	48.469			7	66.9			13	68.327
					20	62.19			30	50.524			28	75.667			12	80.062			25	25.25			22	51			8	46.95			14	104.615
					21	57							29	18.324		1	1	48.645			26	34.5			23	28.167			9	42.75			15	56.556
					22	15.5				52.8992		2	1	30.5			2	40.615			27	43.375			24	31.417			10	64.727			16	57.875
					23	59.333							2	22.769			3	12.4			28	22.75			25	41.25			11	67.5			17	49.929
					24	53.471							3	53.235			4	16.571			29	32.75			26	49.889			12	49.286			18	75.5
					25	77.375							4	45.097			5	34			30	35.818			27	36.111			13	24			19	75
					26	110.19							5	126			6	41.471			31	34.333			28	53.125			14	38			20	76.462
					27	19.719							6	22.182			7	53.364			32	54.111		3	1	59.091			15	64.8			21	51.095
					28	28.147							7	42.125			8	29.205			33	37.062			2	69.222			16	48.333			22	50.688
					29	13.381							8	55.839			9	89.667			34	72.688			3	60.583			17	42.438			23	79.906
					30	42.375							9	51.762			10	3.667			35	28.778			4	38.875			18	37.115			24	71.417
					31	23.5							10	38.5							36	31.364			5	43.861			19	46.812			25	56.818
				1	1	13.25							11	27				49.6773			37	53.917			6	64.192			20	58.524			26	90
					2	2.25							12	44.889							38	29.125			7	25.8			21	55.273		3	1	39.827
					3	59.188							13	15.556							39	32.875			8	28.531			22	62.95			2	42.667
					4	43.538							14	63.964							40	22.25			9	25.773			23	58.812			3	81.735
					5	46.938							15	51.062							41	56.778			10	50.062			24	28.077			4	62.389
					6	50.231							16	54.577							42	84.312			11	37.909			25	53.875			5	44.906
					7	73							17	42.4							43	33.875			12	61.654			26	37.167			6	61.812
					8	9.944							18	56.333							44	39.95			13	61.727			27	59.269			7	89.417
					9	59.269							19	32							45	27.5			14	38.5			28	38.903			8	73.885
					10	40.333							20	3.25							46	26.688			15	53.625			29	43.429			9	81.192
					11	53.562							21	13.714							47	24.083			16	55.346			30	43.441			10	56.115
					12	44.125							22	75.029							48	30			17	43.636			31	43.625			11	66.973
					13	24.5							23	96.281							49	50			18	21.5			32	43.107			12	59.048
					14	23.971							24	62.688							50	26.562			19	50.778			33	27.706			13	59.324
					15	39.65							25	62.688							51	26.625			20	52.333			34	48.362			14	57.382
					16	44.143							26	59.375							52	14.125			21	41.3			35	49.324			15	66.458
					17	23.143							27	61.529							53	13.444			22	31.167			36	76			16	65.875
					18	4.214							28	87.846							54	10.812		2	1	27.625			37	12.429			17	78.806
					19	21.875							29	65.6							55	17.438			2	27.833			38	68.25			18	52.928
					20	34.594							30	3.038							56	17.808			3	29.95			39	57.108			19	52.209
					21	34.528							31	59.029							57	26.778			4	51.135			40	49.5		2	1	23.097
													32	22.594							58	26.857			5	7.373			41	44.423			2	26.147
						50.6532							33	6.962							59	17.781			6	4.19			42	61.821			3	33.35
												1	1	62.154							60	37.65			7	9.562			43	39.189			4	30.883
													2	20.269							61	35.833			8	49.786		1	1	22.903			5	45.081
													3	37.25							62	26.25			9	45.469			2	25.227			6	42.833
													4	110.808							63	29.281			10	70.524			3	21.906			7	11.167
													5	70.333							64	24.875			11	44.059			4	20.846			8	15.5
													6	95.5							65	29.167			12	47.346			5	26.279			9	20.857
													7	65.5							66	26.75			13	69.75			6	31.545		1	1	35
													8	35.762							67	13.667			14	43.346			7	27			2	55.083
													9	20.792							68	29.476			15	70.156			8	23.562			3	37.794
													10	94.111							69	33.562			16	31.833			9	21.643			4	48.885
													11	16.562						3	1	48			17	24.5			10	14.638			5	41.971
													12	61.1							2	31.65			18	43.735			11	31.818			6	46.607
													13	64.808							3	39.952			19	26.125			12	27.417			7	36.327
													14	12.812							4	35.038			20	25			13	23.05			8	37.625
													15	62.688							5	29.235			21	29			14	26.75			9	60.4
													16	1.833							6	35.625		1	1	9.75			15	28.143			10	39.545
																					7	56.062			2	6.292			16	18.35			11	37.324
														41.9877							8	50.5			3	10.786			17	32.636
																					9	29.524			4	18.875			18	26.362				55.3286
																					10	27.375			5	36.625			19	1.393
																					11	24.375			6	45.667			20	17.958
																					12	32.25			7	48.583			21	28.783
																					13	31.15			8	32.588			22	23.167
																					14	30.625			9	13.235
																					15	56.273			10	23.7				39.3173
																					16	31.75			11	6.062
																					17	58.125			12	14.8
																					18	42.25			13	77.265
																					19	43.577			14	44.85
																					20	39.375			15	41.143
																					21	29.222			16	38.286
																					22	20.375			17	44.75
																					23	20.75			18	36.5
																					24	33.833			19	33.5
																					25	34.154			20	48.094
																					26	44.889			21	26
																					27	30.156			22	34.25
																					28	25.375			23	15.062
																					29	27			24	10.75
																				2	1	55.333
																					2	44.179				48.5025
																					3	49
																					4	44.909
																					5	58.208
																					6	38.333
																					7	22.85
																					8	24.688
																					9	42
																					10	32.423
																					11	31.615
																					12	38.5
																					13	36.938
																					14	39.929
																					15	40.85
																					16	26.25
																					17	31.333
																					18	28.375
																					19	24
																					20	23.314
																					21	13.75
																					22	36.625
																					23	20.875
																					24	26.562
																					25	31.25
																					26	101.438
																					27	42.455
																					28	37.375
																					29	44.714
																					30	58.731
																					31	42.25
																					32	28.875
																					33	20.143
																					34	33.231
																					35	76.714
																					36	35.143
																					37	36.125
																					38	45.909
																					39	23.875
																					40	30.765
																					41	15
																					42	24.8
																					43	28.125
																					44	52.639
																					45	36.625
																					46	61.778
																					47	24
																					48	18.167
																				1	1	39.7
																					2	29.083
																					3	30.412
																					4	39.312
																					5	39.85
																					6	27.438
																					7	31.188
																					8	38.438
																					9	30.577
																					10	34.385
																					11	27.5
																					12	32.583
																					13	37.25
																					14	42.385
																					15	20.182
																					16	21.192
																					17	18.938
																					18	16.75
																					19	37.938
																					20	40.25
																					21	33.594
																					22	62.75
																					23	30.2
																					24	29.654
																					25	34.667
																						37.3461

## Sheet: k
Fig. S6k
k: VPS35 density in PC soma
				BKC WT 1177									BKC KO 1174									BKC WT 1182									BKC KO 1185
				image	cells	area	VPS35		# of VPS35/GLUT2 puncta		%		image	cells	area	VPS35		# of VPS35/GLUT2 puncta		%		image	cells	area	VPS35		# of VPS35/GLUT2 puncta		%		image	cells	area	VPS35		# of VPS35/GLUT2 puncta		%
k	WT	ATG5 cKO		4	1	300.886	21	0.0697939	8	0.380952	38.0952		5	1	271.864	24	0.0882794	3	0.125	12.5		5	1	190.168	10	0.0525851	5	0.5	50		7	1	255.076	15	0.058806	7	0.466667	46.6667
	0.124089	0.083075			2	286.83	47	0.16386	23	0.489362	48.9362			2	271.864	17	0.0625313	3	0.176471	17.6471			2	214.147	12	0.0560363	10	0.833333	83.3333			2	201.848	28	0.138718	9	0.321429	32.1429
	0.102346	0.126869			3	349.818	24	0.0686071	12	0.5	50			3	177.577	12	0.0675763	2	0.166667	16.6667			3	377.538	24	0.0635698	16	0.666667	66.6667			3	178.683	16	0.0895441	5	0.3125	31.25
	0.091357	0.073727			4	209.917	44	0.209607	19	0.431818	43.1818			4	325.612	29	0.0890631	4	0.137931	13.7931			4	329.582	13	0.0394439	9	0.692308	69.2308			4	152.395	21	0.1378	9	0.428571	42.8571
	0.073531	0.055055			5	231.781	27	0.116489	11	0.407407	40.7407			5	160.399	12	0.0748134	0	0	0			5	206.664	17	0.0822591	9	0.529412	52.9412		6	1	214.212	28	0.130712	8	0.285714	28.5714
					6	329.874	28	0.0848809	13	0.464286	46.4286		4	1	320.927	45	0.140219	2	0.0444444	4.44444			6	276.517	20	0.0723283	13	0.65	65			2	264.153	29	0.109785	5	0.172414	17.2414
	WT	ATG5 cKO			7	184.572	36	0.195046	15	0.416667	41.6667			2	315.266	19	0.0602666	3	0.157895	15.7895			7	286.31	22	0.0768398	17	0.772727	77.2727			3	188.314	18	0.095585	5	0.277778	27.7778
Number of values	4	4			8	303.619	21	0.0691656	10	0.47619	47.619		3	1	194.43	17	0.0874351	5	0.294118	29.4118		4	1	196.643	25	0.127134	9	0.36	36			4	243.916	25	0.102494	8	0.32	32
				3	1	279.087	34	0.121826	14	0.411765	41.1765			2	173.413	10	0.0576658	2	0.2	20			2	173.087	39	0.22532	8	0.205128	20.5128			5	170.354	24	0.140883	9	0.375	37.5
Mean	0.09783	0.08468			2	233.57	29	0.12416	18	0.62069	62.069			3	169.02	16	0.0946634	4	0.25	25			3	217.791	30	0.137747	11	0.366667	36.6667		5	1	286.96	27	0.0940898	6	0.222222	22.2222
Std. Deviation	0.02115	0.03044			3	263.926	52	0.197025	20	0.384615	38.4615			4	203.931	10	0.0490362	2	0.2	20			4	191.828	29	0.151177	9	0.310345	31.0345			2	221.142	17	0.0768737	3	0.176471	17.6471
Std. Error of Mean	0.01058	0.01522			4	228.072	33	0.144691	14	0.424242	42.4242		2	1	307.913	17	0.0552104	1	0.0588235	5.88235			5	306.156	39	0.127386	9	0.230769	23.0769			3	72.879	15	0.205821	4	0.266667	26.6667
					5	227.746	51	0.223934	16	0.313725	31.3725			2	230.675	17	0.0736968	4	0.235294	23.5294			6	190.851	26	0.136232	10	0.384615	38.4615			4	168.923	18	0.106557	3	0.166667	16.6667
	Unpaired t test				6	216.392	19	0.0878036	9	0.473684	47.3684			3	255.857	24	0.0938024	10	0.416667	41.6667			7	247.268	28	0.113237	7	0.25	25		4		207.021	10	0.0483043	2	0.2	20
	P value	0.5047			7	240.403	28	0.116471	10	0.357143	35.7143			4	293.598	22	0.0749324	6	0.272727	27.2727		3	1	380.662	45	0.118215	23	0.511111	51.1111			2	157.731	31	0.196537	10	0.322581	32.2581
	P value summary	ns			8	246.747	29	0.117529	13	0.448276	44.8276			5	222.541	18	0.080884	4	0.222222	22.2222			2	330.688	43	0.130032	25	0.581395	58.1395			3	127.148	15	0.117973	3	0.2	20
	Significantly different (P < 0.05)?	No		2	1	316.242	38	0.120161	17	0.447368	44.7368		1	1	308.239	35	0.113548	9	0.257143	25.7143			3	405.974	64	0.157646	28	0.4375	43.75			4	232.822	32	0.137444	7	0.21875	21.875
	One- or two-tailed P value?	Two-tailed			2	333.291	26	0.0780099	14	0.538462	53.8462			2	194.951	13	0.0666834	7	0.538462	53.8462			4	321.838	33	0.102536	18	0.545455	54.5455			5	187.793	30	0.15975	5	0.166667	16.6667
	t, df	t=0.7094, df=6			3	398.947	56	0.14037	33	0.589286	58.9286			3	176.341	13	0.0737208	9	0.692308	69.2308			5	279.087	57	0.204237	18	0.315789	31.5789		3	1	124.805	37	0.296462	3	0.0810811	8.10811
					4	300.886	58	0.192764	26	0.448276	44.8276			4	220.166	35	0.158971	22	0.628571	62.8571			6	418.012	45	0.107652	16	0.355556	35.5556			2	226.575	31	0.13682	12	0.387097	38.7097
				1	1	222.411	23	0.103412	11	0.478261	47.8261			5	281.918	23	0.081584	14	0.608696	60.8696		2	1	379.588	45	0.11855	23	0.511111	51.1111			3	129.392	13	0.10047	2	0.153846	15.3846
					2	252.603	21	0.0831344	15	0.714286	71.4286												2	356.065	48	0.134807	27	0.5625	56.25			4	165.734	17	0.102574	6	0.352941	35.2941
					3	284.293	22	0.077385	14	0.636364	63.6364						0.0830754			27.064			3	462.195	30	0.0649077	14	0.466667	46.6667		1	1	215.383	25	0.116072	4	0.16	16
					4	352.356	27	0.076627	17	0.62963	62.963												4	281.495	16	0.0568394	25	1.5625	156.25			2	227.942	33	0.144774	7	0.212121	21.2121
					5	221.109	24	0.108544	15	0.625	62.5												5	380.792	20	0.0525221	11	0.55	55
					6	274.011	37	0.135031	13	0.351351	35.1351											1	1	260.054	26	0.0999792	9	0.346154	34.6154						0.126869			26.0299
																							2	232.822	24	0.103083	10	0.416667	41.6667
								0.124089			47.9196												3	304.269	19	0.0624447	7	0.368421	36.8421
																							4	163.587	12	0.0733555	3	0.25	25
																							5	236.075	12	0.0508313	4	0.333333	33.3333
																							6	230.349	17	0.0738011	7	0.411765	41.1765
																										0.102346			49.2835
				BKC WT 1186									BKC KO 892									BKC WT 1189									BKC KO 1194
				image	cells	area	VPS35		# of VPS35/GLUT2 puncta		%		image	cells	area	VPS35		# of VPS35/GLUT2 puncta		%		image	cells	area	VPS35		# of VPS35/GLUT2 puncta		%		image	cells	area	VPS35		# of VPS35/GLUT2 puncta		%
				5	1	296.168	25	0.0844116	13	0.52	52		6	1	393.025	46	0.117041	16	0.347826	34.7826		4	1	147.189	13	0.0883218	3	0.230769	23.0769		6	1	395.107	15	0.0379644	6	0.4	40
					2	383.069	33	0.0861464	12	0.363636	36.3636			2	386.258	27	0.0699015	15	0.555556	55.5556			2	223.452	15	0.0671285	3	0.2	20			2	326.133	19	0.0582584	5	0.263158	26.3158
					3	356.065	30	0.0842543	11	0.366667	36.6667			3	303.098	28	0.0923794	11	0.392857	39.2857			3	168.923	10	0.0591986	3	0.3	30			3	229.048	20	0.0873179	6	0.3	30
					4	246.422	13	0.052755	4	0.307692	30.7692			4	269.912	42	0.155606	6	0.142857	14.2857			4	172.176	17	0.0987362	4	0.235294	23.5294			4	302.35	10	0.0330743	6	0.6	60
				4	1	237.377	30	0.126381	8	0.266667	26.6667			5	270.986	11	0.0405925	3	0.272727	27.2727		3	1	456.501	36	0.0788607	8	0.222222	22.2222		5	1	318.455	15	0.0471024	3	0.2	20
					2	301.894	26	0.0861229	14	0.538462	53.8462		5	1	514.837	27	0.0524438	15	0.555556	55.5556			2	362.214	36	0.0993888	26	0.722222	72.2222			2	186.752	13	0.069611	3	0.230769	23.0769
					3	218.051	31	0.142169	12	0.387097	38.7097			2	335.243	15	0.0447437	8	0.533333	53.3333			3	260.965	25	0.0957983	13	0.52	52			3	257.288	10	0.038867	4	0.4	40
					4	193.422	23	0.118911	10	0.434783	43.4783			3	170.615	17	0.0996395	4	0.235294	23.5294		2	1	189.095	21	0.111055	12	0.571429	57.1429			4	318.455	27	0.0847843	6	0.222222	22.2222
					5	323.4	41	0.126778	10	0.243902	24.3902		4	1	116.834	16	0.136946	7	0.4375	43.75			2	240.403	14	0.0582355	3	0.214286	21.4286			5	351.445	14	0.0398355	9	0.642857	64.2857
					6	228.039	20	0.0877043	6	0.3	30			2	317.804	23	0.0723717	7	0.304348	30.4348			3	182.197	15	0.0823285	3	0.2	20		4	1	298.153	15	0.0503097	5	0.333333	33.3333
				3	1	249.675	25	0.10013	18	0.72	72			3	266.008	27	0.101501	10	0.37037	37.037			4	297.079	23	0.0774205	13	0.565217	56.5217			2	174.974	16	0.0914422	3	0.1875	18.75
					2	242.68	31	0.12774	24	0.774194	77.4194		3	1	258.134	39	0.151084	7	0.179487	17.9487			5	193.422	17	0.0878907	6	0.352941	35.2941			3	221.955	9	0.0405488	4	0.444444	44.4444
					3	273.133	9	0.032951	3	0.333333	33.3333			2	327.89	19	0.0579463	6	0.315789	31.5789			6	252.994	19	0.0751006	8	0.421053	42.1053			4	204.256	20	0.0979163	7	0.35	35
				2	1	270.953	23	0.0848856	12	0.521739	52.1739			3	305.506	11	0.0360058	8	0.727273	72.7273		1	1	273.491	16	0.0585028	4	0.25	25			5	320.895	33	0.102837	8	0.242424	24.2424
					2	210.535	20	0.0949961	4	0.2	20		2	1	249.35	13	0.0521356	2	0.153846	15.3846			2	278.762	15	0.0538093	7	0.466667	46.6667			6	313.9	7	0.0223001	2	0.285714	28.5714
					3	307.393	33	0.107354	17	0.515152	51.5152			2	270.823	10	0.0369245	2	0.2	20			3	303.749	10	0.0329219	4	0.4	40		3	1	164.368	11	0.066923	1	0.0909091	9.09091
					4	204.451	18	0.0880407	7	0.388889	38.8889			3	198.53	6	0.0302221	2	0.333333	33.3333			4	237.897	10	0.042035	3	0.3	30			2	255.336	12	0.0469969	4	0.333333	33.3333
					5	335.243	17	0.0507095	7	0.411765	41.1765		1	1	252.603	7	0.0277115	2	0.285714	28.5714			5	233.147	19	0.0814936	8	0.421053	42.1053			3	265.878	6	0.0225667	2	0.333333	33.3333
					6	286.96	20	0.0696961	8	0.4	40			2	201.1	13	0.0646445	3	0.230769	23.0769			6	266.008	13	0.0488707	5	0.384615	38.4615			4	302.382	13	0.042992	6	0.461538	46.1538
				1	1	160.789	17	0.105729	3	0.176471	17.6471			3	195.667	12	0.0613287	3	0.25	25												5	222.801	8	0.0359065	3	0.375	37.5
					2	199.246	14	0.0702649	3	0.214286	21.4286			4	169.834	8	0.0471048	2	0.25	25						0.0735314			36.7251			6	231.781	8	0.0345153	1	0.125	12.5
					3	193.78	20	0.10321	4	0.2	20																				2	1	197.944	11	0.0555713	6	0.545455	54.5455
					4	200.352	14	0.069877	7	0.5	50						0.0737273			33.6878												2	246.096	10	0.0406345	1	0.1	10
																																3	313.054	15	0.0479151	3	0.2	20
								0.0913573			39.4988																				1	1	286.83	23	0.0801869	7	0.304348	30.4348
																																			0.0550551			31.8854
