# Supplementary material for: Autophagy regulator ATG5 preserves cerebellar function by safeguarding its glycolytic activity
Source: Nat Metab. 2025 Jan 15;7(2):297–320. doi: 10.1038/s42255-024-01196-4 (PMC11860254; doi:10.1038/s42255-024-01196-4)
Supplement: Supplementary file 20 — Excel file with source data and statistics. [file 42255_2024_1196_MOESM20_ESM.xlsx]

## Sheet: a
Fig. S7 a
								p7	1M	3M	12M			p 7	1 M	3 M	12 M
	20240729 (second blot)	b-actin	GLUT2	Normalized to actin		normalized to p7							Number of values	5	5	5	5
	p7	15746	6020.57	0.382356		1.17156		1.17156	0.593481	0.560584	0.410329
	1 M	9426.54	1825.84	0.193692		0.593481		1.19878	0.523002	0.451935	0.411919		Mean	1	0.7912	0.5056	0.3483
	3 M	9265.95	1695.26	0.182955		0.560584		1.11586	0.553983	0.463996	0.366212		Std. Deviation	0.3102	0.3493	0.08068	0.06855
	12 M	10153.4	1359.72	0.133917		0.410329		0.453412	1.33444	0.619542	0.265427		Std. Error of Mean	0.1387	0.1562	0.03608	0.03066
	12 M	9407.95	1264.77	0.134436		0.411919		1.06039	0.951192	0.431978	0.287375
	p7	13040.2	5101.86	0.391241		1.19878
	1 M	10155.4	1733.43	0.17069		0.523002							One-way ANOVA
	3 M	11021.8	1625.67	0.147496		0.451935							Holm-Šídák's multiple comparisons test		Mean Diff.	Below threshold?	Summary	Adjusted P Value
	12 M	10078.7	1204.6	0.119519		0.366212							p 7 vs. 1 M		0.2088	No	ns	0.3391	A-B
													p 7 vs. 3 M		0.4944	Yes	*	0.0241	A-C
													p 7 vs. 12 M		0.6517	Yes	**	0.0033	A-D
	20240708												1 M vs. 3 M		0.2856	No	ns	0.2153	B-C
	(only right part)												1 M vs. 12 M		0.443	Yes	*	0.0391	B-D
		b-actin	GLUT2	Normalized to actin		normalized to p7							3 M vs. 12 M		0.1574	No	ns	0.3391	C-D
	p7	18889.5	6879.14	0.364178		1.11586
	1 M	12483.4	2257	0.180801		0.553983	same as 29.07.2024
	3 M	13482.1	2041.62	0.151432		0.463996
	12 M	12236.9	1060.03	0.0866263		0.265427
	20230424 (WB from the paper)			Normalized to actin		normalized to p7
	p7	58654.7	8679.6	0.147978		0.453412
	p7	54699.5	18930.1	0.346074		1.06039
	1M	59569.3	25943.3	0.435514		1.33444
	1M	65494.3	20331.8	0.310436		0.951192
	3M	59507.1	12032.2	0.202197		0.619542
	3M	61228.3	8632.14	0.140983		0.431978
	12M	57669.2	5408.75	0.0937892		0.287375

## Sheet: b
Fig. S7 b		source data			MGV= mean greay value
GLUT2 levels in WT Purkinje cell dendrites at the age of 1 and 3 months
					1 month
						BKC WT 425			BKC WT 496			BKC WT 754			BKC WT 947
summary						cell	MGV		cell	MGV		cell	MGV		cell	MGV
	1 month	3 months				5	35.417		5	58.353		5	17.541		3	24.575
	33.3612	16.0635				4	43.542		4	36.279		4	17.49		2	32.43
	44.8372	13.789				3	41.612		3	35.619		3	33.867		1	45.467
	25.5526	7.7675				2	24.782		2	40.656		2	26.17
	34.1573					1	21.453		1	53.279		1	32.695
	1 month	3 months				average	33.3612		average	44.8372		average	25.5526		average	34.1573
Number of values	4	3
Mean	34.48	12.54			3 months
Std. Deviation	7.923	4.287				BKC WT 62			BKC WT 173			BKC WT 893
Std. Error of Mean	3.962	2.475				cell	MGV		cell	MGV		cell	MGV
						4	10.496		3	10.706		4	6.503
						3	7.441		2	15.534		3	8.512
Unpaired t test						2	37.505		1	15.127		2	10.407
P value	0.0079					1	8.812					1	5.648
P value summary	**
Significantly different (P < 0.05)?	Yes
One- or two-tailed P value?	Two-tailed					average	16.0635		average	13.789		average	7.7675
t, df	t=4.281, df=5

## Sheet: d
Fig.S7 d		source data
WB analysis of LC3 II in WT cerebellar acute slices at the age of 3 months treated with vehile or CQ
		Ratios LC3/b-Actin								Ratios LC3/b-Actin
			Cerebellum							Cortex
			LC31		LC32		LC3-2/LC3-1	LC3-2/LC3-1		LC31		LC32		LC3-2/LC3-1	LC3-2/LC3-1
		slice ID	DMSO	CQ	DMSO	CQ	DMSO	CQ		DMSO	CQ	DMSO	CQ	DMSO	CQ
		am 15187	0.858513	0.679883	0.766945	0.887691	0.893341	1.30565	15314	0.924012	1.17495	0.666007	0.964673	0.720778	0.821032
		am15312_13	0.785684	0.737979	0.55279	0.808733	0.703578	1.09588	15313	0.814121	0.879788	0.65236	0.74875	0.801306	0.851057
		ATW 407	0.980688	1.01742	0.497147	0.637798	0.506937	0.626877	1336	0.733623	0.535039	0.634856	0.700571	0.865371	1.30938
		am15149	0.492763	0.470213	0.54844	1.04894	1.11299	2.23077	16459	0.797034	0.945036	0.440022	1.37234	0.552075	1.45216
		am15314_15	1.56389	1.32731	0.322497	1.1041	0.206214	0.831833
		BEQ 1336	0.1729	0.26038	0.461099	1.01751	2.66685	3.9078
				WT average	0.52482		1.01498				WT average	0.598311		0.734882
				am 15187	146.135	169.142	88.0152	128.638			15314	111.314	161.233	137.338	156.441
				am15312_13	105.33	154.097	69.3191	107.97			15313	109.034	125.144	152.682	162.162
				ATW 407	94.7273	121.527	49.9453	61.7622			1336	106.108	117.091	164.889	249.492
				am15149	104.501	199.866	109.656	219.783			16459	73.544	229.369	105.193	276.696
				am15314_15	61.4491	210.377	20.3169	81.9552
				BEQ 1336	87.8585	193.878	262.747	385.01
		Cerebellum						Cortex
	Vehicle	146.135	105.33	94.7273	104.501	61.4491	87.8585	111.314	109.034	106.108	73.544
	CQ	169.142	154.097	121.527	199.866	210.377	193.878	161.233	125.144	117.091	229.369
		Cerebellum			Cortex
		mean	SEM	N	mean	SEM	N							CQ Cerebellum	CQ Cortex
	Vehicle	100	11.3115	6	100	8.88279	4						Number of values	6	4
	CQ	174.815	13.6096	6	158.209	25.5878	4
													Mean	174.8	158.2
	Holm-Šídák's multiple comparisons test	Predicted (LS) mean diff.	Below threshold?	Summary	Adjusted P Value								Std. Deviation	33.34	51.18
													Std. Error of Mean	13.61	25.59
	Vehicle - CQ
	Cerebellum	-74.81	Yes	**	0.0029								Unpaired t test
	Cortex	-58.21	Yes	*	0.0267								P value	0.5474
													P value summary	ns
													Significantly different (P < 0.05)?	No
													One- or two-tailed P value?	Two-tailed
													t, df	t=0.6283, df=8
										cntr	CQ
									Cb	1	2.0043

## Sheet: e
Fig. S7e
Slc2a2 mRNA levels of WT acute slices at control condition or after 6 h starvation (ACSF)
			Glut2														cntr	ACSF
																Number of values	6	6
			cntr 1	cntr 2	cntr 3	cntr 4	cntr 5	cntr 6	ACSF 1	ACSF 2	ACSF 3	ACSF 4	ACSF 5	ACSF 6
			36.3975	36.2092	33.0656		33.5422		36.1188		33.9573		35.4106	38.7432		Mean	1	0.6986
			36.4223	36.1765	33.7913	34.9858	33.8959	38.8796		36.1646	33.937	34.7238	35.207	38.8207		Std. Deviation	0.5634	0.3778
				36.1605	33.2766	35.1464	33.8541	39.0514	36.3811	36.6291		34.4312				Std. Error of Mean	0.23	0.1542
			36.4099	36.1821	33.3778	35.0661	33.7641	38.9655	36.25	36.3968	33.9472	34.5775	35.3088	38.7819
																Unpaired t test
																P value	0.1509
			Gapdh													P value summary	ns
																Significantly different (P < 0.05)?	No
			cntr 1	cntr 2	cntr 3	cntr 4	cntr 5	cntr 6	ACSF 1	ACSF 2	ACSF 3	ACSF 4	ACSF 5	ACSF 6		One- or two-tailed P value?	One-tailed
			20.329	19.3527	19.0438	20.148	19.4991	24.7556	20.0796	19.9072	19.0123	18.8588	19.2549	23.9849		t, df	t=1.089, df=10
			20.2718	18.9818	18.964	20.2227	19.3985	24.5514	20.2412	19.7739	19.1839	19.1538	19.246	24.2499
			20.0903	19.3851	19.2967	19.969	19.333	24.4755	20.2315	19.975	19.1918	19.322	19.2719	24.4711
			20.2304	19.2398	19.1015	20.1132	19.4102	24.5942	20.1841	19.8854	19.1293	19.1115	19.2576	24.2353
			Glut2-Gapdh CT
			delta CT
			cntr 1	cntr 2	cntr 3	cntr 4	cntr 5	cntr 6	ACSF 1	ACSF 2	ACSF 3	ACSF 4	ACSF 5	ACSF 6
			16.1796	16.9422	14.2763	14.9528	14.3539	14.3713	16.0659	16.5115	14.8178	15.4659	16.0511	14.5467
			average delta CT
			cntr	ACSF
			15.1794	15.5765
			delte delta CT
			cntr 1	cntr 2	cntr 3	cntr 4	cntr 5	cntr 6	ACSF 1	ACSF 2	ACSF 3	ACSF 4	ACSF 5	ACSF 6
			1.0002	1.76288	-0.903071	-0.226521	-0.82545	-0.808039	0.886518	1.33212	-0.361531	0.286577	0.871798	-0.632689
		=2^-(value)	0.499931	0.294659	1.87004	1.17001	1.77209	1.75083	0.540918	0.397184	1.28479	0.819845	0.546465	1.55045
			average
			cntr
			1.22626
			normalized to cntr
			cntr 1	cntr 2	cntr 3	cntr 4	cntr 5	cntr 6	ACSF 1	ACSF 2	ACSF 3	ACSF 4	ACSF 5	ACSF 6
			0.407688	0.240291	1.525	0.954129	1.44512	1.42778	0.441112	0.323899	1.04773	0.668574	0.445636	1.26438

## Sheet: g
Fig. S7 g
GLUT2 levels in WT cerebellar acute slices													cntr				ACSF				cntr + CHX				ACSF + CHX
												0 h	1	1	1	1	0.529908	0.824762	2.15068	0.807519	0.55019	1.39947	1.58502	1.35011	0.618043	0.69921	1.09453	1.06596
			b-actin	GLUT2		ratio		normalized to Ctrl				3.5 h	1	1	1	1	0.846996	0.248627	0.557868	0.916696	0.712193	1.02004	1.09999	1.39891	0.416008	0.319823	0.17962	0.726525
WT1	cntr	0 h	75314.5	14145.5		0.187818		1	1.32231			7 h	1	1	1	1	0.376883	0.164695	0.635898	0.750804	0.987564	0.748544	1.83715	1.82932	0.181255	0.113788	0.462103	0.259378
	cntr	3.5 h	70909.2	6289.24		0.0886943		1	0.62444
	cntr	7 h	69455.6	5548.46		0.0798849		1	0.562419
	cntr + CHX	0 h	71808	7420.34		0.103336		0.55019	0.727521				cntr			ACSF			cntr + CHX			ACSF + CHX
	cntr + CHX	3.5 h	72809.6	4599.2		0.0631675		0.712193	0.444722				mean	SEM	N	mean	SEM	N	mean	SEM	N	mean	SEM	N
	cntr + CHX	7 h	70994	5600.82		0.0788914		0.987564	0.555424			0 h	1	0	4	1.07822	0.363816	4	1.2212	0.229315	4	0.869436	0.122972	4
	ACSF	0 h	70807.5	7047.22		0.0995264		0.529908	0.700702			3.5 h	1	0	4	0.642547	0.152562	4	1.05778	0.141128	4	0.410494	0.115985	4
	ACSF	3.5 h	73682	5535.27		0.0751237		0.846996	0.528898			7 h	1	0	4	0.48207	0.131552	4	1.35065	0.282868	4	0.254131	0.0754359	4
	ACSF	7 h	68425.4	2060.1		0.0301073		0.376883	0.211966
	ACSF + CHX	0 h	70174.1	8145.8		0.11608		0.618043	0.817244
	ACSF + CHX	3.5 h	71640.3	2643.35		0.0368975		0.416008	0.259772			Two-way ANOVA followed by Two-stage linear step-up procedure of Benjamini, Krieger and Yekutieli
	ACSF + CHX	7 h	75640.3	1095.23		0.0144795		0.181255	0.101941
												0 h		Mean Diff.	Discovery?	q value	Individual P Value
												cntr vs. ACSF		-0.07822	No	0.8857	0.8436
												cntr vs. cntr + CHX		-0.2212	No	0.795	0.4059
												cntr vs. ACSF + CHX		0.1306	No	0.795	0.3663
WT3	20240704											ACSF vs. cntr + CHX		-0.143	No	0.795	0.6309
		b-actin	GLUT2			ratio		normalized to Ctrl				ACSF vs. ACSF + CHX		0.2088	No	0.795	0.5278
cntr	0	12690.3	1975.2			0.155646		1	1.09581			cntr + CHX vs. ACSF + CHX		0.3518	No	0.7608	0.1208
cntr	3.5	10699.4	3360.87			0.314117		1	2.2115
cntr	7	10177.3	4443.78			0.436636		1	3.07407			3.5 h
cntr + CHX	0	12697.4	2765.79			0.217823		1.39947	1.53355			cntr vs. ACSF		0.3575	No	0.1122	0.1009
cntr + CHX	3.5	9759.95	3127.2			0.320411		1.02004	2.25581			cntr vs. cntr + CHX		-0.05778	No	0.4968	0.7097
cntr + CHX	7	10150.4	3317.56			0.326841		0.748544	2.30108			cntr vs. ACSF + CHX		0.5895	Yes	0.0324	0.0147
ACSF	0	13143.6	1687.26			0.128371		0.824762	0.90378			ACSF vs. cntr + CHX		-0.4152	No	0.1122	0.1214
ACSF	3.5	13076.3	1021.23			0.078098		0.248627	0.549838			ACSF vs. ACSF + CHX		0.2321	No	0.1122	0.1335
ACSF	7	10140.7	729.234			0.0719119		0.164695	0.506286			cntr + CHX vs. ACSF + CHX		0.6473	Yes	0.0324	0.0154
ACSF +CHX	0	14163.2	1541.38			0.10883		0.69921	0.766199
ACSF +CHX	3.5	11878.9	1193.38			0.100462		0.319823	0.707287			7 h
ACSF +CHX	7	9550.49	474.506			0.0496839		0.113788	0.349793			cntr vs. ACSF		0.5179	Yes	0.0153	0.0292
												cntr vs. cntr + CHX		-0.3506	No	0.1061	0.3033
												cntr vs. ACSF + CHX		0.7459	Yes	0.0046	0.0022
WT2												ACSF vs. cntr + CHX		-0.8686	Yes	0.0113	0.012
		b-actin	GLUT2			ratio		normalized to Ctrl				ACSF vs. ACSF + CHX		0.2279	Yes	0.0389	0.0925
cntr	0	10282.5	1261.79			0.122712		1	0.863939			cntr + CHX vs. ACSF + CHX		1.097	Yes	0.0113	0.0162
cntr	3.5	7281.25	1971.33			0.27074		1	1.90611
cntr	7	8458.73	1744.35			0.206219		1	1.45185
cntr + CHX	0	9149.73	1779.64			0.194502		1.58502	1.36936
cntr + CHX	3.5	7190.49	2141.42			0.297813		1.09999	2.09671
cntr + CHX	7	6351.37	2406.25			0.378855		1.83715	2.66727
ACSF	0	11048.6	2915.88			0.263915		2.15068	1.85806
ACSF	3.5	8305.08	1254.38			0.151037		0.557868	1.06336
ACSF	7	8421.2	1104.31			0.131134		0.635898	0.923231
ACSF +CHX	0	10447.3	1403.2			0.134312		1.09453	0.945608
ACSF +CHX	3.5	9498.61	461.92			0.0486303		0.17962	0.342375
ACSF +CHX	7	6914.59	658.92			0.0952942		0.462103	0.670905
		likely staining problem on the blot, value is calculated based on Ponceau
WT4
		b-actin	GLUT2			ratio		normalized to Ctrl
cntr	0	10894.4	1110.96			0.101976		1	0.717945
cntr	3.5	12623.6	1656.88			0.131252		1	0.924065
cntr	7	8985.27	1228.33			0.136704		1	0.962449
cntr + CHX	0	10936.7	1505.75			0.137679		1.35011	0.969309
cntr + CHX	3.5	11641.2	2137.45			0.18361		1.39891	1.29268
cntr + CHX	7	8896.73	2224.86			0.250076		1.82932	1.76063
ACSF	0	8923.78	734.849			0.0823473		0.807519	0.579755
ACSF	3.5	8494.05	1021.99			0.120319		0.916696	0.847086
ACSF	7	9125.02	936.577			0.102638		0.750804	0.722611
ACSF +CHX	0	8557.01	930.163			0.108702		1.06596	0.7653
ACSF +CHX	3.5	8091.36	771.577			0.0953581		0.726525	0.671356
ACSF +CHX	7	7988.67	283.263			0.0354581		0.259378	0.249638

## Sheet: h
Fig. S7h
Comparison betweencontrol + CHX and ACSF + CHX (See Fig. S7g)
	h
		cntr + CHX	0 h	0.103336	0.11608	ACSF + CHX	0 h	0.632662	0.710687				Ctrl+CHX				ACSF+CHX
		cntr + CHX	3.5 h	0.0631675	0.0368975	ACSF + CHX	3.5 h	0.386736	0.225901		0h		0.632662	1.3336	1.19082	0.842924	0.710687	0.666297	0.822314	0.665515
		cntr + CHX	7 h	0.0788914	0.0144795	ACSF + CHX	7 h	0.483005	0.0886493		3,5h		0.386736	1.96168	1.82333	1.12414	0.225901	0.615067	0.297734	0.58382
											7h		0.483005	2.00105	2.3195	1.53106	0.088649	0.304185	0.583429	0.217088
		cntr + CHX	0 h	0.217823	0.10883	ACSF + CHX	0 h	1.3336	0.666297
		cntr + CHX	3.5 h	0.320411	0.100462	ACSF + CHX	3.5 h	1.96168	0.615067
		cntr + CHX	7 h	0.326841	0.0496839	ACSF + CHX	7 h	2.00105	0.304185						Ctrl+CHX			ACSF+CHX
															mean	SEM	N	mean	SEM	N
		cntr + CHX	0 h	0.194502	0.134312	ACSF + CHX	0 h	1.19082	0.822314					0h	1	0.160028	4	0.716203	0.0369119	4
		cntr + CHX	3.5 h	0.297813	0.0486303	ACSF + CHX	3.5 h	1.82333	0.297734					3,5h	1.32397	0.362212	4	0.430631	0.0987672	4
		cntr + CHX	7 h	0.378855	0.0952942	ACSF + CHX	7 h	2.3195	0.583429					7h	1.58366	0.401028	4	0.298338	0.104834	4
		cntr + CHX	0 h	0.137679	0.108702	ACSF + CHX	0 h	0.842924	0.665515
		cntr + CHX	3.5 h	0.18361	0.0953581	ACSF + CHX	3.5 h	1.12413	0.58382				Two-way ANOVA
		cntr + CHX	7 h	0.250076	0.0354581	ACSF + CHX	7 h	1.53107	0.217088				Holm-Šídák's multiple comparisons test
														Mean Diff.	Below threshold?	Summary	Adjusted P Value
													Ctrl+CHX - ACSF+CHX
													0h	0.2838	No	ns	0.0651
													3,5h	0.8933	Yes	***	0.0008
													7h	1.285	Yes	***	0.0002

## Sheet: k
Fig. S7 k				source data
LC3 density in WT cortical GABAergic neurons at the age of 1 and 3 months
			1 month																										3 months
				BKC WT 947						BKC WT 1032							BKC WT 1037						BKC WT 939							BKC WT 980							BKC WT 975							BKC WT 62
					GABAergic neurons						GABAergic neurons							GABAergic neurons						GABAergic neurons							GABAergic neurons							GABAergic neurons							GABAergic neurons
summary					cell	area	# LC3B puncta	normalized			cell	area	# LC3B puncta	normalized				cell	area	# LC3B puncta	normalized			cell	area	# LC3B puncta	normalized				cell	area	# LC3B puncta	normalized				cell	area	# LC3B puncta	normalized				cell	area	# LC3B puncta	normalized
				image 5	1	157.47	3	0.0190512		image 5	1	88.528	4	0.0451834			image 5	1	163.847	3	0.0183098		image 5	1	135.346	1	0.00738847			image 4	1	141.658	1	0.00705926			image 5	1	106.195	2	0.0188333			image 4	1	127.343	1	0.00785281
	1 month	3 months			2	125.911	3	0.0238264			2	109.546	8	0.0730287				2	207.152	2	0.00965475			2	116.086	1	0.0086143				2	87.39	2	0.0228859				2	156.332	3	0.0191899				2	41.124	1	0.0243167
	0.016903	0.032605			3	89.407	1	0.0111848			3	144.066	7	0.0485888				3	196.643	4	0.0203414			3	182.457	3	0.0164422				3	187.663	9	0.0479583				3	109.188	2	0.018317				3	107.366	1	0.00931394
	0.037402	0.01989			4	112.572	2	0.0177664			4	213.138	8	0.0375344				4	190.266	4	0.0210232			4	112.93	1	0.00885504				4	113.092	3	0.0265271				4	169.378	4	0.0236158				4	105.935	1	0.00943975
	0.025783	0.021745			5	158.512	3	0.018926			5	113.548	7	0.0616479				5	145.628	3	0.0206004			5	130.792	2	0.0152915				5	268.22	6	0.0223697				5	149.792	3	0.0200278				5	63.574	2	0.0314594
	0.011882				6	139.511	6	0.0430074			6	217.791	15	0.0688734			image 4	1	153.501	1	0.00651462			6	118.688	1	0.00842545				6	154.087	4	0.0259594				6	87.455	2	0.0228689				6	100.273	1	0.00997277
					7	194.43	7	0.0360027		image 4	1	96.63	3	0.0310463				2	136.257	2	0.0146781			7	127.148	1	0.00786485				7	176.601	1	0.00566248				7	157.015	3	0.0191065			image 3	1	81.338	1	0.0122944
	1 month	3 months		image 4	1	184.019	3	0.0163027			2	82.151	6	0.0730362				3	191.6	3	0.0156576			8	121.682	2	0.0164363				8	161.342	9	0.0557821				8	100.859	1	0.00991483				2	111.01	2	0.0180164
Number of values	4	3			2	248.179	4	0.0161174			3	60.125	1	0.016632				4	123.308	2	0.0162195			9	154.249	4	0.0259321			image 3	1	133.817	2	0.0149458				9	129.946	3	0.0230865				3	64.029	3	0.0468538
					3	119.534	3	0.0250975			4	308.239	4	0.0129769			image 3	1	169.959	1	0.00588377		image 4	1	101.64	1	0.00983865				2	92.01	3	0.0326052				10	152.395	3	0.0196857				4	118.428	3	0.0253318
Mean	0.02299	0.02475			4	171.07	5	0.0292278			5	150.313	6	0.0399167				2	233.109	3	0.0128695			2	119.339	1	0.00837949				3	157.601	7	0.044416			image 4	1	169.378	5	0.0295198				5	143.838	2	0.0139045
Std. Deviation	0.01119	0.006868		image 3	1	143.806	3	0.0208614			6	213.236	8	0.0375171				3	178.239	4	0.0224418			3	149.467	1	0.00669044				4	137.884	9	0.0652723				2	94.775	6	0.0633078				6	106.065	3	0.0282845
Std. Error of Mean	0.005597	0.003965			2	82.249	3	0.0364746		image 3	1	145.432	4	0.0275043				4	103.49	1	0.00966277			4	191.372	2	0.0104508				5	107.626	5	0.0464572				3	157.21	2	0.0127218				7	85.372	2	0.0234269
					3	132.451	7	0.0528497			2	69.69	1	0.0143493				5	155.75	1	0.00642055			5	154.737	2	0.0129252				6	121.291	4	0.0329785				4	163.815	2	0.0122089				8	58.433	1	0.0171136
				image 2	1	171.395	7	0.0408413			3	94.385	4	0.0423796				6	121.887	1	0.00820432			6	151.093	2	0.0132369				7	112.442	9	0.0800413				5	157.275	5	0.0317914				9	112.442	2	0.0177869
Unpaired t test					2	125.846	3	0.0238387			4	88.235	1	0.0113334			image 2	1	82.74	1	0.0120861			7	265.878	1	0.00376112				8	118.265	3	0.0253668				6	116.769	2	0.0171278				10	127.571	2	0.0156775
P value	0.8222				3	128.449	2	0.0155704			5	96.955	3	0.0309422				2	74.363	1	0.0134475			8	148.783	1	0.0067212				9	119.534	4	0.0334633				7	109.188	1	0.00915852			image 2	1	112.897	2	0.0177153
P value summary	ns			image 1	1	80.394	2	0.0248775			6	108.993	3	0.0275247				3	132.519	2	0.0150922		image 3	1	164.628	1	0.0060743			image 2	1	73.139	2	0.0273452			image 3	1	110.717	1	0.00903204				2	88.919	3	0.0337386
Significantly different (P < 0.05)?	No				2	107.789	3	0.0278322			7	72.619	3	0.0413115				4	119.277	1	0.00838385			2	118.428	1	0.00844395				2	110.294	4	0.0362667				2	245.153	4	0.0163163				3	82.119	2	0.0243549
One- or two-tailed P value?	Two-tailed				3	143.806	3	0.0208614			8	106.52	4	0.0375516				5	90.183	2	0.0221771		image 2	1	123.764	3	0.0242397				3	65.005	2	0.0307669				3	107.887	2	0.0185379				4	121.682	5	0.0410907
t, df	t=0.2368, df=5				4	137.233	3	0.0218606			9	133.785	4	0.0298987			image 1	1	83.384	4	0.0479708			2	45.256	1	0.0220965				4	127.993	2	0.0156259			image 2	1	164.693	2	0.0121438				5	107.789	1	0.00927738
					5	73.139	3	0.0410178			10	149.597	5	0.0334231				2	115.54	3	0.025965			3	109.253	2	0.0183061				5	107.789	1	0.00927738				2	101.119	2	0.0197787			image 1	1	62.728	1	0.0159418
					6	110.49	1	0.00905059			11	188.672	4	0.0212008				3	150.015	3	0.019998			4	131.442	3	0.0228238				6	123.308	2	0.0162195				3	216.392	6	0.0277275				2	74.733	2	0.0267619
					7	98.321	2	0.0203415		image 2	1	143.675	6	0.0417609				4	100.429	3	0.0298718			5	86.023	1	0.0116248				7	103.917	4	0.0384923				4	95.426	1	0.0104793				3	100.273	2	0.0199455
					8	128.449	2	0.0155704			2	143.838	2	0.0139045				5	157.135	3	0.0190919			6	112.572	1	0.0088832				8	65.201	2	0.0306744				5	170.354	4	0.0234805				4	108.668	2	0.0184047
					9	96.304	3	0.0311514			3	112.962	1	0.00885253									image 1	1	93.766	1	0.0106648				9	93.766	5	0.0533242				6	111.498	1	0.00896877				5	86.544	4	0.0462193
					10	109.188	4	0.0366341			4	97.345	2	0.0205455										2	153.501	1	0.00651462											7	78.54	3	0.0198826				6	71.74	1	0.0217114
											5	172.111	8	0.0464816										3	99.948	1	0.0100052						4.03846	0.0326055			image 1	1	92.986	1	0.0199229				7	81.468	1	0.0222444
											6	128.709	6	0.0466168										4	130.596	1	0.0076572											2	183.629	4	0.0199511				8	132.093	2	0.0221647
											7	132.288	2	0.0151185																								3	107.041	2	0.020014
							3.37037	0.0257831			8	199.896	5	0.025013																								4	184.572	3	0.0198755						1.93103	0.0217454
											9	123.764	5	0.0403995
											10	94.222	4	0.0424529						2.32	0.0169027					1.51724	0.0118824													2.74194	0.0198901
											11	111.921	6	0.0536092
											1	126.692	5	0.0394658
											2	137.884	10	0.0725247
											3	148.23	6	0.0404776
											4	135.119	5	0.0370044
											5	97.963	5	0.0510397
													4.89744	0.0374018

## Sheet: m,n
Fig. S7 m									threshold for particles area: 0.3-5
lysosomal density in PC soma									BEQ WT 677												BEQ KO 675												BEQ WT 323												BEQ KO 324
		WT	ATG5 cKO
	Number of values	3	3						image	cell	area	# puncta	normalized # puncta		image	cell	particle	area	perimeter		image	cell	area	# puncta	normalized # puncta		image	cell	particle	area	perimeter		image	cell	area	# puncta	normalized # puncta		image	cell	particle	area	perimeter		image	cell	area	# puncta	normalized # puncta
									4	1	211.345	17	0.0804372		4	1	1	0.363	2.16		5	1	254.128	5	0.0196751		5	1	1	0.33	1.904		4	1	258.59	14	0.0541398		4	1	1	0.586	2.613		5	1	255.727	8	0.0312834
	Mean	0.05363	0.05269							2	296.384	16	0.053984				2	0.396	2.16			2	261.181	16	0.0612602				2	0.494	2.523			2	270.823	9	0.033232				2	0.325	1.997			2	255.727	9	0.0351938
	Std. Deviation	0.005705	0.004875							3	315.501	22	0.0697304				3	0.428	2.267			3	180.856	12	0.0663511				3	2.373	8.341			3	386.258	13	0.0336563				3	0.488	2.912			3	158.512	16	0.100939
	Std. Error of Mean	0.003294	0.002815							4	176.143	11	0.0624493				4	0.527	2.523			4	250.766	4	0.0159511				4	0.56	2.78			4	437.924	16	0.036536				4	0.586	3.017			4	239.199	15	0.0627093
										5	302.547	25	0.0826318				5	0.494	3.187			5	187.712	5	0.0266365				5	0.33	2.16			5	353.072	24	0.0679748				5	2.7	10.345			5	254.555	8	0.0314274
	Unpaired t test									6	306.733	18	0.058683				6	1.318	5.197		4	1	216.355	13	0.0600864			2	1	0.428	2.267			6	472.021	13	0.0275411				6	0.651	3.527			6	234.904	9	0.0383135
	P value	0.8395							5	1	165.595	8	0.0483106				7	0.659	3.4			2	275.684	10	0.0362734				2	0.494	4.233			7	282.145	21	0.0744298				7	0.423	3.422		4	1	191.437	20	0.104473
	P value summary	ns								2	212.399	15	0.0706218				8	0.89	3.4			3	238.471	5	0.0209669				3	0.56	3.143		3	1	220.263	19	0.0862605				8	0.748	4.442			2	226.055	14	0.0619318
	Significantly different (P < 0.05)?	No								3	284.023	12	0.0422501				9	0.989	4.277			4	188.404	5	0.0265387				4	1.22	5.861			2	270.66	8	0.0295574				9	0.586	2.657			3	164.628	18	0.109337
	One- or two-tailed P value?	Two-tailed								4	191.14	6	0.0313906				10	0.428	2.417		3	1	218.86	14	0.0639678				5	1.318	4.985			3	265.975	12	0.045117				10	0.488	2.551			4	270.823	16	0.0590792
	t, df	t=0.2160, df=4							3	1	207.126	23	0.111044				11	0.33	2.16			2	221.101	22	0.099502				6	0.363	2.16			4	229.699	17	0.0740099				11	0.358	2.146			5	270.335	16	0.0591858
										2	149.51	21	0.140459				12	0.363	2.311			3	270.476	12	0.0443662				7	0.396	2.054			5	243.884	14	0.0574043				12	0.781	4.293		3	1	234.774	14	0.0596318
										3	315.962	21	0.0664637				13	0.527	3.294			4	191.568	10	0.0522008				8	1.285	4.126			6	300.886	24	0.0797644				13	0.455	2.912			2	198.725	8	0.0402566
Fig. S7n										4	252.612	20	0.0791728				14	0.56	2.63		2	1	224.661	8	0.0356092				9	0.989	4.427		2	1	297.177	10	0.03365				14	1.399	6.65			3	290.572	14	0.0481808
										5	313.72	15	0.0478133				15	0.428	2.16			2	231.385	10	0.043218				10	0.923	3.506			2	297.632	14	0.047038			2	1	0.39	2.401			4	311.752	10	0.0320768
Area of lysosomes (µm²) in PC soma in 3-montg-old WT and ATG5 cKO animals									2	1	237.599	15	0.0631316				16	0.428	2.417			3	237.318	9	0.0379238				11	0.396	2.16			3	317.674	22	0.0692534				2	0.521	2.507			5	293.012	10	0.0341283
										2	283.89	7	0.0246574				17	0.494	2.887			4	137.117	11	0.0802235				12	0.363	2.16			4	197.944	6	0.0303116				3	0.716	3.017		2	1	258.232	19	0.0735772
										3	207.867	9	0.0432969			2	1	0.692	4.064		1	1	258.643	12	0.046396				13	0.363	2.16			5	240.403	22	0.091513				4	0.325	1.891			2	224.46	9	0.0400962
		WT	ATG5 cKO							4	296.605	5	0.0168574				2	1.945	7.251			2	176.274	9	0.0510569				14	0.989	4.577			6	250.911	23	0.091666				5	0.781	3.229			3	200.091	10	0.0499773
	Number of values	3	3							5	244.104	8	0.0327729				3	0.363	2.16			3	178.648	7	0.0391832				15	1.582	5.41		1	1	196.643	14	0.071195				6	0.455	2.868			4	184.149	13	0.070595
									1	1	270.847	10	0.0369212				4	0.659	3.763			4	216.355	12	0.0554644				16	1.747	5.924			2	317.804	10	0.0314659				7	0.521	2.657		1	1	161.179	11	0.0682471
	Mean	0.6616	0.7268							2	189.994	12	0.0631599				5	0.428	2.267			5	245.888	13	0.0528696			3	1	0.33	2.674			3	171.526	11	0.0641302				8	0.423	2.146			2	230.642	7	0.0303501
	Std. Deviation	0.03234	0.05421							3	295.422	13	0.0440048				6	1.912	6.393										2	0.363	2.887			4	322.814	10	0.0309776				9	0.618	3.484			3	235.295	14	0.0594998
	Std. Error of Mean	0.01867	0.0313							4	270.847	13	0.0479976				7	0.593	4.126				average	10.1818	0.0470782				3	0.56	2.523			5	260.965	22	0.0843025			3	1	2.733	8.56			4	201.328	8	0.0397362
										5	240.72	6	0.0249252				8	0.33	2.01										4	0.428	2.568										2	0.488	2.657
	Unpaired t test																9	1.088	5.348										5	0.89	4.427				average	15.3333	0.0560469				3	0.325	2.041				average	12.3333	0.0558428
	P value	0.1478									average	13.92	0.0577266				10	0.33	2.523										6	1.022	3.657										4	0.455	2.868
	P value summary	ns															11	0.363	2.16										7	0.692	3.294										5	0.618	2.718
	Significantly different (P < 0.05)?	No															12	0.33	2.01										8	2.307	9.687										6	0.423	2.613
	One- or two-tailed P value?	Two-tailed															13	0.758	4.214										9	1.846	5.047										7	0.521	3.167
	t, df	t=1.791, df=4															14	0.396	2.523										10	0.692	3.55										8	0.521	2.868
																	15	0.33	1.904										11	0.363	2.054										9	0.683	3.888
																	16	0.527	2.887										12	0.527	2.523										10	0.455	2.252
																3	1	0.363	2.01									4	1	0.593	3.914										11	0.521	2.657
																	2	0.527	3.914										2	0.989	4.02										12	0.423	2.252
																	3	0.758	3.037										3	0.692	3.55										13	0.488	2.507
																	4	0.725	4.941										4	0.363	2.417									4	1	0.748	3.017
																	5	0.363	2.16									5	1	0.363	2.311										2	0.423	2.401
																	6	1.055	4.79										2	0.56	3.037										3	0.553	2.762
																	7	0.33	2.674										3	0.33	2.054										4	0.683	2.974
																	8	0.791	4.02										4	0.527	2.674										5	0.488	2.507
																	9	0.956	3.506										5	0.33	2.01										6	0.813	3.484
																	10	1.582	5.56								4	1	1	0.33	1.904										7	0.813	4.293
																	11	0.593	3.338										2	0.428	2.267										8	0.39	3.527
																	12	1.022	4.214										3	0.791	3.55										9	0.325	2.146
																	13	1.615	7.934										4	0.428	2.267										10	0.813	3.994
																	14	0.461	3.294										5	0.461	2.78										11	0.618	3.017
																	15	0.758	3.87										6	0.56	2.78										12	0.455	2.401
																	16	0.659	3.037										7	0.33	2.931										13	0.488	2.401
																	17	0.33	1.904										8	0.363	2.054										14	0.586	3.017
																	18	0.527	2.417										9	0.363	2.054										15	0.781	4.143
																	19	0.527	2.824										10	0.461	2.417										16	0.455	2.401
																	20	0.363	2.054										11	0.725	3.143									5	1	0.358	2.252
																	21	0.791	3.143										12	0.725	2.931										2	1.106	3.844
																	22	0.725	3.613										13	1.747	6.393										3	0.358	2.146
																4	1	0.527	2.931									2	1	0.461	2.523										4	1.106	4.143
																	2	0.527	2.523										2	0.363	2.267										5	0.488	2.762
																	3	0.791	3.294										3	0.791	3.294										6	0.748	3.123
																	4	0.33	2.01										4	0.396	2.16										7	0.586	3.527
																	5	0.461	2.267										5	0.428	2.267										8	0.325	1.891
																	6	0.428	2.523										6	0.428	2.267										9	0.423	2.252
																	7	0.428	2.417										7	0.33	2.054										10	0.521	3.167
																	8	0.824	3.506										8	1.088	4.79										11	0.716	3.484
																	9	0.428	2.417										9	0.527	2.523										12	0.716	3.527
																	10	0.659	3.55										10	0.758	3.701										13	0.325	1.891
																	11	0.593	2.78									3	1	1.648	5.924										14	0.586	2.613
																5	1	0.428	2.63										2	2.736	7.677										15	0.683	3.272
																	2	0.33	2.267										3	1.516	5.711										16	0.39	2.613
																	3	0.428	2.523										4	0.363	2.479										17	0.488	2.358
																	4	0.494	2.417										5	1.351	4.79										18	0.325	1.997
																	5	0.428	2.78									4	1	0.857	3.613										19	0.488	3.484
																	6	0.725	3.914										2	0.363	2.054										20	0.976	5.014
																	7	0.363	2.267										3	0.33	2.054										21	1.106	4.61
																	8	1.549	5.153										4	1.121	6.074										22	0.716	3.017
																	9	1.78	7.464										5	0.692	3.294										23	0.358	2.252
																	10	0.461	2.267								3	1	1	0.659	2.931										24	0.358	1.997
																	11	0.461	3.444										2	0.396	2.568									6	1	0.521	2.657
																	12	0.396	2.116										3	0.461	2.311										2	0.586	2.868
																	13	0.396	2.78										4	0.659	4.126										3	0.325	2.401
																	14	0.593	3.914										5	0.396	2.16										4	0.358	2.401
																	15	0.659	3.037										6	2.439	7.721										5	0.39	2.507
																	16	0.461	2.417										7	1.516	5.153										6	0.488	2.868
																	17	0.956	4.427										8	0.56	2.78										7	0.488	2.401
																	18	0.428	2.78										9	0.593	2.63										8	0.325	1.891
																	19	0.494	3.55										10	0.56	2.568										9	0.455	2.657
																	20	0.396	2.78										11	0.626	3.444										10	0.455	2.358
																	21	0.363	2.01										12	0.494	2.373										11	0.358	2.358
																	22	0.494	2.417										13	0.56	2.523										12	0.488	2.507
																	23	0.692	3.187										14	0.396	2.523										13	0.358	2.401
																	24	0.923	5.153									2	1	1.714	7.438									7	1	2.765	12.43
																	25	0.33	2.16										2	0.428	2.887										2	2.44	7.521
																6	1	0.363	2.417										3	0.461	2.568										3	1.106	5.014
																	2	0.363	2.01										4	0.33	1.904										4	0.325	2.252
																	3	0.593	2.78										5	0.33	2.01										5	0.651	2.868
																	4	0.396	2.311										6	0.56	2.523										6	1.204	5.524
																	5	1.285	4.79										7	0.33	1.904										7	0.521	2.762
																	6	0.363	2.054										8	0.33	1.904										8	0.553	2.507
																	7	0.33	1.904										9	0.56	3.187										9	0.521	3.739
																	8	0.396	2.16										10	0.363	3.356										10	0.39	2.146
																	9	0.33	1.904										11	2.406	8.961										11	0.39	2.252
																	10	0.461	2.887										12	1.088	3.657										12	0.813	3.272
																	11	0.461	2.523										13	0.593	2.78										13	0.39	2.401
																	12	0.626	2.674										14	0.428	2.417										14	0.618	3.017
																	13	1.022	4.79										15	1.154	5.348										15	1.464	6.906
																	14	0.494	2.523										16	0.758	4.277										16	0.813	3.633
															5	1	1	0.363	2.267										17	0.363	2.311										17	0.911	4.143
																	2	0.461	2.373										18	0.956	3.55										18	0.846	3.888
																	3	0.692	3.25										19	3.065	11.271										19	0.586	3.061
																	4	0.659	3.294										20	0.461	2.417										20	0.813	5.481
																	5	0.428	3.037										21	0.428	2.887										21	0.488	2.401
																	6	0.428	2.267										22	3.065	9.236								3	1	1	4.913	12.43
																	7	0.56	2.931									3	1	0.494	3.294										2	0.618	3.422
																	8	0.33	2.417										2	0.692	3.25										3	0.423	2.762
																2	1	0.692	3.25										3	0.363	2.16										4	0.748	4.61
																	2	0.692	4.365										4	0.461	2.373										5	0.455	2.657
																	3	0.593	3.081										5	1.384	4.383										6	1.432	5.164
																	4	2.175	9.005										6	0.396	2.311										7	1.204	5.058
																	5	0.461	2.674										7	0.593	2.78										8	0.813	3.527
																	6	0.33	2.054										8	0.494	2.736										9	0.423	2.252
																	7	0.33	1.904										9	0.593	3.55										10	0.586	3.123
																	8	1.318	5.047										10	1.549	5.454										11	1.92	9.668
																	9	0.593	2.674										11	0.725	3.613										12	1.074	4.909
																	10	0.626	2.931										12	3.428	8.81										13	0.358	1.997
																	11	1.022	5.197									4	1	0.56	2.78										14	0.748	3.888
																	12	0.89	4.126										2	0.33	2.054										15	1.529	8.691
																	13	1.088	4.02										3	0.461	2.417										16	0.618	3.378
																	14	0.923	5.197										4	2.142	10.439										17	1.204	4.1
																	15	1.187	7.501										5	2.077	7.057										18	0.358	2.507
																3	1	0.527	2.931										6	0.428	2.887										19	0.586	2.613
																	2	0.791	3.143										7	4.384	9.448									2	1	0.976	4.46
																	3	0.396	2.523										8	2.208	8.04										2	1.009	4.909
																	4	0.494	2.887										9	0.428	2.267										3	0.455	2.252
																	5	0.56	3.037										10	0.824	3.55										4	0.683	2.868
																	6	0.461	2.417								2	1	1	0.527	3.187										5	0.358	1.997
																	7	0.363	2.01										2	0.363	2.01										6	0.325	2.146
																	8	0.428	2.417										3	0.461	2.267										7	0.325	1.891
																	9	0.593	2.674										4	0.363	2.674										8	0.39	2.401
																	10	0.857	5.047										5	0.56	2.523									3	1	0.325	1.891
																	11	0.494	2.63										6	0.363	2.16										2	1.432	8.48
																	12	0.428	2.267										7	0.494	2.523										3	0.878	4.1
																4	1	0.824	3.506										8	0.857	3.25										4	0.586	2.868
																	2	0.527	3.4									2	1	0.494	2.674										5	0.651	3.272
																	3	0.923	4.834										2	0.725	3.4										6	0.488	2.657
																	4	0.461	2.674										3	0.428	2.16										7	0.358	2.401
																	5	0.33	2.054										4	1.813	7.614										8	0.586	2.762
																	6	1.318	6.437										5	0.396	2.267										9	0.488	2.613
																	7	0.461	2.417										6	1.318	6.331										10	0.39	2.401
															3	1	1	0.626	2.931										7	0.593	2.824										11	1.855	9.475
																	2	0.659	2.887										8	0.527	2.523										12	0.781	4.46
																	3	1.088	3.87										9	1.813	8.128									4	1	2.277	8.585
																	4	1.187	4.427										10	0.428	2.311										2	0.521	2.868
																	5	1.22	4.533									3	1	0.428	2.16										3	0.651	3.272
																	6	0.956	4.834										2	0.659	3.143										4	0.618	3.527
																	7	0.857	4.834										3	0.396	2.523										5	0.944	4.143
																	8	0.494	3.143										4	0.956	5.56										6	0.911	3.484
																	9	1.253	4.533										5	0.33	1.904										7	0.683	3.932
																	10	0.593	2.78										6	0.428	2.568										8	0.455	3.272
																	11	0.791	5.366										7	0.33	2.16										9	0.455	2.401
																	12	0.396	2.116										8	0.461	2.78										10	0.39	3.017
																	13	0.396	2.267										9	0.396	2.116										11	0.976	3.888
																	14	2.208	7.614									4	1	0.396	3.825										12	0.651	3.378
																	15	0.363	2.417										2	0.494	2.568										13	0.325	1.891
																	16	1.648	4.64										3	0.428	2.267										14	1.269	7.31
																	17	0.428	2.16										4	0.461	2.267										15	0.488	2.657
																	18	0.626	3.294										5	0.626	2.931										16	0.358	2.762
																	19	0.363	2.01										6	0.494	2.78										17	0.358	2.146
																	20	1.253	5.623										7	0.758	3.4									5	1	0.683	4.187
																	21	0.428	2.16										8	1.912	7.013										2	0.521	2.507
																	22	0.56	3.294										9	0.33	1.904										3	0.813	3.378
																	23	0.494	3.037										10	0.461	3.55										4	0.488	3.272
																2	1	0.56	3.914										11	0.758	3.099										5	0.846	4.355
																	2	0.461	3.037								1	1	1	0.461	2.417										6	0.423	2.146
																	3	0.461	2.674										2	0.363	2.01										7	0.813	3.783
																	4	0.461	2.674										3	0.363	2.16										8	2.18	7.117
																	5	0.659	3.25										4	0.989	4.427										9	0.651	3.422
																	6	1.022	5.817										5	0.527	2.78										10	0.521	3.272
																	7	0.363	2.417										6	0.396	2.417										11	0.813	3.994
																	8	0.461	2.267										7	0.33	1.904										12	0.325	2.762
																	9	0.363	2.01										8	0.824	3.55										13	1.236	5.823
																	10	0.461	2.78										9	0.396	2.568										14	0.423	2.657
																	11	0.494	2.568										10	0.428	2.16									6	1	0.455	3.272
																	12	0.428	2.674										11	0.527	2.417										2	0.358	2.613
																	13	0.791	4.427										12	0.428	2.523										3	0.358	2.041
																	14	0.428	2.267									2	1	0.758	3.143										4	0.39	2.146
																	15	0.396	2.311										2	1.253	5.348										5	0.325	1.891
																	16	0.33	2.417										3	1.318	5.109										6	0.553	2.762
																	17	0.527	3.807										4	0.363	2.01										7	0.521	3.527
																	18	1.285	4.339										5	1.121	5.604										8	0.39	2.657
																	19	0.593	2.674										6	0.494	2.417										9	1.139	5.164
																	20	0.593	3.294										7	0.428	2.16										10	1.594	5.481
																	21	1.121	4.79										8	0.396	2.054										11	0.586	2.762
																3	1	0.494	2.417										9	0.626	3.444										12	0.325	1.891
																	2	0.857	3.87									3	1	1.384	4.684										13	1.334	5.991
																	3	1.088	3.807										2	0.363	2.674										14	0.423	2.912
																	4	0.461	3.143										3	0.33	2.63										15	0.683	3.932
																	5	0.33	2.01										4	0.692	3.187										16	0.553	2.507
																	6	1.351	6.65										5	2.142	6.224										17	0.553	3.017
																	7	0.758	3.506										6	0.692	2.931										18	0.683	2.912
																	8	0.396	2.931										7	0.428	2.373										19	1.334	6.395
																	9	0.692	3.55									4	1	3.889	12.228										20	0.39	2.103
																	10	0.396	2.417										2	0.56	2.824										21	1.041	4.249
																	11	0.33	1.904										3	1.055	3.87										22	0.423	2.252
																	12	0.396	2.267										4	0.923	3.55										23	0.423	2.401
																	13	0.989	3.914										5	0.527	2.78										24	1.594	7.627
																	14	0.89	4.321										6	0.461	2.373								2	1	1	2.57	7.117
																	15	0.593	2.887										7	0.527	2.63										2	0.521	2.507
																	16	0.461	3.037										8	0.428	2.16										3	0.586	3.167
																	17	0.363	2.054										9	0.33	2.16										4	1.106	4.293
																	18	4.812	11.484										10	0.396	2.887										5	0.488	3.272
																	19	0.56	2.78										11	0.527	3.4										6	0.39	2.252
																	20	0.527	2.931										12	0.33	2.054										7	0.748	3.633
																	21	2.208	6.862									5	1	1.615	4.79										8	0.358	1.997
																4													2	0.428	2.16										9	0.748	3.484
																	2	0.428	2.523										3	2.175	7.163										10	0.488	2.613
																	3	0.527	2.674										4	0.396	2.417									2	1	0.325	2.146
																	4	0.56	2.931										5	2.208	5.879										2	0.651	2.868
																	5	0.396	2.568										6	0.363	2.01										3	0.553	2.868
																	6	0.396	2.674										7	0.659	4.321										4	0.488	2.507
																	7	0.428	2.674										8	1.549	5.817										5	0.488	3.017
																	8	0.396	2.78										9	0.363	2.267										6	0.651	3.272
																	9	0.461	3.55										10	0.758	3.187										7	0.325	2.507
																	10	0.461	2.523										11	0.494	2.373										8	0.781	4.143
																	11	0.396	2.16										12	0.461	2.674										9	0.846	4.143
																	12	0.33	2.054										13	0.527	2.674										10	0.455	2.762
																	13	0.428	2.311																						11	0.358	1.997
																	14	0.33	1.904										average	0.789388											12	0.455	2.613
																	15	0.363	2.01																						13	1.041	3.783
																	16	0.626	3.143																						14	0.39	2.041
																	17	0.33	2.054																					3	1	3.969	10.75
																	18	0.428	3.25																						2	0.618	2.762
																	19	0.461	2.78																						3	0.325	1.891
																	20	0.363	2.01																						4	0.878	3.378
																	21	0.363	2.16																						5	0.521	3.422
																5	1	0.758	3.657																						6	0.553	3.017
																	2	1.121	4.064																						7	0.976	4.61
																	3	0.593	2.78																						8	0.358	2.252
																	4	0.428	2.267																						9	0.488	2.507
																	5	0.33	1.904																						10	0.521	3.378
																	6	0.363	2.054																						11	0.39	2.252
																	7	0.363	2.01																						12	1.269	6.333
																	8	0.494	2.674																						13	0.455	3.229
																	9	0.363	2.16																						14	0.944	6.035
																	10	0.428	2.78																						15	0.878	3.677
																	11	0.396	2.931																						16	0.651	3.783
																	12	0.396	2.568																						17	0.455	2.507
																	13	1.154	3.914																						18	1.041	5.524
																	14	0.725	4.17																						19	0.716	3.123
																	15	0.461	2.373																						20	0.325	1.997
															2	1	1	0.394	2.413																						21	0.358	2.657
																	2	0.657	2.988																						22	0.325	1.891
																	3	1.314	6.064																					4	1	0.521	3.422
																	4	0.526	2.413																						2	0.455	2.762
																	5	0.591	3.182																						3	0.358	1.997
																	6	3.055	9.459																						4	0.618	3.527
																	7	0.46	2.413																						5	0.423	2.146
																	8	0.427	2.157																						6	0.781	3.123
																	9	0.329	1.901																					5	1	0.455	2.507
																	10	0.69	3.032																						2	0.781	3.739
																	11	0.92	4.013																						3	1.432	6.65
																	12	0.624	3.138																						4	0.39	2.146
																	13	0.361	2.157																						5	0.618	3.378
																	14	1.38	8.521																						6	0.716	3.123
																	15	0.69	3.501																						7	0.781	4.548
																2	1	0.657	3.545																						8	1.301	4.909
																	2	0.329	2.413																						9	1.139	6.14
																	3	0.329	2.263																						10	0.944	3.783
																	4	0.526	2.67																						11	0.488	2.912
																	5	0.329	2.007																						12	0.976	3.994
																	6	0.329	2.263																						13	0.358	2.146
																	7	0.723	4.782																						14	0.325	2.401
																3	1	1.741	5.101																						15	0.716	3.167
																	2	0.394	2.563																						16	0.553	3.378
																	3	0.92	4.27																						17	0.325	2.296
																	4	0.657	3.032																						18	0.325	1.997
																	5	0.526	2.519																						19	0.423	2.401
																	6	0.361	2.475																						20	0.521	2.657
																	7	0.526	2.776																						21	0.813	3.527
																	8	0.92	4.076																						22	0.455	2.401
																	9	0.361	2.776																					6	1	1.822	7.627
																4	1	0.46	2.263																						2	1.952	5.481
																	2	0.427	2.157																						3	0.521	2.507
																																									4	1.106	5.014
																	4	0.624	3.032																						5	0.488	2.507
																	5	0.788	4.12																						6	0.455	3.167
																	6	0.526	2.519																						7	0.455	2.358
																5	1	0.756	3.757																						8	0.325	1.891
																	2	0.591	2.626																						9	0.716	3.017
																	3	0.329	2.157																						10	1.789	7.266
																	4	0.394	2.519																						11	0.358	2.146
																	5	0.394	2.882																						12	0.325	2.146
																	6	1.216	6.064																						13	0.358	2.041
																	7	0.591	2.926																						14	0.781	3.633
																	8	1.084	4.676																						15	0.781	3.484
															1	1	1	0.427	2.838																						16	0.521	3.123
																	2	0.657	3.288																						17	0.358	2.146
																	3	0.559	2.776																						18	0.423	2.657
																	4	1.084	4.27																						19	0.716	2.974
																	5	0.953	6.064																						20	0.325	1.997
																	6	1.15	4.013																						21	0.358	1.997
																	7	0.329	2.263																						22	0.488	2.507
																	8	0.657	3.138																						23	0.423	2.296
																	9	0.723	3.395																				1	1	1	1.139	4.865
																	10	0.821	3.695																						2	0.325	1.891
																2	1	0.591	3.439																						3	0.39	3.167
																	2	0.329	1.901																						4	0.553	2.762
																	3	1.347	5.445																						5	0.911	3.888
																	4	0.361	2.051																						6	1.334	4.909
																	5	1.216	4.12																						7	0.423	2.252
																	6	1.117	3.651																						8	0.325	1.891
																	7	1.117	4.782																						9	1.041	5.524
																	8	0.394	2.051																						10	0.325	2.296
																	9	0.756	3.244																						11	1.074	5.463
																	10	0.394	2.413																						12	0.586	2.806
																	11	0.361	2.007																						13	0.39	2.146
																	12	0.526	3.182																						14	0.976	3.994
																3	1	1.216	6.427																					2	1	0.39	2.146
																	2	1.38	6.064																						2	0.358	1.997
																	3	0.394	2.413																						3	0.716	3.123
																	4	0.46	2.926																						4	0.423	2.252
																	5	0.526	2.626																						5	0.423	2.657
																	6	0.591	3.288																						6	0.781	5.524
																	7	0.69	2.882																						7	0.358	2.613
																	8	0.723	3.032																						8	0.618	3.017
																	9	0.46	2.776																						9	0.553	2.762
																	10	0.591	3.032																						10	0.716	3.017
																	11	0.329	2.413																					3	1	0.455	2.252
																	12	0.657	3.288																						2	0.39	2.401
																	13	0.427	2.82																						3	0.521	3.378
																4	1	2.004	11.103																						4	0.423	2.912
																	2	0.526	2.519																						5	1.724	6.607
																	3	0.723	3.651																						6	1.269	6.395
																	4	0.46	2.776																						7	0.358	2.041
																	5	1.971	5.401																						8	0.553	2.657
																	6	2.628	8.221																						9	0.813	4.97
																	7	0.591	3.076																						10	0.39	2.401
																	8	0.69	3.076																						11	0.39	2.146
																	9	0.329	2.413																					4	1	1.074	5.63
																	10	0.361	2.007																						2	0.683	3.017
																	11	0.657	2.926																						3	0.553	3.994
																	12	0.394	3.439																						4	0.358	1.997
																	13	1.281	7.045																						5	0.553	3.527
																5	1	0.559	2.519																						6	0.39	2.401
																	2	0.657	3.182																						7	0.39	2.912
																	3	0.657	3.182																						8	0.488	2.762
																	4	0.559	2.926																						9	0.325	1.997
																	5	0.329	2.157																						10	0.618	3.633
																	6	0.953	4.314																					5	1	1.171	5.226
																																									2	0.716	3.272
																	average	0.669217	3.3048																						3	0.813	3.422
																																									4	0.586	2.657
																																									5	0.325	2.252
																																									6	0.455	3.422
																																									7	0.846	5.481
																																									8	0.39	2.252
																																									9	0.325	2.041
																																									10	0.781	4.909
																																									11	0.716	3.633
																																									12	0.358	2.657
																																									13	0.911	4.865
																																									14	0.325	1.891
																																									15	0.423	2.762
																																									16	0.683	4.249
																																									17	1.334	6.545
																																									18	0.748	4.143
																																									19	0.586	3.167
																																									20	0.521	2.507
																																									21	0.911	3.888
																																									22	0.553	2.762
																																									average	0.68937

## Sheet: o
Fig. S7 o
lysosomal density based on EM images (Fig.1 and Fig. S2)
	WT	ATG5 cKO			BEQ 1302 WT					BKC 1128 WT					BKC 1129 KO					BKC 1109 KO
Number of values	4	4			image	area	# lysosomes			image	area	# lysosomes			image	area	# lysosomes			image	area	# lysosomes
					3	9.925	1	0.100756		36	11.621	1	0.0860511		8	11.475	1	0.087146		28	16.124	1	0.0620194
Mean	0.09636	0.08614			12	10.14	2	0.197239		31	13.375	1	0.0747664		3	10.625	1	0.0941176		8	11.799	1	0.0847529
Std. Deviation	0.01384	0.008634			20	12.069	1	0.0828569		24	13.494	1	0.074107
Std. Error of Mean	0.006918	0.004317			26	15.071	1	0.0663526
Unpaired t test								0.111801					0.0783082					0.0906318
P value	0.2568																						0.0733861
P value summary	ns
Significantly different (P < 0.05)?	No
One- or two-tailed P value?	Two-tailed
t, df	t=1.253, df=6				BEQ 1244 KO					BEQ 1245 KO					BEQ 1257 WT					BKC 1111 WT
					image	area	# lysosomes			image	area	# lysosomes			image	area	# lysosomes			image	area	# lysosomes
					1	15.006	1	0.06664		1	13.184	1	0.0758495		11	13.317	2	0.150184		8	16.124	2	0.124039
					2	10.33	1	0.0968054		7	9.897	1	0.101041		8	11.657	1	0.0857854		19	13.346	1	0.0749288
					6	7.16	1	0.139665							25	13.909	1	0.0718959
					26	11.954	1	0.083654							24	13.246	1	0.0754945
					33	13.566	1	0.0737137
								0.0920956					0.0884451					0.0958399					0.0994838

## Sheet: q
Fig. S7q
mKeima-GLUT2 red/green ratio in PC soma
			WT 4 _ 20240611							WT 3 _ 20240625							WT 2 _ 20240625							WT 1 _ 20240625							BEQ 1635 KO_20240702							BEQ 1637 KO_20240702							BEQ 1662 KO_20240724
			image	cell	MGV green	MGV reed	red/green			image	cell	MGV green	MGV reed	red/green			image	cell	MGV green	MGV reed	red/green			image	cell	MGV green	MGV reed	red/green			image	cell	MGV green	MGV reed	red/green			image	cell	MGV green	MGV reed	red/green			image	cell	MGV green	MGV reed	red/green
			3_1	1	12.751	16.37	1.28382			2_1	1	26.052	26.349	1.0114			2_1	1	17.838	17.656	0.989797			2_4	1	30.015	35.381	1.17878			2_1	1	26.765	17.256	0.644723			2_3	1	10.353	8.278	0.799575			2_3	1	18.399	19.856	1.07919
	WT	ATG5 cKO		2	24.484	39.084	1.59631				2	20.718	19.152	0.924414				2	15.233	14.633	0.960612				2	22.559	27.298	1.21007				2	20.872	13.068	0.626102				2	25.062	17.494	0.698029				2	16.824	15.661	0.930873
Number of values	4	3		3	14.065	23.634	1.68034				3	20.045	21.527	1.07393				3	21.615	21.471	0.993338				3	13.85	18.525	1.33755				3	25.531	14.308	0.560417				3	25.708	23.731	0.923098				3	18.665	18.164	0.973158
				4	16.07	14.306	0.89023				4	18.703	18.355	0.981393				4	42.421	42.418	0.999929				4	32.608	39.715	1.21795				4	29.24	16.185	0.553523				4	13.276	10.374	0.78141				4	40.149	36.531	0.909886
Mean	1.02	0.7896		5	19.212	19.659	1.02327				5	19.116	19.079	0.998064				5	32.481	31.543	0.971122				5	23.527	31.012	1.31815				5	24.988	12.81	0.512646			2_2	1	23.379	16.012	0.684888				5	28.34	23.857	0.841814
Std. Deviation	0.1177	0.09764		6	14.762	14.805	1.00291				6	18.127	16.99	0.937276				6	16.065	11.023	0.68615				6	22.862	28.261	1.23616				6	28.294	17.161	0.606524				2	15.581	10.334	0.663244			2_2	1	19.867	30.383	1.52932
Std. Error of Mean	0.05886	0.05637	2_3	1	20.987	25.973	1.23758				7	19.181	17.531	0.913977				7	22.861	16.916	0.73995				7	13.315	19.118	1.43582				7	23.194	14.062	0.606277				3	16.07	10.952	0.681518				2	21.281	28.454	1.33706
				2	25.333	24.034	0.948723				8	15.503	14.934	0.963297										2_3	1	10.641	13.62	1.27995				8	24.882	13.893	0.558355				4	14.72	9.825	0.667459				3	20.576	24.83	1.20675
Unpaired t test				3	46.223	38.756	0.838457				9	15.665	14.954	0.954612							0.905843				2	11.347	14.351	1.26474				9	37.913	20.89	0.550998				5	15.663	9.257	0.591011				4	13.529	13.198	0.975534
P value	0.0408			4	70.213	62.919	0.896116																		3	18.313	25.617	1.39884											6	18.72	12.079	0.645246				5	27.836	33.158	1.19119
P value summary	*			5	16.345	16.394	1.003							0.973152			1_4	1	24.374	20.078	0.823747				4	18.429	19.031	1.03267							0.579952				7	12.037	7.699	0.639611				6	26.652	24.873	0.933251
Significantly different (P < 0.05)?	Yes		2_2	1	16.237	18.459	1.13685											2	12.335	10.722	0.869234				5	23.956	28.842	1.20396										2_1	1	23.546	14.881	0.631997				7	25.357	26.453	1.04322
One- or two-tailed P value?	Two-tailed			2	24.994	27.091	1.0839			1_4	1	11.251	10.162	0.903209				3	25.897	24.702	0.953856				6	20.997	19.135	0.911321			1_1	1	15.535	16.641	1.07119				2	7.178	4.521	0.629841				8	15.877	16.896	1.06418
t, df	t=2.740, df=5			3	31.695	40.168	1.26733				2	16.302	12.548	0.769722				4	18.61	17.113	0.919559				7	8.619	7.676	0.890591				2	20.563	20.532	0.998492				3	4.197	3.272	0.779604				9	33.838	30.874	0.912406
				4	21.829	24.339	1.11498				3	13.982	10.947	0.782935				5	11.302	10.068	0.890816				8	25.249	25.434	1.00733				3	23.387	20.325	0.869073											10	30.069	24.37	0.810469
				5	16.103	17.816	1.10638				4	18.138	14.055	0.774892				6	18.42	16.709	0.907112			2_2	1	14.086	17.721	1.25806														0.701181			2_1	1	15.289	12.854	0.840735
				6	15.798	26.294	1.66439				5	36.551	37.666	1.03051			1_3	1	13.974	15.876	1.13611				2	12.02	13.427	1.11705							0.979586											2	29.562	27.496	0.930113
			2_1	1	17.058	20.204	1.18443				6	35.698	44.884	1.25733				2	13.127	14.744	1.12318				3	17.515	17.088	0.975621																		3	19.58	12.915	0.659602
				2	20.069	22.171	1.10474				7	26.642	29.789	1.11812				3	23.982	24.907	1.03857				4	16.696	16.562	0.991974										1_3	1	45.081	42.049	0.932743				4	22.593	15.833	0.700792
				3	13.82	17.544	1.26946				8	22.997	25.07	1.09014				4	18.389	17.361	0.944097				5	36.418	38.706	1.06283											2	22.477	19.115	0.850425				5	22.935	19.222	0.838108
				4	20.967	27.149	1.29484			1_3	1	39.425	47.763	1.21149				5	23.777	24.991	1.05106				6	21.544	21.671	1.00589											3	31.53	35.41	1.12306				6	31.509	21.909	0.695325
				5	14.666	17.749	1.21021				2	23.396	25.759	1.101				6	22.031	18.176	0.825019				7	28.425	25.174	0.885629											4	23.2	17.174	0.740259				7	22.584	12.456	0.551541
				6	13.514	17.064	1.26269				3	24.392	28.108	1.15235				7	28.487	24.187	0.849054			2_1	1	11.989	7.842	0.6541											5	12.844	13.601	1.05894				8	22.945	12.829	0.55912
				7	17.371	21.79	1.25439				4	55.578	53.313	0.959246				8	23.49	20.126	0.85679				2	18.672	17.037	0.912436										1_2	1	8.283	8.272	0.998672				9	14.092	6.928	0.491626
				8	18.804	23.966	1.27452				5	28.451	28.472	1.00074				9	17.593	15.998	0.909339				3	20.621	17.847	0.865477											2	20.525	16.854	0.821145				10	13.504	7.304	0.540877
				9	27.49	33.578	1.22146			1_2	1	19.447	19.963	1.02653			1_2	1	16.18	13.93	0.860939				4	23.287	20.309	0.872117											3	17.422	12.484	0.716565			1_2	1	22.855	16.092	0.704091
											2	30.208	30.022	0.993843				2	13.944	11.423	0.819205																		4	16.531	12.093	0.731535				2	36.644	31.106	0.84887
							1.18659				3	30.664	30.312	0.988521				3	18.745	17.339	0.924993							1.09712											5	23.882	20.303	0.850138				3	34.443	25.975	0.754145
											4	19.804	18.855	0.95208				4	14.809	12.355	0.83429																		6	29.027	26.842	0.924725				4	17.085	6.968	0.407843
			1_3	1	13.574	17.17	1.26492				5	21.383	19.896	0.930459				5	13.695	13.025	0.951077			1_2	1	15.02	14.139	0.941345											7	15.625	12.235	0.78304				5	32.402	21.035	0.649188
				2	16.755	22.693	1.3544				6	18.101	11.635	0.642782				6	9.498	8.079	0.8506				2	16.891	15.272	0.90415										1_1	1	17.197	15.167	0.881956				6	24.46	21.381	0.874121
				3	20.56	21.082	1.02539			1_1	1	9.374	4.582	0.488799				7	20.405	18.702	0.91654			1_1	1	8.682	9.414	1.08431											2	21.277	21.247	0.99859				7	24.655	22.384	0.907889
			1_2	1	14.167	16.534	1.16708				2	18.966	14.767	0.778604				8	16.14	15.381	0.952974				2	9.883	10.299	1.04209											3	16.841	14.931	0.886586				8	20.121	17.069	0.848318
				2	25.945	30.02	1.15706				3	19.973	12.281	0.61488				9	15.235	13.88	0.91106				3	27.732	30.994	1.11763											4	30.768	29.615	0.962526			1_1	1	30.706	29.255	0.952745
				3	16.5	22	1.33333				4	22.164	23.818	1.07463				10	20.293	20.346	1.00261				4	17.214	16.84	0.978273											5	25.978	25.91	0.997382				2	13.721	11.645	0.848699
				4	17.777	19.144	1.0769				5	29.126	32.072	1.10115				11	17.425	11.906	0.683271				5	28.612	29.471	1.03002											6	18.761	17.543	0.935078
				5	14.372	14.385	1.0009				6	14.168	11.876	0.838227				12	16.649	12.269	0.736921				6	24.84	23.465	0.944646											7	23.992	22.43	0.934895							0.866916
			1_1	1	18.115	17.574	0.970135				7	11.217	8.043	0.717037			1_1	1	11.536	10.785	0.934899				7	22.835	20.806	0.911145											8	20.517	17.899	0.872398
				2	21.504	22.535	1.04794				8	15.776	12.07	0.765086				2	12.73	11.756	0.923488				8	23.285	20.881	0.896758											9	14.537	13.823	0.950884
				3	17.044	18.56	1.08895				9	15.986	15.914	0.995496				3	17.452	17.289	0.99066
				4	20.393	25.837	1.26695				10	14.131	16.547	1.17097				4	14.991	12.764	0.851444							0.985037														0.902454
				5	13.953	12.493	0.895363											5	17.611	14.884	0.845154
				6	21.249	22.109	1.04047							0.938992				6	13.569	10.673	0.786572
																		7	14.235	11.966	0.840604
							1.1207											8	22.29	20.916	0.938358
																		9	13.381	11.936	0.892011
																		10	19.516	18.705	0.958444
																		11	15.305	14.356	0.937994
																		12	18.673	14.648	0.784448
																					0.903233
