# Supplementary material for: Autophagy regulator ATG5 preserves cerebellar function by safeguarding its glycolytic activity
Source: Nat Metab. 2025 Jan 15;7(2):297–320. doi: 10.1038/s42255-024-01196-4 (PMC11860254; doi:10.1038/s42255-024-01196-4)
Supplement: Supplementary file 21 — Excel file with source data and statistics. [file 42255_2024_1196_MOESM21_ESM.xlsx]

## Sheet: b,c
Fig.S8 b,c		source data
levels of methylglyoxal-modified proteins in Purkinje cell dendrites (b) and molecular cell layer interneurons (c)
		1 month
			BKC WT 1037									BKC KO 1038										BKC WT 1032										BKC KO 1033										BKC WT 953
				Purkinje cell dendrites				Molecular cell layer interneurons						Purkinje cell dendrites				Molecular cell layer interneurons						Purkinje cell dendrites				Molecular cell layer interneurons						Purkinje cell dendrites				Molecular cell layer interneurons						Purkinje cell dendrites				Molecular cell layer interneurons
				cell	area	MGV		cell	area	MGV				image	area	MGV		cell	area	MGV				image	area	MGV		cell	area	MGV				image	area	MGV		cell	area	MGV				cell	area	MGV		cell	area
				5	18127.8	40.697		1	87.064	43.135				5	17507.7	32.563		1	27.98	41.959				5	18900.4	19.205		1	55.375	31.81				5	12216.1	33.16		1	37.806	55.339				4	17091.9	22.275		1	51.731
				4	13274	25.482		2	59.344	42.015				4	23028.8	32.674		2	72.098	39.158				4	13327.7	24.689		2	63.476	33.735				4	17836.8	31.217		2	46.851	50.243				3	19865.6	25.141		2	71.35
				3	15570.2	39.063		3	54.952	46.174				3	15122.7	37.558		3	95.003	36.793				3	15086.7	30.549		3	90.318	29.451				3	16351	27.173		3	90.318	58.727				2	20614.7	36.047		3	96.955
				2	13728.9	32.105		4	36.57	46.91				2	13201.6	32.222		4	42.003	39.414				2	13995.1	17.959		4	51.145	27.12				2	17286.2	25.505		4	35.138	32.37				1	18708.4	23.052		4	83.29
				1	14896.1	21.745		5	104.503	46.343				1	15413.9	28.922		5	61.492	35.248				1	17722.7	23.499		5	75.742	26.546				1	16303.7	21.319		5	48.608	34.119								5	47.274
								6	58.01	33.954								6	48.477	37.473								6	36.83	25.565								6	69.918	44.501				AVERAGE		26.6287		6	57.848
				AVERAGE		31.8184		7	37.773	61.632				AVERAGE		32.7878		7	57.783	34.721				AVERAGE		23.1802		7	50.755	27.713				AVERAGE		27.6748		7	43.988	36.055								7	40.734
b	PC dendrites							8	11.355	30.519								8	53.455	37.957								8	52.642	23.763								8	29.802	39.466								8	87.39
								1	63.509	32.806								9	38.977	36.296								9	62.793	21.024								9	23.035	50.942								9	62.272
	WT			ATG5 cKO				2	75.742	27.033								10	63.118	37.096								10	48.25	28.757								1	77.076	42.29								10	32.34
	mean	SEM	N	mean	SEM	N		3	47.892	24.893								11	47.144	37.198								1	54.106	32.617								2	48.933	42.096								1	42.556
1 M	26.4624	1.92581	4	28.7065	1.78536	4		4	54.854	33.412								12	44.899	38.52								2	55.31	32.341								3	45.875	49.512								2	58.694
3 M	23.6856	2.97329	5	31.9311	1.38354	5		5	66.372	30.449								13	59.474	50.048								3	66.372	33.825								4	56.741	44.775								3	50.495
	Two-way ANOVA							6	53	30.247								1	56.839	41.217								4	15.747	27.064								5	33.251	45.286								4	59.67
	Holm-Šídák's multiple comparisons test	Predicted (LS) mean diff.	Below threshold?	Summary	Adjusted P Value			7	63.021	29.874								2	55.31	45.892								5	60.19	33.879								6	30.974	23.572								5	71.838
								8	35.789	29.704								3	66.372	45.35								6	35.984	31.111								7	63.509	31.006								6	62.858
	WT - ATG5 cKO							9	56.611	31.877								4	72.619	39.245								7	35.138	35.641								8	35.301	42.441								7	21.929
	1 M	-2.244	No	ns	0.5027			10	28.761	35.2								5	70.471	38.315								8	78.735	38.184								9	26.809	40.1								8	36.049
	3 M	-8.246	Yes	*	0.0267			11	32.145	29.885								6	43.857	51.973								1	74.571	49.654								10	49.551	35.132								9	48.282
								1	54.106	42.86								7	59.865	42.672								2	56.611	44.56								11	44.899	51.262								10	35.138
								2	74.668	65.164								8	69.105	40.168								3	62.598	55.054								12	47.371	39.174								11	32.34
								3	73.139	42.904								9	64.745	41.62								4	33.837	41.685								13	25.377	62.545								12	18.74
								4	47.274	51.696								10	67.543	40.842								5	28.631	51.598								14	51.796	35.024								13	51.275
c	interneurons							5	44.899	50.335								11	52.642	48.569								6	49.063	59.134								1	35.886	33.513								1	57.522
								6	20.302	66.221								1	102.649	54.805								7	65.201	72.272								2	67.934	48.545								2	45.419
	WT			ATG5 cKO				7	47.501	39.454								2	100.273	47.304								8	50.234	41.257								3	48.477	35.376								3	14.446
	mean	SEM	N	mean	SEM	N		8	26.679	42.335								3	110.49	48.986								9	40.929	70.773								4	64.29	41.846								4	48.282
1 M	37.8642	1.56912	4	43.4651	2.84489	4		1	39.498	41.125								4	97.215	45.373								1	39.888	24.864								5	84.396	27.126								5	54.139
3 M	43.9027	1.61647	5	49.742	6.46231	5		2	95.003	41.798								5	102.291	52.381								2	68.975	20.306								6	57.457	49.202								6	104.21
								3	56.741	40.582								6	70.536	46.68								3	68.844	20.306								7	43.077	45.128								7	77.076
Two-way ANOVA								4	34.487	29.123								7	66.014	43.269								4	38.847	20.178								8	45.256	40.428								8	57.262
Holm-Šídák's multiple comparisons test	Predicted (LS) mean diff.	Below threshold?	Summary	Adjusted P Value				5	69.235	39.212								8	99.818	50.514								5	39.693	20.116								9	81.598	37.317								9	58.791
								6	78.54	33.768								9	74.571	47.105								6	67.738	19.51								10	57.522	48.176								10	42.035
WT - ATG5 cKO								7	49.193	28.106								10	48.412	39.798								7	54.106	16.949								11	26.809	42.888								1	39.042
1 M	-5.601	No	ns	0.5049				8	27.004	37.422								11	60.776	41.283								8	84.331	31.387								12	53.748	31.841								2	47.827
3 M	-5.839	No	ns	0.5049				1	66.502	28.25								1	86.023	45.537								9	32.145	19.939								1	81.663	39.063								3	36.83
								2	50.43	28.96								2	121.356	42.034								10	78.215	29.915								2	61.817	36.422								4	28.306
								3	67.543	29.396								3	26.809	42.631								1	58.824	41.894								3	43.857	41.013								5	40.734
								4	21.506	30.899								4	73.66	41.878								2	104.243	44.951								4	35.268	38.852								6	59.865
								5	14.381	26.611								5	83.681	35.25								3	54.139	44.305								5	42.719	31.621								7	57.522
								6	33.837	38.055								6	44.899	32.658								4	61.329	36.81								6	33.316	47.45								8	47.892
								7	52.447	25.7								7	86.023	40.674								5	37.871	35.067								7	85.893	41.269								9	51.438
								8	39.433	24.578								8	88.919	42.656								6	57.783	26.613								8	50.625	28.21								10	30.518
								9	41.515	23.444								9	68.389	43.752								7	52.967	35.011								9	33.153	26.447								11	45.875
								10	13.014	29.648								10	59.67	39.086								8	31.234	35.997								10	55.18	25.111								12	36.049
								11	27.59	25.298								11	37.871	29.746								9	58.303	27.506								11	54.139	22.018								13	31.624
																		1	63.118	30.868								10	44.996	30.531								12	37.611	44.688								14	45.419
								AVERAGE		36.7175								2	91.489	29.031								11	32.795	23.899								13	36.537	23.209
																		3	74.798	34.137																		1	62.598	27.979								AVERAGE
																		4	66.372	28.12								AVERAGE		34.0039								2	74.571	22.542
																		5	106.325	29.127																		3	54.139	30.07
																		6	81.468	29.252																		4	35.659	27.296
																		7	52.967	30.17																		5	61.557	27.599
																																						6	41.775	27.435
																		AVERAGE		40.4122																		7	83.193	25.336
																																						8	79.776	24.407
																																						9	100.631	25.994
																																						10	46.33	28.505
																																						11	74.636	26.994
																																						12	58.01	28.533
																																						AVERAGE		37.2571
[truncated: 79 more columns]

## Sheet: e
Fig. S8e
m.g.v. of D-Serine in interneurons of WT and ATG5 cKO animals at the age of 1 and 3 months
									1 month
										BKC WT 1032					BKC KO 1033					BKC WT 1037					BKC KO 1038						BKC WT 1202					BKC KO 1201					BKC WT 1203					BKC KO 1204
											Mcl interneurons					Mcl interneurons					Mcl interneurons					Mcl interneurons						Mcl interneurons					Mcl interneurons					Mcl interneurons					Mcl interneurons
											image	cell	area	MGV		image	cell	area	MGV		image	cell	area	MGV		image	cell	area	MGV			image	cell	area	MGV		image	cell	area	MGV		image	cell	area	MGV		image	cell	area
	WT					ATG5 cKO					5	1	45.159	19.75		5	1	56.741	25.399		4	1	35.789	15.891		4	1	72.358	34.545			4	1	40.604	27.548		5	1	50.918	38.429		5	1	93.832	15.281		5	1	57.522
1 M	26.5181	17.6478	26.3466	23.8579		24.4007	27.1954	25.5553	24.2734			2	30.974	20.591			2	61.166	24.837			2	38.88	14.818			2	58.563	37.979				2	31.104	22.834			2	42.946	34.918			2	66.534	17.404			2	48.477
3 M	19.9231	22.2223	21.3275	17.4274	15.0803	21.0181	26.0893	26.5743	22.204	21.0903		3	26.549	25.918			3	44.118	26.45			3	42.556	19.124			3	69.886	34.312				3	33.837	22.981			3	56.741	39.779			3	67.413	14.75			3	84.592
												4	61.329	20.219			4	47.274	25.936			4	50.234	14.022			4	50.625	35.159				4	31.754	22.754			4	25.443	34.189			4	91.489	18.408			4	72.619
												5	21.473	33.105			5	41.515	30.956			5	57.262	15.446			5	36.927	32.853				5	34.78	27.328			5	49.714	37.501			5	44.638	14.64			5	47.241
		WT			ATG5 cKO							6	24.857	23.605			6	45.419	29.01			6	64.029	15.685			6	104.763	34.994				6	33.837	25.866			6	56.741	37.185			6	44.899	17.498			6	55.31
		mean	SEM	N	mean	SEM	N				4	1	52.447	28.746			7	44.118	28.608			7	34.487	10.173			7	80.427	34.911				7	34.78	28.869			7	24.857	38.127		4	1	66.957	26.517			7	67.543
	1 M	23.5926	2.07271	4	25.3562	0.677485	4					2	28.045	30.586			8	48.412	27.255			8	35.919	13.207			8	27.004	33.959			3	1	44.118	22.777			8	20.757	32.34			2	45.875	25.454			8	31.234
	3 M	19.1961	1.30954	5	23.3952	1.21957	5					3	28.338	27.388			9	58.433	25.989			9	56.481	14.857			9	23.751	35.578				2	90.383	21.841			9	30.518	36.572			3	37.253	25.024		4	1	57.848
												4	47.827	27.115		4	1	46.46	25.139			10	68.291	14.764		3	1	80.037	42.219				3	60.711	22.152		4	1	57.262	29.289			4	54.139	23.271			2	56.741
	Two-way ANOVA											5	30.128	28.009			2	52.186	24.04		3	1	42.101	17.344			2	71.773	36.765				4	30.583	27.851			2	74.571	27.907			5	55.31	24.146			3	45.875
												6	69.625	30.139			3	66.372	24.48			2	53.358	17.039			3	96.695	31.162				5	64.029	23.015			3	39.888	30.004			6	51.796	24.416			4	47.144
	Holm-Šídák's multiple comparisons test	Predicted (LS) mean diff.	Below threshold?	Summary	Adjusted P Value							7	45.256	26.596			4	41.124	27.055			3	58.433	16.008			4	24.369	27.705				6	17.244	20.906			4	43.857	25.429			7	48.445	26.757			5	65.526
												8	31.819	24.015			5	60.19	24.906			4	37.676	16.158			5	39.303	30.954				7	78.735	21.194			5	31.136	25.033		3	1	39.66	26.144			6	78.15
	WT - ATG5 cKO											9	55.31	27.708			6	49.584	25.873			5	29.64	16.206			6	43.988	32.433				8	75.742	22.841			6	35.268	30.386			2	106	23.135			7	82.835
	1 M	-1.764	No	ns	0.4107							10	56.839	27.631			7	46.265	24.65			6	41.092	17.289		2	1	34.878	30.843				9	57.262	22.69			7	19.196	24.525			3	77.759	23.219			8	14.543
	3 M	-4.199	No	ns	0.0793							11	42.946	28.904			8	74.571	24.928			7	36.96	17.698			2	61.069	29.346			2	1	50.755	32.541			8	40.571	24.415			4	36.537	25.03		3	1	76.685
												12	50.625	26.656		3	1	38.782	22.709		2	1	36.83	11.451			3	38.131	29.779				2	34.162	30.934		3	1	61.166	33.671			5	30.193	23.531			2	52.642
											3	1	38.131	23.625			2	57.522	22.921			2	24.466	11.532			4	57.815	34.159				3	37.253	30.839			2	122.463	26.694			6	63.118	23.619			3	90.188
												2	33.186	23.746			3	21.929	22.694			3	35.919	10.111			5	31.136	28.23				4	41.775	29.892			3	51.796	23.011			7	44.248	21.876			4	28.761
												3	78.8	26.069			4	74.148	22.883			4	35.789	8.701			6	19.261	26.123				5	34.227	31.073			4	76.165	25.836			8	58.433	27.504			5	69.886
												4	51.796	27.436			5	37.773	22.319			5	17.862	8.998			7	17.634	28.26			1	1	40.702	32.14			5	90.448	24.431			9	73.269	25.226			6	50.397
												5	45.875	27.587			6	32.665	20.597			6	41.84	10.621		1	1	34.162	15.387				2	47.892	28.367			6	58.824	23.166			10	71.35	26.646			7	50.43
												6	38.782	23.529			7	29.802	22.964			7	34.227	16.419			2	32.015	14.201				3	18.773	28.849			7	56.741	22.976			11	48.673	23.573		2	1	50.299
												7	42.101	28.13			8	33.056	23.993			8	19.196	10.042			3	26.809	14.914				4	43.857	27.191			8	54.399	23.645		2	1	66.957	23.7			2	49.681
												8	45.029	22.121			9	32.21	22.601		1	1	34.227	25.097			4	41.515	17.271				5	60.515	28.494			9	32.21	25.029			2	63.834	25.379			3	42.686
											2	1	48.347	28.699		2	1	66.372	22.856			2	27.069	27.847			5	56.741	11.911				6	49.161	28.905		2	1	52.837	20.999			3	58.433	21.682			4	34.26
												2	44.996	27.002			2	58.303	24.794			3	41.84	28.302			6	52.902	12.727				7	33.837	24.481			2	119.534	21.117			4	60.418	22.829			5	39.042
												3	62.272	28.801			3	39.433	22.617			4	47.339	26.796			7	16.528	14.02				8	38.001	27.482			3	61.426	21.765			5	74.571	28.224			6	15.747
												4	71.838	28.354			4	48.933	21.231			5	36.57	26.145			8	79.386	15				9	36.537	25.763			4	40.214	20.323			6	47.892	26.29			7	31.234
												5	64.29	28.089			5	26.419	25.336			6	32.145	28.233			9	19.912	15.078									5	58.401	19.074			7	57.002	23.645			8	29.542
												6	74.31	26.129			6	58.694	24.063			7	37.415	28.683			10	15.161	17.476				average		26.3466			6	67.673	20.834			8	37.806	23.583		1	1	32.665
												7	40.604	27.677			7	51.796	21.87			8	35.919	28.281														7	64.062	19.293			9	41.417	21.99			2	43.207
												8	38.131	26.214			8	58.824	24.111			9	40.734	27.038			average		27.1954									8	64.42	23.327			10	63.346	24.275			3	27.264
												9	22.449	29.764		1	1	26.809	21.093																			9	48.477	20.379		1	1	64.68	26.816			4	42.035
												10	47.339	28.071			2	54.659	23.764			average		17.6478														10	45.419	22.339			2	83.941	27.113			5	96.044
											1	1	66.372	26.22			3	29.542	25.302																		1	1	30.941	16.257			3	59.865	26.804			6	56.253
												2	59.735	26.984			4	30.193	23.477																			2	82.119	14.269			4	38.001	27.067			7	37.676
												3	44.899	24.449			5	35.919	23.366																			3	67.738	15.206			5	35.138	24.164			8	22.645
												4	35.724	24.884			6	21.506	22.891																			4	50.918	17.13			6	38.131	34.567
												5	21.929	24.453			7	34.878	24.465																			5	83.193	17.51			7	41.124	26.366			average
												6	43.988	25.416																								6	28.761	17.957			8	71.35	24.468
												7	13.437	28.719			average		24.4007																			7	59.865	16.61
												8	34.26	27.946																													average		23.8579
																																						average		25.5553
												average		26.5181
[truncated: 41 more columns]

## Sheet: i
Fig. S8 i		source data
								3 months																															1 month
levels of cleaved caspase
																																								BKC WT 939
								BKC WT 271	Purkinje cells			BKC KO 268		Purkinje cells				BKC WT 237		Purkinje cells			BKC KO 236		Purkinje cells			BKC WT 62		Purkinje cells			BKC KO 61		Purkinje cells					Purkinje cells			BKC KO 952		Purkinje cells			BKC WT 947
									cell	area	mean grey value			cell	area	mean grey value				cell	area	mean grey value			cell	area	mean grey value			cell	area	mean grey value			cell	area	mean grey value			cell	area	mean grey value			cell	area	mean grey value
									1	170.777	12.923			1	147.534	12.117				1	442.382	74.481			1	252.881	96.291			1	266.548	46.719			1	161.288	33.408			1	521.452	43.982			1	315.405	44.535
									2	218.879	10.291			2	164.079	9.397				2	479.147	83.645			2	350.069	86.107			2	213.718	47.594			2	188.622	29.081			2	534.85	37.262			2	383.846	41.988
	WT				ATG5 cKO				3	238.41	10.008			3	228.483	11.659				3	693.105	81.693			3	281.654	85.077			3	230.342	48.132			3	184.466	27.41			3	623.709	38.185			3	238.733	39.153
1 M	33.8871	40.1729	37.5306		37.3173	43.5413	42.2132		4	201.446	12.342			4	247.127	10.891				4	566.345	78.264			4	252.881	66.382			4	214.677	41.383			4	188.062	26.265			4	513.301	37.458			4	399.664	39.242
3 M	35.4558	46.2806	28.8184	27.9614	37.1565	31.6735	28.28	25.6848	5	346.074	11.839			5	158.833	11.384				5	625.329	88.434			5	305.631	67.129			5	183.427	47.636			5	173.116	30.212			5	372.869	39.267			5	389.414	45.553
									6	349.626	12.256			6	208.226	12.494				6	357.582	75.759			1	249.684	75.107			6	207.964	46.999			6	214.517	27.61			6	368.027	35.77			6	289.418	48.582
									7	219.848	13.02			7	206.369	11.637				7	377.563	92.52			2	124.043	87.973			7	214.198	49.41			7	239.374	26.837			7	385.783	39.188			7	444.538	41.301
		WT			ATG5 cKO				8	344.783	12.792			8	228.564	12.285				8	570.501	83.389			3	210.361	79.215			8	186.544	43.705			8	176.233	32.063			8	468.992	32.758			8	342.039	30.657
		mean	SEM	N	mean	SEM	N		9	358.826	11.564			9	228.564	12.149				9	266.628	68.595			4	297.958	79.744			9	235.298	43.553			9	171.838	33.726			9	339.214	42.174			1	225.981	36.582
	1 M	37.1968	1.82223	3	41.0239	1.89255	3		10	282.88	11.454			10	228.564	12.114				10	578.014	79.242			5	272.542	71.429			10	278.297	46.409			10	276.379	27.976			1	255.117	35.864			2	322.669	32.468
	3 M	34.629	4.22949	4	30.6987	2.47727	4		11	341.716	11.55			11	104.759	11.099				11	375.245	82.878			1	335.043	76.032			11	210.361	52.968			11	138.829	28.126			2	403.861	34.732			3	385.702	40.313
									12	283.768	9.932			1	197.249	16.381				1	113.013	89.021			2	257.357	62.059			12	163.446	52.229			12	252.881	28.602			3	337.439	36.619			4	203.06	45.452
	Two-way ANOVA								13	247.611	10.241			2	192.891	14.056				2	207.164	76.093			3	276.858	78.568			13	233.379	52.486			1	99.986	31.879			4	301.04	29.726			5	270.371	41.603
									14	257.215	10.555			3	185.547	12.338				3	226.346	81.65			4	325.133	85.938			14	189.581	54.198			2	89.995	33.596			5	228.564	35.117			6	257.942	43.688
	Holm-Šídák's multiple comparisons test	Predicted (LS) mean diff.	Below threshold?	Summary	Adjusted P Value				15	296.036	10.708			4	199.186	12.887				4	215.796	68.385			5	330.088	86.931			15	250.803	50.542			3	146.582	34.721			6	311.128	31.017			7	263.753	26.462
									16	139.463	11.237			5	214.682	13.99				5	255.279	83.41			6	272.702	88.641			16	196.614	46.117			4	146.741	34.621			7	394.499	33.3			8	380.294	23.003
	WT - ATG5 cKO								1	296.52	13.754			6	221.139	10.271				6	241.692	67.822			7	296.04	61.559			17	162.407	47.969			5	142.106	32.071			8	167.872	25.837			9	206.289	35.31
	1 M	-3.827	No	ns	0.5851				2	225.255	13.461			7	181.431	15.213				7	193.417	58.61								18	288.368	46.609			6	222.03	31.262			9	263.753	28.395			10	260.524	42.453
	3 M	3.93	No	ns	0.5851				3	267.384	13.901			8	165.612	15.789				8	359.021	74.977			average	275.937	78.4813			1	203.728	46.042			7	222.03	33.337			10	500.71	28.674			1	164.966	36.452
									4	301.847	13.921			9	187.726	13.892				9	286.29	60.171								2	250.483	41.659			8	195.975	32.594			11	189.824	28.999			2	285.059	36.386
									5	293.372	16.411			10	162.545	12.999				10	405.377	64.502								3	255.439	42.403			1	132.275	28.69			12	362.135	30.315			3	255.52	36.954
									6	288.933	13.584			11	190.228	13.165				1	342.716	62.54								4	210.521	43.716			2	163.046	29.254			13	140.754	30.592			4	271.016	35.619
									7	328.319	14.562			12	180.947	12.224				2	306.59	64.823								5	316.261	47.943			3	192.938	25.762			14	98.948	24.479			5	147.534	37.503
									8	248.257	15.573			13	185.547	12.475				3	264.79	64.989								6	268.227	48.131			4	138.829	25.759			15	232.68	30.476			6	247.127	37.561
									9	479.726	12.505			1	216.781	14.371				4	281.654	63.224								7	273.502	46.846			5	220.592	28.098			16	203.06	30.392			7	299.345	33.616
									10	296.681	14.501			2	333.888	15.355				5	304.033	60.654								8	320.257	45.066			6	152.975	29.106			17	197.492	25.536			8	270.209	34.254
									11	236.312	12.784			3	300.878	15.281				6	333.765	64.425								9	263.751	44.127			7	226.026	34.516			1	134.459	44.056			9	350.352	31.429
									12	199.186	10.017			4	351.401	17.624				7	319.538	65.349								10	310.746	53.391			8	164.485	41.722			2	216.942	38.433			10	190.47	26.766
									1	123.967	12.745			5	333.323	15.424				8	326.092	57.734								11	287.408	48.966			9	173.276	40.531			3	268.03	37.683
									2	186.273	10.526			6	306.366	17.592				9	347.831	60.003								12	223.789	52.755			10	160.968	34.441			4	210.001	40.11			average	287.901	37.3173
									3	187.242	10.91			7	303.138	15.784				10	260.874	62.849								13	313.784	57.357			11	165.923	39.953			5	192.891	40.715
									4	163.352	11.591			8	191.761	16.058				11	269.505	58.739								1	199.651	41.421			12	112.853	40.322			6	221.785	37.109
									5	201.769	12.649			9	197.088	14.127				12	286.29	53.166								2	248.405	43.467								7	167.549	35.16
									6	202.092	11.387									13	360.539	53.299								3	203.967	39.007			average	176.101	31.6735			8	202.415	31.751
									7	228.564	11.686			average	216.68	13.4704														4	263.751	41.967								9	132.603	27.849
									8	179.494	11.201									average	348.219	70.7451								5	163.366	43.828								10	195.555	38.964
									9	170.455	13.62																			6	141.946	44.544								11	146.888	31.868
									10	220.978	12.64																			7	223.069	44.761								12	149.148	30.815
									11	193.86	11.547																			8	300.196	39.13								13	134.62	33.755
									12	231.308	11.953																			9	137.79	42.585								14	153.587	31.037
									13	299.345	13.028																			10	206.685	44.954								15	142.368	29.235
									14	192.891	13.852																			11	226.026	43.018								16	196.765	33.004
									15	192.084	10.124																			12	225.387	41.561								17	136.88	31.246
									16	265.044	11.056																			13	228.104	43.597								18	163.837	32.126
									17	247.046	11.142																			14	226.346	44.352
									18	279.087	12.575																			15	165.204	41.546								average	270.077	33.887
									19	180.785	11.845																			16	122.684	52.389
									average	249.038	12.2077																			average	227.797	46.2806
[truncated: 18 more columns]

## Sheet: j
Fig. S8j		source data
baseline GCaMP7 fluorescence
Time (sec)	WT cntr
1	51.708	37.923	34.377	32.311	141.892	207.397	134.397	67.936	49.593	44.629	90.307	61.69	48.683	51.931	29.478	49.788	121.244	91.267	101.497	46.373	72.287	71.523	114.603	129.066	109.319	107.299	84.196	96.471	95.985	48.606	72.52	37.488	64.711	97.486	76.134	89.851	43.651	32.203	33.224	36.211	11.361	66.767	62.761	68.698	83.243	57.277	187.974	88.24	194.601
2	51.86	36.74	34.441	32.165	140.342	206.686	133.077	68.466	49.643	43.854	91.617	61.493	48.332	52.207	29.986	50.035	119.958	91.545	101.379	46.54	71.88	71.627	113.62	129.589	109.489	106.537	83.668	95.465	95.282	48.277	72.932	37.684	63.348	95.781	74.853	88.897	43.308	31.46	31.772	35.736	10.85	66.314	62.434	67.683	82.296	55.571	186.435	86.799	193.989
3	51.938	37.599	34.527	32.365	140.238	206.405	134.904	68.674	49.329	44.618	90.537	61.778	47.293	51.721	29.663	50.336	119.904	90.956	101.84	46.015	72.129	71.04	114.024	129.705	108.511	106.33	83.588	95.454	95.959	48.759	72.838	37.878	63.904	95.655	75.757	89.513	43.303	33.32	31.581	35.436	11.294	66.459	62.843	68.694	83.19	58.808	187.354	89.335	194.912
4	51.026	37.452	33.817	31.673	138.984	205.914	133.805	67.09	49.353	44.293	89.878	62.166	48.023	51.859	30.482	50.197	120.322	90.905	100.603	46.916	71.372	71.613	113.665	129.526	110.337	108.394	83.471	95.54	95.549	49.206	72.538	37.544	62.843	94.886	74.846	89.513	42.16	34.277	31.577	34.897	10.965	66.151	61.078	66.472	80.809	54.759	187.168	87.161	193.916
5	51.208	36.602	33.454	31.335	138.954	205.432	133.501	68.097	49.457	44.457	91.123	61.371	47.851	51.695	29.935	50.687	119.129	90.693	100.702	46.784	71.133	72.01	113.42	129.503	109.18	107.034	83.416	95.028	95.279	49.333	71.645	37.578	63.583	95.254	75.036	88.935	43.017	33.54	31.706	35.336	11.345	66.125	61.711	67.169	82.255	57.182	186.306	88.206	194.013
6	50.432	36.171	32.947	30.798	137.659	204.845	132.177	67.048	48.971	43.582	90.5	62.071	48.37	52.423	30.285	51.876	118.759	90.529	100.66	46.396	71.585	71.114	113.612	128.363	109.376	106.718	83.665	95.882	94.718	48.989	72.334	37.6	63.067	95.329	74.637	89.187	42.633	32.066	32.436	35.77	11.355	66.833	62.857	67.954	82.942	57.006	185.498	86.622	193.851
7	50.798	36.166	33.072	30.695	137.914	204.397	131.82	66.498	48.76	44.276	89.796	61.86	47.47	52.094	29.972	51.076	119.864	90.22	100.696	46.324	70.824	71.029	112.961	128.859	109.219	106.844	84.15	95.031	94.311	49.027	72.151	37.515	63.534	95.023	74.268	88.145	43.232	31.016	32.469	35.096	11.045	66.084	61.619	67.999	83.194	57.738	186.364	88.356	194.745
8	50.625	35.921	32.51	30.306	137.673	202.966	131.475	66.47	48.014	43.451	91.087	61.33	47.529	51.584	29.868	53.245	119.581	90.544	99.798	46.232	71.298	71.326	113.712	128.24	109.141	106.349	83.37	95.316	94.483	48.791	72.885	37.166	63.142	94.494	73.943	89.204	43.338	32.084	31.802	35.428	11.151	65.759	61.249	67.847	81.642	57.368	187.419	87.882	195.807
9	50.363	36.475	32.395	30.089	137.794	203.315	131.541	66.882	48.243	43.848	90.524	61.683	47.915	52.627	30.378	53.51	118.556	89.388	98.999	46.747	71.513	71.893	112.861	128.526	108.879	106.496	83.6	95.316	93.844	48.391	72.555	37.016	61.878	93.064	74.588	88.633	41.475	33.515	31.241	34.079	11.354	65.493	61.958	67.002	81.481	56.617	186.938	87.134	194.451
10	49.514	35.086	31.426	28.329	135.919	202.202	130.583	65.111	47.973	42.934	90.062	61.491	46.987	52.687	29.763	54.358	118.373	89.987	101.354	46.287	71.512	71.691	113.184	127.854	109.069	106.053	83.882	95.149	94.753	48.507	73.473	37.505	62.532	93.563	74.186	88.01	42.463	32.591	31.687	35.087	11.644	66.337	62.281	68.36	82.605	57.688	186.206	87.146	194.826
11	49.501	35.008	31.388	28.921	135.502	201.847	129.966	65.298	47.169	44.485	89.685	61.634	47.594	53.118	30.465	55.275	119.01	90.203	99.119	46.009	71.3	71.571	112.936	128.476	108.968	107.08	83.14	94.234	94.036	48.565	71.985	37.05	62.438	93.409	73.211	87.53	42.332	32.167	31.51	35.396	10.659	65.631	61.218	68.188	82.969	57.737	185.742	87.291	194.749
12	50.59	35.285	32.141	30.043	135.959	202.565	131.263	65.976	47.899	44.19	89.394	60.955	47.272	53.053	31.03	55.724	118.388	90.014	99.043	45.617	71.316	70.772	112.274	128.488	109.056	106.938	82.753	95.194	93.614	49.691	72.641	36.969	62.165	92.672	72.605	87.246	42.997	30.568	31.436	34.444	11.311	65.727	62.634	67.774	82.627	58.31	186.472	89.534	196.417
13	50.71	36.22	31.745	29.83	135.068	201.905	130.197	66.286	48.597	44.085	89.188	61.061	46.872	52.756	31.15	55.421	117.74	90.519	100.114	46.57	70.308	70.825	113.074	128.128	108.667	106.091	83.341	95.256	93.504	48.482	73.324	36.996	62.801	93.25	72.871	87.32	42.91	31.253	31.446	34.636	10.904	64.989	61.598	66.438	80.498	55.769	186.409	86.908	194.349
14	50.067	35.262	31.75	29.5	134.279	201.407	131.132	65.189	47.804	43.381	88.852	61.102	46.995	52.581	31.1	56.366	118.94	90.19	99.755	46.167	71.065	69.912	112.663	127.853	108.441	106.235	82.678	95.002	92.66	48.448	72.184	36.79	61.909	92.384	73.053	87.13	42.332	32.762	30.327	34.042	11.093	64.882	61.204	66.709	80.687	56.396	185.758	86.492	194.083
15	50.797	35.396	31.711	29.924	134.675	201.282	129.764	65.207	48.306	43.989	89.274	60.859	46.623	52.902	30.974	56.043	117.711	89.857	100.18	46.376	71.875	70.458	112.411	126.947	108.859	105.86	83.922	95.05	93.155	49.896	72.503	37.213	61.983	92.452	73.075	86.629	42.205	32.955	31.25	34.648	11.138	65.817	61.176	66.914	82.44	57.259	184.712	84.997	192.381
16	50.842	36.015	31.794	29.619	134.872	200.799	129.806	65.204	49.124	44.324	88.97	61.404	47.03	53.346	30.545	57.508	117.298	89.99	99.986	46.22	71.601	71.12	112.843	128.88	108.117	106.315	83.978	95.761	92.781	48.408	72.843	36.963	61.052	91.544	73.1	86.444	42.703	31.575	31.377	34.581	10.94	65.679	61.578	68.245	82.849	58.028	185.397	87.344	195.463
17	51.031	36.542	32.335	30.475	135.243	201.384	130.116	66.101	48.601	44.482	88.256	61.522	46.258	53.371	31.523	58.098	116.643	89.879	100.543	47.133	71.369	70.56	112.972	128.579	108.451	106.118	83.768	95.064	92.782	48.391	72.676	36.154	61.237	92.376	72.24	86.63	43.435	30.591	31.894	34.396	10.843	64.183	60.412	66.345	80.996	55.413	185.713	87.049	195.241
18	50.576	35.664	31.086	29.338	135.111	199.951	129.205	64.663	48.257	44.634	88.802	61.281	46.657	53.775	31.084	57.901	116.19	89.838	99.942	46.44	70.311	71.001	112.203	127.546	108.552	106.306	83.776	95.325	92.007	48.462	71.947	36.625	61.633	91.839	72.227	86.807	43.115	31.231	31.484	34.197	10.769	65.188	61.592	67.475	81.296	56.237	186.015	87.459	193.452
19	49.894	34.952	31.015	28.964	133.617	199.439	130.114	64.225	47.743	44.023	88.919	60.647	46.399	53.312	30.611	59.111	116.475	89.841	98.824	46.201	71.022	71.466	112.887	128.139	108.354	106.284	82.981	95.311	91.96	48.302	72.318	37.181	60.527	91.471	72.732	86.229	41.954	32.689	31.114	33.115	11.375	65.212	61.602	66.178	81.892	57.127	185.836	86.1	193.542
20	49.185	34.346	30.681	28.447	132.624	198.705	128.327	64.141	47.45	43.73	87.928	60.825	45.979	52.849	31.581	58.493	115.923	89.721	99.854	46.692	70.993	71.491	112.634	127.992	108.955	105.453	83.371	94.612	91.973	48.236	72.389	36.716	61.742	91.574	72.352	86.485	41.923	32.891	30.634	34.147	11.362	64.833	61.183	66.691	82.237	56.502	183.879	85.114	194.576
21	49.381	33.683	30.302	27.695	131.789	197.123	128.172	63.643	46.714	44.149	87.756	61.013	46.61	53.208	30.8	59.455	116.052	89.023	100.325	46.621	70.943	70.821	111.885	128.52	108.894	106.366	83.394	94.569	91.511	49.165	72.034	36.655	61.038	91.438	71.453	86.311	42.2	31.32	31.204	34.161	11.1	65	61.007	68.465	81.941	57.893	185.209	88.036	195.246
22	49.455	34.258	29.855	27.689	131.7	196.806	127.71	62.897	46.798	44.132	88.411	61.228	46.512	53.715	32.069	60.033	116.403	88.6	99.401	46.829	71.376	72.01	112.028	127.689	108.602	106.422	83.836	94.8	91.923	48.927	72.287	37.279	61.955	91.295	71.565	85.922	43.118	30.338	31.689	34.29	10.776	65.388	61.17	67.126	82.488	56.743	187.014	86.909	194.499
23	50.14	34.485	30.241	28.765	132.873	197.54	128.953	63.982	47.73	43.944	87.49	60.602	46.556	53.951	31.846	60.257	116.173	89.129	99.324	46.71	71.164	71.607	112.686	128.049	108.794	106.224	83.383	95.974	91.125	49.223	72.99	36.604	61.21	90.754	71.897	85.685	43.041	30.596	31.027	34.172	11.243	65.71	61.534	67.063	82.154	56.629	185.665	86.364	194.42
24	50.55	34.747	30.227	28.398	132.465	197.144	128.995	63.549	47.711	43.752	87.129	60.834	46.116	53.508	31.824	60.869	115.683	88.498	98.041	46.352	70.927	70.297	112.533	128.199	108.538	106.134	83.746	94.911	91.735	49.459	72.855	36.217	60.923	90.137	71.844	86.659	41.754	32.107	30.734	33.746	11.33	65.427	60.903	67.481	82.269	55.875	184.576	85.962	193.002
25	50.837	35.107	31.03	29.209	132.258	197.658	129.449	65.114	48.371	43.758	87.879	61.28	46.113	54.081	32.323	61.227	116.45	89.954	98.835	46.552	70.491	70.345	112.577	128.347	108.719	105.845	83.456	95.967	91.238	49.124	72.345	36.523	60.107	90.588	71.696	84.937	42.118	32.119	31.318	33.345	11.068	65.548	60.949	68.565	82.156	58.462	186.627	87.575	195.8
26	51.086	35.352	30.67	28.892	132.293	197.08	129.314	64.805	48.445	43.354	87.012	60.412	45.933	52.958	31.899	60.95	116.296	88.912	99.612	45.949	70.828	71.161	111.584	128.232	108.415	105.879	83.273	95.927	91.456	48.241	73.258	36.545	60.415	89.856	71.112	85.611	42.207	31.005	31.264	33.572	11.106	64.974	60.756	66.973	79.771	55.154	186.321	86.106	194.757
27	51.814	35.706	31.298	29.689	133.123	197.992	129.566	65.443	49.132	43.859	87.332	60.131	46.325	53.729	31.989	61.737	115.672	89.089	98.561	46.307	70.747	70.411	111.632	127.819	108.296	105.404	83.69	95.66	91.453	48.755	73.089	36.844	60.405	89.88	70.859	85.204	42.589	30.033	31.32	33.837	11.034	65.173	61.728	66.701	81.165	56.848	186.616	86.905	194.024
28	51.605	35.154	31.244	29.049	132.907	197.167	129.902	65.098	48.609	43.088	87.912	60.524	46.062	53.704	32.329	62.268	115.949	88.887	100.154	47.022	71.4	71.02	112.116	128.566	108.559	105.737	83.569	95.099	91.32	49.996	72.582	37.124	60.62	89.407	70.768	86.198	42.522	30.871	31.521	34.097	11.069	64.762	60.381	67.26	81.947	56.108	184.358	85.313	193.572
29	52.059	35.427	31.239	29.613	132.467	196.32	129.964	65.104	48.821	44.069	86.596	60.249	45.831	53.309	32.032	62.02	115.696	89.718	99.794	46.494	71.421	70.724	112.064	128.116	108.817	105.711	83.429	95.984	91.144	49.089	72.86	36.115	60.37	88.996	71.315	86.034	42.153	32.754	30.753	33.419	11.28	64.548	60.003	67.577	82.904	58.265	184.895	86.435	194.743
30	51.753	35.592	30.88	29.036	132.841	196.212	130.491	64.692	48.382	44.396	87.348	60.295	46.093	54.245	32.556	63.26	115.44	89.223	99.325	47.154	71.046	70.717	111.763	128.609	109.17	105.839	83.414	94.981	90.482	48.752	72.542	36.891	60.344	89.45	71.442	85.162	42.322	32.535	31.3	33.457	11.147	64.004	60.579	67.505	81.966	57.052	185.959	87.545	195.609
31	51.335	35.33	31.351	29.148	133.78	195.658	129.927	64.761	48.306	43.722	87.439	59.77	45.783	54.826	31.749	63.873	115.53	89.255	99.91	46.656	70.935	70.97	111.834	129.057	108.662	105.462	83.603	96.047	91.759	49.245	72.488	36.631	59.594	89.743	70.714	85.158	42.518	31.455	31.432	33.708	11.366	65.207	60.825	67.227	80.202	55.794	184.805	86.241	195.23
32	52.252	35.878	31.579	30.165	131.381	196.226	131.428	65.172	49.155	43.202	85.852	60.172	45.748	53.411	32.379	63.601	115.287	89.018	99.677	46.514	71.516	70.318	112.203	128.2	109.139	105.428	83.637	94.979	90.458	49.444	73.019	36.62	60.15	89.381	69.901	84.601	42.095	29.38	31.176	33.81	10.538	64.224	60.621	65.952	80.671	55.727	185.049	85.94	193.642
33	51.831	35.745	30.805	29.289	132.068	195.547	129.685	64.47	49.02	44.912	86.072	60.42	45.182	54.72	32.415	64.319	115.805	88.87	99.021	45.969	71.175	70.531	111.843	128.62	108.973	106.145	84.069	95.888	90.967	49.229	72.73	36.905	59.768	89.125	70.889	84.981	41.727	31.311	30.96	33.666	11.263	65.16	60.863	66.847	82.604	56.267	184.549	85.472	193.907
34	51.027	34.83	30.598	28.487	131.755	194.523	129.162	63.959	48.481	44.363	87.106	60.332	46.423	55.084	32.486	63.914	115.684	88.896	99.433	47.14	71.269	71.154	111.976	128.22	109.598	106.711	83.939	95.641	90.866	48.654	73.152	36.893	59.496	88.429	70.592	84.901	41.615	32.417	30.909	33.087	11.179	64.324	60.375	68.282	82.661	58.13	185.521	87.777	196.446
35	51.712	35.453	30.996	29.383	131.919	194.446	130.208	64.427	48.291	44.732	86.713	60.1	45.923	54.23	32.729	64.601	115.502	88.725	99.533	46.612	71.975	70.494	111.569	128.215	109.799	105.726	83.509	96.247	91.233	49.167	72.629	36.819	59.141	88.751	70.086	84.582	40.921	31.354	31.646	33.581	10.807	64.739	60.543	66.276	79.928	56.275	184.905	86.614	194.927
36	52.555	36.296	32.022	29.501	133.002	195.332	131.818	65.682	50.058	44.342	86.73	60.33	46.625	55.093	32.929	65.025	116.065	89.905	97.958	47.565	72.163	71.292	112.157	128.335	108.976	105.984	83.405	96.38	90.505	49.385	72.905	36.974	58.901	88.977	69.718	84.25	42.323	29.633	31.315	33.304	10.986	65.076	60.747	65.834	81.25	55.559	185.287	86.33	193.68
37	51.712	35.33	30.998	29.402	132.808	194.891	130.687	64.13	49.266	44.369	86.573	60.753	45.936	55.312	32.939	65.371	115.438	88.934	99.658	47.469	71.556	71.227	111.783	128.942	108.685	106.241	84.031	96.139	90.275	48.711	72.537	36.436	59.134	88.083	69.998	83.257	42.435	29.926	31.086	33.733	11.261	64.695	60.918	66.788	81.483	55.548	184.343	84.436	193.324
38	52.377	35.609	30.995	29.886	132.732	194.915	130.101	64.061	49.635	44.116	86.649	60.028	45.605	55.244	33.066	65.401	115.364	88.894	99.392	46.88	71.201	70.901	111.793	128.448	109.365	106.233	83.778	95.712	90.053	49.821	73.292	36.681	59.599	87.287	69.539	84.284	40.892	31.748	30.837	32.696	10.986	65.025	60.508	67.322	82.186	57.891	185.879	86.361	194.695
39	51.88	35.298	31.198	29.592	132.735	194.092	129.276	64.942	49.07	44.001	85.528	59.921	45.746	54.931	33.307	65.154	114.649	88.308	100.227	47.129	71.597	70.907	111.666	128.965	109.246	106.181	84.131	96.081	90.633	49.462	73.362	36.813	59.701	88.313	70.692	84.561	41.702	32.518	30.775	32.648	11.305	64.932	60.734	66.897	81.153	56.66	185.311	86.544	194.87
40	52.256	35.475	30.94	28.917	131.699	193.888	130.298	65.172	49.478	44.316	86.33	60.192	46.029	55.28	33.28	66.161	116.029	89.632	97.844	46.54	72.319	70.375	111.452	128.746	109.896	106.34	83.765	96.637	90.552	48.538	73.378	36.157	59.103	87.639	69.519	84.418	41.925	31.093	31.264	33.299	10.955	64.837	60.299	65.234	80.271	56.053	184.537	84.9	193.378
41	52.495	35.308	31.289	29.484	132.242	194.153	131.545	64.699	49.686	44.052	86.006	59.734	46.175	55.361	33.15	66.21	115.663	88.163	98.982	47.42	71.252	71.04	111.602	129.116	109.343	105.9	83.747	95.79	90.209	49.555	72.589	36.615	59.644	87.905	69.443	83.693	42.023	29.797	31.783	33.469	10.71	64.674	60.779	66.235	81.593	56.018	184.081	83.42	193.044
42	51.666	35.294	30.294	28.551	131.364	193.686	131.009	64.927	49.309	44.044	86.595	59.744	46.234	55.241	33.509	66.093	115.028	88.172	100.869	46.582	71.971	70.531	111.753	128.608	110.009	106.077	84.249	96.879	89.834	49.576	73.262	36.344	59.538	87.874	70.185	84.467	41.862	31.084	31.218	33.233	10.92	65.051	61.263	67.549	82.815	56.33	183.101	84.841	194.59
43	52.305	35.843	31.191	29.081	133.782	193.588	130.749	64.718	49.993	44.282	85.9	59.989	45.589	55.923	33.419	67.088	115.789	89.039	99.419	47.591	71.714	70.623	111.755	129.49	109.865	106.566	82.799	96.26	90.971	50.203	73.857	36.415	58.82	86.105	70.021	83.168	41.033	32.495	30.588	32.329	10.813	64.511	59.993	67.888	81.016	56.656	183.705	86.135	194.158
44	52.943	36.235	31.535	30.39	131.848	193.801	131.267	65.888	50.497	44.451	86.358	59.922	45.655	55.045	33.694	67.576	115.874	88.667	99.215	46.857	71.901	71.05	110.913	128.621	109.54	105.744	83.362	97.87	90.524	49.357	73.364	37.042	58.618	87.552	69.647	83.601	42.115	31.68	30.549	33.114	10.819	64.772	59.86	65.975	79.916	53.903	185.222	85.958	194.271
45	52.257	34.573	30.308	28.648	130.689	191.937	130.847	64.336	48.585	44.057	85.778	59.763	45.889	55.66	33.773	66.818	116.11	88.823	99.714	47.673	72.303	70.677	111.353	128.995	110.113	107.09	83.295	96.372	90.359	49.471	74.395	36.64	59.245	86.916	69.694	83.739	42.298	30.795	31.294	33.921	11.169	64.446	60.695	66.518	80.058	55.484	183.828	84.545	193.443
46	52.772	35.755	30.563	29.257	132.788	192.355	131.504	64.817	49.762	44.465	86.345	60.026	46.09	56.041	33.98	68.227	115.279	88.918	99.443	47.255	72.181	70.565	111.613	130.339	109.719	106.881	83.273	96.529	90.133	49.835	73.2	36.453	59.241	86.585	68.737	83.469	42.175	30.214	31.689	33.427	11.053	64.951	61.065	66.005	81.952	55.927	183.361	84.618	192.337
47	53.339	36.357	31.376	30	132.843	192.647	131.84	64.74	50.611	44.145	85.946	60.047	45.436	55.03	33.67	68.144	115.565	88.615	99.613	47.793	72.289	70.247	110.877	130.265	109.73	107.047	83.211	96.525	90.353	50.079	73.243	36.541	59.17	87.051	69.54	83.544	42.256	32.165	31.007	33.406	11.167	64.887	60.799	67.223	81.875	56.978	184.214	87.256	194.431
48	52.732	35.382	30.821	28.947	132.396	192.175	131.172	64.795	49.906	43.999	85.211	59.604	45.892	55.802	34.293	68.205	115.531	88.388	99.305	47.964	71.984	71.111	110.734	129.169	109.606	106.461	83.967	96.605	90.552	49.143	74.069	36.688	58.597	86.756	69.517	84.25	41.619	32.434	31.314	33.193	11.277	64.379	60.408	67.43	80.221	56.875	184.508	86.146	195.203
49	52.626	35.706	30.965	29.217	132.897	192.02	131.658	65.353	50.677	43.926	84.982	59.706	45.403	55.437	34.141	67.985	115.969	87.996	99.934	47.258	71.862	70.825	110.501	129.751	110.246	106.445	83.859	96.864	90.381	50.148	73.624	37.04	58.686	86.449	69.374	82.786	41.69	30.617	31.081	32.74	10.737	64.634	59.931	66.582	80.142	55	185.038	85.534	192.726
50	53.809	36.158	31.059	29.924	132.996	191.503	131.661	65.656	50.234	44.748	85.479	60.119	45.493	55.232	35.207	68.23	116.018	88.275	98.708	47.674	72.849	71.136	111.583	130.492	110.195	106.912	83.182	97.789	89.914	49.696	73.795	36.202	59.115	86.502	68.944	82.668	41.807	29.474	31.269	33.472	11.086	64.592	59.982	66.401	80.536	55.907	183.699	84.55	192.963
51	53.331	35.749	31.685	29.438	133.624	191.23	132.678	65.467	50.339	44.124	85.542	59.414	45.479	55.398	34.412	68.366	116.042	88.399	99.811	47.423	72.227	70.711	110.991	129.942	109.49	106.354	84.24	96.877	89.8	50.053	74.016	36.391	58.988	86.398	69.494	83.935	42.105	30.957	31.583	32.791	11.282	63.982	59.588	65.75	80.87	55.342	182.668	83.137	192.298
52	54.014	35.866	31.382	29.946	132.403	190.979	132.598	66.18	50.93	44.236	84.831	59.344	45.777	55.648	34.494	68.719	115.359	88.488	99.635	47.31	72.48	71.294	110.541	130.218	110.859	106.635	82.945	97.482	90.168	50.549	73.574	36.804	59.016	87.028	69.727	82.834	41.979	33.019	30.988	32.292	11.365	64.248	60.368	67.988	81.56	57.083	185.687	86.128	195.2
53	53.737	36.356	31.759	30.809	133.663	191.237	133.191	65.867	51.32	44.318	85.283	59.762	45.361	55.903	34.481	69.008	115.572	87.745	99.961	47.411	73.007	71.003	110.981	128.656	110.289	107.087	83.91	98.123	90.139	49.876	73.967	36.899	58.443	86.085	69.418	83.294	41.575	32.065	30.699	32.569	11.105	64.661	59.744	66.121	79.752	56.042	184.81	86.215	194.044
54	53.586	36.16	31.203	30.129	132.917	190.357	132.478	65.305	51.073	43.527	84.488	58.809	44.821	55.498	34.336	69.101	116.033	88.295	98.993	47.827	72.803	71.182	111.318	129.793	109.805	106.514	83.999	97.303	89.938	49.982	74.316	36.419	59.177	86.356	69.036	83.288	42.15	31.113	31.866	33.596	11.193	64.358	59.812	66.228	80.56	55.49	184.04	85.188	192.326
55	54.188	36.121	31.89	30.227	133.677	190.961	132.877	66.34	50.79	44.11	85.288	59.577	45.722	55.943	35.28	69.778	115.862	88.678	100.365	47.351	72.497	70.134	111.288	129.406	110.848	106.904	83.848	97.033	90.222	50.195	74.399	36.773	58.577	85.272	68.978	83.217	42.119	29.761	30.917	33.148	10.798	65.15	60.106	67.027	80.589	55.901	183.849	84.441	192.453
56	54.28	36.957	31.776	30.2	133.494	191.375	132.527	65.912	51.2	44.125	84.098	59.446	45.278	55.858	34.628	69.31	116.093	88.414	100.394	47.53	73.687	71.248	111.1	130.619	111.044	106.472	83.599	96.352	89.668	50.196	73.756	36.766	59.233	85.68	69.211	83.935	41.441	31.901	30.871	32.853	11.085	63.711	59.377	67.337	81.25	56.769	183.744	84.895	193.346
57	53.87	36.711	31.897	30.272	133.682	190.29	133.239	66.239	51.344	44.025	84.107	58.888	45.111	56.447	35.03	70.412	116.803	88.162	100.103	47.535	73.307	71.054	111.29	130.506	111.238	107.487	83.976	96.909	89.968	49.468	73.888	37.028	58.073	85.336	69.51	82.42	41.874	32.502	30.937	32.239	11	64.812	60.01	67.265	82.097	56.891	184.726	86.425	194.078
58	53.961	36.632	32.044	29.61	133.354	190.341	132.407	65.572	51.071	44.338	85.125	59.333	45.021	55.92	35.422	70.235	115.769	88.423	100.553	47.876	73.337	71.48	111.472	131.22	110.792	106.831	83.917	96.605	89.963	50.097	74.896	37.246	58.375	85.842	68.762	83	41.759	31.382	31.172	33.046	10.779	63.886	60.013	65.634	80.335	55.181	183.71	84.925	193.538
59	54.323	37.074	32.276	30.716	134.066	191.088	133.229	66.864	52.003	44.355	83.609	58.69	45.3	56.606	34.434	70.04	117.154	88.574	100.16	47.982	73.585	71.838	110.472	131.009	111.44	108.183	83.615	96.889	89.54	49.524	74.422	36.554	58.471	86.099	68.634	83.687	42.752	30.343	31.6	33.64	11.056	64.175	60.345	66.294	81.245	55.045	184.01	83.688	192.087
60	54.229	36.624	31.9	30.348	132.84	190.207	133.747	66.205	51.717	43.812	83.862	58.881	44.198	55.784	35.267	70.076	116.955	88.81	98.807	48.482	73.762	71.191	110.572	131.192	112.061	108.228	84.194	97.916	91.384	50.224	74.221	36.335	58.999	85.03	69.532	83.988	41.905	31.845	31.789	33.067	11.243	64.474	60.127	66.056	81.697	56.697	182.677	84.476	193.279
Time (sec)	WT + LPA
1	21.231	19.853	25.152	30.505	21.096	16.599	10.81	10.959	9.958	13.019	20.387	33.924	15.78	11.932	14.726	16.347	17.299	14.526	14.47	12.961	7.437	5.816	18.133	35.771	44.087	40.918	47.152	37.798	20.032	24.76	27.054	20.157	18.056	22.008	18.093	26.386	13.771	37.755	34.994	99.442	40.419	39.934	34.119	44.879	34.417	39.545	102.591	71.609	78.385
2	21.225	19.632	24.982	30.235	20.852	16.563	10.747	10.949	9.96	14.157	21.175	35.08	16.246	12.633	14.92	16.352	17.381	14.476	14.278	12.901	7.562	5.86	18.046	35.794	43.543	40.538	46.958	37.535	19.871	24.518	26.94	20.443	18.038	21.691	17.657	26.518	13.883	37.822	34.986	99.454	40.585	40.061	34.227	45.248	34.37	40.365	101.845	70.113	79.721
3	21.078	19.275	24.765	29.69	20.977	16.473	10.636	10.858	9.856	12.886	19.499	33.951	14.568	11.022	14.776	16.476	17.288	14.635	14.313	12.776	7.376	5.922	18.073	35.545	43.498	40.26	46.744	37.575	19.67	23.978	26.366	19.93	17.633	21.759	17.963	26.497	13.939	37.702	35.012	97.995	40.798	40.282	34.585	45.155	33.884	39.75	103.148	69.961	77.915
4	21.467	18.913	24.773	29.487	20.643	16.292	10.352	10.665	9.695	13.905	20.549	35.075	15.442	11.387	14.75	16.338	17.242	14.451	14.3	12.956	7.239	5.733	18.146	35.481	43.04	40.513	46.349	37.713	19.734	23.806	26.422	19.977	17.6	22.225	19.066	27.054	14.8	38.659	35.17	99.418	40.594	40.909	34.307	45.081	34.182	39.768	102.646	70.285	75.398
5	21.496	18.586	24.528	29.3	20.763	16.106	10.519	10.537	9.749	14.016	20.055	35.614	15.606	11.201	14.761	16.131	17.132	14.273	14.074	12.846	7.093	5.553	18.187	35.241	42.92	40.446	45.764	37.588	19.641	23.882	26.276	20.317	17.769	21.703	18.674	26.976	14.455	38.428	34.878	99.947	40.896	40.38	34.668	44.925	34.437	40.321	102.102	70.412	75.94
6	21.309	18.422	24.567	29.097	20.669	15.78	10.285	10.523	9.648	13.53	19.551	35.837	15.665	10.874	14.76	15.994	17.252	14.397	14.162	12.824	7.306	5.67	18.239	35.23	42.496	40.11	45.9	37.693	19.643	23.38	25.882	19.925	17.519	21.471	18.193	26.468	14.171	38.061	35.197	99.648	41.012	40.209	34.134	45.735	34.147	40.101	102.017	69.432	77.175
7	21.302	18.267	24.312	28.952	20.13	15.472	10.192	10.52	9.432	13.988	20.028	37.529	16.42	11.508	14.885	16.248	17.451	14.52	14.444	13	7.305	5.776	18.389	35.183	42.105	39.821	45.567	37.679	19.652	23.232	25.548	20.065	17.736	21.953	19.404	27.491	14.907	39.005	35.151	98.911	41.109	40.776	34.812	45.387	34.07	40.135	101.915	69.22	76.61
8	21.598	17.871	24.101	28.962	20.4	15.236	10.019	10.431	9.443	14.38	20.012	38.647	16.809	11.576	14.546	16.104	17.25	14.377	14.112	12.808	7.11	5.531	18.228	35.359	41.984	39.199	45.345	37.235	19.576	23.236	25.562	19.968	17.506	22.038	20.072	27.565	15.071	39.302	35.093	99.689	40.95	40.401	34.994	45.059	34.276	40.754	101.973	69.566	74.349
9	21.433	17.827	24.108	28.406	20.67	15.249	10.164	10.377	9.363	14.733	20.126	39.459	16.935	11.845	14.764	16.117	17.282	14.368	14.157	12.729	7.227	5.669	18.283	35.042	41.76	39.177	45.261	37.321	19.616	23.008	25.449	19.846	17.474	21.414	19.476	27.221	14.555	38.963	35.285	98.818	41.018	40.969	34.599	44.894	34.354	40.008	102.085	69.27	74.196
10	21.379	17.609	24.03	28.478	20.312	15.042	9.873	10.404	9.219	14.105	19.478	39.066	16.233	11.368	14.943	16.209	17.419	14.51	14.201	12.903	7.325	5.711	18.28	35.042	41.618	39.262	45.032	36.99	19.642	23.004	25.227	19.659	17.278	20.874	18.761	26.86	14.323	38.576	34.828	99.483	40.705	40.944	34.546	44.401	34.351	39.81	101.172	68.997	75.96
11	21.432	17.561	23.905	28.053	20.208	14.93	10.089	10.345	9.438	14.279	19.072	38.794	16.096	11.004	14.784	16.037	17.289	14.394	14.194	12.831	7.319	5.648	18.263	34.802	41.372	38.995	44.667	36.832	19.628	22.713	25.075	19.769	17.485	21.409	19.909	27.465	14.959	39.281	35.594	100.419	41.317	40.744	35.102	44.893	34.026	40.714	101.008	68.025	73.612
12	21.167	17.372	23.465	27.769	20.107	14.679	10.275	10.144	9.565	14.066	19.19	38.717	15.969	11.261	14.794	16.009	17.144	14.462	14.364	12.755	7.179	5.643	18.112	34.363	41.44	38.896	44.519	36.708	19.654	22.907	25.018	19.714	17.115	21.286	20.357	27.837	15.073	39.712	35.227	100.275	41.679	41.209	35.239	45.427	34.194	40.426	101.23	69.113	72.091
13	21.211	17.21	23.499	27.617	19.679	14.697	10.255	10.202	9.655	13.638	18.658	38.481	15.653	10.84	14.875	16.095	17.551	14.474	14.316	13.009	7.285	5.716	17.98	34.568	41.047	38.921	44.227	36.717	19.676	22.69	24.903	19.337	17.126	20.813	19.448	27.507	14.672	39.193	35.372	100.004	41.39	40.635	35.356	45.707	33.885	40.379	101.701	69.161	73.009
14	21.29	17.256	23.532	27.605	19.621	14.64	10.196	10.245	9.571	13.254	18.32	37.92	15.235	10.344	14.688	16.029	17.174	14.309	14.094	12.591	7.205	5.672	17.884	34.241	40.636	38.214	44.061	36.803	19.607	22.477	24.547	19.251	16.627	20.891	20.23	27.615	14.93	39.558	35.353	99.261	41.479	41.099	35.112	44.817	33.983	39.805	101.286	69.065	74.686
15	21.177	17.105	23.374	27.339	18.98	14.632	10.032	10.295	9.261	14.098	19.3	38.966	16.406	11.621	14.73	16.331	17.388	14.433	14.328	12.899	7.202	5.762	17.829	34.142	40.74	38.597	43.571	36.695	19.55	22.331	24.736	19.369	16.97	21.012	20.804	28.023	15.314	39.9	35.135	100.897	41.46	41.189	35.532	44.843	34.212	41.017	100.573	68.981	72.195
16	21.274	17.019	23.493	27.226	19.096	14.4	9.702	10.153	9.308	13.7	19.12	38.633	15.876	11.275	14.583	15.919	17.176	14.224	14.05	12.505	7.021	5.53	17.665	33.748	40.284	38.086	43.305	36.275	19.233	22.343	24.734	19.519	16.913	20.918	20.8	27.962	15.189	40.022	35.491	99.568	41.195	41.179	35.289	44.617	34.402	40.617	100.303	68.817	70.261
17	21.084	16.964	23.241	27.397	18.793	14.564	9.69	10.22	9.151	13.074	18.625	38.489	15.479	10.778	14.525	16.083	17.09	14.353	14.098	12.706	7.116	5.562	17.648	33.571	40.137	38.174	42.937	36.316	19.171	22.021	24.341	19.514	16.685	20.614	20.395	27.985	14.882	39.8	35.231	100.661	41.7	41.455	35.133	45.255	34.581	40.436	101.178	69.166	72.381
18	21.176	16.929	23.059	26.784	18.608	14.356	9.627	10.18	9.138	13.141	18.291	37.853	15.045	10.793	14.761	16.079	17.227	14.401	14.131	12.835	7.254	5.771	17.56	33.823	39.934	38.633	42.609	36.32	18.94	21.915	24.592	19.506	16.986	20.892	21.146	28.049	15.352	40.243	35.229	100.704	41.472	41.911	35.172	45.627	34.121	40.566	100.497	69.213	73.143
19	20.857	16.568	22.804	26.673	18.516	14.328	9.535	10.084	9.034	12.393	17.202	37.426	14.258	10.089	15.001	16.194	17.217	14.467	14.291	12.951	7.263	5.745	17.464	33.652	40.04	39.799	42.554	36.537	18.857	21.888	24.44	19.267	16.809	21.21	21.953	28.794	15.603	40.675	35.685	100.768	41.337	41.921	35.205	45.845	34.376	40.442	101.138	68.941	70.452
20	20.983	16.537	22.888	26.743	18.198	14.172	9.397	9.952	8.964	12.852	17.568	38.22	14.348	10.527	14.869	15.979	17.119	14.412	14.163	12.832	7.262	5.656	17.414	33.521	39.97	39.804	42.174	36.482	18.933	21.534	24.152	19.294	16.261	20.732	21.188	28.545	15.218	40.346	36.496	100.461	44.365	42.597	37.25	46.817	35.259	41.231	101.52	69.164	70.48
21	20.979	16.571	22.861	26.927	18.045	14.082	9.193	9.951	8.836	13.184	17.58	38.246	14.535	10.654	14.779	15.907	17.167	14.45	14.131	12.617	7.16	5.598	17.491	33.559	39.788	39.01	42.12	36.41	18.628	21.786	24.529	19.711	16.824	20.324	20.823	28.172	14.944	39.983	42.421	107.296	60.112	50.738	50.135	55.4	44.63	53.959	106.723	68.555	71.29
22	21.004	16.488	22.8	26.679	18.245	14.241	9.345	10.016	8.916	12.972	17.729	38.906	14.703	10.526	14.546	15.86	17.278	14.243	14.063	12.633	7.108	5.619	17.256	33.308	39.545	38.728	41.823	36.195	18.494	21.686	24.475	19.745	16.784	20.871	21.825	28.878	15.663	40.781	40.44	106.303	54.324	48.249	45.284	53.613	41.721	51.006	105.175	68.683	69.826
23	21.112	16.565	22.908	27.098	18.178	14.231	9.361	10.184	8.944	12.897	17.821	38.929	14.847	10.613	14.768	16.156	17.198	14.313	14.14	12.842	7.132	5.603	17.369	33.138	39.392	38.199	42.138	36.926	18.567	21.402	24.072	19.457	16.539	20.648	22.019	29.034	15.65	40.897	38.955	105.268	51.41	46.176	43.001	53.098	40.453	48.422	104.769	69.262	68.241
24	21.12	16.531	22.993	26.905	18.038	14.117	9.284	10.043	8.889	13.099	17.931	39.239	14.933	10.57	15.114	16.107	17.063	14.249	14.258	12.792	7.143	5.572	17.443	33.004	39.057	38.084	41.935	36.181	18.512	21.239	23.887	18.967	16.169	20.425	21.434	28.561	15.137	40.439	38.325	104.689	49.123	45.869	41.212	50.913	38.773	46.735	104.746	68.077	68.644
25	21.126	16.281	22.627	26.33	18.03	14.126	9.168	10.134	8.813	12.564	17.757	39.042	14.677	10.316	14.893	16.049	17.27	14.517	14.257	12.873	7.309	5.732	17.298	32.651	38.957	38.075	41.562	36.306	18.398	21.416	24.053	19.584	16.595	20.731	22.193	28.715	15.469	40.923	38.327	104.79	47.368	45.612	40.392	50.686	38.369	45.661	103.494	68.607	70.788
26	21.571	16.131	22.558	26.309	18.029	13.98	9.058	9.873	8.726	12.575	17.938	39.133	14.758	10.252	14.989	16.185	17.5	14.566	14.341	12.839	7.304	5.779	17.246	32.701	38.701	37.698	41.078	36.142	18.256	21.557	24.248	19.545	16.771	20.971	22.628	29.348	16.042	41.334	37.928	104.168	46.658	45.01	39.229	49.731	38.043	45.196	102.481	69.04	68.588
27	21.32	16.321	22.713	26.766	17.919	14.061	9.088	9.974	8.759	12.828	18.921	40.217	15.106	10.662	14.906	16.279	17.425	14.478	14.208	13.016	7.369	5.863	17.15	32.389	38.055	37.663	40.766	36.066	18.142	21.293	24.332	19.374	16.716	20.918	22.796	29.327	15.796	41.238	37.737	103.347	45.681	44.917	38.709	49.83	37.153	43.977	102.541	68.951	67.335
28	21.428	16.421	22.58	26.403	17.705	14.164	9.175	10.034	8.888	12.423	19.138	40.095	14.714	10.157	14.803	16.279	17.306	14.4	14.307	12.843	7.188	5.703	17.207	32.422	37.832	37.208	40.445	36.189	18.239	21.15	24.008	19.406	16.591	20.741	22.478	29.022	15.477	41.219	37.449	102.29	44.591	45.165	37.831	49.84	36.754	43.301	101.727	68.671	69.442
29	21.429	15.957	22.539	26.085	17.631	13.91	9.244	9.818	9.029	12.853	18.882	40.81	15.085	10.418	14.773	16.094	17.151	14.231	14.251	12.84	7.16	5.728	16.943	32.171	37.408	37.135	40.39	36.069	18.175	21.478	24.334	19.477	16.744	20.88	22.823	29.367	15.756	41.366	37.213	102.397	44.277	44.219	37.852	49.604	36.414	44.021	102.819	68.23	68.873
30	21.314	16.089	22.471	26.44	17.541	14.007	9.184	9.892	9.077	12.819	17.961	41.197	15.123	10.417	14.657	15.83	17.204	14.257	14.085	12.862	7.177	5.607	16.959	31.55	37.505	36.984	40.091	36.025	18.114	21.228	24.255	19.186	16.711	21.557	23.613	30.127	16.393	41.895	37.313	102.905	43.963	43.963	37.688	48.592	36.386	43.561	102.075	68.68	67.245
31	21.345	16.095	22.498	26.186	17.492	13.781	9.03	9.873	9.222	12.335	17.606	40.936	14.545	9.951	15.145	16.209	17.443	14.466	14.329	13.148	7.575	5.936	16.879	31.673	37.098	36.895	39.786	35.899	18.068	21.246	24.055	19.224	16.432	21.118	23.274	29.759	16.1	41.678	37.469	102.305	43.937	44.545	37.067	48.448	36.455	42.731	101.645	68.938	66.301
32	21.149	16.066	22.555	26.516	17.498	13.824	9.086	9.868	9.168	11.753	16.714	40.785	14.172	9.528	14.805	15.977	17.316	14.437	14.08	12.811	7.108	5.624	16.831	31.537	36.843	36.907	39.521	35.535	18.048	21.012	23.983	19.213	16.535	20.837	22.722	29.322	15.749	41.532	37.435	104.018	44.264	44.537	36.831	48.566	36.167	43.194	101.737	68.837	68.228
33	21.149	15.902	22.263	25.942	17.485	13.73	8.916	9.786	9.08	12.361	17.267	41.688	14.598	10.043	15.004	16.042	17.197	14.317	14.224	12.954	7.335	5.794	16.857	31.272	36.717	36.92	39.602	36.04	18.006	21.396	24.127	19.47	16.446	20.949	23.249	29.708	16.085	41.738	37.016	102.053	43.891	44.526	36.243	48.498	35.462	43.282	101.657	68.252	67.521
34	21.385	15.876	22.469	25.994	17.704	13.908	8.926	9.814	8.961	11.145	15.988	40.687	13.413	8.92	14.458	15.816	17.062	14.316	14.06	12.661	7.047	5.471	16.582	31.213	36.332	36.568	39.268	35.621	17.879	21.402	23.972	19.401	16.656	21.375	23.889	30.505	16.62	42.155	36.706	103.14	43.694	43.622	36.477	48.719	35.758	42.673	101.535	68.157	64.491
35	21.378	15.77	22.441	26.239	17.521	13.867	9.19	9.916	9.115	11.961	16.714	41.548	14.164	9.588	14.495	15.675	16.927	14.151	13.848	12.602	7.084	5.472	16.623	30.936	36.522	35.991	39.308	35.857	17.889	21.074	23.76	19.213	16.355	20.956	23.246	30.155	16.153	42.073	36.942	103.447	43.647	44.116	36.054	47.59	35.462	42.912	101.421	69.127	64.033
36	21.271	15.868	22.155	25.933	17.476	13.854	8.992	9.888	8.921	12.115	16.742	42.194	14.498	9.827	14.595	15.844	16.877	14.183	13.982	12.879	7.166	5.584	16.672	31.096	36.103	35.82	38.946	35.878	17.892	21.301	23.991	19.642	16.532	20.998	23.472	30.021	16.114	42.167	36.322	101.247	43.258	44.604	36.066	48.168	35.911	43.284	101.233	68.386	66.637
37	21.233	15.812	22.094	25.538	17.442	13.82	8.989	9.745	8.871	11.316	16.088	41.581	13.534	9.194	14.543	15.94	17.104	14.386	14.144	12.785	7.197	5.676	16.645	31.014	36.108	35.347	38.716	36.241	17.706	20.946	23.752	19.163	16.106	21.474	23.874	30.463	16.58	42.673	37.091	101.682	43.533	43.925	36.156	48.277	35.62	42.157	100.214	67.554	65.319
38	21.148	15.574	22.017	25.651	17.197	13.555	8.854	9.735	8.815	11.779	16.555	42.496	14.146	9.589	14.666	16.103	17.275	14.295	14.222	12.848	7.167	5.61	16.515	30.851	35.707	34.799	38.497	37.151	17.568	21.042	23.844	19.234	16.322	21.337	24.28	30.711	16.76	42.908	36.83	101.833	43.223	44.073	35.894	47.727	34.894	42.915	101.278	67.957	63.906
39	21.297	15.784	22.274	25.975	17.139	13.913	9.006	9.871	9.024	9.982	14.549	40.683	12.021	7.598	14.444	15.63	17.025	14.007	14.075	12.554	7.109	5.487	16.431	30.567	35.631	34.725	38.517	36.745	17.729	21.351	23.767	19.435	16.399	20.969	23.69	30.331	16.316	42.585	36.64	103.826	43.709	44.177	36.081	47.753	35.354	42.256	100.99	68.872	63.764
40	21.464	15.699	22.257	26.108	17.195	13.856	9.167	9.845	9.05	11.705	16.171	42.497	13.617	9.506	14.697	15.878	16.76	14.162	14.211	12.676	7.019	5.469	16.544	30.351	35.339	34.692	38.573	36.567	17.86	21.108	23.665	19.43	16.469	20.945	23.789	30.374	16.283	42.612	37.31	102.712	43.53	44.448	36.263	47.903	35.468	42.754	100.75	68.121	64.513
41	21.13	15.608	22.316	25.746	17.781	13.778	9.014	9.81	8.883	12.305	16.927	43.398	14.378	10.075	14.977	15.933	17.14	14.259	14.258	13.045	7.214	5.698	16.277	30.235	35.385	34.438	38.357	35.874	17.709	21.311	23.845	19.346	16.647	21.275	24.548	31.047	16.659	42.843	36.627	101.928	43.137	44.926	36.022	47.635	35.434	42.562	100.529	68.054	64.127
42	21.238	15.529	22.236	25.645	17.695	13.689	8.796	9.653	8.622	11.531	16.29	42.837	13.47	9.322	14.643	15.871	17.019	14.187	14.088	12.876	7.167	5.602	16.392	30.23	35.133	34.384	37.932	35.761	17.822	21.065	23.724	19.342	16.264	21.688	25.011	31.497	17.273	43.155	36.996	102.147	43.297	44.383	36.041	48.128	35.369	43.156	100.226	68.314	62.198
43	20.973	15.818	22.026	25.59	17.978	13.729	8.959	9.907	8.736	12.286	16.881	44.064	14.339	9.975	14.683	15.802	17.052	14.241	14.046	12.73	7.185	5.592	16.284	30.175	35.135	34.252	37.973	35.652	17.818	21.462	23.945	19.52	16.558	21.5	24.38	31.268	16.756	43.108	36.667	103.25	43.032	44.654	36.111	47.964	34.727	41.941	100.582	68.166	62.641
44	21.08	15.73	22.025	25.233	17.72	13.648	8.669	9.641	8.521	12.541	17.481	44.455	14.715	10.3	14.765	16.088	17.189	14.396	14.293	12.849	7.304	5.705	16.079	30.074	34.691	34.153	37.874	35.756	17.577	21.084	23.766	19.361	16.177	20.978	24.2	30.798	16.408	43.038	36.582	103.296	43.228	44.524	36.062	47.682	34.949	42.242	100.365	67.391	64.523
45	21.26	15.57	22.003	25.185	17.538	13.62	8.654	9.63	8.633	11.841	16.508	44.109	13.959	9.724	14.926	16.052	17.178	14.3	14.202	12.816	7.391	5.803	16.245	29.671	34.596	34.157	37.743	35.934	17.554	21.413	23.674	19.671	16.542	21.641	24.833	31.376	17.035	43.37	36.687	102.547	43.777	44.975	35.999	46.827	34.731	42.914	99.915	68.333	61.814
46	21.369	15.478	21.857	25.361	17.241	13.823	8.847	9.728	8.734	12.071	16.692	44.387	14.159	9.869	14.778	15.909	17.218	14.353	14.246	12.999	7.237	5.722	16.114	29.559	34.49	34.192	37.473	35.81	17.253	21.716	24.014	19.858	16.771	22.059	25.54	31.937	17.542	43.67	36.512	101.269	43.661	44.499	36.174	48.332	35.085	42.74	99.503	68.225	61.129
47	21.761	15.578	22.207	25.472	17.576	13.706	8.694	9.824	8.636	11.996	16.922	44.329	14.312	10.079	14.561	15.707	16.743	13.981	13.891	12.646	6.979	5.43	16.102	29.824	34.606	34.09	37.441	35.749	17.529	21.469	24.067	19.799	16.745	21.802	25.416	31.878	17.211	43.683	36.872	100.604	43.736	44.959	36.326	48.062	35.077	42.436	99.447	68.009	62.574
48	21.559	15.487	22.063	25.615	17.038	13.669	8.676	9.583	8.664	11.6	16.338	44.267	13.679	9.423	14.762	16.028	17.303	14.424	14.364	12.969	7.372	5.828	15.984	29.56	34.337	34.026	37.2	35.466	17.327	21.666	24.238	20.069	16.751	21.396	24.87	31.558	16.8	43.503	36.906	102.426	43.838	44.903	36.283	47.665	35.105	42.837	99.682	68.578	62.409
49	21.528	15.448	22.16	25.228	16.991	13.666	8.661	9.561	8.71	11.518	16.574	44.214	13.958	9.631	14.701	15.646	17.046	14.304	14.183	12.8	7.104	5.542	15.946	29.427	34.232	33.811	37.027	35.371	17.198	21.354	24.062	19.934	16.719	21.714	25.131	31.919	17.097	43.759	36.662	101.026	43.971	44.299	36.215	47.61	34.493	42.436	100.471	68.22	60.761
50	21.771	15.64	22.214	25.417	17.127	13.728	8.988	9.707	8.773	11.74	16.726	44.181	14.141	9.608	14.599	15.838	17.107	14.168	13.966	12.751	7.16	5.499	16.033	29.225	34.043	33.568	36.956	35.338	17.296	21.076	23.677	19.407	16.381	22.165	25.598	32.362	17.557	44.048	37.253	103.147	44.316	45.409	36.292	48.071	35.182	42.563	99.418	67.486	60.076
51	21.764	15.407	22.154	25.282	16.86	13.583	8.586	9.581	8.529	11.419	16.338	43.881	13.681	9.449	14.46	15.702	16.9	14.104	13.976	12.789	7.021	5.551	15.882	29.06	33.627	33.602	36.892	35.626	17.238	20.826	23.369	19.07	15.928	22.133	25.828	32.546	17.599	44.173	37.011	102.361	43.697	45.356	36.172	47.798	35.216	43.015	99.27	67.51	61.587
52	21.862	15.502	21.953	25.312	17.238	13.629	8.72	9.526	8.632	11.88	16.87	44.621	14.187	10.017	14.483	15.73	16.91	14.265	13.943	12.45	7.184	5.507	16.04	28.859	33.777	33.203	36.945	35.555	17.219	21.167	23.769	19.822	16.58	21.81	25.463	32.225	17.216	43.88	37.31	101.539	43.845	45.723	36.23	47.956	34.647	42.607	98.203	67.637	60.684
53	21.747	15.533	21.973	25.303	17.189	13.483	8.564	9.503	8.591	11.862	17.315	44.597	14.18	10.133	14.494	15.472	16.941	13.902	13.854	12.726	7.016	5.448	15.749	29.038	33.611	33.734	36.554	35.43	17.301	21.039	23.519	19.577	16.343	21.995	25.359	32.162	17.299	44.143	36.899	102.711	43.596	45.169	36.395	47.406	35.373	42.24	99.343	68.968	58.194
54	21.602	15.325	21.922	25.248	17.051	13.398	8.39	9.425	8.43	10.505	15.79	43.108	13.025	8.825	14.586	15.804	16.861	14.045	13.8	12.513	7.151	5.529	16.008	28.823	33.338	33.66	36.505	35.146	17.198	21.043	23.641	19.702	16.376	22.279	25.975	32.541	17.73	44.334	37.124	102.762	43.648	44.761	35.881	47.167	35.024	41.824	100.01	68.46	59.513
55	21.648	15.188	21.807	25.188	17.076	13.2	8.247	9.276	8.314	12.025	17.114	44.287	14.472	10.087	14.586	15.687	16.864	14.056	13.817	12.547	6.999	5.434	15.801	28.532	33.146	33.809	36.026	34.964	17.189	21.105	23.913	19.848	16.387	22.665	26.244	33.027	18.057	44.604	36.894	102.112	43.982	44.927	36.334	47.462	34.837	41.849	99.685	67.082	60.713
56	21.671	15.348	21.709	25.501	17.069	13.333	8.395	9.451	8.551	11.179	16.319	43.505	13.411	9.205	14.72	15.884	17.274	14.104	14.055	12.852	7.309	5.708	15.718	28.801	33.313	33.973	36.028	35.056	17.22	21.172	24.023	19.802	16.53	22.337	26.192	32.884	17.734	44.55	37.276	102.838	43.993	46.064	36.041	48.298	34.962	43.533	100.317	67.879	58.18
57	21.23	15.283	21.827	24.97	16.658	13.289	8.498	9.483	8.421	11.206	16.177	43.378	13.275	9.298	14.439	15.545	17.116	14.074	13.876	12.421	6.988	5.535	15.644	28.291	32.982	33.485	35.901	35.316	17.034	20.892	23.716	19.704	16.295	21.774	25.89	32.398	17.643	44.416	37.424	101.611	43.998	45.837	36.625	48.216	34.708	42.84	98.32	68.154	57.176
58	21.585	15.412	22.203	25.456	16.76	13.586	8.579	9.611	8.582	11.163	15.962	43.164	13.453	9.137	14.475	15.724	17.024	14.169	13.866	12.572	7.195	5.605	15.573	28.617	32.669	33.223	35.749	35.335	16.885	21.238	24.009	20.037	16.511	22.24	26.309	33.086	17.916	44.419	37.151	102.12	43.985	45.611	36.106	48.321	34.887	42.701	99.664	68.049	58.637
59	21.695	15.247	22.001	25.379	16.597	13.477	8.608	9.394	8.561	11.952	16.979	43.972	14.481	10.148	14.741	15.957	17.268	14.113	14.145	12.847	7.303	5.735	15.409	28.38	32.667	32.605	35.581	35.682	17.004	21.207	24.148	19.983	16.43	22.584	26.563	33.367	18.196	44.46	37.492	101.911	44.097	45.554	36.692	48.589	34.824	43.784	100.048	68.198	58.641
60	21.654	15.334	21.884	24.974	16.586	13.487	8.566	9.46	8.554	10.164	15.185	42.046	12.609	8.308	14.472	15.662	16.976	14.183	14.031	12.718	7.204	5.651	15.372	27.921	32.385	32.545	35.475	35.238	16.858	21.305	23.91	20.065	16.569	22.215	26.382	33.166	18.028	44.759	36.932	103.325	44.44	46.26	35.665	47.874	35.076	43.761	99.861	68.189	57.45
Time (sec)
1	47.173	72.479	36.658	94.611	27.888	47.213	142.716	131.46	57.481	90.735	135.54	179.142	87.042	122.573	89.701	109.732	61.41	109.009	54.781	110.052	73.358	77.432	102.794	130.637	160.436	75.046	67.511	56.193	52.787	61.3	39.554	93.809	76.897	58.294	72.059	71.831	41.363	55.917	20.897	24.569	14.288	19.67	12.716	22.608	13.367	24.891	19.771	17.7	24.554
2	47.94	71.834	36.461	93.118	28.055	47.558	143.412	131.733	57.786	91.647	135.874	177.814	87.147	122.265	87.948	107.282	60.35	109.176	54.058	109.108	72.534	77.744	104.71	133.702	159.162	72.893	65.082	54.698	53.668	61.078	38.693	93.703	77.926	59.345	71.759	72.892	40.865	55.569	19.691	24.382	14.394	19.671	12.605	22.993	13.604	24.497	19.552	17.88	24.168
3	48	72.05	36.476	95	28.495	47.778	142.622	131.226	58.344	90.673	137.587	178.152	87.137	122.823	88.233	107.376	60.12	109.156	53.801	109.392	72.685	77.544	102.493	132.666	158.691	74.054	66.89	53.287	53.225	59.939	38.435	93.476	76.413	59.313	71.635	71.933	40.809	55.203	20.212	24.475	14.602	19.77	12.53	22.892	13.889	24.792	19.405	17.618	24.451
4	48.096	71.366	36.995	95.034	29.178	47.736	145.232	134.758	59.76	90.891	136.325	177.403	87.297	121.404	89.354	108.459	60.596	109.413	53.737	109.759	72.535	77.742	102.541	132.782	158.937	71.433	65.093	53.737	52.537	61.755	38.956	93.577	78.306	57.425	70.619	70.72	40.007	54.708	20.159	24.088	14.424	19.726	12.676	22.863	14.057	25.094	19.567	17.806	24.314
5	47.487	71.551	38.015	95.792	29.478	48.005	145.186	136.054	60.369	91.687	139.341	179.054	88.169	122.342	89.243	108.718	61.107	109.689	53.231	109.5	72.476	78.141	103.278	129.157	158.776	70.59	65.842	52.518	52.674	61.244	38.518	93.961	78.417	55.975	71.076	71.214	40.909	55.425	20.388	24.592	14.589	19.724	12.51	22.658	13.696	24.909	19.714	18.095	24.496
6	47.941	70.206	37.996	96.99	28.679	47.28	143.434	135.753	60.562	92.755	139.451	178.493	86.768	122.965	88.784	108.667	60.772	110.688	54.214	108.941	73.24	78.032	104.603	128.967	158.895	68.056	67.548	51.557	50.825	60.558	38.881	93.568	76.547	56.978	72.293	71.051	40.375	55.007	20.588	24.79	13.928	19.693	12.71	23.304	13.769	25.112	19.155	17.469	24.274
7	47.642	69.992	38.055	98.45	29.289	45.383	144.387	134.225	59.456	92.721	137.337	179.248	87.35	123.281	87.545	108.362	60.616	113.129	53.373	108.519	72.132	77.341	104.444	130.727	158.32	70.618	66.383	52.314	52.822	59.822	37.809	92.641	75.571	58.658	71.532	71.014	40.406	54.518	20.026	24.394	14.212	19.681	12.57	23.117	13.946	24.81	19.969	17.988	24.667
8	48.102	70.507	37.518	99.353	29.394	45.123	144.253	132.521	58.675	92.701	135.72	178.688	87.613	123.158	87.552	108.103	59.676	112.837	52.814	109.795	72.282	78.053	103.608	131.904	158.991	67.006	67.207	52.824	48.974	59.8	38.603	92.214	74.502	57.758	70.71	70.214	40.063	54.88	20.197	24.371	14.195	19.78	12.825	22.851	13.816	25.029	19.614	17.901	24.453
9	47.519	69.564	36.761	95.441	30.466	45.38	144.217	132.433	58.953	91.816	136.814	179.39	87.254	123.381	87.891	106.683	59.254	112.623	53.507	109.437	72.568	78.112	105.557	135.229	159.774	61.317	66.872	54.817	48.829	59.988	37.824	92.503	73.911	57.561	69.451	70.537	40.393	55.17	20.521	24.27	14.246	19.847	12.987	23.009	13.75	24.992	19.95	18.074	24.531
10	47.811	67.989	36.87	94.905	29.477	43.883	141.374	132.109	58.756	91.545	137.04	178.578	87.511	123.104	87.407	107.282	59.798	114.17	53.2	109.073	72.578	77.747	102.191	136.7	158.212	59.099	65.529	56.604	47.921	59.677	35.776	92.779	74.676	60.884	68.337	70.424	40.416	54.51	20.197	24.212	13.987	20.005	12.738	23.049	13.858	24.94	19.95	18.184	24.641
11	47.004	67.66	35.912	93.722	30.092	44.343	143.1	133.42	59.551	94.85	138.053	178.989	87.68	122.685	87.105	107.88	58.967	113.295	52.628	108.92	71.903	77.471	103.181	139.203	158.045	58.544	64.525	56.582	46.49	60.935	35.907	92.664	74.685	59.25	68.255	70.749	40.022	53.677	20.197	23.975	14.39	20.109	12.494	23.09	13.554	25.073	19.929	18.231	24.828
12	47.356	66.424	36.23	93.934	28.819	43.699	144.122	133.063	58.518	95.109	139.852	178.347	86.908	123.342	87.139	106.58	58.653	112.609	52.237	107.754	72.17	77.153	103.964	141.987	156.678	59.921	65.178	56.839	42.908	62.29	36.418	92.014	73.651	60.621	68.756	70.084	39.632	54.025	20.426	23.848	13.919	20.145	12.521	23.401	13.642	25.164	19.886	17.775	24.829
13	47.018	65.506	35.955	95.372	28.328	43.887	145.601	132.253	58.629	98.613	138.738	179.76	87.647	122.065	86.968	106.432	57.67	111.376	52.246	107.904	71.358	78.379	102.748	141.802	156.989	60.094	64.099	56.923	42.091	62.227	36.655	91.677	74.052	61.396	68.474	70.248	40.064	54.456	20.421	24.164	14.377	20.433	12.867	22.82	13.756	25.135	19.667	17.802	24.388
14	46.906	64.712	35.471	96.085	28.432	43.595	145.97	131.884	58.138	98.136	136.932	180.301	87.359	122.262	86.651	105.627	57.749	110.567	52.338	107.143	70.872	77.236	105.028	141.133	155.771	57.658	63.126	56.337	41.065	61.992	36.41	91.629	73.06	60.78	68.506	70.304	39.475	53.268	20.026	24.21	14.025	20.175	12.273	22.899	13.87	25.076	19.657	18.07	24.766
15	46.771	65.07	38.201	96.145	27.969	42.477	144.009	130.053	58.726	99.932	136.92	179.47	88.324	122.85	86.58	106.288	58.29	110.364	51.666	107.12	70.484	76.203	101.629	138.743	154.755	56.697	62.931	57.682	39.502	62.46	38.956	91.82	73.412	60.581	69.118	71.435	39.239	54.333	20.135	23.569	14.453	20.256	12.585	22.689	13.823	25.138	19.579	17.913	24.609
16	46.954	63.796	37.355	96.869	28.531	42.948	144.388	127.571	58.806	97.456	135.946	179.21	87.506	123.942	85.023	107.653	58.031	109.751	52.12	106.251	70.342	76.738	103.747	133.704	155.204	58.002	64.598	57.553	37.946	64.893	42.289	91.985	72.099	61.839	68.674	70.549	39.563	53.658	20.474	24.018	14.22	20.15	12.395	23.246	13.848	25.221	19.405	18.39	24.757
17	46.519	63.098	37.488	97.441	28.058	43.754	143.746	129.088	59.494	96.667	134.545	181.469	86.719	124.023	84.565	107.2	57.799	109.384	51.931	107.126	70.675	75.706	102.34	132.737	155.514	60.015	63.587	57.236	36.088	65.754	41.518	91.387	72.459	61.244	69.138	70.007	39.525	54.04	20.456	24.014	14.271	20.232	12.565	23.067	13.835	25.237	19.86	18.219	24.549
18	47.372	62.243	37.387	98.385	28.85	42.458	144.837	129.371	59.411	98.599	134.428	180.758	87.938	123.423	84.072	108.162	57.368	108.37	51.502	106.188	70.618	76.253	100.858	130.984	154.867	58.798	65.03	55.144	35.509	64.836	40.304	90.958	72.996	60.964	68.472	69.809	39.14	53.08	20.256	23.781	14.801	20.017	12.803	23.201	14.085	25.453	19.767	17.884	24.541
19	46.569	61.615	38.125	101.926	30.813	41.893	146.1	130.821	60.535	95.926	132.821	180.452	87.989	123.842	84.006	106.426	57.449	108.043	51.528	105.934	70.493	76.638	98.766	130.627	155.292	59.684	63.897	54.609	33.648	65.462	39.643	90.816	74.023	60.313	68.962	70.247	39.127	53.243	20.068	23.744	14.635	19.862	12.253	22.581	13.617	25.196	20.053	17.937	24.727
20	47.393	60.546	38.551	98.588	30.734	41.817	145.913	130.825	60.511	97.891	135.087	178.811	87.718	123.608	82.818	105.559	55.773	107.364	50.538	105.666	70.304	75.529	96.488	128.34	154.474	57.115	64.712	55.05	32.736	66.899	40.046	90.797	73.752	59.425	67.085	69.535	39.612	53.169	19.774	23.889	14.962	19.741	12.506	22.977	14.155	25.344	19.688	18.025	24.523
21	47.069	60.462	37.71	95.775	31.176	44.239	146.595	130.46	61.196	97.061	135.856	178.532	87.438	122.481	83.093	104.467	56.321	107.109	51.516	105.574	70.79	75.579	95.939	126.809	154.32	57.63	65.047	55.602	31.178	67.308	41.297	90.642	74.872	58.507	67.553	69.974	38.666	54.04	20.209	24.099	14.136	19.94	12.612	22.728	13.747	25.305	19.488	18.215	24.534
22	47.127	59.623	38.226	95.848	32.08	44.948	145.002	128.95	59.621	98.354	135.341	179.444	88.338	122.762	82.313	104.653	55.916	105.928	51.069	105.243	70.126	74.432	94.473	124.999	153.41	56.036	65.224	55.719	30.981	67.405	42.496	90.502	71.658	60.181	67.548	69.633	39.04	52.515	20.082	23.553	14.208	20.288	12.601	22.799	13.608	25.216	20.138	18.143	24.582
23	47.636	59.214	37.927	93.871	31.464	45.54	143.489	130.123	60.292	99.272	137.034	178.748	88.616	123.062	81.851	104.203	55.866	105.538	50.934	104.667	69.472	73.853	94.65	124.425	154.114	53.695	65.846	53.045	30.041	69.288	44.195	89.9	71.824	60.658	66.99	69.603	39.175	52.909	20.253	23.661	14.648	20.402	12.475	22.788	14.003	25.628	19.674	18.107	24.893
24	48.306	58.86	37.627	92.135	31.202	45.458	143.487	129.234	59.348	98.449	136.802	179.436	88.21	123.308	82.373	103.989	55.902	105.212	50.965	104.871	68.871	74.15	95.383	122.764	152.698	53.53	66.219	52.851	29.499	67.324	46.155	89.755	70.862	58.533	66.407	68.941	38.395	52.6	20.076	23.862	14.475	20.037	12.324	22.984	13.69	24.872	19.383	18.045	24.805
25	48.488	58.814	37.524	91.314	29.835	44.477	144.059	127.427	58.669	101.687	137.056	178.878	88.234	123.527	82.596	103.809	55.84	105.182	50.558	105.637	69.499	73.403	93.267	120.487	152.714	53.151	66.573	52.651	28.963	69.256	48.507	89.859	71.02	62.962	65.46	69.082	39.303	52.655	20.029	24.382	14.818	20.128	12.441	23.016	13.722	25.164	19.983	18.11	24.35
26	47.56	57.446	37.162	91.951	29.671	45.466	143.783	127.49	59.729	99.932	137.398	179.628	87.796	122.685	81.491	104.344	55.122	103.622	49.867	103.648	68.464	74.053	92.766	118.803	151.734	50.137	66.241	52.443	28.062	67.111	48.506	89.359	70.412	62.208	65.411	69.093	38.502	52.88	20.156	24.767	13.975	19.918	12.284	23.205	13.87	25.227	19.743	17.971	24.903
27	47.569	57.332	38.162	91.675	31.072	46.808	145.573	126.122	59.431	100.497	136.489	180.16	88.718	123.581	81.552	103.429	55.72	104.185	50.091	104.058	68.085	72.812	92.415	118.493	153.691	50.216	66.691	52.04	28.04	67.504	47.107	88.391	71.236	61.086	65.752	68.757	38.281	52.468	20.435	23.694	14.508	20.095	12.807	23.153	13.465	25.424	20.098	18.333	24.583
28	49.27	57.017	38.019	90.643	30.144	45.927	144.789	124.544	58.608	100.15	134.912	178.566	87.927	123.819	81.294	103.27	55.121	104.456	50.271	103.428	68.029	72.744	90.264	116.387	152.696	47.739	66.726	52.46	28.928	67.729	47.674	88.242	71.733	62.957	65.715	68.746	39.172	52.865	20.441	24.24	14.695	20.284	12.47	22.917	13.921	24.815	20.229	18.093	24.718
29	49.281	57.453	37.588	92.513	30.678	46.215	144.741	122.079	58.529	100.579	135.59	180.499	88.826	124.758	80.938	102.706	55.75	104.169	50.139	103.814	68.391	72.626	89.674	117.775	152.945	45.015	67.387	53.569	28.834	70.031	46.441	87.539	70.923	61.557	64.787	68.87	38.385	51.722	20.047	23.788	14.343	20.005	12.676	23.045	13.595	25.26	19.843	17.973	24.677
30	49.362	56.48	38.037	95.193	32.169	49.686	142.259	120.196	58.512	99.266	134.034	180.409	89.459	125.296	80.186	103.021	55.104	103.569	49.655	103.217	68.42	71.588	90.368	117.802	151.809	45.622	69.575	54.328	27.558	68.137	46.103	88.098	70.536	59.177	65.002	69.717	38.386	51.81	20.024	24.014	13.843	20.249	12.592	22.745	13.611	25.117	20.1	18.281	24.979
31	49.229	57.123	37.679	92.971	32.497	49.184	143.629	122.402	59.587	99.272	133.965	181.188	89.677	124.846	79.996	101.009	54.78	102.766	49.524	103.244	67.318	72.347	88.98	119.225	153.045	46.96	70.043	55.192	27.946	68.786	46.373	88.375	71.456	58.02	64.252	68.754	38.535	52.605	19.807	23.896	14.614	19.889	12.191	23.144	13.579	25.084	19.987	17.994	24.933
32	49.404	56.77	37.185	92.166	31.244	49.987	144.604	124.775	59.247	100.966	134.246	180.95	88.822	124.985	80.829	102.127	55.496	102.699	49.884	103.311	68.997	72.115	91.228	119.315	152.972	48.763	71.025	54.623	28.326	69.214	49.769	87.786	70.724	57.779	63.94	69.507	38.888	52.633	19.744	23.988	14.059	19.881	12.412	22.835	13.861	25.346	19.962	18.019	24.823
33	48.962	56.398	36.072	92.115	31.011	49.978	142.941	124.201	59.374	102.497	134.389	182.273	89.231	125.8	79.461	101.783	53.683	102.351	48.669	103.693	67.999	72.212	90.833	119.055	152.025	45.433	73.681	54.549	27.195	68.534	53.254	87.184	69.986	57.652	62.845	68.718	38.19	51.243	20.503	23.802	14.038	20.215	12.663	23.174	13.826	25.164	19.748	18.333	24.662
34	48.627	56.57	36.284	92.961	30.475	50.514	142.143	123.576	60.047	103.599	135.855	182.413	90.161	124.792	80.693	100.835	53.8	102.045	49.223	103.636	68.273	71.014	89.544	117.598	152.48	43.327	72.314	54.002	27.065	68.523	55.198	87.846	69.109	57.041	62.379	69.652	38.428	51.306	20.093	24.098	14.375	19.902	12.558	23.078	13.746	25.304	19.69	17.97	24.548
35	48.389	56.171	36.762	90.939	29.641	52.96	142.742	124.553	60.511	102.443	134.313	182.263	88.944	125.731	81.408	101.65	53.91	101.336	48.904	103.147	68.222	70.791	88.089	117.358	151.639	45.137	75.936	53.844	26.17	66.391	52.732	87.497	67.772	58.315	62.746	68.988	38.043	50.987	19.818	23.896	14.448	20.001	12.499	23.224	14.259	24.819	19.891	17.86	24.516
36	48.083	56.896	36.845	91.026	28.514	52.573	142.023	123.713	60.134	105.32	138.924	183.626	89.54	126.177	81.06	100.406	54.017	100.649	48.618	102.844	67.149	70.6	84.956	116.365	150.397	45.391	75.967	53.346	26.167	65.908	50.852	86.049	66.929	55.896	62.589	68.651	37.997	51.833	19.976	24.233	14.576	20.254	12.825	23.381	14.234	25.411	19.788	18.36	24.859
37	48.559	56.42	36.663	90.992	28.506	51.697	140.762	124.425	60.052	104.796	141.245	183.892	91.428	125.119	80.993	99.471	53.268	101.439	48.727	102.606	67.439	70.806	84.748	113.832	151.362	48.75	73.068	52.571	26.237	65.844	47.17	86.969	66.054	56.283	63.451	69.12	38.4	51.577	20.127	23.553	14.753	20.216	12.563	23.09	14.12	25.063	19.884	18.094	24.673
38	48.779	56.328	36.329	89.978	29.26	52.223	141.261	126.956	61.802	104.007	138.193	184.75	89.734	125.558	80.024	100.747	53.501	102.062	48.227	102.246	67.385	69.385	84.292	116.666	152.568	48.493	71.131	53.311	25.958	66.203	44.505	86.912	66.037	54.75	62.638	68.046	37.977	51.057	19.947	23.618	15.004	20.571	12.614	23.504	13.889	25.294	20.195	18.151	24.582
39	48.106	57.086	37.228	90.111	28.498	52.504	140.258	123.572	61.09	104.544	139.015	184.14	89.123	126.973	80.055	100.406	53.433	100.847	48.488	101.953	66.703	69.459	82.616	116.531	150.362	52.845	72.384	53.35	25.6	66.878	42.634	86.331	64.991	53.527	61.494	68.581	37.724	51.374	20.124	23.855	14.729	20.356	12.787	22.838	13.953	25.365	19.74	18.124	25.179
40	48.151	56.276	37.413	88.901	27.463	52.813	140.767	125.124	60.355	107.68	139.632	184.583	88.35	126.373	79.451	98.477	52.9	99.905	48.248	101.857	66.935	69.324	81.999	115.66	151.02	51.946	75.103	53.638	25.859	66.629	40.302	85.773	65.089	52.496	61.458	68.49	37.941	51.048	20.041	23.968	14.458	20.394	12.643	23.464	14.095	25.497	19.731	18.048	24.482
41	48.378	56.175	36.135	90.699	27.93	51.91	138.128	123.311	60.721	107.742	140.568	184.46	89.811	128.069	79.024	97.459	52.263	100.115	48.045	100.321	65.957	68.703	81.872	114.855	150.622	53.25	76.451	54.55	25.881	65.746	39.215	86.207	65.011	52.358	61.3	67.449	37.569	51.488	19.826	23.74	14.809	20.729	12.874	23.14	13.699	25.198	20.24	18.434	24.982
42	48.074	55.568	36.431	91.324	27.531	51.641	137.614	124.473	61.755	107.912	141.246	184.37	88.863	127.308	79.281	96.691	51.65	99.031	47.206	100.225	65.967	68.794	81.156	114.77	150.863	53.546	77.466	55.327	25.894	65.296	37.235	86.211	64.104	51.126	60.792	67.923	37.526	50.298	20.212	24.373	14.839	20.578	12.825	23.428	13.902	25.654	19.943	18.149	25.178
43	48.314	55.658	36.986	89.523	27.408	52.003	137.726	123.662	62.685	109.048	140.443	185.552	89.857	128.561	79.394	96.826	51.204	98.971	48.028	100.65	65.993	67.694	82.506	116.128	150.47	55.264	77.297	55.437	26.059	65.794	36.994	86.111	65.279	50.866	61.005	68.147	37.876	51.279	19.765	23.915	14.716	20.296	12.592	23.498	13.693	25.383	20.026	18.752	25.006
44	47.738	56.116	36.159	88.738	25.855	51.84	137.42	122.623	61.774	109.619	141.606	186.344	89.588	128.392	78.821	95.591	50.549	97.851	46.494	99.285	65.019	66.788	80.406	113.34	149.324	50.378	80.143	53.32	24.644	62.943	35.572	85.361	64.547	50.427	61.366	68.064	37.652	50.881	20.185	24.062	14.174	20.167	12.661	23.011	13.744	25.44	20.033	18.186	24.959
45	48.239	56.897	37.446	91.188	26.132	51.476	136.423	122.34	61.406	109.687	141.333	185.466	89.603	129.585	79.379	96.533	50.836	97.472	47.569	99.93	64.872	66.644	79.959	112.289	150.131	56.2	86.605	53.667	24.836	64.496	35.797	85.941	65.075	48.105	61.044	67.254	37.973	50.487	19.531	23.764	14.248	19.94	12.388	23.102	13.927	25.398	20.04	17.834	24.582
46	47.779	58.274	36.438	92.498	25.69	49.821	136.706	122.036	61.408	112.211	142.257	185.689	89.329	128.038	78.33	95.065	49.671	96.782	46.353	99.344	64.979	65.344	79.499	110.88	149.727	61.399	91.315	55.367	24.983	64.773	33.421	85.398	65.326	47.021	61.244	67.607	37.588	50.298	19.933	23.91	14.55	20.301	12.255	23.556	13.864	25.084	19.808	17.992	24.725
47	47.986	58.954	35.265	90.503	26.256	52.949	136.489	120.871	61.762	112.238	142.095	185.926	89.271	129.281	80.182	96.818	50.493	98.079	47.037	100.158	65.436	67.032	81.112	111.889	149.804	58.036	96.389	55.427	25.494	63.733	33.033	84.695	64.874	45.763	60.479	67.011	37.352	50.45	19.753	24.014	14.712	20.433	12.559	23.234	14.193	25.159	19.938	18.564	25.024
48	47.843	58.841	36.518	89.232	25.969	54.756	136.413	120.56	61.314	116.15	142.311	186.295	90.796	128.662	78.314	95.247	49.749	96.738	46.446	99.581	64.412	65.068	79.361	108.722	148.624	54.338	90.828	55.145	24.804	63.147	30.825	84.716	66.397	45.882	61.771	67.328	37.102	50.3	19.788	23.975	14.492	20.518	12.57	23.504	14.038	25.542	19.96	18.211	25.035
49	48.041	60.151	37.436	89.167	25.92	54.853	136.245	119.433	60.426	112.952	139.799	186.221	90.06	129.146	78.675	95.185	49.363	97.449	47.85	101.134	65.31	66.206	80.438	107.49	148.554	53.41	89.122	55.327	25.73	63.116	31.629	84.308	66.365	44.818	60.489	66.957	37.372	50.591	20.309	23.618	14.72	20.438	12.714	23.176	14.114	25.409	20.064	18.469	24.845
50	47.542	59.628	37.628	87.964	25.594	55.95	136.247	118.715	61.101	112.469	138.852	186.272	90.782	128.827	79.25	95.258	50.577	97.516	47.348	100.056	65.148	66.467	81.42	107.833	149.003	70.254	103.369	55.254	26.092	62.615	31.102	84.645	66.196	45.83	61.52	68.345	37.076	50.397	19.786	23.714	14.482	20.468	12.454	23.425	13.816	25.829	19.903	18.434	25.287
51	48.167	60.695	38.307	86.975	25.178	54.324	137.104	117.722	60.202	114.252	140.852	186.217	91.146	128.181	78.925	95.956	50.379	97.47	47.684	99.808	65.19	66.315	81.043	107.556	147.912	71.565	108.415	54.263	26.5	61.569	30.12	83.996	64.661	43.743	61.061	68.027	37.199	50.018	19.853	23.783	14.551	20.416	12.437	23.243	13.728	25.534	20.121	18.372	25.234
52	47.633	59.801	38.463	86.188	24.641	54.382	136.174	116.847	59.736	115.348	139.01	185.561	89.923	129.215	80.017	96.844	50.344	96.086	47.898	99.432	64.831	64.941	80.436	106.004	147.838	71.074	104.823	52.842	27.475	61.563	29.82	84.013	65.84	44.701	61.297	67.595	37.046	50.362	19.788	23.988	14.352	20.402	12.437	23.414	14.013	25.508	19.848	18.163	25.242
53	47.913	60.732	38.937	84.365	24.202	53.691	137.162	115.376	59.197	114.98	138.416	185.765	91.182	129.738	78.762	96.064	50.49	96.845	46.991	100.372	63.792	64.441	81.29	103.939	148.466	68.348	99.906	51.711	27.029	60.712	29.106	84.346	65.867	44.752	60.361	66.823	37.173	49.632	19.979	23.502	14.381	20.576	12.169	23.435	14.136	25.299	19.8	18.444	25.545
54	48.286	60.104	39.342	85.571	24.686	51.766	136.529	115.874	58.791	116.551	138.147	187.575	91.202	128.427	79.07	98.017	51.203	96.568	47.454	101.035	64.455	66.144	81.603	105.445	148.234	63.123	98.694	52.528	28.403	62.184	29.564	83.425	67.063	44.228	60.394	67.324	36.937	50.31	20.379	23.802	14.729	20.545	12.601	23.131	14.117	25.378	20.26	18.459	25.206
55	47.847	59.49	39.345	85.027	25	52.038	136.436	113.712	58.54	118.939	137.795	186.877	90.123	128.619	79.697	96.015	50.32	96.559	47.909	99.697	64.556	64.562	79.068	103.612	147.476	59.7	95.82	52.963	27.833	61.402	28.945	83.609	65.287	43.752	60.554	67.894	37.291	49.59	20.388	23.482	14.343	20.746	12.761	23.406	13.968	25.669	20.16	18.508	24.983
56	48.642	59.762	39.179	85.753	23.882	51.993	136.769	113.014	59.547	118.265	136.424	186.983	90.912	128.731	78.121	95.705	50.071	95.767	47.146	99.047	63.979	63.797	79.208	103.402	147.019	55.468	100.087	51.772	28.188	59.426	27.184	83.596	65.349	43.94	60.088	67.106	36.713	49.528	19.686	24.025	15.008	20.444	12.388	23.15	14.145	25.556	19.963	18.629	25.334
57	48.646	61.674	39.628	84.838	23.845	52.507	135.439	112.18	58.866	120.558	137.912	186.337	91.244	129.15	79.105	97.426	50.502	97.246	47.418	99.247	63.993	63.97	78.061	103.34	146.812	54.365	95.859	53.897	27.891	59.653	28.516	83.637	65.776	44.489	60.824	67.331	36.577	49.648	19.615	24.246	14.703	20.318	12.505	23.195	13.842	25.425	20.151	18.263	25.085
58	47.906	62.093	38.573	84.012	24.068	52.634	133.63	111.085	59.566	117.415	137.909	187.315	91.271	128.096	79.492	96.415	50.694	97.776	48.16	99.729	64.301	63.753	78.45	103.329	147.579	52.013	93.034	54.73	28.34	61.723	28.659	83.1	64.236	44.322	60.309	66.559	36.898	49.293	19.6	23.698	14.47	20.593	12.375	23.363	14.241	25.214	20.076	18.632	25.555
59	48.459	61.878	38.463	83.723	24.363	52.669	134.231	112.251	59.265	117.98	138.218	187.269	89.989	128.107	78.961	96.55	50.773	96.698	47.684	98.961	64.256	64.061	78.261	103.922	146.988	50.195	95.123	53.957	29.219	61.306	27.359	82.571	64.459	43.999	59.142	66.69	36.452	49.47	20.032	23.452	14.686	20.794	12.386	23.169	14.335	25.938	20.479	18.413	25.583
60	48.296	60.869	38.635	81.637	23.413	53.724	134.475	111.567	58.461	120.925	140.015	187.168	91.431	128.2	80.127	96.062	50.432	97.109	47.79	99.486	64.638	63.941	77.482	103.178	147.06	49.836	99.083	53.881	29.233	61.531	27.191	82.93	64.123	46.936	59.46	66.878	36.695	49.327	19.526	23.816	14.767	20.589	12.65	23.547	13.921	25.922	20.688	18.798	25.206
[truncated: 113 more columns]

## Sheet: k
Fig. S8k		source data
area under the curve of baseline GCaMP7 fluorescence
	WT cntr	WT +LPA	ATG5 cKO
	3054	1259	2830
	2109	970.4	3614
	1861	1346	2207
	1751	1572	5431
	7903	1077	1670
	11617	839.7	2876
	7730	548.1	8338
	3858	587.8	7387
	2902	531.3	3527
	2601	739.1	6100
	5152	1046	8122
	3567	2397	10748
	2731	864.9	5245
	3196	604.7	7398
	1911	868.8	4858
	3654	943	6016
	6885	1013	3233
	5267	844.2	6121
	5885	834.4	2946
	2766	754.8	6129
	4231	425.1	4030
	4189	333.3	4232
	6612	1001	5364
	7605	1884	7107
	6454	2221	9015
	6279	2164	3366
	4933	2394	4478
	5661	2138	3202
	5410	1080	1954
	2905	1287	3788
	4310	1440	2310
	2174	1157	5211
	3568	988.5	4126
	5299	1262	3233
	4206	1339	3832
	5043	1754	4075
	2492	946	2275
	1863	2452	3081
	1847	2165	1185
	1995	6009	1415
	653.9	2583	852.8
	3838	2581	1191
	3593	2163	741.1
	3956	2808	1363
	4811	2096	818.5
	3334	2513	1490
	10926	5975	1173
	5089	4050	1071
	11455	3978	1463
	6681	1480	1111
	7002	2261	1028
	7297	4350	2417
	3765	2096	2389
	1212	1236	986.6
	1552	2517	1529
	2056	4054	1930
	3785	4009	2131
	4102	4696	1569
	4585	774.2	2187
	3173	1088	2079
	1656	2222	1719
	1348	821.2	1932
	2120	429.4	1234
	1657	581.4	1423
	1494	328	1547
	1457	567.1	1659
	1739	480.7	2375
	1442	987	1526
	1287	1405	908.6
	520.7	1927	831.6
	502.2	2615	904
	657.3	2664	1018
	762.3	2830	948.8
	711.7	8283	342.6
	1207	8389	241.5
	1065	2130	208.1
	1156	2787	143.7
	1198	7193	223.8
	1071	4351	225.6
	825.5		920
	749.9		302
	927.5		667.8
	1229		995.2
	1876		1506
	901.4		900.9
	2542		2114
	2408		2063
	2712		2210
	3044		2280
	2512		1383
	2159		982.4
	1020		613.2
	891.1		1362
	1663		1936
	436.5		2803
	542.4		1835
	743.2		1514
	814.8		2527
	748		1524
	855.2		1517
	843.6		1117
	768.7		492.9
	589.3		495.5
	736.2		577.9
	549.9		1068
	780.1		923.2
	484		946.6
	323.4		775.4
	515.3		653
	406.9		653.9
	588.1		984.9
	448.3		1057
	331.5		965.2
	444.2		1080
	592.1		1219
	548.6		1311
	913.6		905
	683.1
	566.2
	447.9
	458.4
	499.8
	349.4
	718.8
	701.9
	619.1
	806.5
	914.7
	705.8
	276.4
	435.6
	502.6
	792.1
	466.8
	1028
	1332
	2845
	963.7
	1039
	818.1
	1011
	1385
	2013
	1110
	1023
	875.9
	1882
	474.7
	934.6
	657.5
	1360
	1201
	1176
	1630
	1463
	1328
	2267
	1388
	1033
average	2333.59	2055.44	2377.67
SD	2254.25	1724.04	2096.05
SEM	178.774	193.97	193.78
cells	159	79	117
One-way ANOVA followed by Holm-Sidaks multiple comparisons test
Holm-Šídák's multiple comparisons test	Mean Diff.	Below threshold?	Summary	Adjusted P Value
WT cntr vs. WT +LPA	35.85	No	ns	0.8557
WT cntr vs. ATG5 cKO	-100.6	No	ns	0.8557
WT +LPA vs. ATG5 cKO	-136.4	No	ns	0.8557
