# Supplementary material for: Autophagy regulator ATG5 preserves cerebellar function by safeguarding its glycolytic activity
Source: Nat Metab. 2025 Jan 15;7(2):297–320. doi: 10.1038/s42255-024-01196-4 (PMC11860254; doi:10.1038/s42255-024-01196-4)
Supplement: Supplementary file 22 — Excel file with source data and statistics. [file 42255_2024_1196_MOESM22_ESM.xlsx]

## Sheet: b
Fig.S9 b		source data			weight in gramm
weight curve of WT, ATG5 cKO, GLUT2 cKO and ATG5:GLUT2 cKo (DKO) animals
		DKO											GLUT2 KO								ATG5 KO													WT
Time (days)	animal number	1231	1217	1206	1137	1212	1110	42	1236	1221			1210	1149	1146	1141	1237	22			1177	1166	1147	605	599	568	547	471		551	134	95		1194	1182	1218	44	26	276	89
5				4.57	4.34		4.34	4.15						4.37	3.81	3.72								3.52	3.77	3.53	1.22	3.3	3.32	3.13	3.56	4.39			4.93		4.54		2.16	2.95
8				5.16	5.18		5.93	5.19						5	5.21	5.2					5.63	5.42	5.55	5.39	5.65	5.21	2.66	4.36	4.41	4.88	6.18	5.25			5.24		5.6		3.76	3.63
11				6.02	6.21		6.49	6.73						5.98	7.16	6.85					6.66	6.48	7.36	5.9	6.02	6.01	3.49	6.41	6.33	5.44	7.02	6.4			6.62		7.04		6.51	5.52
14				6.09	6.22		6.89	6.77						6.59	7.85	7.21					6.76	6.57	7.39	6.38	6.54	6.72	5.64	6.92	6.91	5.7	7.46	6.68			6.7		7.29	8.72	7.84	6.21
17					7.58		7.56	8.37						9.86	8.82	8.86		8.7			8.93	7.28	7.72	6.66	6.83	6.74	6.21	7.1	6.95	5.76	7.64	6.78			9.81		10.46	12.11	8.81	6.89
20					7.93		10.36	9.15	9.21					11.05	11.02	10.99	10.13	12.03			9.68	9.11	8.1	8.29	8.96	8.31	6.35	7.36	7.1	6.86	8.85	7.77			9.92		12.32	12.52	9	8.26
23					10.54		11.68	11.49	10.68					14.08	15.61	15.66	11.86	12.84			11.65	9.91	11.11	9.31	10.24	8.92	6.48	9.68	9.58	8.09	9.33	9.34			13.25		15.23	15.89	11.52	10.99
26					11.39		14.45	12.53	11	11.88				14.94	16.55	17.11	13.24	17.81			12.64	10.84	12.08	11.14	12.92	12.9	9.61	10.94	10.23	10	10.79	10.37			13.88		15.88	16.2	12.94	12.06
29					13.13	13.37	14.71	13.92	12.71	13.13				16.11	17.01	17.19	14.71	19.15			13.92	12.72	13.23	11.7	13.36	13.36	11.08	12.27	11.92	10.67	11.21	11.77			15.3	15.31	15.89	16.41	15.21	14.2
32		16.99	15.43		13.62	13.64	16.14	13.98	13.44	14.18			20.08	16.31	17.26	17.34	15.96	21.78				12.79	13.74	12.45	14.61	13.37	14.56	12.65	12.06	11.66	12.24	12.42			15.49	15.41	15.9	16.63	17.15	14.34
35		19.26	16.19		14.04	13.68	16.64	14.09	13.46	14.29			21.21	16.62	17.8	17.38	16.85	22.47				12.98	14.52	12.46	15.01	13.48	15.32	13.28	12.54	11.68	12.26	13			15.49	16.4	15.91	16.75	18.35	14.88
38		19.51	18.06		14.18	13.9	17.69	14.16	13.77	14.35			23.14	17.09	17.88	17.47	17.31	24.36					14.54	12.56	15.93	13.67	15.49	13.78	12.89	11.91	12.38	13.02			15.66	17.25	16.31	16.79	19.1	15.02
41		20.22	19.19		14.27	13.94	17.92	14.38	14.15	14.35			23.77	17.76	17.94	17.52	17.35	25.17					14.56			13.93	15.53	14.3	13.29	11.96	12.39	13.2			16.62	18.02	16.88	17.36	22.54	15.22
44		20.55	19.92		14.36	14.01	18.99	14.54	14.2	14.44			24.72	18	17.95	17.61	17.9	26.4					14.67			14.05	15.66	14.95	13.71	12.33	12.98	13.23			16.95	18.37	17.87	17.89	22.89	15.7
47		21.35	20		14.8	14.25	19.16	14.7	14.35	14.72			24.73	18.37	18.8	18.11	18.01	26.88					14.85			14.15	16.49	15.16	14.12	12.55	13.07	13.84			17	18.66	18.31	18.37	23	18.4
50		21.56	21.05		14.82	14.39	19.84	14.75	15.03	15.3			25.03	18.45	19.57	18.25	18.41	28.26					14.92			14.17	17.1	15.74	14.77	12.56	13.09	14.02			17.27	19.11	18.33	18.56	23.04	18.48
53		22.29	21.06		15.37	14.56	20.43	14.81	15.3	15.42			25.04	18.86	19.84	18.33	20.03	28.52					14.98			14.2	17.18	15.83	14.85	12.7	13.53	14.12		19.04	17.57	19.2	18.75	18.73	23.85	19.14
56		22.38	21.07		15.41	15.07	21.07	15.81	16.65	15.55			25.07	18.89	19.99	18.38	20.06	28.59					15			14.52	17.79	16.3	15.28	12.87	13.59	14.26		19.4	18.06	19.32	19.45	19.11	23.87	19.41
59		22.58	21.37		15.47	15.47	21.21	15.91		15.83			25.28	19.52	20	18.42	20.19	28.9					15.35			14.7	18.04	16.83	15.69	13.22	13.64	14.51		19.86	18.08	19.41	19.51	19.19	23.96	19.45
62		22.73	21.45		15.47	15.56	21.65	16					25.51	19.72	20.49	18.66	20.2	29.1					15.74			14.9	18.46	16.97	16.06	13.25	13.64	14.57		19.94	18.32	19.99	19.53	19.25	24.19	19.49
65		22.75	21.74		15.75		22.03	16.16					25.95	20.08	20.9	19.15	20.26	29.1					16.1			14.97	19.37	17.45	16.44	13.4	14	14.96		20.89	18.6		19.81	19.75	24.75	19.57
68		22.87			15.99			16.44					25.98	20.12	21.26	19.26	20.47	29.18					16.19			15.05	19.52	17.5	16.63	13.57				21.36	18.6		19.87	20.36	24.79	20.1
71		22.95						16.74					26.5	20.52	21.37	19.62	20.6	29.43								15.17	19.6	17.62	16.77	13.58				21.55	18.78		20.09	20.9	24.83
74								16.81					26.62	20.73	21.61	19.71	20.7	30.57								15.35	19.63	17.65	16.89	13.62				22.55	18.87		20.32	20.97	25.39
77													26.83		21.96	19.93	21.14	30.71								15.48	19.76			13.9				23.14	19.37				25.54
80													27.19		22.04	20.53	21.25									16.34	19.84			14.12					20.12
83													27.27		22.36	20.91										16.36	20.02			14.38
86															22.55	21.1														14.4
89

## Sheet: c
Fig.S9 c		source data			weight in gram
weight (g) at the age of 56 days (2 months)
			WT	ATG5 KO	GLUT2KO	DKO
			19.4	15	25.07	22.38				ATG5cKO;GLUT2KO	GLUT2cKO	ATG5cKO	WT
			18.06	13.59	18.89	21.07			Number of values	8	6	8	7
			19.32	14.26	19.99	15.41
			19.45	14.52	18.38	15.07			Mean	17.88	21.83	14.95	19.8
			19.11	17.79	20.06	21.07			Std. Deviation	3.067	4.081	1.551	1.859
			23.87	16.3	28.59	15.81			Std. Error of Mean	1.084	1.666	0.5483	0.7026
			19.41	15.28		16.65
				12.87		15.55
		One-way ANOVA followed by Holm-Sidaks multiple comparisons test
		Holm-Šídák's multiple comparisons test		Mean Diff.	Below threshold?	Summary	Adjusted P Value
		ATG5cKO;GLUT2KO vs. GLUT2cKO		-3.954	No	ns	0.0505
		ATG5cKO;GLUT2KO vs. ATG5cKO		2.925	No	ns	0.1214
		ATG5cKO;GLUT2KO vs. WT		-1.927	No	ns	0.3362
		GLUT2cKO vs. ATG5cKO		6.879	Yes	***	0.0005
		GLUT2cKO vs. WT		2.027	No	ns	0.3362
		ATG5cKO vs. WT		-4.852	Yes	*	0.0105

## Sheet: f
Fig.S9 f		source data
GLUT2 levels in GLUT2 cKO and DKO cerebellum at the age of 3 months
	WT	GLUT2 cKO	ATG5 cKO:GLUT2 cKO
	35.202	10.381	8.81
	32.666	8.69	10.54
	35.846	8.298	8.613
	33.205	10.049	9.45
	36.95	8.348	7.134
	33.888	10.166	6.697
	29.967	12.068	6.944
	35.875	13.29	7.55
	27.35	8.882	8.253
	36.693	10.363	5.769
	32.714	10.175	6.957
	32.659	10.743	11.159
	36.681	10.22	9.745
	29.137	8.162	11.675
	24.006	7.687	8.372
	25.66	9.901	9.873
	32.387	6.74	13.712
	28.183	8.943	12.417
	27.247	9.03	9.931
	22.562	11.756	11.874
	23.718	8.838	13.339
	27.691	9.497	11.439
	24.798	7.556	10.332
	23.282	7.048	8.227
	26.683	7.053	9.155
	31.924	10.754	11.554
	32.663	10.348	11.052
	33.549	10.44	19.878
	31.051	6.167	12.484
	32.007	7.654	9.59
	30.192	6.515	7.557
	31.466	5.649	16.172
	28.378	5.447	11.056
	31.112	5.532	13.594
	28.343	6.349	18.354
	30.466	7.641	8.746
	29.366	5.91	17.199
	35.49	6.208	17.405
	13.462	7	17.857
	17.507	7.394	12.626
	15.774	5.665	20.661
	14.819	6.574	21.032
	20.295	7.393	16.015
	26.379	6.928	10.196
	18.463	6.828	15.422
	18.285	5.113	11.517
	21.57	4.828	19.523
	22.236	5.732	13.374
	22.572	4.342	15.527
	27.439	15.494	14.381
	26.301	10.653	9.841
	25.948	6.706	6.189
	21.567	10.544	7.941
	26.24	3.507	12.678
	27.63	6.359	16.548
	26.521	7.294	9.87
	15.917	2.134	7.511
	24.827	1.216	16.725
	21.314	6.725	12.89
	29.74	5.959	15.613
	25.619	8.235	14.358
	36.461	6.47	8.36
	24.492	7.385	10.479
	32.029	6.73	11.406
	27.257	8.189	10.281
	25.846	9.003	4.384
	26.932	5.756	6.72
	27.874	5.414	15.192
	24.1	5.611	5.417
	17.912	7.577	5.172
	19.311	8.475	4.481
	21.531	9.455	3.858
	17.779	7.918	0.678
	17.982	12.375	1.951
	24.947	5.663	4.52
	23.9	9.107	1.143
	22.847	11.778	0.917
	26.373	8.028	6.747
	20.901	9.859	1.646
	27.536	7.626	7.203
	26.581	7.218	5.235
	21.953	11.802	7.322
	25.328	13.804	5.212
	23.802	7.773	6.427
	20.62	4.964	9.245
	23.44	8.973	7.674
	24.706	9.451	5.021
	24.329	9.043	7.708
	19.462	8.202	6.096
	14.24	11.994	7.482
	19.209	12.882	9.311
	16.995	8.934	10.929
	8.581	14.296	8.204
	12.024	10.761	6.78
	20.123	11.738	4.242
	14.018	15.751	9.555
	15.312	9.702	4.576
	18.306	9.475	3.006
	19.112	7.139	3.898
	16.383	6.141	3.446
	14.421	3.628	4.964
	24.833	9.354	4.143
	21.288	8.958	6.291
	16.63	7.521	0.597
	22.032	7.603	2.894
	21.943	8.234	1.787
	22.043	11.365	3.235
	24.613	6.537	1.336
	19.377	7.077	4.579
	22.512	7.706	5.781
	18.311	8.33	4.128
	22.329	9.75	7.205
	20.265	8.431	4.171
	16.951	8.767	3.409
	21.325	8.638	3.181
	21.888		4.456
	18.358		4.552
	15.78		4.491
	19.187		5.373
	15.052		4.443
	21.292		5.034
	22.982		9.859
	23.669		8.216
	20.201		10.027
	24.847		9.876
	19.031		10.194
	21.759		7.299
	23.549		11.507
	28.025		12.977
	23.652		11.952
	23.875		8.386
	24.439		11.497
	18.668		10.907
	23.091		11.372
	17.72		9.319
	20.604		8.543
	33.241		15.565
	32.771		17.673
	24.306		17.791
	30.853		24.22
	34.678		17.686
	31.345		20.165
	31.864		19.157
	34.442		18.171
	31.266		16.042
	32.833		21.945
	24.077		26.363
	25.585		21.897
	28.464		19.927
	29.582		30.09
	30.067		19.984
	25.153		21.653
	29.065		20.753
	33.259		11.577
	32.76		11.555
	30.99		15.879
	29.271		9.209
	27.332		18.539
	26.026		15.673
	24.301		13.06
	34.177		12.029
	28.057		20.469
	29.188		13.818
	30.488		17.639
	28.897		15.693
	38.644		11.545
	36.9		7.598
	28.454		14.233
	25.501		16.379
	36.071		16.617
	34.825		5.422
	36.032		15.148
	32.069		11.684
	32.945		17.437
	37.385		14.82
	35.519		13.382
	29.678		16.941
	33.179		21.896
	35.912		8.951
	34.823		11.873
	30.392		17.375
	23.572		11.013
	23.578		23.294
	28.118		22.891
	32.838		16.391
	44.317		11.648
	47.773		22.596
	42.471		14.362
	45.22		8.838
	43.329		11.994
	45.834		7.693
	44.451		22.235
	49.495		14.61
	49.784		17.331
	47.962		11.511
	44.921		16.399
	47.35		26.038
	54.571		8.503
	54.874		10.46
	57.639		18.379
	55.18		6.793
	47.953		13.707
	52.162		11.134
	52.943		12.137
average	28.0273	8.30854	11.2563
SD	9.04583	2.5222	5.78315
SEM	0.633335	0.235197	0.404902
cells	204	115	204
One-way ANOVA followed by Holm-Sidaks multiple comparisons test
Holm-Šídák's multiple comparisons test	Mean Diff.	Below threshold?	Summary	Adjusted P Value
WT vs. GLUT2 cKO	19.72	Yes	****	<0.0001
WT vs. ATG5 cKO:GLUT2 cKO	16.77	Yes	****	<0.0001
GLUT2 cKO vs. ATG5 cKO:GLUT2 cKO	-2.948	Yes	***	0.0002

## Sheet: h
Fig.S9 h		source data
2-NBDG uptake in WT and GLUT2 cKO Purkinje cells (cerebellar OTCs DIV21)
	WT	GLUT2 cKO		WT N=5
	36.7994	95.3503		GLUT2 cKO N=4
	44.0185	107.701
	55.8653	132.757
	75.9617	107.901			WT	GLUT2 cKO
	56.7541	173.057		Number of values	125	85
	76.0196	126.339
	71.069	128.392		Mean	76.92	81.49
	55.3925	117.888		Std. Deviation	27.69	36.43
	67.0921	140.693		Std. Error of Mean	2.477	3.951
	51.4774	137.024
	54.4264	121.892
	81.8926	116.87		Unpaired t test
	109.341	183.304		P value	0.3036
	104.845	102.312		P value summary	ns
	85.5369	63.6001		Significantly different (P < 0.05)?	No
	92.0417	66.2117		One- or two-tailed P value?	Two-tailed
	101.182	102.656		t, df	t=1.031, df=208
	105.406	97.721
	76.5555	109.73
	116.732
	138.031	75.4321
	123.691	45.676
	130.322	67.8523
	126.577	74.6072
	130.595	69.7562
	28.0697	60.8975
	14.3307	48.8458
		86.5476
	111.56	85.9865
	61.6553	78.3153
	111.636	73.1648
	154.222	102.805
	146.557	86.0417
	65.3674	88.4134
	65.7182	77.1364
	68.1461	129.423
	58.5761	125.324
	40.1476	47.2345
	40.1653	43.2516
	49.6702	60.6163
	32.6732
		92.6823
	38.1136	82.9644
	46.9158	91.4557
	28.6666	58.2942
	17.9841	27.0736
	33.0369	30.842
	35.5613	35.8058
	30.4774	28.7147
	31.4912	31.5835
	48.9615	19.8481
	49.0186
	52.268	98.2637
	43.9143	105.561
	54.0007	115.833
	63.5079	115.985
		118.822
	69.3007	102.574
	101.843	81.0381
	65.3179	114.955
	46.944	92.6799
	44.0996	94.9364
	60.0437	77.3756
	61.2054	147.425
	72.1164	77.2484
	85.7027	112.672
	129.92	113.627
	120.917	120.014
	80.0936	99.8347
	94.1179	64.207
	52.2398	60.6496
	70.0592	52.6716
	84.6395	63.9713
	57.8117	62.8537
	99.6478	52.2813
	103.037	28.5182
	105.076	40.4874
	96.9643	25.9701
	77.6729	33.2887
	67.6968	24.1828
	93.9489	33.5255
	86.8672	45.2365
	84.7186	55.6953
	82.5057	23.5317
	74.4295	35.1921
	55.7829	48.8797
	59.7568	60.7744
	55.2298	68.0462
	69.5472
	56.1299
	58.5938
	70.2637
	84.9249
	74.3307
	84.9187
	88.873
	98.562
	98.4351
	97.1918
	98.4909
	87.4065
	100.655
	81.3608
	79.5136
	89.511
	82.1922
	90.0521
	88.7194
	85.9034
	92.3273
	47.2516
	75.9155
	114.684
	80.6107
	79.1266
	67.5029
	68.0453
	74.4119
	85.8435
	72.5218
	72.8543
	105.065
	113.047
	102.773
	92.5023
	90.8319
	101.799
	82.9

## Sheet: i
Fig. S9 i		source data
Time animals spent on rotarod (sec)
								round 1	round 2	round 3		average
3 months old						BEQ 849	WT	44.3	116.7	86.7		82.5667
	summary					BEQ 851	KO	32.5	41.8	78.8		51.0333
						BEQ 853	KO	14.7	107.1	33.6		51.8
	WT	ATG5 cKO
	152.167	124.533
	111.5	51.03				BEQ 833	WT	153	141.4	162.1		152.167
	154.3	51.8				BEQ 837	KO	91.1	133.4	149.1		124.533
	100.967	98.3333				BEQ 822	WT	72.1	118.8	143.6		111.5
	82.57	154.667				BEQ 828	WT	103.1	161.4	198.4		154.3
	293.667	139				BEQ 829	WT	101.9	82	119		100.967
	171	187
	231.333	194.667				BEQ 1271	WT	297	300	284		293.667
	224.333	300				BEQ 1274	WT	271	119	123		171
	289	204				BEQ 1288	KO	54	114	127		98.3333
	286.667	239.667				BEQ 1289	KO	195	98	171		154.667
		265.667
						BEQ 1310	WT	127	300	267		231.333
	WT	ATG5 cKO				BEQ 1313	WT	269	240	164		224.333
Number of values	11	12				BEQ 1317	KO	161	106	150		139
						BEQ 1318	KO	159	173	229		187
Mean	190.7	167.5				BEQ 1319	KO	132	181	271		194.667
Std. Deviation	78.4	79.44
Std. Error of Mean	23.64	22.93				BEQ 1349	KO	300	300	300		300
						BEQ 1350	KO	243	150	219		204
Unpaired t test						BEQ 1351	WT	267	300	300		289
P value	0.4901					BEQ 1352	WT	260	300	300		286.667
P value summary	ns					BEQ 1353	KO	119	300	300		239.667
Significantly different (P < 0.05)?	No					BEQ 1357	KO	238	300	259		265.667
One- or two-tailed P value?	Two-tailed
t, df	t=0.7026, df=21

## Sheet: j,k
Fig. S9j,k
Average # of footslips dividied into female and male animals (Fig. 7) at 5 mm beam
j	female animals							k	male animals
	WT	ATG5 cKO	ATG5:GLUT2 cKO						WT	ATG5 cKO	ATG5:GLUT2 cKO
	2.6	5.25	3.25						0.333333	5.66667	2.6
	3.2	4.66667	1						1.75	6	1.75
	2	4	3.66667						3	5.33333	4.5
	4.5	5.75	1.66667							6.33333
	1.25	6.33333	5
	1.66667	1.66667
	1
	3.33333
Number of values	8	6	5					Number of values	3	4	3
Mean	2.444	4.611	2.917					Mean	1.694	5.833	2.95
Std. Deviation	1.191	1.656	1.601					Std. Deviation	1.334	0.4303	1.408
Std. Error of Mean	0.421	0.6762	0.7159					Std. Error of Mean	0.7703	0.2152	0.8129
One-way ANOVA								One-way ANOVA
Holm-Šídák's multiple comparisons test	Mean Diff.	Below threshold?	Summary	Adjusted P Value				Holm-Šídák's multiple comparisons test	Mean Diff.	Below threshold?	Summary	Adjusted P Value
WT vs. ATG5 cKO	-2.167	Yes	*	0.0415	A-B			WT vs. ATG5 cKO	-4.139	Yes	**	0.0045	A-B
WT vs. DKO	-0.4729	No	ns	0.5766	A-C			WT vs. DKO	-1.256	No	ns	0.1955	A-C
ATG5 cKO vs. DKO	1.694	No	ns	0.1398	B-C			ATG5 cKO vs. DKO	2.883	Yes	*	0.0195	B-C

## Sheet: l
Fig.S9 l		source data
															summary
Average number of slips while crossing beams of different widths of 1-year old animals
		WT							ATG5 cKO							WT		ATG5 cKO
			Run	25 mm	12 mm					Run	25 mm	12 mm				25 mm	12 mm	25 mm	12 mm
		BEQ_1109	1	0	0				BEQ_1108	1	0	0				0	0	0.5	1.33333
			2	0	0					2	1	2				0	0	0	1.5
			3	0	0					3	0	2				0	0	2	8
			4		0					4	1					0	0	1	4
																0	0.333333	1.33333	3.66667
				0	0						0.5	1.33333						1	3.33333
																		0.666667	3.33333
		BEQ_1124	1	0	0				BEQ_1123	1	0	2
			2	0	0					2	0	1			average	0	0.0666667	0.928571	3.59524
			3	0	0					3	0	3			SD	0	0.149071	0.637248	2.20659
										4		0			SEM	0	0.0666667	0.240857	0.834013
				0	0										N	5	5	7	7
											0	1.5
															Two-way ANOVA followed by Holm-Sidaks multiple comparisons test
				25 mm	12 mm				BEQ_1153	1	1	5
		BEQ 828	Run 1	0	0					2	6	9			Holm-Šídák's multiple comparisons test	Predicted (LS) mean diff.	Below threshold?	Summary	Adjusted P Value
			Run 2	0	0					3	0	10
			Run 3	0	0					4	1				WT - ATG5 cKO
										5					25 mm	-0.9286	No	ns	0.2226
				0	0					6					12 mm	-3.529	Yes	***	0.0002
											2	8
				25 mm	12 mm
		BEQ 829	Run 1	0	0
			Run 2	0	0				BEQ_1154	1	1	3
			Run 3	0	0					2	0	7
										3	2	2
				0	0
											1	4
				25 mm	12 mm
		BEQ 833	Run 1	0	0
			Run 2	0	0						25 mm	12 mm
			Run 3	0	1				BEQ 837	Run 1	1	4
										Run 2	2	3
				0	0.333333					Run 3	1	4
											1.33333	3.66667
											25 mm	12 mm
									BEQ 851	Run 1	0	5
										Run 2	2	4
										Run 3	1	1
											1	3.33333
											25 mm	12 mm
									BEQ 853	Run 1	1	4
										Run 2	0	3
										Run 3	1	3
											0.666667	3.33333
